# Supplementary material for: Multiscale causal networks identify VGF as a key regulator of Alzheimer’s disease
Source: Nat Commun. 2020 Aug 7;11:3942. doi: 10.1038/s41467-020-17405-z (PMC7414858; doi:10.1038/s41467-020-17405-z)
Supplement: Supplementary file 4 — Supplementary Data 1 [file 41467_2020_17405_MOESM4_ESM.xlsx]

## Sheet: Description
Sheet number	Sheet Name	Hyperlink to Sheet	Sheet Descrition
1	Description	Go to Description	Description of all sheets in the supplementary table
2	all_brain_regions	Go to all_brain_regions	Description of the entire AMP-AD MSBB population and samples measured. Samples are broken down by AD traits, and the following description of groups are present: Sex, mean age (std), APOE genotype, mean post mortem interval (std), number of samples with proteomics, number of samples with WES, number of samples with RNA-seq per brain region, mean RIN per brain region (std) and mean exonic mapping …
3	BM10_only	Go to BM10_only	BM10 only: Description of the BM10 (discovery) dataset. Samples are broken down by AD traits, and the following description of groups are present: Sex, mean age (std), number of samples with RNA-seq, number of samples with proteomics and number of samples with WES.

## Sheet: all_brain_regions
Description of the entire AMP-AD MSBB population and samples measured. Samples are broken down by AD traits, and the following description of groups are present: Sex, mean age (std), APOE genotype, mean post mortem interval (std), number of samples with proteomics, number of samples with WES, number of samples with RNA-seq per brain region, mean RIN per brain region (std) and mean exonic mapping …
Trait	Disease Class (code)	Female	Male	Age Mean (std)	Apoe Genotype							Mean Post Mortem Interval (Minutes, std)	Proteomics	WES	RNA-seq					Mean RIN (std)				Mean Exonic Mapping Rate (std)
					ε2/ε2	ε2/ε3	ε3/ε3	ε3/ε4	ε4/ε4	Ambiguous	unknown		BM10		Total	BM10	BM22	BM36	BM44	BM10	BM22	BM36	BM44	BM10	BM22	BM36	BM44
Neuropathology Category (NP-1)	Normal (1)	48	41	82.4 (10.6)	1	19	55	12	0	2	0	571.28 (399.87)	86	88	313	86	80	71	76	6.68 (1.18)	5.99 (1.15)	6.36 (1.25)	7.62 (2.1)	0.33 (0.07)	0.35 (0.08)	0.32 (0.06)	0.42 (0.09)
	Definite AD (2)	90	54	84.8 (9.7)	1	12	68	47	13	1	2	381.03 (255.75)	112	139	483	130	121	107	125	6.17 (1.56)	5.84 (1.33)	5.74 (1.63)	6.82 (2.48)	0.32 (0.07)	0.34 (0.07)	0.32 (0.06)	0.38 (0.09)
	Probable AD (3)	32	10	89.3 (6.2)	0	2	25	14	0	1	0	341.07 (247.29)	35	42	151	39	40	35	37	6.17 (1.44)	6.35 (1.02)	6.16 (1.59)	7.62 (2.04)	0.34 (0.06)	0.36 (0.07)	0.32 (0.1)	0.41 (0.09)
	Possible AD (4)	34	6	85.9 (9.2)	1	3	18	17	0	1	0	452.95 (353.86)	33	39	149	40	39	32	38	6.66 (1.32)	6.33 (1.27)	6.28 (1.57)	7.99 (2.1)	0.32 (0.05)	0.37 (0.1)	0.35 (0.09)	0.43 (0.09)
	Total	204	111	84.9 (9.7)	3	36	166	90	13	5	2	438.59 (325.49)	266	308	1096	295	280	245	276	6.39 (1.42)	6.02 (1.24)	6.05 (1.53)	7.31 (2.31)	0.32 (0.06)	0.35 (0.08)	0.32 (0.07)	0.41 (0.09)
Clinical Dementia Rate (CDR)	No Dementia (0)	31	11	82.7 (9.4)	0	9	24	9	0	0	0	576.33 (340.67)	36	42	143	39	37	33	34	6.41 (1.41)	6.19 (1.17)	6.58 (1.29)	7.85 (1.92)	0.34 (0.06)	0.37 (0.11)	0.34 (0.08)	0.43 (0.11)
	Questionable Dementia, MCI (0.5)	20	22	81.9 (11.8)	1	9	19	12	0	1	0	597.21 (475.33)	41	42	159	42	40	36	41	6.7 (1.11)	6.24 (1.06)	6.37 (1.42)	7.73 (2.24)	0.35 (0.07)	0.37 (0.07)	0.31 (0.04)	0.44 (0.09)
	Mild Dementia (1)	21	9	85.5 (10.5)	0	3	16	10	1	0	0	383.6 (278.69)	34	30	111	30	28	25	28	6.89 (0.85)	6.06 (0.98)	6.25 (1.35)	7.98 (2.09)	0.33 (0.06)	0.36 (0.07)	0.31 (0.03)	0.41 (0.06)
	Moderate Dementia (2)	30	17	86.6 (7.7)	1	5	27	8	4	2	0	450.26 (286.28)	44	44	167	47	43	34	43	6.72 (1.05)	6.02 (1.2)	6.26 (1.38)	7.9 (2.25)	0.32 (0.05)	0.34 (0.06)	0.3 (0.07)	0.4 (0.1)
	Severe Dementia (3)	50	20	86.8 (8.5)	0	4	39	23	2	0	2	371.34 (254.11)	41	69	248	64	63	56	65	5.88 (1.63)	6.07 (1.6)	5.56 (1.7)	6.43 (2.25)	0.31 (0.07)	0.35 (0.08)	0.34 (0.09)	0.39 (0.08)
	Profound Dementia (4)	25	14	87.8 (8.6)	0	2	20	14	2	1	0	383.54 (308)	37	36	134	38	32	30	34	6.22 (1.83)	5.78 (1.15)	5.84 (1.39)	7.21 (2.55)	0.31 (0.06)	0.32 (0.06)	0.3 (0.06)	0.39 (0.08)
	Terminal Dementia (5)	27	18	82.5 (10.1)	1	4	21	14	4	1	0	338.76 (230.01)	33	45	134	35	37	31	31	6.21 (1.46)	5.73 (1.1)	5.8 (1.77)	6.68 (2.34)	0.32 (0.07)	0.32 (0.07)	0.33 (0.07)	0.39 (0.08)
	Total	204	111	84.9 (9.7)	3	36	166	90	13	5	2	438.59 (325.49)	266	308	1096	295	280	245	276	6.39 (1.42)	6.02 (1.24)	6.05 (1.53)	7.31 (2.31)	0.32 (0.06)	0.35 (0.08)	0.32 (0.07)	0.41 (0.09)
Clinical Neuropathology Dx (Path-Dx)	Normal (NL)	47	42	82.3 (10.5)	1	19	54	13	0	2	0	572.91 (399.07)	86	88	314	86	80	71	77	6.67 (1.17)	5.97 (1.14)	6.36 (1.25)	7.64 (2.09)	0.32 (0.07)	0.35 (0.08)	0.31 (0.06)	0.42 (0.09)
	Early AD (EAD)	0	1	88	0	0	0	1	0	0	0	245 (NA)	1	1	4	1	1	1	1	5.2 (NA)	6.4 (NA)	4.6 (NA)	10 (NA)	0.33 (NA)	0.32 (NA)	0.26 (NA)	0.46 (NA)
	Probable AD (AD PROB)	17	3	89.4 (5.8)	0	1	13	5	0	1	0	314.5 (173)	14	20	74	18	20	18	18	6.39 (1.79)	6.36 (0.99)	6.16 (1.63)	7.91 (1.8)	0.33 (0.07)	0.37 (0.08)	0.33 (0.12)	0.41 (0.09)
	Possible AD (AD POS)	33	3	86.4 (9.3)	0	3	19	13	0	1	0	450.44 (340.19)	29	35	133	36	35	29	33	6.68 (1.34)	6.39 (1.31)	6.12 (1.56)	7.72 (2.27)	0.33 (0.05)	0.37 (0.1)	0.35 (0.09)	0.43 (0.09)
	AD (AD)	107	62	85.5 (9.3)	2	13	80	58	13	1	2	381.15 (268.59)	136	164	571	154	144	126	147	6.17 (1.5)	5.91 (1.3)	5.85 (1.64)	6.95 (2.44)	0.32 (0.07)	0.34 (0.07)	0.32 (0.06)	0.39 (0.09)
	Total	204	111	84.9 (9.7)	3	36	166	90	13	5	2	438.59 (325.49)	266	308	1096	295	280	245	276	6.39 (1.42)	6.02 (1.24)	6.05 (1.53)	7.31 (2.31)	0.32 (0.06)	0.35 (0.08)	0.32 (0.07)	0.41 (0.09)
CERAD Neuropath Criteria (CERJ)	Normal Brain (1)	39	36	81.8 (10.3)	1	16	48	8	0	2	0	579.73 (404.34)	75	74	266	72	68	61	65	6.69 (1.24)	6.06 (1.15)	6.45 (1.27)	7.71 (2.1)	0.33 (0.07)	0.35 (0.08)	0.31 (0.05)	0.43 (0.09)
	Definite AD (2)	65	52	83.4 (9.7)	1	10	51	40	12	1	2	385.93 (256.17)	95	113	389	102	100	87	100	6.18 (1.5)	5.71 (1.29)	5.87 (1.66)	6.94 (2.55)	0.32 (0.06)	0.33 (0.07)	0.32 (0.07)	0.39 (0.09)
	Probable AD (3)	50	13	90.3 (6.1)	1	4	39	17	1	1	0	353.17 (259.26)	50	61	226	61	56	52	57	6.26 (1.41)	6.37 (1.14)	5.79 (1.62)	7.24 (2.16)	0.33 (0.06)	0.36 (0.07)	0.32 (0.08)	0.39 (0.08)
	Possible AD (4)	50	10	86.2 (9.3)	0	6	28	25	0	1	0	454.52 (346.79)	46	60	215	60	56	45	54	6.5 (1.46)	6.19 (1.26)	6.15 (1.43)	7.58 (2.17)	0.32 (0.06)	0.36 (0.1)	0.34 (0.09)	0.43 (0.09)
	Total	204	111	84.9 (9.7)	3	36	166	90	13	5	2	438.59 (325.49)	266	308	1096	295	280	245	276	6.39 (1.42)	6.02 (1.24)	6.05 (1.53)	7.31 (2.31)	0.32 (0.06)	0.35 (0.08)	0.32 (0.07)	0.41 (0.09)
Mean Neocortical Plaque Density (PlaqueMean)		204	111	84.9 (9.7)	3	36	166	90	13	5	2	438.59 (325.49)	266	308	1096	295	280	245	276	6.39 (1.42)	6.02 (1.24)	6.05 (1.53)	7.31 (2.31)	0.32 (0.06)	0.35 (0.08)	0.32 (0.07)	0.41 (0.09)
	Total	204	111	84.9 (9.7)	3	36	166	90	13	5	2	438.59 (325.49)	266	308	1096	295	280	245	276	6.39 (1.42)	6.02 (1.24)	6.05 (1.53)	7.31 (2.31)	0.32 (0.06)	0.35 (0.08)	0.32 (0.07)	0.41 (0.09)
Braak Score (bbscore)	Normal (<3)	22	17	79.6 (11.4)	0	8	23	8	0	0	0	648.77 (474.53)	77	39	137	37	35	32	33	6.81 (1.18)	6.23 (1.03)	6.38 (1.28)	8.02 (2.01)	0.33 (0.05)	0.37 (0.06)	0.33 (0.06)	0.43 (0.1)
	Definite AD (>=3)	176	84	86.1 (9.1)	3	27	134	78	11	5	2	409.79 (290.6)	171	253	914	247	231	200	236	6.32 (1.47)	6.01 (1.28)	5.99 (1.59)	7.17 (2.33)	0.32 (0.07)	0.35 (0.08)	0.32 (0.07)	0.43 (0.1)
	Total	198	101	85.2 (9.6	3	35	157	86	11	5	2	440.96 (329.56)	248	292	1051	284	266	232	269	6.38 (1.44)	6.04 (1.25)	6.04 (1.55)	7.28 (2.31)	0.32 (0.07)	0.35 (0.08)	0.32 (0.07)	0.41 (0.09)

## Sheet: BM10_only
BM10 only: Description of the BM10 (discovery) dataset. Samples are broken down by AD traits, and the following description of groups are present: Sex, mean age (std), number of samples with RNA-seq, number of samples with proteomics and number of samples with WES.
Trait	Disease Class	Female	Male	Age Mean (std)	RNA-seq	RNA-seq after QC	Proteomics	Proteomics after QC	WES	WES after QC
Neuropathology Category (NP-1)	Normal	48	41	82.4 (10.6)	86	74	86	86	86	85
	Definite AD	90	54	84.8 (9.7)	130	103	112	112	130	128
	Probable AD	32	10	89.3 (6.2)	39	32	35	35	39	39
	Possible AD	34	6	85.9 (9.2)	40	37	33	33	40	40
	Total	204	111	84.9 (9.7)	295	246	266	266	295	292
Clinical Dementia Rate (CDR)	No Dementia	31	11	82.7 (9.4)	39	34	36	36	39	39
	Questionable Dementia (MCI)	20	22	81.9 (11.8)	42	38	41	41	42	42
	Mild Dementia	21	9	85.5 (10.5)	30	26	34	34	30	30
	Moderate Dementia	30	17	86.6 (7.7)	47	41	44	44	47	45
	Severe Dementia	50	20	86.8 (8.5)	64	51	41	41	64	64
	Profound Dementia	25	14	87.8 (8.6)	38	25	37	37	38	37
	Terminal Dementia	27	18	82.5 (10.1)	35	31	33	33	35	35
	Total	204	111	84.9 (9.7)	295	246	266	266	295	292
Clinical Neuropathology Dx (Path-Dx)	Normal	47	42	82.3 (10.5)	86	74	86	86	86	85
	Early AD	0	1	88	1	1	1	1	1	1
	Probable AD	17	3	89.4 (5.8)	18	13	14	14	18	18
	Possible AD	33	3	86.4 (9.3)	36	33	29	29	36	36
	AD	107	62	85.5 (9.3)	154	125	136	136	154	152
	Total	204	111	84.9 (9.7)	295	246	266	266	295	292
CERAD Neuropath Criteria (CERJ)	Normal Brain	39	36	81.8 (10.3)	72	62	75	75	72	71
	Definite AD	65	52	83.4 (9.7)	102	83	95	95	102	100
	Probable AD	50	13	90.3 (6.1)	61	47	50	50	61	61
	Possible AD	50	10	86.2 (9.3)	60	54	46	46	60	60
	Total	204	111	84.9 (9.7)	295	246	266	266	295	292
Mean Neocortical Plaque Density (PlaqueMean)		204	111	84.9 (9.7)	295	246	266	266	295	292
	Total	204	111	84.9 (9.7)	295	246	266	266	295	292
Braak Score (bbscore)	Normal (<3)	22	17	79.6 (11.4)	37	34	77	77	37	37
	Definite AD (>=3)	176	17	86.1 (9.1)	247	201	171	171	247	244
	Total	198	34	85.2 (9.6	284	235	248	248	284	281
