# Supplementary material for: Multiscale causal networks identify VGF as a key regulator of Alzheimer’s disease
Source: Nat Commun. 2020 Aug 7;11:3942. doi: 10.1038/s41467-020-17405-z (PMC7414858; doi:10.1038/s41467-020-17405-z)
Supplement: Supplementary file 5 — Supplementary Data 2 [file 41467_2020_17405_MOESM5_ESM.xlsx]

## Sheet: Description
Sheet number	Sheet Name	Hyperlink to Sheet	Sheet Descrition
1	Description	Go to Description	Description of all sheets in the supplementary table
2	geneDE_Path.Dx	Go to geneDE_Path.Dx	Gene DE and pathway enrichments for each AD feature as defined in Supplementary Table 1. DE result for Path.Dx trait.
3	geneDE_CDR	Go to geneDE_CDR	Gene DE and pathway enrichments for each AD feature as defined in Supplementary Table 1. DE result for CDR trait.
4	geneDE_CDR_GO	Go to geneDE_CDR_GO	GO pathway enrichments for CDR differentially expressed genes.
5	geneDE_PlaqueMean	Go to geneDE_PlaqueMean	Gene DE and pathway enrichments for each AD feature as defined in Supplementary Table 1. DE result for PlaqueMean trait.
6	geneDE_PlaqueMean_GO	Go to geneDE_PlaqueMean_GO	GO pathway enrichments for PlaqueMean differentially expressed genes.
7	geneDE_PlaqueMean_GSEA	Go to geneDE_PlaqueMean_GSEA	GSEA pathway enrichments for PlaqueMean differentially expressed genes.
8	geneDE_NP.1	Go to geneDE_NP.1	Gene DE and pathway enrichments for each AD feature as defined in Supplementary Table 1. DE result for NP.1 trait.
9	geneDE_CERJ	Go to geneDE_CERJ	Gene DE and pathway enrichments for each AD feature as defined in Supplementary Table 1. DE result for CERJ trait.
10	geneDE_CERJ_GO	Go to geneDE_CERJ_GO	GO pathway enrichments for CERJ differentially expressed genes.
11	geneDE_bbscore	Go to geneDE_bbscore	Gene DE and pathway enrichments for each AD feature as defined in Supplementary Table 1. DE result for bbscore trait.
12	geneDE_Path.Dx_defvsctl	Go to geneDE_Path.Dx_defvsctl	Gene DE and pathway enrichments for each AD feature as defined in Supplementary Table 1. DE result for Path.Dx definite vs control trait.
13	geneDE_Path.Dx_defvsctl_GO	Go to geneDE_Path.Dx_defvsctl_GO	GO pathway enrichments for Path.Dx definite vs control differentially expressed genes.
14	geneDE_CDR_defvsctl	Go to geneDE_CDR_defvsctl	Gene DE and pathway enrichments for each AD feature as defined in Supplementary Table 1. DE result for CDR definite vs control trait.
15	geneDE_CDR_defvsctl_GO	Go to geneDE_CDR_defvsctl_GO	GO pathway enrichments for CDR definite vs control differentially expressed genes.
16	geneDE_PlaqueMean_defvsctl	Go to geneDE_PlaqueMean_defvsctl	Gene DE and pathway enrichments for each AD feature as defined in Supplementary Table 1. DE result for PlaqueMean definite vs control trait.
17	geneDE_PlaqueMean_defvsctl_GO	Go to geneDE_PlaqueMean_defvsctl_GO	GO pathway enrichments for PlaqueMean definite vs control differentially expressed genes.
18	geneDE_PlaqueMean_defvsctl_GSEA	Go to geneDE_PlaqueMean_defvsctl_GSEA	GSEA pathway enrichments for PlaqueMean definite vs control differentially expressed genes.
19	geneDE_NP.1_defvsctl	Go to geneDE_NP.1_defvsctl	Gene DE and pathway enrichments for each AD feature as defined in Supplementary Table 1. DE result for NP.1 definite vs control trait.
20	geneDE_NP.1_defvsctl_GO	Go to geneDE_NP.1_defvsctl_GO	GO pathway enrichments for NP.1 definite vs control differentially expressed genes.
21	geneDE_CERJ_defvsctl	Go to geneDE_CERJ_defvsctl	Gene DE and pathway enrichments for each AD feature as defined in Supplementary Table 1. DE result for CERJ definite vs control trait.
22	geneDE_CERJ_defvsctl_GO	Go to geneDE_CERJ_defvsctl_GO	GO pathway enrichments for CERJ definite vs control differentially expressed genes.
23	protDE_PlaqueMean	Go to protDE_PlaqueMean	Protein DE and pathway enrichments for each AD feature as defined in Supplementary Table 1. DE result for PlaqueMean trait.
24	protDE_PlaqueMean_GO	Go to protDE_PlaqueMean_GO	GO pathway enrichments for PlaqueMean differentially expressed proteins.
25	protDE_PlaqueMean_GSEA	Go to protDE_PlaqueMean_GSEA	GSEA pathway enrichments for PlaqueMean differentially expressed proteins.
26	protDE_Path.Dx	Go to protDE_Path.Dx	Protein DE and pathway enrichments for each AD feature as defined in Supplementary Table 1. DE result for Path.Dx trait.
27	protDE_Path.Dx_GO	Go to protDE_Path.Dx_GO	GO pathway enrichments for Path.Dx differentially expressed proteins.
28	protDE_NP.1	Go to protDE_NP.1	Protein DE and pathway enrichments for each AD feature as defined in Supplementary Table 1. DE result for NP.1 trait.
29	protDE_NP.1_GO	Go to protDE_NP.1_GO	GO pathway enrichments for NP.1 differentially expressed proteins.
30	protDE_CERJ	Go to protDE_CERJ	Protein DE and pathway enrichments for each AD feature as defined in Supplementary Table 1. DE result for CERJ trait.
31	protDE_CERJ_GO	Go to protDE_CERJ_GO	GO pathway enrichments for CERJ differentially expressed proteins.
32	protDE_CDR	Go to protDE_CDR	Protein DE and pathway enrichments for each AD feature as defined in Supplementary Table 1. DE result for CDR trait.
33	protDE_CDR_GO	Go to protDE_CDR_GO	GO pathway enrichments for CDR differentially expressed proteins.
34	protDE_CDR_GSEA	Go to protDE_CDR_GSEA	GSEA pathway enrichments for CDR differentially expressed proteins.
35	protDE_bbscore	Go to protDE_bbscore	Protein DE and pathway enrichments for each AD feature as defined in Supplementary Table 1. DE result for bbscore trait.
36	protDE_bbscore_GO	Go to protDE_bbscore_GO	GO pathway enrichments for bbscore differentially expressed proteins.
37	protDE_bbscore_GSEA	Go to protDE_bbscore_GSEA	GSEA pathway enrichments for bbscore differentially expressed proteins.
38	protDE_PlaqueMean_defvsctl	Go to protDE_PlaqueMean_defvsctl	Protein DE and pathway enrichments for each AD feature as defined in Supplementary Table 1. DE result for PlaqueMean definite vs control trait.
39	protDE_PlaqueMean_defvsctl_GO	Go to protDE_PlaqueMean_defvsctl_GO	GO pathway enrichments for PlaqueMean definite vs control differentially expressed proteins.
40	protDE_PlaqueMean_defvsctl_GSEA	Go to protDE_PlaqueMean_defvsctl_GSEA	GSEA pathway enrichments for PlaqueMean definite vs control differentially expressed proteins.
41	protDE_Path.Dx_defvsctl	Go to protDE_Path.Dx_defvsctl	Protein DE and pathway enrichments for each AD feature as defined in Supplementary Table 1. DE result for Path.Dx definite vs control trait.
42	protDE_Path.Dx_defvsctl_GO	Go to protDE_Path.Dx_defvsctl_GO	GO pathway enrichments for Path.Dx definite vs control differentially expressed proteins.
43	protDE_NP.1_defvsctl	Go to protDE_NP.1_defvsctl	Protein DE and pathway enrichments for each AD feature as defined in Supplementary Table 1. DE result for NP.1 definite vs control trait.
44	protDE_NP.1_defvsctl_GO	Go to protDE_NP.1_defvsctl_GO	GO pathway enrichments for NP.1 definite vs control differentially expressed proteins.
45	protDE_NP.1_defvsctl_GSEA	Go to protDE_NP.1_defvsctl_GSEA	GSEA pathway enrichments for NP.1 definite vs control differentially expressed proteins.
46	protDE_CERJ_defvsctl	Go to protDE_CERJ_defvsctl	Protein DE and pathway enrichments for each AD feature as defined in Supplementary Table 1. DE result for CERJ definite vs control trait.
47	protDE_CERJ_defvsctl_GO	Go to protDE_CERJ_defvsctl_GO	GO pathway enrichments for CERJ definite vs control differentially expressed proteins.
48	protDE_CERJ_defvsctl_GSEA	Go to protDE_CERJ_defvsctl_GSEA	GSEA pathway enrichments for CERJ definite vs control differentially expressed proteins.
49	protDE_CDR_defvsctl	Go to protDE_CDR_defvsctl	Protein DE and pathway enrichments for each AD feature as defined in Supplementary Table 1. DE result for CDR definite vs control trait.

## Sheet: geneDE_Path.Dx
Gene DE and pathway enrichments for each AD feature as defined in Supplementary Table 1. DE result for Path.Dx trait.
ensembl_ID is the ensembl ID for the gene
GeneName is the gene name corresponding to the ensembl ID
logFC is the log fold change for the differential expression for that trait
FDR (BH) is the adjusted p-value for the differential expression (adjusted for multi-testing using benjamini hochberg (fdr) method)
ensembl_ID	GeneName	logFC	FDR (BH)
ENSG00000105419	MEIS3	-0.302134	0.098273
ENSG00000080709	KCNN2	-0.221731	0.155946
ENSG00000152291	TGOLN2	0.086098	0.155946
ENSG00000134533	RERG	-0.255637	0.159063
ENSG00000239650	GUSBP4	-0.146999	0.159063
ENSG00000012963	UBR7	0.114	0.253609
ENSG00000025800	KPNA6	0.0790454	0.253609
ENSG00000086991	NOX4	-0.29994	0.253609
ENSG00000102921	N4BP1	0.0695657	0.253609
ENSG00000130227	XPO7	0.0737435	0.253609
ENSG00000137501	SYTL2	-0.162371	0.253609
ENSG00000153046	CDYL	-0.120648	0.253609
ENSG00000165092	ALDH1A1	-0.310167	0.253609
ENSG00000171502	COL24A1	-0.286925	0.253609
ENSG00000177108	ZDHHC22	0.191608	0.253609
ENSG00000185065	AC000068.5	-0.176163	0.253609
ENSG00000240891	PLCXD2	0.219627	0.253609
ENSG00000259220	RP11-702L15.2	-0.133571	0.253609
ENSG00000262777	RP11-818O24.3	-0.368711	0.253609
ENSG00000266385	RP11-227G15.8	-0.284041	0.253609
ENSG00000268750	CTD-2583A14.10	-0.0987753	0.253609
ENSG00000058668	ATP2B4	0.124958	0.255833
ENSG00000110031	LPXN	-0.125627	0.255833
ENSG00000242265	PEG10	0.197268	0.255833
ENSG00000091428	RAPGEF4	-0.171891	0.259381
ENSG00000111275	ALDH2	-0.137855	0.259381
ENSG00000132541	HRSP12	-0.226664	0.259381
ENSG00000166073	GPR176	0.125859	0.259381
ENSG00000170396	ZNF804A	0.157425	0.259381
ENSG00000205036	C16orf85	-0.196684	0.259381
ENSG00000254003	CTB-167B5.1	-0.145768	0.259381
ENSG00000258575	RP11-998D10.2	-0.186839	0.259381
ENSG00000147421	HMBOX1	0.109432	0.266171
ENSG00000232767	RP11-498B4.5	0.176511	0.266171
ENSG00000240247	DEFA1B	-1.11761	0.266171
ENSG00000258561	RP11-72M17.1	-0.20902	0.266171
ENSG00000265371	MIR3198-2	0.15186	0.266171
ENSG00000101577	LPIN2	0.0839279	0.30031
ENSG00000025772	TOMM34	0.162709	0.310769
ENSG00000094916	CBX5	0.103184	0.310769
ENSG00000128203	ASPHD2	0.152439	0.310769
ENSG00000138650	PCDH10	0.0977497	0.310769
ENSG00000140905	GCSH	-0.147714	0.310769
ENSG00000157429	ZNF19	-0.159417	0.310769
ENSG00000166664	CHRFAM7A	0.211274	0.310769
ENSG00000168913	ENHO	-0.20698	0.310769
ENSG00000187953	PMS2CL	-0.0891928	0.310769
ENSG00000197024	ZNF398	0.0800596	0.310769
ENSG00000233364	RP11-203P2.1	-0.301731	0.310769
ENSG00000249319	AC068533.7	-0.0948818	0.310769
ENSG00000136478	TEX2	0.070737	0.31902
ENSG00000230729	RP11-296L22.8	-0.206618	0.31902
ENSG00000231185	AC005592.2	-0.289759	0.321851
ENSG00000159871	LYPD5	0.155456	0.323388
ENSG00000183308	AC005037.3	0.136228	0.335128
ENSG00000179988	PSTK	0.0967501	0.344583
ENSG00000013503	POLR3B	0.110365	0.344757
ENSG00000035862	TIMP2	0.117495	0.344757
ENSG00000085662	AKR1B1	0.0841672	0.344757
ENSG00000099338	CATSPERG	-0.219305	0.344757
ENSG00000099840	IZUMO4	-0.173619	0.344757
ENSG00000100031	GGT1	-0.171163	0.344757
ENSG00000100156	SLC16A8	-0.262555	0.344757
ENSG00000100592	DAAM1	0.0889553	0.344757
ENSG00000101290	CDS2	0.0819035	0.344757
ENSG00000101333	PLCB4	0.128812	0.344757
ENSG00000103353	UBFD1	0.0746619	0.344757
ENSG00000104112	SCG3	-0.1359	0.344757
ENSG00000105854	PON2	-0.161624	0.344757
ENSG00000105879	CBLL1	0.0859053	0.344757
ENSG00000105989	WNT2	0.289451	0.344757
ENSG00000110395	CBL	0.0879338	0.344757
ENSG00000113552	GNPDA1	0.088552	0.344757
ENSG00000116128	BCL9	0.100421	0.344757
ENSG00000116138	DNAJC16	0.074977	0.344757
ENSG00000122126	OCRL	0.0936219	0.344757
ENSG00000135334	AKIRIN2	0.0928168	0.344757
ENSG00000136448	NMT1	0.0764524	0.344757
ENSG00000146938	NLGN4X	0.0898035	0.344757
ENSG00000149136	SSRP1	0.0570059	0.344757
ENSG00000152583	SPARCL1	-0.136097	0.344757
ENSG00000159202	UBE2Z	0.0727523	0.344757
ENSG00000159674	SPON2	-0.290355	0.344757
ENSG00000160870	CYP3A7	0.15841	0.344757
ENSG00000162517	PEF1	0.0888368	0.344757
ENSG00000164091	WDR82	0.081786	0.344757
ENSG00000165553	NGB	0.197927	0.344757
ENSG00000166847	DCTN5	0.073242	0.344757
ENSG00000167011	NAT16	-0.456487	0.344757
ENSG00000170471	RALGAPB	0.0727741	0.344757
ENSG00000171448	ZBTB26	0.0969333	0.344757
ENSG00000172554	SNTG2	-0.282039	0.344757
ENSG00000173209	AHSA2	-0.137445	0.344757
ENSG00000180611	MB21D2	0.149206	0.344757
ENSG00000180901	KCTD2	0.0788126	0.344757
ENSG00000196850	PPTC7	0.12058	0.344757
ENSG00000198633	ZNF534	-0.175936	0.344757
ENSG00000204136	GGTA1P	-0.212834	0.344757
ENSG00000205584	AC005488.11	-0.315001	0.344757
ENSG00000211456	SACM1L	0.104208	0.344757
ENSG00000215114	UBXN2B	0.097279	0.344757
ENSG00000215908	CROCCP2	-0.178533	0.344757
ENSG00000221754	MIR1260A	0.248524	0.344757
ENSG00000225529	BX088645.3	-0.283513	0.344757
ENSG00000226683	PWWP2AP1	-0.279015	0.344757
ENSG00000227588	CNTN4-AS2	0.212911	0.344757
ENSG00000230325	RP11-385F5.4	0.128342	0.344757
ENSG00000230510	PPP5D1	-0.150384	0.344757
ENSG00000233165	RP11-96C23.8	-0.3106	0.344757
ENSG00000237720	AC011995.1	-0.235332	0.344757
ENSG00000240038	AMY2B	-0.111325	0.344757
ENSG00000242732	RGAG4	0.112002	0.344757
ENSG00000244480	AC005154.7	-0.133763	0.344757
ENSG00000244734	HBB	-0.6775	0.344757
ENSG00000247324	RP11-510M2.2	-0.23761	0.344757
ENSG00000249129	SUDS3P1	-0.256238	0.344757
ENSG00000249336	RP11-133G22.1	-0.285026	0.344757
ENSG00000249645	RP11-552M14.1	-0.437098	0.344757
ENSG00000249684	RP11-423H2.3	-0.24074	0.344757
ENSG00000251815	SNORD116-26	0.251339	0.344757
ENSG00000252139	SCARNA18	-0.205597	0.344757
ENSG00000254019	RP11-10J21.3	-0.18472	0.344757
ENSG00000254428	RP11-110I1.11	-0.172243	0.344757
ENSG00000259799	RP11-554A11.9	-0.279191	0.344757
ENSG00000261308	RP11-923I11.7	-0.287208	0.344757
ENSG00000267042	CTD-3193K9.4	-0.294947	0.344757
ENSG00000268809	AC012360.2	0.160889	0.344757
ENSG00000269047	AC009041.2	-0.373873	0.344757
ENSG00000269107	RP11-15H20.7	-0.130321	0.344757
ENSG00000165795	NDRG2	-0.151427	0.34509
ENSG00000079689	SCGN	0.351795	0.345446
ENSG00000152127	MGAT5	0.0678616	0.348485
ENSG00000176244	ACBD7	-0.204755	0.348485
ENSG00000232559	GS1-124K5.12	-0.110634	0.348485
ENSG00000115421	PAPOLG	0.0803995	0.349286
ENSG00000133059	DSTYK	0.0860874	0.349286
ENSG00000183723	CMTM4	0.0880529	0.349286
ENSG00000141279	NPEPPS	0.0803758	0.353057
ENSG00000189091	SF3B3	0.0705742	0.356122
ENSG00000259066	RP11-371E8.4	0.103144	0.356351
ENSG00000142166	IFNAR1	0.0787019	0.359943
ENSG00000138769	CDKL2	0.11584	0.361069
ENSG00000205791	LOH12CR2	-0.157419	0.361069
ENSG00000267957	RP11-178G16.4	0.124951	0.361069
ENSG00000268658	CTD-2561J22.4	-0.396249	0.361069
ENSG00000264505	MIR4534	-0.398785	0.364548
ENSG00000125458	NT5C	-0.1754	0.371899
ENSG00000255542	RP4-683L5.1	-0.185861	0.371899
ENSG00000066697	MSANTD3	-0.0966566	0.372909
ENSG00000067369	TP53BP1	0.0562648	0.372909
ENSG00000084676	NCOA1	0.0742602	0.372909
ENSG00000089486	CDIP1	0.109504	0.372909
ENSG00000095713	CRTAC1	0.128002	0.372909
ENSG00000100147	CCDC134	-0.115922	0.372909
ENSG00000108091	CCDC6	0.105681	0.372909
ENSG00000119431	HDHD3	0.107675	0.372909
ENSG00000119689	DLST	0.0552462	0.372909
ENSG00000130021	HDHD1	0.123557	0.372909
ENSG00000131650	KREMEN2	-0.26893	0.372909
ENSG00000137960	GIPC2	-0.17503	0.372909
ENSG00000140374	ETFA	-0.107013	0.372909
ENSG00000143363	PRUNE	0.0793477	0.372909
ENSG00000143376	SNX27	0.0623589	0.372909
ENSG00000145147	SLIT2	0.13302	0.372909
ENSG00000153561	RMND5A	0.098961	0.372909
ENSG00000166377	ATP9B	-0.0744054	0.372909
ENSG00000168785	TSPAN5	0.0967717	0.372909
ENSG00000188368	PRR19	0.142882	0.372909
ENSG00000188636	LDOC1L	0.0743713	0.372909
ENSG00000196090	PTPRT	0.159563	0.372909
ENSG00000196912	ANKRD36B	-0.113733	0.372909
ENSG00000198466	ZNF587	-0.0756287	0.372909
ENSG00000213462	ERV3-1	0.149513	0.372909
ENSG00000230435	AC004160.4	0.230727	0.372909
ENSG00000232112	TMA7	-0.117178	0.372909
ENSG00000237470	RP11-271M1.2	-0.19449	0.372909
ENSG00000254821	RP3-400B16.4	-0.188071	0.372909
ENSG00000257767	RP11-162P23.2	-0.115913	0.372909
ENSG00000261409	RP6-24A23.7	0.209668	0.372909
ENSG00000055163	CYFIP2	0.104808	0.375492
ENSG00000099942	CRKL	0.0610504	0.375492
ENSG00000100030	MAPK1	0.0819109	0.375492
ENSG00000100227	POLDIP3	0.0949923	0.375492
ENSG00000106078	COBL	0.100381	0.375492
ENSG00000118156	ZNF541	-0.254473	0.375492
ENSG00000121742	GJB6	-0.250291	0.375492
ENSG00000138744	NAAA	0.108399	0.375492
ENSG00000145861	C1QTNF2	0.191323	0.375492
ENSG00000146147	MLIP	-0.178088	0.375492
ENSG00000170209	ANKK1	-0.386549	0.375492
ENSG00000198857	HSD3BP5	0.180319	0.375492
ENSG00000237515	SHISA9	0.143554	0.375492
ENSG00000243978	RGAG1	0.226831	0.375492
ENSG00000258424	RP11-471B22.2	0.115552	0.375492
ENSG00000260447	RP11-304L19.2	-0.224263	0.375492
ENSG00000267459	AC006116.27	0.100213	0.375492
ENSG00000125484	GTF3C4	0.0843947	0.378269
ENSG00000140527	WDR93	-0.169905	0.383227
ENSG00000149488	TMC2	-0.209839	0.383227
ENSG00000155744	FAM126B	0.101674	0.383227
ENSG00000166908	PIP4K2C	0.112265	0.383227
ENSG00000227617	CERS6-AS1	0.149272	0.383227
ENSG00000229017	RP11-439L18.3	-0.241993	0.383227
ENSG00000165152	TMEM246	0.135226	0.38702
ENSG00000266728	AC015688.3	0.132869	0.38702
ENSG00000260033	CTC-527H23.1	0.187702	0.389032
ENSG00000164542	KIAA0895	0.102749	0.391196
ENSG00000204822	MRPL53	-0.099638	0.391196
ENSG00000205959	RP11-689P11.2	-0.231394	0.391196
ENSG00000210195	J01415.21	-0.198175	0.391196
ENSG00000254528	RP11-728F11.4	0.147567	0.391196
ENSG00000003147	ICA1	-0.121071	0.394247
ENSG00000005379	BZRAP1	-0.126873	0.394247
ENSG00000037757	MRI1	-0.127013	0.394247
ENSG00000050730	TNIP3	-0.371899	0.394247
ENSG00000052795	FNIP2	0.0852001	0.394247
ENSG00000064205	WISP2	-0.199997	0.394247
ENSG00000072315	TRPC5	0.128624	0.394247
ENSG00000078401	EDN1	-0.352407	0.394247
ENSG00000079462	PAFAH1B3	0.108124	0.394247
ENSG00000081320	STK17B	-0.212476	0.394247
ENSG00000083799	CYLD	0.0716085	0.394247
ENSG00000086289	EPDR1	0.132664	0.394247
ENSG00000106477	CEP41	0.110586	0.394247
ENSG00000108389	MTMR4	0.0639388	0.394247
ENSG00000111863	ADTRP	-0.246569	0.394247
ENSG00000123505	AMD1	0.0984608	0.394247
ENSG00000124535	WRNIP1	0.0596865	0.394247
ENSG00000125149	C16orf70	0.0751677	0.394247
ENSG00000125850	OVOL2	-0.110372	0.394247
ENSG00000131591	C1orf159	-0.143431	0.394247
ENSG00000134207	SYT6	0.166798	0.394247
ENSG00000134324	LPIN1	0.0747055	0.394247
ENSG00000134644	PUM1	0.0613398	0.394247
ENSG00000136100	VPS36	0.0838449	0.394247
ENSG00000137822	TUBGCP4	0.0735591	0.394247
ENSG00000138802	SEC24B	0.0649863	0.394247
ENSG00000139155	SLCO1C1	-0.196124	0.394247
ENSG00000139641	ESYT1	0.0863632	0.394247
ENSG00000144867	SRPRB	0.101099	0.394247
ENSG00000145362	ANK2	0.08872	0.394247
ENSG00000146250	PRSS35	-0.313058	0.394247
ENSG00000147905	ZCCHC7	-0.099447	0.394247
ENSG00000150712	MTMR12	0.0657201	0.394247
ENSG00000152214	RIT2	0.179539	0.394247
ENSG00000154122	ANKH	0.067949	0.394247
ENSG00000160606	TLCD1	-0.185107	0.394247
ENSG00000160710	ADAR	0.0594744	0.394247
ENSG00000162174	ASRGL1	-0.115469	0.394247
ENSG00000163046	ANKRD30BL	-0.226308	0.394247
ENSG00000163293	NIPAL1	0.173884	0.394247
ENSG00000163812	ZDHHC3	0.0597691	0.394247
ENSG00000164237	CMBL	0.0970014	0.394247
ENSG00000165868	HSPA12A	0.120585	0.394247
ENSG00000166033	HTRA1	-0.130946	0.394247
ENSG00000166747	AP1G1	0.0550988	0.394247
ENSG00000166974	MAPRE2	0.109421	0.394247
ENSG00000167306	MYO5B	0.0927374	0.394247
ENSG00000167881	SRP68	0.0682128	0.394247
ENSG00000168090	COPS6	0.0706618	0.394247
ENSG00000168772	CXXC4	0.14069	0.394247
ENSG00000169122	FAM110B	0.0780602	0.394247
ENSG00000169564	PCBP1	0.0948444	0.394247
ENSG00000170473	WIBG	-0.0890505	0.394247
ENSG00000171811	TTC40	-0.145569	0.394247
ENSG00000171873	ADRA1D	-0.318422	0.394247
ENSG00000172137	CALB2	0.250557	0.394247
ENSG00000172795	DCP2	0.106993	0.394247
ENSG00000172824	CES4A	-0.141736	0.394247
ENSG00000174579	MSL2	0.0741076	0.394247
ENSG00000177311	ZBTB38	0.0780346	0.394247
ENSG00000182890	GLUD2	-0.0979724	0.394247
ENSG00000186638	KIF24	-0.0908638	0.394247
ENSG00000186704	DTX2P1	-0.114086	0.394247
ENSG00000187650	VMAC	-0.158654	0.394247
ENSG00000187672	ERC2	-0.0971543	0.394247
ENSG00000188536	HBA2	-0.528835	0.394247
ENSG00000189171	S100A13	-0.136125	0.394247
ENSG00000197102	DYNC1H1	0.077528	0.394247
ENSG00000197111	PCBP2	0.0587203	0.394247
ENSG00000197694	SPTAN1	0.0809759	0.394247
ENSG00000197746	PSAP	0.0583043	0.394247
ENSG00000198270	TMEM116	-0.0940008	0.394247
ENSG00000198730	CTR9	0.0699636	0.394247
ENSG00000198894	KIAA1737	0.0851562	0.394247
ENSG00000203799	CCDC162P	-0.189298	0.394247
ENSG00000205632	WI2-81516E3.1	-0.323822	0.394247
ENSG00000205867	KRTAP5-2	-0.177716	0.394247
ENSG00000215218	UBE2QL1	0.147781	0.394247
ENSG00000223519	RP11-439E19.8	-0.168798	0.394247
ENSG00000224261	RP11-179G5.1	0.244334	0.394247
ENSG00000224837	GCSHP5	-0.151592	0.394247
ENSG00000225117	ARSDP1	0.225493	0.394247
ENSG00000225339	RP11-513I15.6	0.084614	0.394247
ENSG00000226049	TLK2P1	-0.118762	0.394247
ENSG00000226637	BX284650.3	0.187641	0.394247
ENSG00000227164	AL354993.1	0.178826	0.394247
ENSG00000228737	AC008781.7	-0.143623	0.394247
ENSG00000231312	AC007246.3	-0.112432	0.394247
ENSG00000233560	KRT8P39	-0.171831	0.394247
ENSG00000234133	AC005154.9	-0.104023	0.394247
ENSG00000236431	AC009237.11	0.168076	0.394247
ENSG00000237260	AC073069.2	0.227348	0.394247
ENSG00000237440	ZNF737	-0.0916301	0.394247
ENSG00000239195	SNORD5	0.214682	0.394247
ENSG00000240356	RPL23AP7	0.184991	0.394247
ENSG00000243473	RP4-545L17.7	0.099711	0.394247
ENSG00000254644	RP11-5A11.2	0.261781	0.394247
ENSG00000254667	AP000783.1	-0.265599	0.394247
ENSG00000255418	RP11-266A24.1	0.224862	0.394247
ENSG00000255794	RMST	-0.174442	0.394247
ENSG00000255893	RP11-685N10.1	0.330377	0.394247
ENSG00000255990	AC034102.1	0.0659711	0.394247
ENSG00000257475	RP11-983P16.2	-0.203367	0.394247
ENSG00000258441	LINC00641	0.0877384	0.394247
ENSG00000259031	CTD-2062F14.3	-0.222824	0.394247
ENSG00000259366	CTD-2647L4.4	0.122359	0.394247
ENSG00000259580	RP11-37C7.1	0.12984	0.394247
ENSG00000259599	CTD-2647L4.3	0.130752	0.394247
ENSG00000263316	RP11-530N7.3	-0.144845	0.394247
ENSG00000265179	RP11-672L10.2	-0.305873	0.394247
ENSG00000265296	FEM1AP2	-0.295018	0.394247
ENSG00000265479	DTX2P1-UPK3BP1-PMS2P11	-0.111511	0.394247
ENSG00000267580	CTD-2540B15.11	0.149839	0.394247
ENSG00000267630	AC005758.1	-0.3053	0.394247
ENSG00000267987	AL161784.1	-0.180028	0.394247
ENSG00000265149	Metazoa_SRP	-0.276195	0.394271
ENSG00000138079	SLC3A1	0.149292	0.395444
ENSG00000101180	HRH3	0.157508	0.396638
ENSG00000242259	C22orf39	0.0498414	0.396638
ENSG00000264246	RP11-138C24.2	0.201004	0.396638
ENSG00000003096	KLHL13	0.141147	0.402147
ENSG00000267585	RP11-115P21.1	0.199169	0.402713
ENSG00000002822	MAD1L1	-0.0847526	0.403065
ENSG00000185630	PBX1	0.0811908	0.40309
ENSG00000261496	RP13-514E23.1	0.152073	0.40309
ENSG00000232712	RP4-777D9.2	0.0995474	0.405414
ENSG00000244968	LIFR-AS1	-0.144156	0.405414
ENSG00000267302	RP11-178C3.2	-0.155954	0.405414
ENSG00000124164	VAPB	0.0868907	0.406064
ENSG00000164106	SCRG1	-0.156498	0.406064
ENSG00000168824	NSG1	0.154141	0.406064
ENSG00000210049	J01415.2	-0.292673	0.406064
ENSG00000227409	ZMYM4-AS1	-0.123346	0.406064
ENSG00000268660	CTD-2623H2.3	-0.200889	0.406064
ENSG00000207720	MIR555	0.138705	0.407036
ENSG00000054523	KIF1B	0.067159	0.408101
ENSG00000178550	AC010170.1	-0.299189	0.408101
ENSG00000239636	RP4-728D4.2	-0.19023	0.410371
ENSG00000241278	RP11-379B18.4	-0.128461	0.410371
ENSG00000136883	KIF12	-0.250142	0.411436
ENSG00000177352	CCDC71	-0.113731	0.411436
ENSG00000156299	TIAM1	0.0726537	0.414592
ENSG00000246898	CTD-2258A20.4	-0.359272	0.414592
ENSG00000159461	AMFR	0.058639	0.415237
ENSG00000119401	TRIM32	0.0906077	0.41529
ENSG00000263326	RP11-266L9.6	0.189429	0.415334
ENSG00000160917	CPSF4	-0.0939659	0.418006
ENSG00000177576	C18orf32	-0.129686	0.418006
ENSG00000186166	CCDC84	-0.0824783	0.418006
ENSG00000187801	ZNF643	-0.0992577	0.418006
ENSG00000227953	RP11-439E19.3	-0.172322	0.418006
ENSG00000261723	CTD-2196E14.3	-0.162922	0.418006
ENSG00000177519	RPRM	0.183579	0.418198
ENSG00000020577	SAMD4A	0.150309	0.419045
ENSG00000113269	RNF130	0.0785127	0.419045
ENSG00000124721	DNAH8	-0.246914	0.419045
ENSG00000132031	MATN3	-0.307685	0.419045
ENSG00000138658	C4orf21	-0.116332	0.419045
ENSG00000178297	TMPRSS9	-0.212713	0.419045
ENSG00000198673	FAM19A2	0.156315	0.419045
ENSG00000228528	AC068057.1	0.194924	0.419045
ENSG00000236714	AC005592.1	-0.389243	0.42134
ENSG00000204103	MAFB	0.168326	0.421493
ENSG00000144057	ST6GAL2	-0.119013	0.422036
ENSG00000170419	VSTM2A	0.177562	0.424003
ENSG00000117595	IRF6	-0.270207	0.42748
ENSG00000179222	MAGED1	0.0967377	0.42748
ENSG00000237278	RLIMP2	0.0992518	0.428506
ENSG00000164631	ZNF12	0.0674125	0.429296
ENSG00000180867	PDIA3P	-0.118655	0.429296
ENSG00000253358	GS1-251I9.3	0.0938585	0.435616
ENSG00000114547	ROPN1B	-0.195349	0.436926
ENSG00000116005	PCYOX1	0.0747541	0.436926
ENSG00000128829	EIF2AK4	0.0528152	0.436926
ENSG00000134253	TRIM45	-0.123861	0.436926
ENSG00000134779	TPGS2	0.0616911	0.436926
ENSG00000136485	DCAF7	0.0770047	0.436926
ENSG00000138439	FAM117B	0.0945561	0.436926
ENSG00000151835	SACS	0.0946816	0.436926
ENSG00000152102	FAM168B	0.0637503	0.436926
ENSG00000157152	SYN2	0.155207	0.436926
ENSG00000160781	PAQR6	-0.204846	0.436926
ENSG00000164089	AGXT2L1	-0.231097	0.436926
ENSG00000169621	APLF	-0.134118	0.436926
ENSG00000175166	PSMD2	0.0623852	0.436926
ENSG00000176920	FUT2	-0.159117	0.436926
ENSG00000181852	RNF41	0.0849589	0.436926
ENSG00000203697	CAPN8	-0.316545	0.436926
ENSG00000216895	AC009403.2	-0.121696	0.436926
ENSG00000224116	INHBA-AS1	-0.216174	0.436926
ENSG00000226009	RP11-190J1.10	0.122227	0.436926
ENSG00000228886	RP11-290D2.3	-0.192617	0.436926
ENSG00000235149	RP11-45I20.1	0.275794	0.436926
ENSG00000237438	CECR7	-0.134691	0.436926
ENSG00000237580	GCSHP3	0.109201	0.436926
ENSG00000244380	RP11-24C3.2	-0.101874	0.436926
ENSG00000258539	RP11-12J10.3	-0.0715493	0.436926
ENSG00000259613	RP13-608F4.6	0.181289	0.436926
ENSG00000260566	RP11-20G6.3	0.131381	0.436926
ENSG00000262877	RP11-1055B8.4	-0.243107	0.436926
ENSG00000263986	RP11-746M1.1	0.0769473	0.436926
ENSG00000265840	AC010761.10	-0.205972	0.436926
ENSG00000260807	RP11-161M6.2	-0.164324	0.43916
ENSG00000151136	BTBD11	0.138095	0.439191
ENSG00000005206	SPPL2B	-0.155985	0.441164
ENSG00000006125	AP2B1	0.0882608	0.441164
ENSG00000078808	SDF4	-0.0977606	0.441164
ENSG00000079841	RIMS1	-0.0966645	0.441164
ENSG00000103260	METRN	-0.154288	0.441164
ENSG00000109063	MYH3	-0.157689	0.441164
ENSG00000116977	LGALS8	0.0657697	0.441164
ENSG00000123131	PRDX4	-0.12315	0.441164
ENSG00000128607	KLHDC10	0.0571743	0.441164
ENSG00000130768	SMPDL3B	-0.260348	0.441164
ENSG00000135447	PPP1R1A	0.0992012	0.441164
ENSG00000136986	DERL1	0.0577706	0.441164
ENSG00000137075	RNF38	0.0658619	0.441164
ENSG00000141744	PNMT	-0.185933	0.441164
ENSG00000142609	C1orf222	-0.1453	0.441164
ENSG00000151079	KCNA6	0.100895	0.441164
ENSG00000155380	SLC16A1	-0.248341	0.441164
ENSG00000157954	WIPI2	0.0549151	0.441164
ENSG00000160075	SSU72	0.0676548	0.441164
ENSG00000166669	ATF7IP2	-0.0991027	0.441164
ENSG00000172292	CERS6	0.120184	0.441164
ENSG00000177463	NR2C2	0.051009	0.441164
ENSG00000179869	ABCA13	-0.501783	0.441164
ENSG00000184408	KCND2	0.118277	0.441164
ENSG00000185129	PURA	0.0761137	0.441164
ENSG00000188290	HES4	-0.241798	0.441164
ENSG00000206172	HBA1	-0.511956	0.441164
ENSG00000211683	AP000346.2	-0.181645	0.441164
ENSG00000213213	KIAA1984	-0.109965	0.441164
ENSG00000214765	SEPT7P2	-0.0717889	0.441164
ENSG00000215475	SIAH3	0.139194	0.441164
ENSG00000226576	RP11-523O18.1	0.180599	0.441164
ENSG00000229474	PATL2	-0.279265	0.441164
ENSG00000230424	RP1-43E13.2	0.0983275	0.441164
ENSG00000241568	Metazoa_SRP	-0.219976	0.441164
ENSG00000241728	AP001062.8	-0.102867	0.441164
ENSG00000249028	RP5-951N9.1	0.141276	0.441164
ENSG00000249077	RP11-478C1.8	0.175293	0.441164
ENSG00000254635	WAC-AS1	-0.112306	0.441164
ENSG00000260643	RP11-303E16.8	-0.0910157	0.441164
ENSG00000263873	RP11-334E6.12	0.156693	0.441164
ENSG00000265369	RP11-17A19.1	-0.175029	0.441164
ENSG00000125107	CNOT1	0.0449475	0.441546
ENSG00000164440	TXLNB	-0.138808	0.442455
ENSG00000100218	RTDR1	0.0901719	0.442547
ENSG00000101439	CST3	-0.155142	0.442547
ENSG00000167608	TMC4	-0.180752	0.442547
ENSG00000171456	ASXL1	0.0605662	0.442547
ENSG00000183439	TRIM61	-0.221141	0.442547
ENSG00000261311	RP5-1014C4.3	0.110308	0.443663
ENSG00000139697	SBNO1	0.0691518	0.448179
ENSG00000221978	CCNL2	-0.0704516	0.449702
ENSG00000073464	CLCN4	0.111425	0.453292
ENSG00000217236	SP9	0.201401	0.453292
ENSG00000108424	KPNB1	0.0488044	0.454654
ENSG00000122912	SLC25A16	-0.101917	0.454654
ENSG00000162433	AK4	0.101786	0.454654
ENSG00000170456	DENND5B	0.0718045	0.454654
ENSG00000172594	SMPDL3A	0.0880802	0.454654
ENSG00000224643	AC064871.3	0.166137	0.454654
ENSG00000255910	RP11-405A12.2	-0.177697	0.454654
ENSG00000261762	RP11-650L12.2	0.413451	0.454654
ENSG00000025293	PHF20	0.0446205	0.454804
ENSG00000081181	ARG2	0.0767539	0.454804
ENSG00000100784	RPS6KA5	0.0886743	0.454804
ENSG00000103404	USP31	0.10125	0.454804
ENSG00000104044	OCA2	-0.117481	0.454804
ENSG00000108272	DHRS11	-0.132733	0.454804
ENSG00000111405	ENDOU	-0.169374	0.454804
ENSG00000111540	RAB5B	0.0584479	0.454804
ENSG00000116698	SMG7	0.079523	0.454804
ENSG00000126522	ASL	-0.114947	0.454804
ENSG00000141140	MYO19	-0.0627663	0.454804
ENSG00000145495	MARCH6	0.0718455	0.454804
ENSG00000152894	PTPRK	0.0794532	0.454804
ENSG00000158270	COLEC12	0.218213	0.454804
ENSG00000165061	ZMAT4	0.132227	0.454804
ENSG00000170522	ELOVL6	0.0907932	0.454804
ENSG00000171603	CLSTN1	0.11178	0.454804
ENSG00000174437	ATP2A2	0.0932558	0.454804
ENSG00000178502	KLHL11	0.0822341	0.454804
ENSG00000184113	CLDN5	-0.237933	0.454804
ENSG00000196459	TRAPPC2	0.065371	0.454804
ENSG00000196584	XRCC2	-0.131267	0.454804
ENSG00000197296	FITM2	0.0664129	0.454804
ENSG00000198754	OXCT2	-0.175081	0.454804
ENSG00000228146	CASP16	-0.280872	0.454804
ENSG00000268729	CTD-2105E13.14	-0.157253	0.454804
ENSG00000120071	KANSL1	0.119627	0.455944
ENSG00000166402	TUB	0.0730566	0.455944
ENSG00000172667	ZMAT3	0.0860957	0.455944
ENSG00000250686	RP1-240B8.3	-0.132932	0.455944
ENSG00000253948	RP11-410L14.2	-0.178476	0.455944
ENSG00000267984	CTD-2616J11.9	-0.0932857	0.455944
ENSG00000182463	TSHZ2	0.10685	0.458802
ENSG00000224204	PHEX-AS1	-0.256063	0.459825
ENSG00000164116	GUCY1A3	0.110284	0.459889
ENSG00000147536	GINS4	-0.189317	0.460497
ENSG00000259065	RP5-1021I20.1	-0.388011	0.464935
ENSG00000007202	KIAA0100	0.0668007	0.466495
ENSG00000079931	MOXD1	-0.16856	0.466495
ENSG00000089123	TASP1	-0.102471	0.466495
ENSG00000090861	AARS	0.0767384	0.466495
ENSG00000100077	ADRBK2	0.0794771	0.466495
ENSG00000100354	TNRC6B	0.0608322	0.466495
ENSG00000111834	RSPH4A	-0.211424	0.466495
ENSG00000119953	SMNDC1	0.0819103	0.466495
ENSG00000122970	IFT81	-0.0770004	0.466495
ENSG00000123124	WWP1	0.0577965	0.466495
ENSG00000124469	CEACAM8	-0.221079	0.466495
ENSG00000129625	REEP5	0.0959663	0.466495
ENSG00000130985	UBA1	0.0709969	0.466495
ENSG00000131016	AKAP12	0.0898821	0.466495
ENSG00000135749	PCNXL2	-0.0704766	0.466495
ENSG00000138653	NDST4	0.209049	0.466495
ENSG00000142621	FHAD1	-0.157099	0.466495
ENSG00000144647	GTDC2	0.0835398	0.466495
ENSG00000144746	ARL6IP5	0.0912524	0.466495
ENSG00000159140	SON	0.0454386	0.466495
ENSG00000163637	PRICKLE2	0.0793542	0.466495
ENSG00000165724	ZMYND19	0.0844903	0.466495
ENSG00000165731	RET	0.146341	0.466495
ENSG00000173744	AGFG1	0.0606403	0.466495
ENSG00000178031	ADAMTSL1	-0.165833	0.466495
ENSG00000180287	PLD5	0.102587	0.466495
ENSG00000185163	DDX51	-0.115948	0.466495
ENSG00000185958	FAM186A	-0.174061	0.466495
ENSG00000187609	EXD3	-0.123184	0.466495
ENSG00000187957	DNER	0.0893636	0.466495
ENSG00000189127	ANKRD34B	0.228617	0.466495
ENSG00000197914	HIST1H4K	0.160931	0.466495
ENSG00000197921	HES5	-0.32958	0.466495
ENSG00000198642	KLHL9	0.0691521	0.466495
ENSG00000198668	CALM1	0.093592	0.466495
ENSG00000204823	AC008676.1	-0.151902	0.466495
ENSG00000206384	COL6A6	0.146842	0.466495
ENSG00000221866	PLXNA4	0.126458	0.466495
ENSG00000227751	RP1-20B21.4	0.0996151	0.466495
ENSG00000230190	AC005518.2	0.126223	0.466495
ENSG00000230409	TCEA1P2	-0.0844292	0.466495
ENSG00000231229	RP6-239D12.1	0.1918	0.466495
ENSG00000241878	PISD	0.0743984	0.466495
ENSG00000251260	WDFY3-AS1	0.0605311	0.466495
ENSG00000255126	CTD-2531D15.5	-0.111141	0.466495
ENSG00000255185	RP11-106J23.2	-0.0777496	0.466495
ENSG00000255813	AL162497.1	0.107678	0.466495
ENSG00000257494	RP3-521E19.2	0.0976029	0.466495
ENSG00000258359	PCNPP	-0.203265	0.466495
ENSG00000263647	RP11-927P21.5	-0.0922006	0.466495
ENSG00000263766	RP11-580I16.2	0.0811685	0.466495
ENSG00000182348	ZNF804B	-0.163825	0.467296
ENSG00000169032	MAP2K1	0.107859	0.469114
ENSG00000137409	MTCH1	0.0790808	0.474661
ENSG00000107341	UBE2R2	0.049504	0.475186
ENSG00000131473	ACLY	0.0744532	0.475186
ENSG00000143457	GOLPH3L	0.0910948	0.475186
ENSG00000188000	OR7D2	0.505513	0.475186
ENSG00000204590	GNL1	0.0706505	0.476177
ENSG00000176208	ATAD5	-0.0912431	0.480131
ENSG00000011677	GABRA3	0.149082	0.480717
ENSG00000135847	ACBD6	-0.0594751	0.480717
ENSG00000233863	AC012215.1	0.157637	0.481025
ENSG00000257880	RP11-769N19.2	0.1746	0.481271
ENSG00000231955	AC007383.4	0.0749533	0.481722
ENSG00000185100	ADSSL1	-0.15721	0.482369
ENSG00000260023	RP11-49C24.1	0.128819	0.483174
ENSG00000121764	HCRTR1	0.123165	0.48475
ENSG00000158528	PPP1R9A	0.084654	0.48498
ENSG00000125166	GOT2	0.0948163	0.487249
ENSG00000221968	FADS3	-0.103382	0.489754
ENSG00000065060	UHRF1BP1	0.0503521	0.491503
ENSG00000120318	ARAP3	-0.184182	0.491503
ENSG00000173273	TNKS	0.0493835	0.493744
ENSG00000197410	DCHS2	-0.124028	0.49415
ENSG00000131791	PRKAB2	0.103394	0.494373
ENSG00000169155	ZBTB43	0.0534985	0.494373
ENSG00000175445	LPL	-0.225608	0.494373
ENSG00000141298	SSH2	0.0705626	0.496746
ENSG00000162482	AKR7A3	-0.146298	0.496886
ENSG00000179082	C9orf106	-0.283013	0.496886
ENSG00000174231	PRPF8	0.0776362	0.501165
ENSG00000103227	LMF1	-0.128642	0.501952
ENSG00000165995	CACNB2	0.0807478	0.501952
ENSG00000013523	ANGEL1	0.0676176	0.502095
ENSG00000131374	TBC1D5	0.0433911	0.502095
ENSG00000176903	PNMA1	0.0806689	0.502095
ENSG00000127463	EMC1	0.0485713	0.502481
ENSG00000080561	MID2	0.0681411	0.503549
ENSG00000091664	SLC17A6	0.231435	0.503549
ENSG00000100206	DMC1	-0.198463	0.503549
ENSG00000102683	SGCG	0.156486	0.503549
ENSG00000105173	CCNE1	0.11805	0.503549
ENSG00000111110	PPM1H	0.0916305	0.503549
ENSG00000141404	GNAL	0.0841483	0.503549
ENSG00000150456	N6AMT2	-0.107535	0.503549
ENSG00000155229	MMS19	0.0618374	0.503549
ENSG00000166167	BTRC	0.0710161	0.503549
ENSG00000170145	SIK2	0.0733161	0.503549
ENSG00000172428	MYEOV2	-0.114935	0.503549
ENSG00000188895	MSL1	0.0582206	0.503549
ENSG00000198492	YTHDF2	0.0610913	0.503549
ENSG00000204514	ZNF814	-0.066789	0.503549
ENSG00000205021	CCL3L1	-0.486065	0.503549
ENSG00000227304	RP11-791G16.2	-0.106172	0.503549
ENSG00000232871	SEC1P	-0.1461	0.503549
ENSG00000240053	LY6G5B	-0.167327	0.503549
ENSG00000258607	RP11-701B16.3	-0.151929	0.503549
ENSG00000265688	MAFG-AS1	-0.239312	0.503549
ENSG00000025423	HSD17B6	-0.161186	0.504582
ENSG00000088756	ARHGAP28	0.139291	0.504582
ENSG00000109501	WFS1	0.101972	0.504582
ENSG00000116157	GPX7	-0.109876	0.504582
ENSG00000124225	PMEPA1	0.101533	0.504582
ENSG00000130988	RGN	-0.179252	0.504582
ENSG00000136026	CKAP4	0.0589089	0.504582
ENSG00000138018	EPT1	0.0944743	0.504582
ENSG00000140983	RHOT2	-0.121032	0.504582
ENSG00000143061	IGSF3	0.118685	0.504582
ENSG00000167216	KATNAL2	-0.10516	0.504582
ENSG00000170835	CEL	-0.287473	0.504582
ENSG00000171385	KCND3	0.0857041	0.504582
ENSG00000174844	DNAH12	-0.175438	0.504582
ENSG00000180771	SRSF8	0.0603059	0.504582
ENSG00000185085	INTS5	0.0793298	0.504582
ENSG00000196378	ZNF34	-0.0812845	0.504582
ENSG00000198478	SH3BGRL2	0.0941744	0.504582
ENSG00000213888	AC005003.1	-0.137104	0.504582
ENSG00000215440	NPEPL1	-0.145166	0.504582
ENSG00000226851	AC004112.4	-0.198189	0.504582
ENSG00000227001	NBPF2P	-0.151357	0.504582
ENSG00000227063	RPL41P1	-0.145269	0.504582
ENSG00000228434	AC004951.6	-0.202147	0.504582
ENSG00000238243	OR2W3	-0.245937	0.504582
ENSG00000241111	RP11-129B22.1	0.0818375	0.504582
ENSG00000241549	GUSBP2	-0.124939	0.504582
ENSG00000248544	CTB-47B11.3	-0.14445	0.504582
ENSG00000248791	CTD-2165H16.3	0.236788	0.504582
ENSG00000249967	PI4K2A	0.0610055	0.504582
ENSG00000255118	RP11-703H8.7	-0.128158	0.504582
ENSG00000257513	RP11-677O4.1	-0.196983	0.504582
ENSG00000265611	MIR5010	0.126048	0.504582
ENSG00000266341	RP5-890E16.4	0.0835573	0.504582
ENSG00000266994	RP11-127I20.7	-0.149418	0.504582
ENSG00000140471	LINS	0.0899734	0.507594
ENSG00000136014	USP44	-0.115412	0.507874
ENSG00000140396	NCOA2	0.0472371	0.510543
ENSG00000163349	HIPK1	0.0603727	0.510543
ENSG00000121207	LRAT	-0.195042	0.511276
ENSG00000144619	CNTN4	0.094499	0.511276
ENSG00000154874	CCDC144B	-0.137424	0.511276
ENSG00000198892	SHISA4	-0.0980392	0.511276
ENSG00000251095	RP11-115D19.1	0.142273	0.511276
ENSG00000267488	AC131056.3	-0.523104	0.511276
ENSG00000122584	NXPH1	0.134749	0.511727
ENSG00000134690	CDCA8	-0.166727	0.511727
ENSG00000141469	SLC14A1	-0.295988	0.511727
ENSG00000145063	AC062028.1	-0.145568	0.511727
ENSG00000163904	SENP2	0.0576876	0.511727
ENSG00000166452	AKIP1	-0.0628851	0.511727
ENSG00000168743	NPNT	0.227858	0.511727
ENSG00000170873	MTSS1	0.0566543	0.511727
ENSG00000214670	AC007956.1	0.10512	0.511969
ENSG00000057019	DCBLD2	0.0658299	0.512455
ENSG00000122218	COPA	0.0595396	0.512455
ENSG00000130826	DKC1	0.0564381	0.512455
ENSG00000228204	RP4-724E13.2	0.101406	0.512455
ENSG00000248008	RP11-18C24.6	0.0797532	0.512455
ENSG00000260037	CTD-2524L6.3	0.0827244	0.512455
ENSG00000125503	PPP1R12C	-0.102182	0.512607
ENSG00000163563	MNDA	-0.247906	0.512607
ENSG00000238923	RNU7-1	-0.228445	0.512607
ENSG00000269403	CTD-2616J11.11	-0.0906509	0.512607
ENSG00000254418	RP11-21L19.1	-0.147507	0.513686
ENSG00000260898	ADPGK-AS1	-0.146435	0.514926
ENSG00000109065	NAT9	-0.0734216	0.516825
ENSG00000126950	TMEM35	0.121388	0.516825
ENSG00000151502	VPS26B	0.0635434	0.516825
ENSG00000162913	C1orf145	-0.181539	0.516825
ENSG00000175206	NPPA	-0.179658	0.516825
ENSG00000176986	SEC24C	0.055132	0.516825
ENSG00000240962	RP11-39E4.1	-0.13482	0.516825
ENSG00000261455	RP5-1129J21.3	-0.167861	0.516825
ENSG00000183715	OPCML	0.123475	0.51703
ENSG00000165949	IFI27	-0.184141	0.517487
ENSG00000236213	AC006369.2	0.162616	0.517487
ENSG00000068354	TBC1D25	0.084023	0.518418
ENSG00000186675	MAGEE2	0.133939	0.518418
ENSG00000163399	ATP1A1	0.137857	0.519469
ENSG00000230333	AC004538.3	0.134719	0.519469
ENSG00000173406	DAB1	0.0652752	0.519556
ENSG00000133624	ZNF767	-0.061134	0.52007
ENSG00000185522	C11orf35	-0.259812	0.52007
ENSG00000260671	RP11-278A23.2	0.322646	0.52007
ENSG00000167419	LPO	-0.162141	0.520811
ENSG00000204620	AC115618.1	-0.303389	0.520811
ENSG00000197381	ADARB1	0.0790589	0.521703
ENSG00000124140	SLC12A5	0.117253	0.522005
ENSG00000008311	AASS	-0.11663	0.52314
ENSG00000089693	MLF2	0.0929286	0.52369
ENSG00000142686	C1orf216	0.1131	0.52369
ENSG00000163606	CD200R1	-0.21993	0.52369
ENSG00000215252	GOLGA8B	-0.175008	0.52369
ENSG00000147655	RSPO2	0.152981	0.523698
ENSG00000184432	COPB2	0.0520096	0.524253
ENSG00000170382	LRRN2	0.116307	0.524355
ENSG00000055917	PUM2	0.0622483	0.525801
ENSG00000101126	ADNP	0.0528263	0.525801
ENSG00000109111	SUPT6H	0.0608904	0.525801
ENSG00000113163	COL4A3BP	0.0739123	0.525801
ENSG00000119986	AVPI1	0.0994582	0.525801
ENSG00000120820	GLT8D2	-0.0943803	0.525801
ENSG00000125848	FLRT3	0.12141	0.525801
ENSG00000136490	LIMD2	-0.0875843	0.525801
ENSG00000136877	FPGS	-0.113901	0.525801
ENSG00000143970	ASXL2	0.0686436	0.525801
ENSG00000153363	LINC00467	-0.216022	0.525801
ENSG00000159445	THEM4	-0.0825262	0.525801
ENSG00000163521	GLB1L	-0.103031	0.525801
ENSG00000165194	PCDH19	0.121197	0.525801
ENSG00000168589	DYNLRB2	-0.173968	0.525801
ENSG00000170417	TMEM182	0.147598	0.525801
ENSG00000174469	CNTNAP2	0.126549	0.525801
ENSG00000175216	CKAP5	0.0540988	0.525801
ENSG00000177410	ZNFX1-AS1	-0.104195	0.525801
ENSG00000196678	ERI2	-0.105937	0.525801
ENSG00000204422	XXbac-BPG32J3.20	0.0686954	0.525801
ENSG00000218418	RP11-296E7.1	-0.0761376	0.525801
ENSG00000265334	CTD-2349P21.11	-0.185697	0.525801
ENSG00000267633	CTB-5E10.3	-0.113753	0.525801
ENSG00000196151	WDSUB1	0.0865477	0.52643
ENSG00000256825	ZNF10	-0.0871048	0.52643
ENSG00000257379	RP11-793H13.8	0.069628	0.52643
ENSG00000268821	AC068039.1	0.175697	0.52643
ENSG00000262136	CTD-2033A16.3	0.101769	0.526609
ENSG00000268713	CTC-444N24.8	0.0843574	0.526689
ENSG00000135637	CCDC142	-0.0718774	0.528179
ENSG00000259164	RP11-463C8.4	0.0680973	0.528179
ENSG00000135744	AGT	-0.154369	0.530016
ENSG00000106077	ABHD11	-0.118219	0.530768
ENSG00000111639	MRPL51	-0.0761645	0.530768
ENSG00000133107	TRPC4	0.115555	0.530768
ENSG00000140199	SLC12A6	0.0505919	0.530768
ENSG00000159164	SV2A	0.124168	0.530768
ENSG00000175414	ARL10	0.0787327	0.530768
ENSG00000182791	CCDC87	-0.186978	0.530768
ENSG00000183155	RABIF	0.0797479	0.530768
ENSG00000198885	ITPRIPL1	0.184515	0.530768
ENSG00000226696	LENG8-AS1	-0.119879	0.530768
ENSG00000261819	RP11-680G24.4	-0.215958	0.530768
ENSG00000101213	PTK6	-0.223423	0.533036
ENSG00000162341	TPCN2	-0.102468	0.533605
ENSG00000151458	ANKRD50	0.0818721	0.534979
ENSG00000174738	NR1D2	0.0936851	0.534979
ENSG00000218227	RP11-889L3.1	-0.182008	0.534979
ENSG00000230259	AC008738.1	0.126399	0.534979
ENSG00000100580	TMED8	0.0575931	0.535137
ENSG00000013293	SLC7A14	0.101666	0.535503
ENSG00000089847	ANKRD24	-0.125495	0.535503
ENSG00000127824	TUBA4A	0.147827	0.535503
ENSG00000137185	ZNF193	-0.0759708	0.535503
ENSG00000154134	ROBO3	-0.127169	0.535503
ENSG00000157456	CCNB2	-0.205538	0.535503
ENSG00000173320	STOX2	0.0730725	0.535503
ENSG00000203865	ATP1A1OS	0.139458	0.535503
ENSG00000204929	AC074391.1	-0.190135	0.535503
ENSG00000231864	RP11-229P13.23	-0.200239	0.535503
ENSG00000197976	AKAP17A	-0.110761	0.5358
ENSG00000213024	NUP62	0.0825754	0.5358
ENSG00000225793	RP1-234P15.4	-0.158221	0.5358
ENSG00000226332	RP11-157P1.4	0.0878114	0.5358
ENSG00000233930	RP13-25N22.1	-0.132843	0.5358
ENSG00000236871	LINC00106	-0.245509	0.5358
ENSG00000239930	AP001625.4	-0.169813	0.5358
ENSG00000255503	RP11-113K21.4	-0.129842	0.5358
ENSG00000263414	hsa-mir-3187	-0.346616	0.5358
ENSG00000267754	MIR3187	-0.346616	0.5358
ENSG00000071073	MGAT4A	0.0742613	0.536672
ENSG00000110958	PTGES3	0.110392	0.536672
ENSG00000116212	LRRC42	0.0772311	0.536672
ENSG00000141519	CCDC40	-0.132134	0.536672
ENSG00000145217	SLC26A1	-0.167311	0.536672
ENSG00000166006	KCNC2	0.140389	0.536672
ENSG00000166997	CNPY4	-0.0870134	0.536672
ENSG00000173614	NMNAT1	-0.0842246	0.536672
ENSG00000178809	TRIM73	-0.138658	0.536672
ENSG00000186529	CYP4F3	-0.351292	0.536672
ENSG00000259661	AC068831.15	0.075787	0.536672
ENSG00000260534	RP11-1006G14.4	0.0838155	0.536672
ENSG00000263146	RP11-849I19.1	-0.150664	0.536672
ENSG00000268119	CTD-2561J22.5	-0.146061	0.536672
ENSG00000223442	AC004041.2	0.0726991	0.536959
ENSG00000171488	LRRC8C	0.0707263	0.537096
ENSG00000172456	FGGY	-0.0986722	0.537096
ENSG00000084444	KIAA1467	0.102549	0.537493
ENSG00000087460	GNAS	0.0819885	0.537493
ENSG00000102181	CD99L2	0.0773775	0.537493
ENSG00000125877	ITPA	-0.092217	0.537493
ENSG00000130640	TUBGCP2	0.0624763	0.537493
ENSG00000133597	ADCK2	0.0801236	0.537493
ENSG00000134597	RBMX2	-0.0739361	0.537493
ENSG00000154096	THY1	0.133254	0.537493
ENSG00000169851	PCDH7	0.0772365	0.537493
ENSG00000177791	MYOZ1	-0.227356	0.537493
ENSG00000231080	RP11-342H21.2	0.196095	0.537493
ENSG00000234420	ZNF37BP	-0.0616514	0.537493
ENSG00000250366	LINC00617	0.169243	0.537493
ENSG00000005486	RHBDD2	0.0891931	0.537631
ENSG00000005981	ASB4	-0.21293	0.537631
ENSG00000008277	ADAM22	0.0992008	0.537631
ENSG00000010318	PHF7	-0.0861552	0.537631
ENSG00000020129	NCDN	0.117984	0.537631
ENSG00000055130	CUL1	0.0513609	0.537631
ENSG00000064225	ST3GAL6	0.0695605	0.537631
ENSG00000066044	ELAVL1	0.0810046	0.537631
ENSG00000068784	SRBD1	-0.0848266	0.537631
ENSG00000072501	SMC1A	0.0645082	0.537631
ENSG00000073146	MOV10L1	-0.13279	0.537631
ENSG00000075142	SRI	-0.085624	0.537631
ENSG00000079102	RUNX1T1	0.0863639	0.537631
ENSG00000081019	RSBN1	0.0609174	0.537631
ENSG00000087206	UIMC1	-0.0777998	0.537631
ENSG00000088340	FER1L4	-0.173343	0.537631
ENSG00000089057	SLC23A2	0.0673042	0.537631
ENSG00000090316	MAEA	0.0563595	0.537631
ENSG00000097021	ACOT7	0.107376	0.537631
ENSG00000099800	TIMM13	-0.0867035	0.537631
ENSG00000100360	IFT27	-0.0916795	0.537631
ENSG00000100557	C14orf105	-0.240747	0.537631
ENSG00000100568	VTI1B	0.046471	0.537631
ENSG00000101391	CDK5RAP1	-0.0496577	0.537631
ENSG00000102908	NFAT5	0.0615341	0.537631
ENSG00000103342	GSPT1	0.0615523	0.537631
ENSG00000103365	GGA2	0.0571551	0.537631
ENSG00000104325	DECR1	-0.0877871	0.537631
ENSG00000104852	SNRNP70	-0.111647	0.537631
ENSG00000105048	TNNT1	-0.195125	0.537631
ENSG00000105298	CACTIN	-0.0956791	0.537631
ENSG00000105379	ETFB	-0.0781725	0.537631
ENSG00000107242	PIP5K1B	0.11124	0.537631
ENSG00000108582	CPD	0.0707729	0.537631
ENSG00000109016	DHRS7B	-0.0721602	0.537631
ENSG00000109339	MAPK10	0.0844062	0.537631
ENSG00000109756	RAPGEF2	0.0738116	0.537631
ENSG00000110321	EIF4G2	0.0613153	0.537631
ENSG00000110436	SLC1A2	-0.140016	0.537631
ENSG00000110851	PRDM4	0.0510565	0.537631
ENSG00000112306	RPS12	-0.126635	0.537631
ENSG00000112941	PAPD7	0.0659287	0.537631
ENSG00000116337	AMPD2	0.0746633	0.537631
ENSG00000118690	ARMC2	-0.0729542	0.537631
ENSG00000119865	CNRIP1	0.0728329	0.537631
ENSG00000120049	KCNIP2	0.0941406	0.537631
ENSG00000124074	ENKD1	-0.0916414	0.537631
ENSG00000130377	ACSBG2	-0.200738	0.537631
ENSG00000130762	ARHGEF16	-0.207864	0.537631
ENSG00000131188	PRR7	-0.158389	0.537631
ENSG00000132142	ACACA	0.0631457	0.537631
ENSG00000132259	CNGA4	-0.251509	0.537631
ENSG00000133247	SUV420H2	-0.139104	0.537631
ENSG00000134243	SORT1	0.0726893	0.537631
ENSG00000134278	SPIRE1	0.0619057	0.537631
ENSG00000135365	PHF21A	-0.0713469	0.537631
ENSG00000136738	STAM	0.069187	0.537631
ENSG00000137731	FXYD2	-0.198305	0.537631
ENSG00000138641	HERC3	0.0488254	0.537631
ENSG00000140650	PMM2	-0.0812452	0.537631
ENSG00000143322	ABL2	0.0564097	0.537631
ENSG00000143546	S100A8	-0.63254	0.537631
ENSG00000144285	SCN1A	0.13594	0.537631
ENSG00000146674	IGFBP3	-0.192126	0.537631
ENSG00000147044	CASK	0.052422	0.537631
ENSG00000147724	FAM135B	0.100691	0.537631
ENSG00000148803	FUOM	-0.175164	0.537631
ENSG00000151240	DIP2C	0.0506237	0.537631
ENSG00000151623	NR3C2	0.0652814	0.537631
ENSG00000151746	BICD1	0.06445	0.537631
ENSG00000157353	FUK	-0.0799134	0.537631
ENSG00000157540	DYRK1A	0.0507121	0.537631
ENSG00000157625	TAB3	0.0654534	0.537631
ENSG00000158109	TPRG1L	0.0745773	0.537631
ENSG00000159131	GART	0.0524317	0.537631
ENSG00000162711	NLRP3	-0.134065	0.537631
ENSG00000162852	CNST	0.112214	0.537631
ENSG00000164051	CCDC51	-0.0798489	0.537631
ENSG00000164164	OTUD4	0.0675923	0.537631
ENSG00000166181	API5	0.0663301	0.537631
ENSG00000167315	ACAA2	-0.112316	0.537631
ENSG00000169239	CA5B	-0.0825702	0.537631
ENSG00000171612	SLC25A33	-0.136419	0.537631
ENSG00000171843	MLLT3	0.0689135	0.537631
ENSG00000175265	GOLGA8A	-0.132233	0.537631
ENSG00000175267	VWA3A	-0.138594	0.537631
ENSG00000175600	C7orf10	-0.118637	0.537631
ENSG00000177932	ZNF354C	-0.0855121	0.537631
ENSG00000179133	C10orf67	-0.165368	0.537631
ENSG00000180336	C17orf104	0.085719	0.537631
ENSG00000182325	FBXL6	-0.117342	0.537631
ENSG00000183908	LRRC55	0.136502	0.537631
ENSG00000184154	LRTOMT	-0.0777088	0.537631
ENSG00000184611	KCNH7	0.0984998	0.537631
ENSG00000184995	IFNE	0.192741	0.537631
ENSG00000186416	NKRF	0.0963352	0.537631
ENSG00000188747	NOXA1	-0.177725	0.537631
ENSG00000196376	SLC35F1	0.0839814	0.537631
ENSG00000197535	MYO5A	0.101664	0.537631
ENSG00000198169	ZNF251	-0.0742933	0.537631
ENSG00000198670	LPA	-0.219271	0.537631
ENSG00000198910	L1CAM	0.131369	0.537631
ENSG00000198939	ZFP2	-0.0860965	0.537631
ENSG00000205269	TMEM170B	0.0950691	0.537631
ENSG00000205592	MUC19	-0.24996	0.537631
ENSG00000205702	CYP2D7P1	-0.172783	0.537631
ENSG00000207601	MIR611	-0.143254	0.537631
ENSG00000210077	J01415.3	-0.293382	0.537631
ENSG00000210191	J01415.19	-0.201929	0.537631
ENSG00000212293	SNORA16	-0.162815	0.537631
ENSG00000213315	CTD-3035D6.1	0.177143	0.537631
ENSG00000214558	RP11-74E24.2	0.071933	0.537631
ENSG00000218305	AC006024.4	-0.161421	0.537631
ENSG00000223701	RP11-244K5.1	-0.282181	0.537631
ENSG00000224185	SNX18P9	-0.186626	0.537631
ENSG00000224195	RP11-574K11.5	0.0776438	0.537631
ENSG00000225619	AC009232.2	0.109324	0.537631
ENSG00000226717	RP11-87N24.2	-0.237966	0.537631
ENSG00000226744	AC079781.5	0.216285	0.537631
ENSG00000227028	SLC8A1-AS1	0.112776	0.537631
ENSG00000227208	LINC00552	-0.267506	0.537631
ENSG00000227543	SPAG5-AS1	0.0671874	0.537631
ENSG00000229692	SOS1-IT1	0.102973	0.537631
ENSG00000229729	RP11-159G9.5	0.0654526	0.537631
ENSG00000229893	AC004549.6	-0.11861	0.537631
ENSG00000229972	IQCF3	-0.222516	0.537631
ENSG00000230830	ARPP21-AS1	0.150568	0.537631
ENSG00000231646	AC008174.3	-0.142657	0.537631
ENSG00000232377	AC016910.1	0.0976645	0.537631
ENSG00000232872	CTAGE3P	-0.154823	0.537631
ENSG00000232931	LINC00342	-0.108506	0.537631
ENSG00000233057	EEF1A1P14	-0.172012	0.537631
ENSG00000234287	RP11-761N21.2	-0.167068	0.537631
ENSG00000234630	LL22NC03-2H8.4	-0.288551	0.537631
ENSG00000236888	RP11-243M12.1	0.218592	0.537631
ENSG00000236936	RP3-329E20.2	-0.195446	0.537631
ENSG00000237763	AMY1A	-0.116774	0.537631
ENSG00000237862	RP1-63G5.7	-0.251824	0.537631
ENSG00000239453	SIDT1-AS1	-0.187579	0.537631
ENSG00000239779	WBP1	-0.0767499	0.537631
ENSG00000240707	RP13-137A17.6	-0.235239	0.537631
ENSG00000241057	AC004985.12	-0.11835	0.537631
ENSG00000241258	CRCP	-0.0580072	0.537631
ENSG00000241907	CTB-46E9.1	0.182585	0.537631
ENSG00000244219	GS1-259H13.2	-0.186909	0.537631
ENSG00000247982	RP11-358M11.2	-0.199965	0.537631
ENSG00000248256	OCIAD1-AS1	0.0819843	0.537631
ENSG00000249690	RP11-1336O20.2	0.144019	0.537631
ENSG00000250910	AC097467.2	0.0920704	0.537631
ENSG00000251442	RP11-792D21.2	0.223079	0.537631
ENSG00000253706	RP11-758M4.4	0.243697	0.537631
ENSG00000255545	RP11-627G23.1	-0.230596	0.537631
ENSG00000256428	RP11-467L20.9	-0.0960144	0.537631
ENSG00000257093	KIAA1147	0.0647453	0.537631
ENSG00000257225	RP11-328C8.4	0.113468	0.537631
ENSG00000257434	RP11-81K13.1	0.152051	0.537631
ENSG00000258392	RPA2P	0.190658	0.537631
ENSG00000259524	RP11-461F11.1	-0.203	0.537631
ENSG00000259877	RP11-46C24.7	-0.117953	0.537631
ENSG00000261505	LA16c-358B7.3	-0.0930882	0.537631
ENSG00000262484	CTC-360G5.1	-0.217613	0.537631
ENSG00000265205	AC010761.13	-0.188187	0.537631
ENSG00000266002	RP11-567L7.5	0.106875	0.537631
ENSG00000266405	CBX3P2	-0.260014	0.537631
ENSG00000267531	SUV420H2	-0.18286	0.537631
ENSG00000268797	CTC-490E21.12	0.0995566	0.537631
ENSG00000120586	MRC1	-0.307303	0.538576
ENSG00000224761	RP11-508N22.8	-0.214702	0.538576
ENSG00000148175	STOM	-0.142119	0.538764
ENSG00000245848	CEBPA	0.121912	0.538764
ENSG00000265907	RP11-737O24.2	0.0660064	0.538764
ENSG00000162989	KCNJ3	0.118309	0.53924
ENSG00000165810	BTNL9	-0.199623	0.53924
ENSG00000264281	CTD-2031P19.4	-0.149337	0.53924
ENSG00000123600	METTL8	-0.0674054	0.539269
ENSG00000170681	MURC	-0.0947788	0.539269
ENSG00000227082	AL592494.5	0.108809	0.539269
ENSG00000160224	AIRE	-0.217072	0.540046
ENSG00000006377	DLX6	0.157282	0.54024
ENSG00000102753	KPNA3	0.0644058	0.54024
ENSG00000112679	DUSP22	0.0620763	0.54024
ENSG00000115607	IL18RAP	-0.39506	0.54024
ENSG00000117362	APH1A	-0.0860079	0.54024
ENSG00000120907	ADRA1A	0.0949568	0.54024
ENSG00000120948	TARDBP	0.0596574	0.54024
ENSG00000123384	LRP1	0.093977	0.54024
ENSG00000131467	PSME3	0.0598453	0.54024
ENSG00000168795	ZBTB5	0.0615709	0.54024
ENSG00000170088	TMEM192	-0.054658	0.54024
ENSG00000188011	CXXC11	0.162191	0.54024
ENSG00000188833	ENTPD8	-0.221188	0.54024
ENSG00000203813	HIST1H3H	0.199857	0.54024
ENSG00000236017	ASMTL-AS1	-0.118038	0.54024
ENSG00000250148	KRT8P31	-0.157398	0.54024
ENSG00000253729	PRKDC	0.0481407	0.54024
ENSG00000260599	CTC-457E21.1	0.235282	0.54024
ENSG00000267254	CTD-2162K18.5	-0.0723469	0.54024
ENSG00000147586	MRPS28	-0.0901761	0.540546
ENSG00000186645	SPDYE8P	-0.138333	0.540546
ENSG00000232439	RPL18AP7	0.166293	0.540546
ENSG00000268702	AL049829.1	-0.110834	0.540546
ENSG00000029534	ANK1	0.107906	0.540979
ENSG00000078237	C12orf5	0.0908718	0.540979
ENSG00000128298	BAIAP2L2	-0.139589	0.540979
ENSG00000174529	TMEM81	0.127765	0.540979
ENSG00000175344	CHRNA7	0.139162	0.540979
ENSG00000196284	SUPT3H	-0.0987446	0.540979
ENSG00000244137	RP11-99J16__A.2	-0.155107	0.540979
ENSG00000258177	RP11-394J1.2	0.246278	0.540979
ENSG00000170941	KIAA1456	-0.0896216	0.541049
ENSG00000198455	ZXDB	0.0581536	0.541049
ENSG00000101146	RAE1	0.0682518	0.541473
ENSG00000233448	PMS2P9	-0.168668	0.541473
ENSG00000171570	RAB4B	0.0616825	0.544262
ENSG00000031691	CENPQ	-0.133073	0.544378
ENSG00000141582	CBX4	-0.0796874	0.544378
ENSG00000169946	ZFPM2	0.0749601	0.544378
ENSG00000204025	TRPC5OS	0.147091	0.544378
ENSG00000226435	ANKRD18DP	-0.175157	0.544378
ENSG00000253899	RP11-613H2.2	0.148268	0.544378
ENSG00000128563	PRKRIP1	-0.0679795	0.544484
ENSG00000243742	RPLP0P2	-0.261712	0.544484
ENSG00000105607	GCDH	-0.0955414	0.54473
ENSG00000049618	ARID1B	0.0489663	0.545352
ENSG00000051382	PIK3CB	0.0801866	0.545352
ENSG00000054793	ATP9A	0.0707051	0.545352
ENSG00000065609	SNAP91	0.110335	0.545352
ENSG00000076770	MBNL3	-0.12696	0.545352
ENSG00000078140	UBE2K	0.0852976	0.545352
ENSG00000099250	NRP1	-0.107127	0.545352
ENSG00000100095	SEZ6L	0.0907177	0.545352
ENSG00000102317	RBM3	-0.294421	0.545352
ENSG00000102837	OLFM4	-0.232839	0.545352
ENSG00000104859	CLASRP	-0.122808	0.545352
ENSG00000106086	PLEKHA8	0.0633342	0.545352
ENSG00000106305	AIMP2	-0.0665201	0.545352
ENSG00000106609	TMEM248	0.0434738	0.545352
ENSG00000106624	AEBP1	0.207217	0.545352
ENSG00000109113	RAB34	-0.147455	0.545352
ENSG00000109685	WHSC1	0.0429034	0.545352
ENSG00000113161	HMGCR	0.130299	0.545352
ENSG00000120451	SNX19	0.0534622	0.545352
ENSG00000122378	FAM213A	-0.0723518	0.545352
ENSG00000124479	NDP	-0.103463	0.545352
ENSG00000125462	C1orf61	-0.117319	0.545352
ENSG00000128536	CDHR3	0.0880402	0.545352
ENSG00000132141	CCT6B	-0.14079	0.545352
ENSG00000132640	BTBD3	0.0801498	0.545352
ENSG00000132681	ATP1A4	-0.196144	0.545352
ENSG00000139174	PRICKLE1	0.104649	0.545352
ENSG00000140365	COMMD4	-0.0784208	0.545352
ENSG00000145041	VPRBP	0.0478465	0.545352
ENSG00000147100	SLC16A2	0.0734936	0.545352
ENSG00000149582	TMEM25	0.0784988	0.545352
ENSG00000153989	NUS1	0.0798804	0.545352
ENSG00000154957	ZNF18	-0.0746256	0.545352
ENSG00000163072	NOSTRIN	-0.153605	0.545352
ENSG00000163617	KIAA1407	-0.109278	0.545352
ENSG00000173376	NDNF	0.243388	0.545352
ENSG00000176406	RIMS2	-0.083048	0.545352
ENSG00000177181	RIMKLA	0.122837	0.545352
ENSG00000177947	ODF3	-0.199747	0.545352
ENSG00000183742	MACC1	-0.191771	0.545352
ENSG00000185053	SGCZ	0.124323	0.545352
ENSG00000186301	MST1P2	-0.162259	0.545352
ENSG00000187189	TSPYL4	0.09151	0.545352
ENSG00000187555	USP7	0.0560126	0.545352
ENSG00000196812	ZSCAN16	-0.0826548	0.545352
ENSG00000204219	TCEA3	0.133484	0.545352
ENSG00000213741	RPS29	-0.131018	0.545352
ENSG00000214922	HLA-F-AS1	0.141058	0.545352
ENSG00000226555	AGKP1	0.224363	0.545352
ENSG00000226759	RP4-737A23.2	0.121815	0.545352
ENSG00000228703	RP5-1160K1.6	0.0832581	0.545352
ENSG00000230876	LINC00486	-0.279698	0.545352
ENSG00000233739	RP5-1039K5.13	-0.130798	0.545352
ENSG00000241058	NSUN6	-0.0641151	0.545352
ENSG00000245059	RP11-303E16.7	0.185212	0.545352
ENSG00000248228	SLIT2-IT1	0.168253	0.545352
ENSG00000248724	NPHP3-AS1	-0.124221	0.545352
ENSG00000251246	EFNA3	0.141029	0.545352
ENSG00000251408	RP11-586D19.2	-0.161667	0.545352
ENSG00000251896	SNORD116-27	0.146993	0.545352
ENSG00000260482	CTD-2196E14.9	0.0666025	0.545352
ENSG00000260616	RP11-327F22.4	0.110445	0.545352
ENSG00000261971	RP11-473M20.7	-0.153479	0.545352
ENSG00000263301	RP11-104H15.8	-0.278861	0.545352
ENSG00000265218	RP11-927P21.1	0.157804	0.545352
ENSG00000267059	UQCR11	-0.0762042	0.545352
ENSG00000267121	CTD-2020K17.1	-0.102296	0.545352
ENSG00000092148	HECTD1	0.0532171	0.545491
ENSG00000143702	CEP170	0.0477643	0.545491
ENSG00000155886	SLC24A2	0.092055	0.545491
ENSG00000173166	RAPH1	0.0772618	0.545491
ENSG00000182836	PLCXD3	0.138429	0.545491
ENSG00000184992	BRI3BP	0.0761194	0.545491
ENSG00000196591	HDAC2	0.0632104	0.545491
ENSG00000256043	CTSO	-0.138098	0.545491
ENSG00000005108	THSD7A	0.0878781	0.545726
ENSG00000056586	RC3H2	0.0586333	0.545726
ENSG00000134852	CLOCK	0.061237	0.545726
ENSG00000218336	TENM3	0.091521	0.545726
ENSG00000260230	RP11-526J3.3	0.101208	0.545726
ENSG00000264078	RP11-73M7.9	0.13024	0.545726
ENSG00000105321	CCDC9	-0.109453	0.545915
ENSG00000166275	C10orf32	-0.100197	0.545915
ENSG00000152822	GRM1	0.095973	0.547688
ENSG00000005187	ACSM3	-0.134883	0.547882
ENSG00000022840	RNF10	0.04775	0.547882
ENSG00000053254	FOXN3	0.0759626	0.547882
ENSG00000086712	TXLNG	0.049962	0.547882
ENSG00000087191	PSMC5	0.0650193	0.547882
ENSG00000101938	CHRDL1	-0.123568	0.547882
ENSG00000102743	SLC25A15	-0.0829038	0.547882
ENSG00000105409	ATP1A3	0.146129	0.547882
ENSG00000108405	P2RX1	-0.205179	0.547882
ENSG00000110344	UBE4A	0.0515759	0.547882
ENSG00000111206	FOXM1	-0.165297	0.547882
ENSG00000112640	PPP2R5D	0.0562017	0.547882
ENSG00000113262	GRM6	-0.153355	0.547882
ENSG00000123106	CCDC91	-0.0812295	0.547882
ENSG00000135951	TSGA10	-0.0712357	0.547882
ENSG00000147789	ZNF7	-0.0534693	0.547882
ENSG00000148219	ASTN2	0.0565364	0.547882
ENSG00000150054	MPP7	0.108182	0.547882
ENSG00000150347	ARID5B	0.0864667	0.547882
ENSG00000152595	MEPE	0.223006	0.547882
ENSG00000154917	RAB6B	0.103648	0.547882
ENSG00000156239	N6AMT1	0.0971394	0.547882
ENSG00000156687	UNC5D	0.108398	0.547882
ENSG00000161860	SYCE2	-0.137711	0.547882
ENSG00000172458	IL17D	-0.0942325	0.547882
ENSG00000172748	ZNF596	-0.128904	0.547882
ENSG00000173992	CCS	-0.079651	0.547882
ENSG00000177873	ZNF619	-0.0871092	0.547882
ENSG00000183092	BEGAIN	-0.136456	0.547882
ENSG00000184319	AC002055.4	0.0919615	0.547882
ENSG00000184845	DRD1	0.13242	0.547882
ENSG00000185900	SGK196	0.0631613	0.547882
ENSG00000188171	ZNF626	-0.0718849	0.547882
ENSG00000188305	C19orf35	-0.272786	0.547882
ENSG00000197619	ZNF615	0.0670598	0.547882
ENSG00000198793	MTOR	0.0540156	0.547882
ENSG00000200090	Y_RNA	-0.160588	0.547882
ENSG00000204248	COL11A2	-0.134227	0.547882
ENSG00000206145	P2RX6P	0.191244	0.547882
ENSG00000209082	J01415.1	-0.176159	0.547882
ENSG00000224184	AC096559.1	-0.198742	0.547882
ENSG00000228330	RP11-730A19.5	0.169178	0.547882
ENSG00000230006	ANKRD36BP2	-0.112221	0.547882
ENSG00000232479	AC010900.2	-0.138475	0.547882
ENSG00000241572	PRICKLE2-AS1	0.0867295	0.547882
ENSG00000249502	AC006160.5	-0.184014	0.547882
ENSG00000260244	RP11-588K22.2	0.120737	0.547882
ENSG00000260404	RP11-384K6.6	-0.0981974	0.547882
ENSG00000261115	TMEM178B	0.100243	0.547882
ENSG00000263551	RP11-78F17.1	-0.174779	0.547882
ENSG00000168032	ENTPD3	0.106079	0.547894
ENSG00000160007	ARHGAP35	0.0708054	0.548111
ENSG00000243024	RPS11P6	-0.143521	0.54848
ENSG00000164674	SYTL3	0.155255	0.548639
ENSG00000250007	RP11-814P5.1	0.141984	0.548639
ENSG00000066651	TRMT11	-0.0694923	0.549259
ENSG00000083642	PDS5B	0.0865057	0.549259
ENSG00000123810	B9D2	0.0952386	0.549259
ENSG00000160307	S100B	-0.173632	0.549259
ENSG00000260371	COG8	0.0512149	0.549259
ENSG00000160194	NDUFV3	-0.060315	0.549412
ENSG00000128510	CPA4	0.23864	0.549912
ENSG00000137726	FXYD6	0.105584	0.549912
ENSG00000137766	UNC13C	-0.100475	0.549912
ENSG00000231890	AC093391.2	-0.0849225	0.550915
ENSG00000225376	RP11-490D19.6	0.106933	0.55123
ENSG00000198146	ZNF770	0.0688662	0.551802
ENSG00000267348	CTB-179K24.4	0.113387	0.552366
ENSG00000145700	ANKRD31	-0.126865	0.552886
ENSG00000149292	TTC12	-0.152447	0.552886
ENSG00000151327	FAM177A1	-0.0724206	0.553755
ENSG00000107829	FBXW4	-0.0604531	0.554015
ENSG00000115306	SPTBN1	0.0491125	0.554015
ENSG00000124209	RAB22A	0.067823	0.554015
ENSG00000131044	TTLL9	-0.120862	0.554015
ENSG00000131153	GINS2	-0.129139	0.554015
ENSG00000133067	LGR6	-0.347719	0.554015
ENSG00000135517	MIP	0.13658	0.554015
ENSG00000145014	TMEM44	-0.110455	0.554015
ENSG00000162734	PEA15	0.0608256	0.554015
ENSG00000170558	CDH2	0.0531394	0.554015
ENSG00000205583	STAG3L1	-0.0705022	0.554015
ENSG00000232754	RP1-85F18.6	0.10811	0.554015
ENSG00000237990	CNTN4-AS1	0.10126	0.554015
ENSG00000239257	RPL23AP1	0.198501	0.554015
ENSG00000250135	RP4-622L5.2	0.0585596	0.554015
ENSG00000265590	C21ORF59	-0.0509645	0.554015
ENSG00000205726	ITSN1	0.0582465	0.554914
ENSG00000006468	ETV1	-0.113437	0.556645
ENSG00000080166	DCT	-0.141832	0.556645
ENSG00000114115	RBP1	-0.124879	0.556645
ENSG00000124486	USP9X	0.0527815	0.556645
ENSG00000154889	MPPE1	0.0551442	0.556645
ENSG00000160602	NEK8	-0.157116	0.556645
ENSG00000221491	SNORA34	0.263446	0.556645
ENSG00000226649	AC019118.4	-0.280361	0.556645
ENSG00000229727	AC013460.1	-0.259039	0.556645
ENSG00000244324	RP11-67L3.6	0.111971	0.556645
ENSG00000248954	RP11-304F15.4	-0.275655	0.556645
ENSG00000259205	PRKXP1	0.295121	0.556645
ENSG00000267077	RP11-127I20.5	-0.290703	0.556645
ENSG00000203760	CENPW	-0.156981	0.557711
ENSG00000256925	RP13-439H18.4	-0.185006	0.558033
ENSG00000114841	DNAH1	-0.126611	0.559904
ENSG00000247270	AC132186.1	-0.206241	0.561008
ENSG00000230454	U73166.2	-0.139198	0.561151
ENSG00000059728	MXD1	0.0686005	0.561573
ENSG00000205085	FAM71F2	-0.122579	0.562519
ENSG00000171303	KCNK3	0.104319	0.562756
ENSG00000180667	YOD1	0.084055	0.562756
ENSG00000241481	AC159540.2	-0.117792	0.562756
ENSG00000248455	RP11-321E2.3	-0.163385	0.562756
ENSG00000122335	SERAC1	0.0736501	0.564261
ENSG00000138193	PLCE1	0.122397	0.564261
ENSG00000223930	RP11-33A14.1	-0.262229	0.564261
ENSG00000227110	LMCD1-AS1	-0.117159	0.564261
ENSG00000117481	NSUN4	0.0533826	0.565188
ENSG00000214265	SNURF	0.072524	0.565188
ENSG00000267396	RP11-845C23.3	0.0979451	0.565188
ENSG00000080031	PTPRH	-0.210313	0.565271
ENSG00000124422	USP22	0.0614783	0.565481
ENSG00000129270	MMP28	-0.149709	0.565481
ENSG00000229456	RLIMP1	0.146584	0.566339
ENSG00000149231	CCDC82	-0.0859826	0.566661
ENSG00000188529	SRSF10	0.0556503	0.566661
ENSG00000267561	HS2ST1	0.0626552	0.566661
ENSG00000140943	MBTPS1	0.0475879	0.567266
ENSG00000005302	MSL3	0.0510302	0.567758
ENSG00000110777	POU2AF1	-0.285242	0.567758
ENSG00000135750	KCNK1	0.117612	0.567758
ENSG00000233706	RP5-1087E8.3	0.0813903	0.56798
ENSG00000259623	RP11-156E6.1	0.0766163	0.56798
ENSG00000114544	SLC41A3	0.0582652	0.568718
ENSG00000261072	RP11-5N19.3	0.121996	0.568737
ENSG00000134291	TMEM106C	0.0872775	0.569122
ENSG00000172922	RNASEH2C	0.0545903	0.569122
ENSG00000258672	RP11-543C4.3	0.105996	0.569122
ENSG00000002549	LAP3	-0.123018	0.570069
ENSG00000005020	SKAP2	0.0821444	0.570069
ENSG00000006007	GDE1	0.0509693	0.570069
ENSG00000007402	CACNA2D2	0.0910637	0.570069
ENSG00000010165	METTL13	0.0581807	0.570069
ENSG00000016402	IL20RA	-0.150437	0.570069
ENSG00000023287	RB1CC1	-0.0866312	0.570069
ENSG00000040933	INPP4A	0.0644634	0.570069
ENSG00000063180	CA11	-0.106723	0.570069
ENSG00000065923	SLC9A7	0.0729818	0.570069
ENSG00000068796	KIF2A	0.0607302	0.570069
ENSG00000072210	ALDH3A2	0.0741984	0.570069
ENSG00000072756	TRNT1	0.0603288	0.570069
ENSG00000076641	PAG1	0.065489	0.570069
ENSG00000077092	RARB	0.10241	0.570069
ENSG00000078549	ADCYAP1R1	0.0832984	0.570069
ENSG00000078618	NRD1	0.0452757	0.570069
ENSG00000084112	SSH1	0.0753441	0.570069
ENSG00000085224	ATRX	0.0560972	0.570069
ENSG00000086758	HUWE1	0.0606407	0.570069
ENSG00000087053	MTMR2	0.070032	0.570069
ENSG00000090382	LYZ	-0.289106	0.570069
ENSG00000090581	GNPTG	-0.0615048	0.570069
ENSG00000095787	WAC	0.053151	0.570069
ENSG00000099204	ABLIM1	0.071527	0.570069
ENSG00000099625	C19orf26	-0.147041	0.570069
ENSG00000100167	sept-03	0.0901815	0.570069
ENSG00000100209	HSCB	-0.0834562	0.570069
ENSG00000101888	NXT2	-0.125986	0.570069
ENSG00000101977	MCF2	0.113372	0.570069
ENSG00000102878	HSF4	-0.104371	0.570069
ENSG00000102882	MAPK3	0.0754283	0.570069
ENSG00000103510	KAT8	-0.0688281	0.570069
ENSG00000105705	SUGP1	-0.0605856	0.570069
ENSG00000105894	PTN	-0.12036	0.570069
ENSG00000106771	TMEM245	0.0715475	0.570069
ENSG00000108828	VAT1	0.0896624	0.570069
ENSG00000108883	EFTUD2	0.0452757	0.570069
ENSG00000110514	MADD	0.0789542	0.570069
ENSG00000110811	LEPREL2	-0.122852	0.570069
ENSG00000111728	ST8SIA1	0.0720803	0.570069
ENSG00000112685	EXOC2	0.0451465	0.570069
ENSG00000113580	NR3C1	0.0673257	0.570069
ENSG00000115257	PCSK4	-0.15133	0.570069
ENSG00000115806	GORASP2	0.0582937	0.570069
ENSG00000115904	SOS1	0.0599433	0.570069
ENSG00000115947	ORC4	0.0744788	0.570069
ENSG00000116903	EXOC8	0.0562854	0.570069
ENSG00000117410	ATP6V0B	0.0797522	0.570069
ENSG00000118004	COLEC11	-0.339818	0.570069
ENSG00000118579	MED28	0.0468723	0.570069
ENSG00000122477	LRRC39	-0.0752093	0.570069
ENSG00000122550	KLHL7	0.0583198	0.570069
ENSG00000124214	STAU1	0.0437832	0.570069
ENSG00000125967	NECAB3	0.0732176	0.570069
ENSG00000127586	CHTF18	-0.131628	0.570069
ENSG00000128881	TTBK2	0.0702402	0.570069
ENSG00000129038	LOXL1	-0.213524	0.570069
ENSG00000130584	ZBTB46	-0.0868793	0.570069
ENSG00000131771	PPP1R1B	-0.114954	0.570069
ENSG00000132702	HAPLN2	-0.202244	0.570069
ENSG00000133794	ARNTL	0.0746434	0.570069
ENSG00000134086	VHL	-0.0479567	0.570069
ENSG00000135333	EPHA7	0.0898373	0.570069
ENSG00000135605	TEC	-0.129767	0.570069
ENSG00000138107	ACTR1A	0.0454591	0.570069
ENSG00000138798	EGF	0.121087	0.570069
ENSG00000139266	MARCH9	0.0718774	0.570069
ENSG00000144713	RPL32	-0.0843413	0.570069
ENSG00000145247	OCIAD2	-0.0932354	0.570069
ENSG00000146005	PSD2	0.139717	0.570069
ENSG00000146006	LRRTM2	0.0798871	0.570069
ENSG00000146054	TRIM7	-0.0913992	0.570069
ENSG00000147234	FRMPD3	0.101339	0.570069
ENSG00000148057	IDNK	-0.0922478	0.570069
ENSG00000148290	SURF1	-0.101772	0.570069
ENSG00000151090	THRB	0.0944546	0.570069
ENSG00000152332	UHMK1	0.0758416	0.570069
ENSG00000157077	ZFYVE9	0.0654372	0.570069
ENSG00000157404	KIT	0.152241	0.570069
ENSG00000158623	COPG2	0.103563	0.570069
ENSG00000159873	CCDC117	0.093597	0.570069
ENSG00000160392	C19orf47	-0.0905587	0.570069
ENSG00000160469	BRSK1	-0.0987368	0.570069
ENSG00000160613	PCSK7	-0.117376	0.570069
ENSG00000162722	TRIM58	-0.206166	0.570069
ENSG00000163947	ARHGEF3	0.0898983	0.570069
ENSG00000164037	SLC9B1	-0.070309	0.570069
ENSG00000165548	TMEM63C	0.0773825	0.570069
ENSG00000165861	ZFYVE1	0.0486462	0.570069
ENSG00000166477	LEO1	0.0564613	0.570069
ENSG00000167264	DUS2L	-0.0627376	0.570069
ENSG00000168883	USP39	0.0421129	0.570069
ENSG00000168939	SPRY3	0.084876	0.570069
ENSG00000169189	NSMCE1	-0.0691391	0.570069
ENSG00000169599	NFU1	-0.0761415	0.570069
ENSG00000169696	ASPSCR1	-0.0980553	0.570069
ENSG00000170502	NUDT9	0.0694248	0.570069
ENSG00000170921	TANC2	0.0748848	0.570069
ENSG00000172977	KAT5	0.0417561	0.570069
ENSG00000174368	PMS2P2	-0.107938	0.570069
ENSG00000174567	GOLT1A	-0.22591	0.570069
ENSG00000174721	FGFBP3	-0.117903	0.570069
ENSG00000174943	KCTD13	-0.0783287	0.570069
ENSG00000174989	FBXW8	-0.0633219	0.570069
ENSG00000175093	SPSB4	-0.169953	0.570069
ENSG00000175155	YPEL2	0.057639	0.570069
ENSG00000175198	PCCA	-0.0756633	0.570069
ENSG00000176971	FIBIN	-0.121355	0.570069
ENSG00000177954	RPS27	-0.12726	0.570069
ENSG00000178722	C5orf64	-0.169551	0.570069
ENSG00000180875	GREM2	0.123797	0.570069
ENSG00000181085	MAPK15	-0.225498	0.570069
ENSG00000181929	PRKAG1	-0.0611845	0.570069
ENSG00000183888	C1orf64	-0.191309	0.570069
ENSG00000186446	ZNF501	-0.104373	0.570069
ENSG00000186994	KANK3	-0.105606	0.570069
ENSG00000187185	CTD-2600O9.1	-0.256999	0.570069
ENSG00000187243	MAGED4B	0.0647899	0.570069
ENSG00000188010	MORN2	-0.0822752	0.570069
ENSG00000188042	ARL4C	0.0903205	0.570069
ENSG00000188167	TMPPE	0.0760601	0.570069
ENSG00000189275	AL450307.1	-0.253339	0.570069
ENSG00000196233	LCOR	0.0653532	0.570069
ENSG00000196460	RFX8	-0.148379	0.570069
ENSG00000196867	ZFP28	0.0498494	0.570069
ENSG00000198162	MAN1A2	-0.0802877	0.570069
ENSG00000198265	HELZ	0.0459515	0.570069
ENSG00000198663	C6orf89	0.0346844	0.570069
ENSG00000198743	SLC5A3	0.184681	0.570069
ENSG00000198785	GRIN3A	0.096041	0.570069
ENSG00000198794	SCAMP5	0.0825183	0.570069
ENSG00000198900	TOP1	0.0510046	0.570069
ENSG00000198925	ATG9A	0.061171	0.570069
ENSG00000198964	SGMS1	-0.0719428	0.570069
ENSG00000200729	SNORD79	-0.152843	0.570069
ENSG00000201992	SNORD115-35	0.159192	0.570069
ENSG00000203900	RP11-261N11.8	-0.177196	0.570069
ENSG00000204713	TRIM27	0.0445212	0.570069
ENSG00000204804	AL953889.1	-0.176536	0.570069
ENSG00000204807	FAM27E2	-0.235481	0.570069
ENSG00000205809	KLRC2	-0.289205	0.570069
ENSG00000205810	KLRC3	-0.191925	0.570069
ENSG00000215019	ATXN1	-0.0638168	0.570069
ENSG00000215156	RP11-1023L17.2	-0.178487	0.570069
ENSG00000215374	FAM66B	-0.14726	0.570069
ENSG00000216141	MIR941-4	-0.228054	0.570069
ENSG00000216316	RP3-354N19.3	-0.159438	0.570069
ENSG00000216937	CCDC7	-0.098838	0.570069
ENSG00000219545	AC006465.3	-0.0718342	0.570069
ENSG00000223774	RP11-307B6.3	-0.196278	0.570069
ENSG00000223959	AFG3L1P	-0.0825418	0.570069
ENSG00000224598	RPS5P2	0.217431	0.570069
ENSG00000225170	RP5-828K20.1	-0.162387	0.570069
ENSG00000225174	OSTM1-AS1	0.201644	0.570069
ENSG00000225681	AC005730.2	0.175249	0.570069
ENSG00000225996	AL356356.1	-0.214639	0.570069
ENSG00000226232	RP11-419C5.2	-0.0743144	0.570069
ENSG00000226545	RP4-633I8.3	-0.153502	0.570069
ENSG00000227038	AC005077.12	-0.23448	0.570069
ENSG00000227413	RP5-1042K10.12	0.175118	0.570069
ENSG00000227963	RP5-1074L1.1	-0.186828	0.570069
ENSG00000228417	RP11-549L6.3	-0.179157	0.570069
ENSG00000228577	AC010731.2	0.148113	0.570069
ENSG00000230606	AC159540.1	-0.107735	0.570069
ENSG00000231672	DIRC3	-0.0795356	0.570069
ENSG00000231831	MTHFD1P1	0.136177	0.570069
ENSG00000232757	ETF1P1	0.19248	0.570069
ENSG00000233029	RP11-439A17.9	-0.162659	0.570069
ENSG00000233061	TTLL7-IT1	-0.109008	0.570069
ENSG00000234353	AP000347.4	-0.129443	0.570069
ENSG00000234409	AC006547.14	-0.254372	0.570069
ENSG00000236526	RP4-742J24.2	0.0666065	0.570069
ENSG00000237390	RP11-139I14.2	-0.325011	0.570069
ENSG00000239149	SNORA59A	0.147123	0.570069
ENSG00000239203	AC093484.4	-0.196952	0.570069
ENSG00000239969	RP11-163E9.2	-0.0954376	0.570069
ENSG00000241316	RP11-81N13.1	-0.12578	0.570069
ENSG00000241493	RP11-274B21.5	0.23233	0.570069
ENSG00000241592	RP11-372E1.7	0.181209	0.570069
ENSG00000242959	RP4-599G15.3	0.134335	0.570069
ENSG00000243768	LL0XNC01-37G1.1	-0.147878	0.570069
ENSG00000246339	EXTL3-AS1	-0.114186	0.570069
ENSG00000246465	RP11-57A19.2	-0.192579	0.570069
ENSG00000246985	SOCS2-AS1	-0.137309	0.570069
ENSG00000247228	RP11-296I10.3	0.138637	0.570069
ENSG00000248828	RP11-673E1.4	-0.145509	0.570069
ENSG00000249318	AC010468.2	0.189575	0.570069
ENSG00000249859	PVT1	-0.0869502	0.570069
ENSG00000249863	RP11-177C12.1	0.155339	0.570069
ENSG00000251468	RP11-369K16.1	-0.16889	0.570069
ENSG00000253805	RP11-1049H7.2	0.199822	0.570069
ENSG00000254838	GVINP1	-0.0966807	0.570069
ENSG00000255097	RP11-5L12.1	-0.185251	0.570069
ENSG00000255202	RP4-541C22.5	0.137737	0.570069
ENSG00000255248	RP11-166D19.1	0.0746661	0.570069
ENSG00000255585	RP11-188C12.2	-0.228165	0.570069
ENSG00000256071	RP11-465L8.1	0.193046	0.570069
ENSG00000256761	AL008733.1	-0.232229	0.570069
ENSG00000257647	RP11-701H24.3	0.113479	0.570069
ENSG00000257913	RP11-386G11.5	-0.139726	0.570069
ENSG00000258430	RP11-982M15.2	-0.0614387	0.570069
ENSG00000258871	RP3-514A23.2	-0.187577	0.570069
ENSG00000259211	RP11-64K12.8	0.092594	0.570069
ENSG00000259250	RP11-50C13.1	0.169115	0.570069
ENSG00000259291	RP11-617F23.1	-0.147896	0.570069
ENSG00000259494	MRPL46	0.0600198	0.570069
ENSG00000259683	RP11-182J1.14	-0.160617	0.570069
ENSG00000260208	CTD-2270L9.5	0.0780704	0.570069
ENSG00000260553	RP11-430B1.4	0.109747	0.570069
ENSG00000260576	RP11-390D11.2	-0.170983	0.570069
ENSG00000260931	RP11-65L3.1	0.11465	0.570069
ENSG00000260942	RP11-27M15.1	-0.107895	0.570069
ENSG00000261418	RP11-529J17.3	-0.20286	0.570069
ENSG00000261442	RP11-709D24.6	-0.19349	0.570069
ENSG00000261542	RP11-16E18.3	0.127468	0.570069
ENSG00000262528	LA16c-349E10.1	-0.175583	0.570069
ENSG00000264000	RP11-286N3.2	0.169643	0.570069
ENSG00000264920	RP11-6N17.4	-0.150963	0.570069
ENSG00000265164	MIR2681	0.199541	0.570069
ENSG00000265460	RP11-690G19.4	-0.214743	0.570069
ENSG00000265490	RP11-806L2.6	-0.234887	0.570069
ENSG00000266076	CTD-2535L24.2	-0.0606549	0.570069
ENSG00000266535	RP11-40A13.1	-0.112524	0.570069
ENSG00000266642	RP11-20B24.4	0.108779	0.570069
ENSG00000266904	LINC00663	-0.0918346	0.570069
ENSG00000266953	RP11-618P17.4	0.0874273	0.570069
ENSG00000267242	AC069278.4	0.155729	0.570069
ENSG00000267473	AC005789.11	-0.209283	0.570069
ENSG00000267601	RP11-323N12.5	0.10795	0.570069
ENSG00000267924	RP11-255H23.4	0.377438	0.570069
ENSG00000268552	AL109927.1	-0.101056	0.570069
ENSG00000269069	CTC-471F3.5	-0.0871508	0.570069
ENSG00000065268	WDR18	-0.096345	0.571054
ENSG00000066136	NFYC	0.0504844	0.571054
ENSG00000066422	ZBTB11	0.066157	0.571054
ENSG00000066654	THUMPD1	0.0534056	0.571054
ENSG00000082556	OPRK1	0.1186	0.571054
ENSG00000095970	TREM2	0.231178	0.571054
ENSG00000103047	TMCO7	-0.0376816	0.571054
ENSG00000114030	KPNA1	0.0480889	0.571054
ENSG00000130159	ECSIT	0.0660154	0.571054
ENSG00000131375	CAPN7	0.0503006	0.571054
ENSG00000159079	C21orf59	-0.0490537	0.571054
ENSG00000178537	SLC25A20	-0.0976276	0.571054
ENSG00000181222	POLR2A	0.0753442	0.571054
ENSG00000182575	NXPH3	-0.121917	0.571054
ENSG00000197421	GGT3P	-0.172252	0.571054
ENSG00000198556	ZNF789	-0.063793	0.571054
ENSG00000204536	CCHCR1	-0.0746736	0.571054
ENSG00000235078	AC142528.1	-0.167374	0.571054
ENSG00000257073	AC011933.1	0.0410746	0.571054
ENSG00000257151	RP11-701H24.2	0.100692	0.571054
ENSG00000259038	CTD-2325P2.4	-0.18846	0.571054
ENSG00000260808	CTD-2007L18.5	0.0636158	0.571054
ENSG00000263126	CTC-479C5.10	0.0696118	0.571054
ENSG00000268886	CTD-3099C6.7	-0.126564	0.571054
ENSG00000122741	DCAF10	0.0490906	0.571315
ENSG00000169064	ZBBX	-0.153736	0.571315
ENSG00000033867	SLC4A7	0.0909527	0.571561
ENSG00000125520	SLC2A4RG	-0.108579	0.571561
ENSG00000127415	IDUA	-0.143193	0.571561
ENSG00000128311	TST	-0.120904	0.571561
ENSG00000160323	ADAMTS13	-0.114422	0.571561
ENSG00000196683	TOMM7	-0.0969954	0.571561
ENSG00000198947	DMD	-0.054442	0.571561
ENSG00000100811	YY1	0.0494086	0.571668
ENSG00000138623	SEMA7A	0.100858	0.571668
ENSG00000147642	SYBU	0.0645154	0.571668
ENSG00000179698	KIAA1875	-0.202341	0.571668
ENSG00000214243	AC004980.10	-0.106151	0.571668
ENSG00000227279	AC015933.2	0.0817609	0.571668
ENSG00000229751	RP11-142M10.2	0.106099	0.571668
ENSG00000166233	ARIH1	0.0480001	0.571676
ENSG00000134825	C11orf10	-0.0788219	0.571795
ENSG00000153044	CENPH	-0.141147	0.571795
ENSG00000160783	PMF1	-0.0646325	0.571795
ENSG00000162614	NEXN	-0.120528	0.571795
ENSG00000232837	AF064858.7	0.218055	0.571795
ENSG00000258676	RP11-386M24.3	0.263397	0.571795
ENSG00000258959	RP11-1017G21.4	0.0537967	0.57189
ENSG00000056097	ZFR	0.0623789	0.572496
ENSG00000083457	ITGAE	-0.0756584	0.572496
ENSG00000096063	SRPK1	0.0645545	0.572496
ENSG00000099622	CIRBP	-0.145718	0.572496
ENSG00000104549	SQLE	0.0872143	0.572496
ENSG00000119812	FAM98A	0.0704774	0.572496
ENSG00000121769	FABP3	0.108254	0.572496
ENSG00000158480	SPATA2	0.0788713	0.572496
ENSG00000163347	CLDN1	-0.143889	0.572496
ENSG00000186976	EFCAB6	-0.0704894	0.572496
ENSG00000223812	RP11-197K6.1	-0.162882	0.572496
ENSG00000240567	RP11-3P17.4	-0.0921319	0.572496
ENSG00000253341	RP11-730G20.2	0.144599	0.572496
ENSG00000226377	AC084809.2	-0.166099	0.57262
ENSG00000106484	MEST	0.0976982	0.574458
ENSG00000157734	SNX22	-0.0853504	0.574458
ENSG00000261520	DLGAP1-AS5	0.106907	0.574458
ENSG00000185433	LINC00158	0.111956	0.574968
ENSG00000203325	RP11-277A4.4	-0.151268	0.576409
ENSG00000168096	ANKS3	-0.0685042	0.577057
ENSG00000183856	IQGAP3	-0.213339	0.577057
ENSG00000204084	INPP5B	-0.044557	0.577057
ENSG00000207636	MIR631	-0.144084	0.577057
ENSG00000066739	ATG2B	0.0542555	0.577909
ENSG00000084731	KIF3C	0.0940611	0.577909
ENSG00000091164	TXNL1	0.0590703	0.577909
ENSG00000091542	ALKBH5	0.0607832	0.577909
ENSG00000106144	CASP2	0.0669306	0.577909
ENSG00000108771	DHX58	-0.102931	0.577909
ENSG00000113441	LNPEP	0.05126	0.577909
ENSG00000147130	ZMYM3	0.0703902	0.577909
ENSG00000174136	RGMB	0.0762416	0.577909
ENSG00000182568	SATB1	0.0818286	0.577909
ENSG00000198483	ANKRD35	-0.0824396	0.577909
ENSG00000221190	MIR1184-1	0.190605	0.577909
ENSG00000223911	AC009480.3	-0.108058	0.577909
ENSG00000231121	RP1-34H18.1	-0.0742731	0.577909
ENSG00000232372	RP11-504P24.2	-0.122338	0.577909
ENSG00000235241	RP11-108M9.5	0.210582	0.577909
ENSG00000241169	RP4-752I6.1	-0.166965	0.577909
ENSG00000254894	NAV2-AS1	0.101883	0.577909
ENSG00000255674	AC013718.1	0.110415	0.577909
ENSG00000198938	MT-CO3	-0.142947	0.578112
ENSG00000198108	CHSY3	0.0757843	0.579175
ENSG00000174093	RP11-1407O15.2	0.0586084	0.579307
ENSG00000269343	ZNF587B	-0.0589356	0.579307
ENSG00000070495	JMJD6	0.128971	0.579656
ENSG00000163590	PPM1L	0.0735259	0.579656
ENSG00000166963	MAP1A	0.103336	0.579656
ENSG00000254873	RP11-770J1.5	0.0563288	0.579656
ENSG00000261616	RP11-6O2.3	0.119709	0.579656
ENSG00000162062	C16orf59	-0.108108	0.579773
ENSG00000163879	DNALI1	0.0904757	0.579773
ENSG00000214597	TMEM249	-0.146737	0.579773
ENSG00000246448	RP13-578N3.3	-0.146865	0.579773
ENSG00000070019	GUCY2C	-0.175871	0.579781
ENSG00000102178	UBL4A	0.0635675	0.579781
ENSG00000137312	FLOT1	0.0560357	0.579781
ENSG00000256466	AP003026.1	0.0846961	0.579781
ENSG00000152402	GUCY1A2	0.0814046	0.580471
ENSG00000250068	RP11-576C12.1	0.164714	0.580471
ENSG00000260744	RP11-329J18.3	0.135549	0.580471
ENSG00000004961	HCCS	0.078309	0.580599
ENSG00000157570	TSPAN18	-0.157714	0.581692
ENSG00000183775	KCTD16	0.0971307	0.581699
ENSG00000249937	RP11-454P21.1	-0.170485	0.581699
ENSG00000049759	NEDD4L	0.0812435	0.581792
ENSG00000053702	NRIP2	0.124115	0.581792
ENSG00000112874	NUDT12	-0.101816	0.581792
ENSG00000118946	PCDH17	0.0725676	0.581792
ENSG00000130803	ZNF317	0.0555059	0.581792
ENSG00000166333	ILK	0.0507311	0.581792
ENSG00000173083	HPSE	0.154341	0.581792
ENSG00000180509	KCNE1	-0.221031	0.581792
ENSG00000204427	ABHD16A	0.0573205	0.581792
ENSG00000207690	MIR630	0.1295	0.581792
ENSG00000234851	RP11-3P17.3	-0.092059	0.581792
ENSG00000001497	LAS1L	-0.069533	0.582971
ENSG00000006071	ABCC8	-0.106262	0.583329
ENSG00000007392	LUC7L	-0.0574502	0.583329
ENSG00000075568	TMEM131	0.0431201	0.583329
ENSG00000113657	DPYSL3	0.0699291	0.583329
ENSG00000115762	PLEKHB2	0.0704456	0.583329
ENSG00000116133	DHCR24	0.0963976	0.583329
ENSG00000116191	RALGPS2	0.0694794	0.583329
ENSG00000119711	ALDH6A1	-0.089481	0.583329
ENSG00000119760	SUPT7L	0.0382282	0.583329
ENSG00000119801	YPEL5	0.0816769	0.583329
ENSG00000125388	GRK4	-0.055914	0.583329
ENSG00000129048	CCRL1	-0.0657461	0.583329
ENSG00000130023	C6orf70	-0.0734313	0.583329
ENSG00000133048	CHI3L1	0.370859	0.583329
ENSG00000133318	RTN3	0.0971113	0.583329
ENSG00000134864	GGACT	-0.144146	0.583329
ENSG00000137834	SMAD6	-0.211824	0.583329
ENSG00000139190	VAMP1	0.115157	0.583329
ENSG00000146574	CCZ1B	-0.0506422	0.583329
ENSG00000149179	C11orf49	-0.075499	0.583329
ENSG00000152487	RP11-139J15.2	-0.0749398	0.583329
ENSG00000152642	GPD1L	0.081377	0.583329
ENSG00000157741	UBN2	0.0407747	0.583329
ENSG00000159248	GJD2	0.1614	0.583329
ENSG00000159899	NPR2	0.063025	0.583329
ENSG00000164291	ARSK	0.0999522	0.583329
ENSG00000165030	NFIL3	0.171402	0.583329
ENSG00000167113	COQ4	-0.0844093	0.583329
ENSG00000168754	FAM178B	-0.17417	0.583329
ENSG00000170500	LONRF2	0.0982048	0.583329
ENSG00000170919	TPT1-AS1	-0.0645966	0.583329
ENSG00000174007	CEP19	0.103496	0.583329
ENSG00000177406	RP11-218M22.1	-0.119044	0.583329
ENSG00000177570	SAMD12	0.0899568	0.583329
ENSG00000180616	SSTR2	0.111858	0.583329
ENSG00000182700	IGIP	0.0773577	0.583329
ENSG00000184368	MAP7D2	0.103933	0.583329
ENSG00000185414	MRPL30	-0.068215	0.583329
ENSG00000185477	GPRIN3	0.0752755	0.583329
ENSG00000186283	TOR3A	0.0519542	0.583329
ENSG00000187474	FPR3	0.222312	0.583329
ENSG00000188185	LINC00265	-0.0932633	0.583329
ENSG00000188997	KCTD21	0.091032	0.583329
ENSG00000198155	ZNF876P	-0.0888672	0.583329
ENSG00000198908	BHLHB9	0.0826261	0.583329
ENSG00000214899	AC055811.1	0.0825638	0.583329
ENSG00000215045	GRID2IP	-0.162351	0.583329
ENSG00000224883	CTA-250D10.19	0.087767	0.583329
ENSG00000232283	RP11-240L7.4	-0.240767	0.583329
ENSG00000234818	AC092687.5	-0.0764421	0.583329
ENSG00000235217	TSPY26P	0.0703173	0.583329
ENSG00000236997	RP5-934G17.2	0.109355	0.583329
ENSG00000237949	RP11-456A18.1	-0.191827	0.583329
ENSG00000238919	AL353763.1	0.141241	0.583329
ENSG00000240253	AC140481.7	0.133807	0.583329
ENSG00000243927	MRPS6	0.141959	0.583329
ENSG00000246334	PRR7-AS1	-0.132619	0.583329
ENSG00000249884	RNF103-CHMP3	0.0646109	0.583329
ENSG00000250508	RP11-757G1.6	-0.143385	0.583329
ENSG00000253764	RP11-439C15.4	-0.150643	0.583329
ENSG00000256061	DYX1C1	-0.0964137	0.583329
ENSG00000257433	RP1-197B17.3	-0.115215	0.583329
ENSG00000258130	RP11-347C12.3	-0.173432	0.583329
ENSG00000259096	RP11-804L24.1	0.120872	0.583329
ENSG00000260337	RP11-386M24.6	0.232743	0.583329
ENSG00000260941	LINC00622	0.127506	0.583329
ENSG00000261604	CTD-2636A23.2	0.133251	0.583329
ENSG00000261731	CTD-2358C21.4	-0.130984	0.583329
ENSG00000262372	RP11-669E14.6	0.143762	0.583329
ENSG00000263535	AK4P1	0.11976	0.583329
ENSG00000266930	CTD-2085J24.4	-0.178964	0.583329
ENSG00000267199	RP11-861E21.2	0.0660385	0.583329
ENSG00000267325	RP11-397A16.2	-0.136311	0.583329
ENSG00000268061	NAPA-AS1	0.0774159	0.583329
ENSG00000268912	CTD-2619J13.17	0.0613478	0.583329
ENSG00000068697	LAPTM4A	-0.076428	0.585551
ENSG00000158578	ALAS2	-0.402904	0.586611
ENSG00000244560	RP4-800G7.2	-0.101573	0.586611
ENSG00000255224	CTD-3065J16.9	-0.118111	0.586611
ENSG00000215204	FAM205B	-0.219533	0.586716
ENSG00000165475	CRYL1	-0.071491	0.586754
ENSG00000258064	RP11-293I14.2	0.0732832	0.586754
ENSG00000174482	LINGO2	0.0915255	0.586912
ENSG00000259049	RP11-589M4.1	0.06609	0.586914
ENSG00000102362	SYTL4	-0.223775	0.587191
ENSG00000062716	VMP1	-0.0806279	0.587811
ENSG00000088367	EPB41L1	0.102426	0.587811
ENSG00000101911	PRPS2	0.108946	0.587811
ENSG00000104722	NEFM	0.144328	0.587811
ENSG00000116514	RNF19B	0.0563606	0.587811
ENSG00000125818	PSMF1	0.0424625	0.587811
ENSG00000127603	MACF1	0.0606903	0.587811
ENSG00000136770	DNAJC1	-0.0708457	0.587811
ENSG00000154305	MIA3	0.0466726	0.587811
ENSG00000157450	RNF111	0.0496513	0.587811
ENSG00000166359	WDR88	-0.152361	0.587811
ENSG00000166619	BLCAP	0.0515967	0.587811
ENSG00000170606	HSPA4	0.0832016	0.587811
ENSG00000171631	P2RY6	0.301205	0.587811
ENSG00000178082	TWF1P1	-0.146659	0.587811
ENSG00000178567	EPM2AIP1	0.0628497	0.587811
ENSG00000188827	SLX4	-0.0914298	0.587811
ENSG00000216906	RP11-350J20.9	-0.168012	0.587811
ENSG00000233016	SNHG7	-0.0714471	0.587811
ENSG00000237624	OXCT2P1	-0.177569	0.587811
ENSG00000241717	VWFP1	-0.181853	0.587811
ENSG00000250463	RP11-226L15.4	0.188409	0.587811
ENSG00000253389	RP11-930P14.1	0.120794	0.587811
ENSG00000262355	SAMD4A	0.113085	0.587811
ENSG00000156076	WIF1	-0.233908	0.588094
ENSG00000002745	WNT16	0.191488	0.588245
ENSG00000167100	SAMD14	-0.0894017	0.588628
ENSG00000260790	RP11-21M24.2	-0.150523	0.588628
ENSG00000092094	OSGEP	-0.0875051	0.589615
ENSG00000155858	LSM11	0.0892958	0.589615
ENSG00000157617	C2CD2	0.0667448	0.589615
ENSG00000180921	FAM83H	-0.160033	0.589615
ENSG00000186615	KTN1-AS1	-0.083421	0.589615
ENSG00000227533	SLC2A1-AS1	-0.109689	0.589873
ENSG00000143590	EFNA3	0.120969	0.589945
ENSG00000068305	MEF2A	0.0695505	0.590594
ENSG00000112062	MAPK14	0.0432145	0.590594
ENSG00000116667	C1orf21	0.057413	0.590594
ENSG00000124467	PSG8	-0.20999	0.590594
ENSG00000131095	GFAP	0.189423	0.590594
ENSG00000132294	EFR3A	0.0818663	0.590594
ENSG00000147684	NDUFB9	-0.0681198	0.590594
ENSG00000163220	S100A9	-0.507617	0.590594
ENSG00000165621	OXGR1	0.197059	0.590594
ENSG00000169371	SNUPN	0.0473355	0.590594
ENSG00000185347	C14orf80	-0.0919428	0.590594
ENSG00000185787	MORF4L1	0.0603414	0.590594
ENSG00000189367	KIAA0408	0.0932741	0.590594
ENSG00000197548	ATG7	0.0376566	0.590594
ENSG00000204130	RUFY2	-0.0474214	0.590594
ENSG00000205056	RP11-693J15.5	0.362511	0.590594
ENSG00000211553	AC118278.1	0.151351	0.590594
ENSG00000213923	CSNK1E	-0.0713333	0.590594
ENSG00000214391	RP11-121L10.3	0.10828	0.590594
ENSG00000223756	TSSC2	-0.19472	0.590594
ENSG00000224223	GS1-18A18.1	0.133907	0.590594
ENSG00000229873	OGFR-AS1	-0.158125	0.590594
ENSG00000231211	RPL17P49	0.17201	0.590594
ENSG00000232629	HLA-DQB2	0.526425	0.590594
ENSG00000243197	LSAMP-AS3	0.101869	0.590594
ENSG00000259479	CTD-2008A1.2	0.0932048	0.590594
ENSG00000260269	CTD-2323K18.1	0.0537098	0.590594
ENSG00000260949	KB-1836B5.1	-0.189631	0.590594
ENSG00000261254	RP4-714D9.5	0.0763441	0.590594
ENSG00000261845	RP13-638C3.4	0.0801305	0.590594
ENSG00000005810	MYCBP2	0.0725669	0.590718
ENSG00000033627	ATP6V0A1	0.0605626	0.590718
ENSG00000042753	AP2S1	0.0680859	0.590718
ENSG00000073578	SDHA	0.0595866	0.590718
ENSG00000075826	SEC31B	-0.0488843	0.590718
ENSG00000082641	NFE2L1	0.0526608	0.590718
ENSG00000086717	PPEF1	-0.187151	0.590718
ENSG00000087586	AURKA	-0.111484	0.590718
ENSG00000100142	POLR2F	-0.0737685	0.590718
ENSG00000100362	PVALB	0.244849	0.590718
ENSG00000105278	ZFR2	-0.126584	0.590718
ENSG00000116151	MORN1	-0.0811827	0.590718
ENSG00000123901	GPR83	0.153272	0.590718
ENSG00000130772	MED18	0.0883911	0.590718
ENSG00000134201	GSTM5	-0.290667	0.590718
ENSG00000136943	CTSL2	-0.264251	0.590718
ENSG00000137857	DUOX1	-0.109655	0.590718
ENSG00000138780	GSTCD	-0.0646191	0.590718
ENSG00000145919	BOD1	0.0512721	0.590718
ENSG00000146701	MDH2	0.0676798	0.590718
ENSG00000151552	QDPR	0.122653	0.590718
ENSG00000151923	TIAL1	0.0544286	0.590718
ENSG00000152268	SPON1	-0.107385	0.590718
ENSG00000165323	FAT3	0.0831775	0.590718
ENSG00000165671	NSD1	0.0347526	0.590718
ENSG00000168350	DEGS2	-0.139956	0.590718
ENSG00000169018	FEM1B	0.0685353	0.590718
ENSG00000169026	MFSD7	-0.134414	0.590718
ENSG00000172301	C17orf79	0.0707765	0.590718
ENSG00000172318	B3GALT1	0.0748538	0.590718
ENSG00000173064	HECTD4	0.0678391	0.590718
ENSG00000175104	TRAF6	0.0635084	0.590718
ENSG00000175170	FAM182B	-0.0855537	0.590718
ENSG00000176171	BNIP3	-0.0626574	0.590718
ENSG00000178104	PDE4DIP	0.0726564	0.590718
ENSG00000178440	RP11-324H6.6	-0.0766174	0.590718
ENSG00000184708	EIF4ENIF1	0.0484271	0.590718
ENSG00000184900	SUMO3	0.0630068	0.590718
ENSG00000186081	KRT5	-0.359482	0.590718
ENSG00000186479	RGS7BP	0.107918	0.590718
ENSG00000197982	C1orf122	-0.0756628	0.590718
ENSG00000198366	HIST1H3A	0.121764	0.590718
ENSG00000198744	RP5-857K21.11	-0.146931	0.590718
ENSG00000204520	MICA	0.12933	0.590718
ENSG00000204603	RP11-638F5.1	-0.330079	0.590718
ENSG00000205913	SRRM2-AS1	-0.147391	0.590718
ENSG00000206192	ANKRD20A9P	-0.25625	0.590718
ENSG00000207129	RNA5SP187	0.102554	0.590718
ENSG00000210196	J01415.22	-0.151497	0.590718
ENSG00000212907	MT-ND4L	-0.151354	0.590718
ENSG00000213465	ARL2	0.0562958	0.590718
ENSG00000216360	RP1-182O16.2	-0.168955	0.590718
ENSG00000218018	RP4-800J21.3	0.150483	0.590718
ENSG00000224016	RP11-728K20.1	-0.096086	0.590718
ENSG00000225610	AC007679.3	0.0714296	0.590718
ENSG00000233469	ST6GALNAC4P1	-0.182245	0.590718
ENSG00000254360	AC006160.8	0.0651015	0.590718
ENSG00000255641	NKG2-E	-0.193341	0.590718
ENSG00000256391	SDIM1	-0.204865	0.590718
ENSG00000258427	CTD-2568P8.3	0.134416	0.590718
ENSG00000258647	RP11-304N14.2	0.304005	0.590718
ENSG00000259619	RP11-390M11.1	0.14084	0.590718
ENSG00000259943	RP1-39G22.7	-0.106718	0.590718
ENSG00000260166	RP11-863P13.6	0.161472	0.590718
ENSG00000261050	RP11-145F16.2	0.102528	0.590718
ENSG00000261096	RP11-690I21.2	0.108186	0.590718
ENSG00000262194	CTD-3195I5.5	-0.137906	0.590718
ENSG00000264707	RP11-760N9.1	0.116332	0.590718
ENSG00000265015	RP11-454P7.3	-0.167786	0.590718
ENSG00000265168	RP11-192H23.5	-0.0789485	0.590718
ENSG00000265245	AC073343.2	0.0905868	0.590718
ENSG00000269291	AC010877.1	0.14056	0.590718
ENSG00000042445	RETSAT	-0.0793997	0.590905
ENSG00000077279	DCX	0.090929	0.591229
ENSG00000105968	H2AFV	0.0477329	0.591229
ENSG00000130829	DUSP9	-0.148188	0.591229
ENSG00000132837	DMGDH	-0.0927757	0.591229
ENSG00000171475	WIPF2	0.0517704	0.591229
ENSG00000197608	ZNF841	-0.0577043	0.591229
ENSG00000225855	RUSC1-AS1	0.0459402	0.591229
ENSG00000240529	RP11-247I13.7	0.0851511	0.591229
ENSG00000244694	PTCHD4	0.0835473	0.591229
ENSG00000255769	RP11-152F13.3	-0.134769	0.591229
ENSG00000258449	RP11-713N11.4	0.11824	0.591229
ENSG00000115274	INO80B	-0.054277	0.591959
ENSG00000118689	FOXO3	0.0446065	0.591959
ENSG00000147509	RGS20	-0.144937	0.591959
ENSG00000155749	ALS2CR12	-0.0802985	0.591959
ENSG00000167524	SGK494	0.0978705	0.592555
ENSG00000116882	HAO2	0.212445	0.59315
ENSG00000226877	RP11-575L7.2	-0.0834671	0.59315
ENSG00000267193	RP11-116O18.3	-0.286696	0.593995
ENSG00000005381	MPO	-0.257597	0.595004
ENSG00000072778	ACADVL	-0.083329	0.595004
ENSG00000077684	PHF17	0.0446524	0.595004
ENSG00000078177	N4BP2	0.078255	0.595004
ENSG00000088179	PTPN4	0.0828829	0.595004
ENSG00000108578	BLMH	0.041621	0.595004
ENSG00000139278	GLIPR1	0.0725194	0.595004
ENSG00000164520	RAET1E	-0.152176	0.595004
ENSG00000172171	TEFM	-0.0594452	0.595004
ENSG00000203876	RP11-451M19.3	-0.13293	0.595004
ENSG00000228060	RP11-15J6.1	0.0738368	0.595004
ENSG00000229018	RP11-313P13.3	-0.0777581	0.595004
ENSG00000235316	RP11-574K11.20	-0.150237	0.595004
ENSG00000269867	CTD-2583A14.8	-0.114047	0.595004
ENSG00000182502	FAM108A6P	-0.164159	0.595216
ENSG00000106258	CYP3A5	0.0694729	0.595229
ENSG00000181004	BBS12	0.0768856	0.595229
ENSG00000243000	RP11-504P24.3	0.11473	0.595229
ENSG00000170871	KIAA0232	0.0485498	0.595233
ENSG00000092964	DPYSL2	0.0445682	0.595267
ENSG00000057593	F7	-0.167534	0.595833
ENSG00000064042	LIMCH1	0.0453486	0.595862
ENSG00000100749	VRK1	-0.0783313	0.595862
ENSG00000108671	PSMD11	0.0448103	0.595862
ENSG00000185070	FLRT2	0.0832663	0.595862
ENSG00000254187	CTB-78F1.1	0.0920682	0.595862
ENSG00000268172	AL590452.1	0.106509	0.596861
ENSG00000085721	RRN3	0.0578157	0.597101
ENSG00000080189	SLC35C2	-0.0681124	0.597137
ENSG00000089060	SLC24A6	-0.0955657	0.597137
ENSG00000111339	ART4	-0.169178	0.597137
ENSG00000125459	MSTO1	-0.0619917	0.597137
ENSG00000132950	ZMYM5	-0.06186	0.597137
ENSG00000139835	GRTP1	-0.126839	0.597137
ENSG00000149256	TENM4	0.0757947	0.597137
ENSG00000149972	CNTN5	0.099006	0.597137
ENSG00000150076	C10orf68	-0.100314	0.597137
ENSG00000151690	MFSD6	0.0820702	0.597137
ENSG00000152253	SPC25	-0.180447	0.597137
ENSG00000165118	C9orf64	-0.0691449	0.597137
ENSG00000165659	DACH1	0.117692	0.597137
ENSG00000169372	CRADD	-0.0671534	0.597137
ENSG00000174353	STAG3L3	-0.0603978	0.597137
ENSG00000181396	OGFOD3	-0.073635	0.597137
ENSG00000183287	CCBE1	-0.17022	0.597137
ENSG00000185432	METTL7A	-0.107864	0.597137
ENSG00000212384	SNORD113-2	0.188	0.597137
ENSG00000214530	STARD10	0.0776619	0.597137
ENSG00000224430	MKRN5P	-0.117355	0.597137
ENSG00000227681	RP11-307P5.1	0.192767	0.597137
ENSG00000234219	RP11-454L1.2	-0.144319	0.597137
ENSG00000239911	PRKAG2-AS1	0.102853	0.597137
ENSG00000241370	RPP21	0.0727313	0.597137
ENSG00000244758	AC093627.6	-0.286123	0.597137
ENSG00000250027	RP11-563E2.2	0.120547	0.597137
ENSG00000250111	AC107982.4	-0.129926	0.597137
ENSG00000254398	RP11-578F21.2	-0.130708	0.597137
ENSG00000254577	RP11-484D2.4	-0.126768	0.597137
ENSG00000255082	GRM5-AS1	0.0969036	0.597137
ENSG00000255366	RP11-1134I14.8	0.0825967	0.597137
ENSG00000255867	DENND5B-AS1	0.116965	0.597137
ENSG00000260238	RP11-54H19.8	-0.0604764	0.597367
ENSG00000100650	SRSF5	-0.0585275	0.598277
ENSG00000184258	CDR1	0.158081	0.598277
ENSG00000140511	HAPLN3	-0.207059	0.598433
ENSG00000163960	UBXN7	0.0448385	0.598433
ENSG00000171236	LRG1	-0.374793	0.598433
ENSG00000102383	ZDHHC15	0.0556844	0.598676
ENSG00000156500	FAM122C	-0.0958124	0.598676
ENSG00000250900	CTC-338M12.6	-0.182417	0.598676
ENSG00000142687	KIAA0319L	0.0430936	0.59873
ENSG00000170144	HNRNPA3	0.0553476	0.59873
ENSG00000184083	FAM120C	0.0495727	0.59873
ENSG00000229154	KCNQ5-AS1	0.130454	0.59873
ENSG00000230311	AC004074.3	0.134323	0.59873
ENSG00000251349	MSANTD3-TMEFF1	-0.0823052	0.59873
ENSG00000101438	SLC32A1	0.119777	0.598835
ENSG00000103066	PLA2G15	0.0557848	0.598835
ENSG00000109519	GRPEL1	0.0596802	0.598835
ENSG00000111716	LDHB	-0.0767122	0.598835
ENSG00000130349	C6orf203	-0.0550116	0.598835
ENSG00000158106	RHPN1	-0.0878562	0.598835
ENSG00000178919	FOXE1	-0.324519	0.598835
ENSG00000236021	RP11-195C7.1	-0.12515	0.598835
ENSG00000182087	C19orf6	-0.0918903	0.599027
ENSG00000108604	SMARCD2	-0.0773105	0.599053
ENSG00000136098	NEK3	-0.135035	0.599246
ENSG00000076242	MLH1	-0.0457447	0.599322
ENSG00000186204	CYP4F12	-0.356979	0.599322
ENSG00000267372	AC005330.2	-0.166863	0.599322
ENSG00000181234	TMEM132C	0.07702	0.599389
ENSG00000092470	WDR76	0.0986612	0.599435
ENSG00000130203	APOE	-0.115579	0.599435
ENSG00000141098	GFOD2	0.0801405	0.599435
ENSG00000149547	EI24	0.046065	0.599435
ENSG00000154114	TBCEL	-0.0558733	0.599435
ENSG00000164125	FAM198B	-0.105718	0.599435
ENSG00000166546	BEAN1	-0.104156	0.599435
ENSG00000266118	RP11-507M3.1	-0.0806792	0.599435
ENSG00000152092	ASTN1	0.061451	0.599668
ENSG00000173812	EIF1	0.063006	0.599668
ENSG00000015676	NUDCD3	0.0562119	0.599694
ENSG00000197993	KEL	-0.174705	0.599694
ENSG00000198053	SIRPA	0.0692912	0.599694
ENSG00000234601	CHRM3-AS1	0.163976	0.599694
ENSG00000255132	RP11-63C8.1	0.162393	0.599694
ENSG00000142186	SCYL1	0.05461	0.59979
ENSG00000172572	PDE3A	-0.121462	0.59979
ENSG00000181754	AMIGO1	0.0770834	0.59979
ENSG00000205835	GMNC	0.24992	0.59979
ENSG00000226824	RP4-756H11.3	-0.174635	0.59979
ENSG00000233554	RP11-326F20.5	-0.154999	0.59979
ENSG00000106780	MEGF9	0.0585904	0.599949
ENSG00000115966	ATF2	0.0600366	0.599949
ENSG00000116260	QSOX1	0.064741	0.599949
ENSG00000119326	CTNNAL1	-0.0800209	0.599949
ENSG00000119421	NDUFA8	0.0711615	0.599949
ENSG00000140398	NEIL1	-0.0859874	0.599949
ENSG00000140548	ZNF710	-0.124414	0.599949
ENSG00000162687	KCNT2	-0.0856862	0.599949
ENSG00000167123	CERCAM	-0.199019	0.599949
ENSG00000197826	C4orf22	-0.146614	0.599949
ENSG00000239642	AC034228.7	0.14103	0.599949
ENSG00000241697	TMEFF1	-0.0798246	0.599949
ENSG00000253379	RP11-1102P16.1	-0.188937	0.599949
ENSG00000255136	CTD-2562J17.4	-0.1151	0.599949
ENSG00000012223	LTF	0.488675	0.599974
ENSG00000018869	ZNF582	0.0616271	0.599974
[truncated: 22,871 more rows]

## Sheet: geneDE_CDR
Gene DE and pathway enrichments for each AD feature as defined in Supplementary Table 1. DE result for CDR trait.
ensembl_ID is the ensembl ID for the gene
GeneName is the gene name corresponding to the ensembl ID
logFC is the log fold change for the differential expression for that trait
FDR (BH) is the adjusted p-value for the differential expression (adjusted for multi-testing using benjamini hochberg (fdr) method)
ensembl_ID	GeneName	logFC	FDR (BH)
ENSG00000231185	AC005592.2	-0.458993	0.000826559
ENSG00000166171	DPCD	-0.153203	0.0015507
ENSG00000105419	MEIS3	-0.328851	0.00310889
ENSG00000248791	CTD-2165H16.3	0.466154	0.00337079
ENSG00000079689	SCGN	0.538707	0.00501287
ENSG00000101222	SPEF1	-0.288704	0.00501287
ENSG00000113269	RNF130	0.135237	0.00501287
ENSG00000165092	ALDH1A1	-0.388533	0.00501287
ENSG00000167807	FDX1L	-0.172713	0.00501287
ENSG00000187186	RP11-195F19.5	-0.241204	0.00501287
ENSG00000238045	AC009133.14	-0.153472	0.00501287
ENSG00000104886	PLEKHJ1	-0.135345	0.00542784
ENSG00000248455	RP11-321E2.3	-0.335121	0.0073295
ENSG00000267673	FDX1L	-0.179866	0.0073295
ENSG00000236714	AC005592.1	-0.638656	0.00786632
ENSG00000175787	ZNF169	-0.142703	0.00804882
ENSG00000099800	TIMM13	-0.163376	0.00876287
ENSG00000058668	ATP2B4	0.150442	0.00966434
ENSG00000172794	RAB37	-0.222918	0.00966434
ENSG00000242265	PEG10	0.237434	0.00966434
ENSG00000259220	RP11-702L15.2	-0.151779	0.00966434
ENSG00000111863	ADTRP	-0.368156	0.0101698
ENSG00000170941	KIAA1456	-0.170022	0.0101698
ENSG00000261215	RP11-195F19.30	-0.212258	0.0101698
ENSG00000086717	PPEF1	-0.397015	0.0108359
ENSG00000171502	COL24A1	-0.335944	0.0108359
ENSG00000231312	AC007246.3	-0.166345	0.011308
ENSG00000075826	SEC31B	-0.102704	0.0113591
ENSG00000103495	MAZ	-0.139308	0.0113591
ENSG00000188976	NOC2L	-0.118956	0.0113591
ENSG00000122490	PQLC1	-0.140488	0.0116622
ENSG00000147402	GABRQ	0.39863	0.0132396
ENSG00000251442	RP11-792D21.2	0.401799	0.0148127
ENSG00000134597	RBMX2	-0.129668	0.0152852
ENSG00000230074	RP11-195F19.9	-0.219594	0.0152852
ENSG00000232871	SEC1P	-0.243928	0.0152852
ENSG00000160408	ST6GALNAC6	-0.124579	0.015683
ENSG00000166136	NDUFB8	-0.124828	0.0162332
ENSG00000144550	CPNE9	-0.230474	0.0170932
ENSG00000250067	YJEFN3	-0.156275	0.0170932
ENSG00000102921	N4BP1	0.0745707	0.0187324
ENSG00000115226	FNDC4	-0.166278	0.0200133
ENSG00000198730	CTR9	0.098645	0.0200133
ENSG00000063180	CA11	-0.20157	0.02089
ENSG00000109065	NAT9	-0.12122	0.02089
ENSG00000116128	BCL9	0.129026	0.02089
ENSG00000150175	FRMPD2P2	-0.383809	0.02089
ENSG00000160963	EMID2	-0.206176	0.02089
ENSG00000171873	ADRA1D	-0.450236	0.02089
ENSG00000182575	NXPH3	-0.231544	0.02089
ENSG00000258539	RP11-12J10.3	-0.107768	0.02089
ENSG00000088756	ARHGAP28	0.225045	0.0210529
ENSG00000139579	NABP2	-0.121514	0.0211661
ENSG00000177463	NR2C2	0.076888	0.0211661
ENSG00000159674	SPON2	-0.359012	0.0224076
ENSG00000084676	NCOA1	0.0985333	0.0227814
ENSG00000155640	C10orf12	0.144713	0.023627
ENSG00000177133	RP1-163G9.1	-0.333634	0.023627
ENSG00000099840	IZUMO4	-0.206101	0.0236399
ENSG00000035862	TIMP2	0.144023	0.0247038
ENSG00000231585	AC034228.2	-0.245225	0.0247038
ENSG00000255339	NDUFB8	-0.114011	0.0247038
ENSG00000090581	GNPTG	-0.111806	0.0255345
ENSG00000166452	AKIP1	-0.100161	0.0259001
ENSG00000125503	PPP1R12C	-0.16294	0.0262757
ENSG00000103253	HAGHL	-0.171425	0.0279116
ENSG00000141646	SMAD4	0.140445	0.0280276
ENSG00000013503	POLR3B	0.133941	0.0284454
ENSG00000136161	RCBTB2	0.151443	0.0284454
ENSG00000174080	CTSF	-0.110198	0.0284896
ENSG00000174579	MSL2	0.0993793	0.0284896
ENSG00000182196	ARL6IP4	-0.117087	0.0284896
ENSG00000072954	TMEM38A	-0.162146	0.0292881
ENSG00000103342	GSPT1	0.102032	0.0297845
ENSG00000256761	AL008733.1	-0.421002	0.0297845
ENSG00000111962	UST	-0.19214	0.0298008
ENSG00000256028	RP11-197N18.2	-0.108256	0.0298041
ENSG00000175445	LPL	-0.343458	0.0308179
ENSG00000129355	CDKN2D	-0.157921	0.0308486
ENSG00000120594	PLXDC2	0.158621	0.0314835
ENSG00000167733	HSD11B1L	-0.160658	0.0327896
ENSG00000175182	FAM131A	-0.148309	0.0328347
ENSG00000089847	ANKRD24	-0.199276	0.0330847
ENSG00000163879	DNALI1	0.164864	0.0330847
ENSG00000197704	FRMPD2P1	-0.351175	0.0330847
ENSG00000106077	ABHD11	-0.186047	0.0335082
ENSG00000157741	UBN2	0.0747127	0.0335082
ENSG00000185386	MAPK11	-0.151497	0.0335082
ENSG00000232559	GS1-124K5.12	-0.135059	0.0335082
ENSG00000256008	RP11-728G15.1	-0.250403	0.0335082
ENSG00000049247	UTS2	0.163426	0.0336553
ENSG00000101246	ARFRP1	-0.122502	0.0336553
ENSG00000105379	ETFB	-0.125473	0.0336553
ENSG00000148291	SURF2	-0.147029	0.0336553
ENSG00000249915	PDCD6	-0.0868492	0.0336553
ENSG00000259599	CTD-2647L4.3	0.170387	0.0336553
ENSG00000176171	BNIP3	-0.116064	0.0355386
ENSG00000105058	FAM32A	-0.102215	0.037532
ENSG00000249319	AC068533.7	-0.103745	0.0377537
ENSG00000267059	UQCR11	-0.125938	0.0377537
ENSG00000196704	AMZ2	-0.107343	0.037792
ENSG00000163960	UBXN7	0.0835627	0.0387369
ENSG00000125877	ITPA	-0.144027	0.0392254
ENSG00000136490	LIMD2	-0.134155	0.0392254
ENSG00000235296	AC137723.5	-0.322613	0.0399126
ENSG00000128563	PRKRIP1	-0.110342	0.0405191
ENSG00000068400	GRIPAP1	-0.105437	0.0410419
ENSG00000166793	YPEL4	-0.144571	0.0410419
ENSG00000204220	PFDN6	-0.1051	0.0437913
ENSG00000110395	CBL	0.103123	0.0439882
ENSG00000081277	PKP1	0.2951	0.044787
ENSG00000094916	CBX5	0.110303	0.044787
ENSG00000161835	GRASP	-0.271077	0.044787
ENSG00000172889	EGFL7	-0.171194	0.0449216
ENSG00000205867	KRTAP5-2	-0.230829	0.0449216
ENSG00000242173	ARHGDIG	-0.162305	0.0449216
ENSG00000066583	ISOC1	0.136201	0.0450351
ENSG00000063854	HAGH	-0.10609	0.045587
ENSG00000099977	DDT	-0.146573	0.045587
ENSG00000105518	TMEM205	-0.0862808	0.045587
ENSG00000181929	PRKAG1	-0.102691	0.045587
ENSG00000196123	KIAA0895L	-0.134405	0.045587
ENSG00000227006	RP5-956O18.2	0.245583	0.045587
ENSG00000237278	RLIMP2	0.132719	0.045587
ENSG00000143363	PRUNE	0.0954754	0.0456051
ENSG00000002822	MAD1L1	-0.110648	0.04618
ENSG00000100784	RPS6KA5	0.123285	0.0463266
ENSG00000143774	GUK1	-0.107202	0.0463266
ENSG00000111801	BTN3A3	0.180026	0.0480014
ENSG00000113657	DPYSL3	0.121959	0.0480014
ENSG00000125484	GTF3C4	0.10262	0.0480014
ENSG00000160469	BRSK1	-0.166692	0.0480014
ENSG00000173992	CCS	-0.128018	0.0480014
ENSG00000174939	ASPHD1	-0.138929	0.0480014
ENSG00000233016	SNHG7	-0.125581	0.0480014
ENSG00000257524	RP11-203J24.9	-0.0881432	0.0480014
ENSG00000114423	CBLB	0.103638	0.0492959
ENSG00000127445	PIN1	-0.126573	0.0496286
ENSG00000006015	C19orf60	-0.16062	0.0505998
ENSG00000239779	WBP1	-0.119093	0.0505998
ENSG00000089123	TASP1	-0.143025	0.0512264
ENSG00000138028	CGREF1	-0.12971	0.0512264
ENSG00000269403	CTD-2616J11.11	-0.131787	0.0515766
ENSG00000152520	PAN3	0.0844067	0.0519382
ENSG00000019549	SNAI2	0.284405	0.0522951
ENSG00000073584	SMARCE1	0.0766693	0.0522951
ENSG00000078808	SDF4	-0.130929	0.0522951
ENSG00000146386	ABRACL	-0.19041	0.0522951
ENSG00000152082	MZT2B	-0.134532	0.0522951
ENSG00000170396	ZNF804A	0.157219	0.0522951
ENSG00000186162	CIDECP	-0.122391	0.0522951
ENSG00000241258	CRCP	-0.0884929	0.0522951
ENSG00000105963	ADAP1	-0.13387	0.0524381
ENSG00000258674	YJEFN3	-0.135432	0.0524381
ENSG00000241975	TCEB1P19	0.213663	0.0527722
ENSG00000085998	POMGNT1	-0.0953228	0.0531729
ENSG00000087116	ADAMTS2	0.353124	0.0531729
ENSG00000116857	TMEM9	-0.0983475	0.0531729
ENSG00000147883	CDKN2B	0.244362	0.0531729
ENSG00000155256	ZFYVE27	-0.0865221	0.0531729
ENSG00000163349	HIPK1	0.0864232	0.0531729
ENSG00000163956	LRPAP1	-0.0883319	0.0531729
ENSG00000185105	MYADML2	-0.246853	0.0531729
ENSG00000099940	SNAP29	0.105874	0.0537776
ENSG00000102003	SYP	-0.208862	0.0537776
ENSG00000108091	CCDC6	0.124211	0.0537776
ENSG00000162975	KCNF1	-0.218409	0.0537776
ENSG00000064102	ASUN	0.112422	0.0551737
ENSG00000198171	DDRGK1	-0.127736	0.0551737
ENSG00000065057	NTHL1	-0.132176	0.0554085
ENSG00000073670	ADAM11	-0.166018	0.0554085
ENSG00000100814	CCNB1IP1	-0.123875	0.0554085
ENSG00000102030	NAA10	-0.100571	0.0554085
ENSG00000109107	ALDOC	-0.127907	0.0554085
ENSG00000146540	C7orf50	-0.139555	0.0554085
ENSG00000172731	LRRC20	-0.146468	0.0554085
ENSG00000174917	C19orf70	-0.123528	0.0554085
ENSG00000183401	CCDC159	-0.0952306	0.0554085
ENSG00000184432	COPB2	0.0748659	0.0554085
ENSG00000187672	ERC2	-0.121408	0.0554085
ENSG00000204929	AC074391.1	-0.27787	0.0554085
ENSG00000228528	AC068057.1	0.248401	0.0554085
ENSG00000232754	RP1-85F18.6	0.170076	0.0554085
ENSG00000267303	CTD-2369P2.12	-0.150614	0.0554085
ENSG00000268729	CTD-2105E13.14	-0.210715	0.0554085
ENSG00000115694	STK25	-0.087659	0.0588483
ENSG00000149179	C11orf49	-0.125898	0.0588483
ENSG00000176261	ZBTB8OS	-0.0798697	0.0588483
ENSG00000184254	ALDH1A3	-0.146407	0.0588483
ENSG00000260033	CTC-527H23.1	0.221485	0.0588483
ENSG00000096746	HNRNPH3	0.13238	0.0588631
ENSG00000115267	IFIH1	0.210295	0.0600255
ENSG00000240230	COX19	-0.106906	0.0600255
ENSG00000067840	PDZD4	-0.150675	0.0604659
ENSG00000111145	ELK3	0.149976	0.0604659
ENSG00000144354	CDCA7	0.257683	0.0604659
ENSG00000171448	ZBTB26	0.105281	0.0604659
ENSG00000172009	THOP1	-0.102893	0.0604659
ENSG00000166111	SVOP	-0.204668	0.0614776
ENSG00000196159	FAT4	0.167827	0.0615489
ENSG00000267041	ZNF850	0.136659	0.0618918
ENSG00000080189	SLC35C2	-0.116912	0.0622478
ENSG00000260398	RP11-594N15.3	0.214381	0.0622478
ENSG00000265148	BZRAP1-AS1	-0.0808619	0.0622478
ENSG00000256100	AP000721.4	-0.11368	0.0624709
ENSG00000138100	TRIM54	-0.270993	0.0628591
ENSG00000115274	INO80B	-0.091855	0.0654982
ENSG00000173272	MZT2A	-0.112742	0.0654982
ENSG00000182168	UNC5C	0.111287	0.0656056
ENSG00000138193	PLCE1	0.189814	0.0658298
ENSG00000090971	NAT14	-0.142549	0.0659994
ENSG00000183036	PCP4	-0.212984	0.0659994
ENSG00000204131	NHSL2	0.187537	0.0659994
ENSG00000259029	RP11-886I11.3	-0.568197	0.0659994
ENSG00000267345	CTD-2293H3.2	-0.173282	0.0659994
ENSG00000267984	CTD-2616J11.9	-0.122047	0.0659994
ENSG00000080709	KCNN2	-0.177807	0.0668413
ENSG00000084112	SSH1	0.117981	0.0668413
ENSG00000110031	LPXN	-0.116743	0.0668413
ENSG00000131375	CAPN7	0.0803865	0.0668413
ENSG00000136718	IMP4	-0.0811167	0.0668413
ENSG00000143457	GOLPH3L	0.121124	0.0668413
ENSG00000161509	GRIN2C	-0.233329	0.0668413
ENSG00000169689	STRA13	-0.132128	0.0668413
ENSG00000170471	RALGAPB	0.0788328	0.0668413
ENSG00000172775	FAM192A	-0.079744	0.0668413
ENSG00000197024	ZNF398	0.0792901	0.0668413
ENSG00000221968	FADS3	-0.138328	0.0668413
ENSG00000244005	NFS1	-0.0639471	0.0668413
ENSG00000244187	TMEM141	-0.122791	0.0668413
ENSG00000099901	RANBP1	-0.098458	0.0672284
ENSG00000112651	MRPL2	-0.103337	0.0678137
ENSG00000080802	CNOT4	0.0814704	0.0680209
ENSG00000232082	RPS6KA2-IT1	0.247715	0.0688207
ENSG00000175550	DRAP1	-0.123273	0.0691673
ENSG00000105619	TFPT	-0.126787	0.0698547
ENSG00000124789	NUP153	0.0682598	0.0698547
ENSG00000144057	ST6GAL2	-0.146379	0.0698547
ENSG00000158526	TSR2	-0.106314	0.0698547
ENSG00000161179	YDJC	-0.135668	0.0698547
ENSG00000163939	PBRM1	0.0559836	0.0698547
ENSG00000177225	PDDC1	-0.13044	0.0698547
ENSG00000180370	PAK2	0.115444	0.0698547
ENSG00000236017	ASMTL-AS1	-0.172714	0.0698547
ENSG00000255448	RP1-59M18.2	-0.117195	0.0698547
ENSG00000257501	RP11-1016B18.1	-0.302434	0.0698547
ENSG00000104872	PIH1D1	-0.103644	0.0698925
ENSG00000157782	CABP1	-0.193007	0.0698925
ENSG00000158711	ELK4	0.0896729	0.0698925
ENSG00000186854	TRABD2A	-0.157789	0.0698925
ENSG00000231611	AP006216.11	-0.153495	0.0698925
ENSG00000251260	WDFY3-AS1	0.0786334	0.0700895
ENSG00000110200	ANAPC15	-0.112424	0.0721086
ENSG00000142166	IFNAR1	0.0853498	0.0722028
ENSG00000103852	TTC23	0.112065	0.0723388
ENSG00000105401	CDC37	-0.101941	0.0723388
ENSG00000111652	COPS7A	-0.113606	0.0723388
ENSG00000115041	KCNIP3	-0.194318	0.0723388
ENSG00000117308	GALE	-0.119913	0.0723388
ENSG00000123124	WWP1	0.0747443	0.0723388
ENSG00000128298	BAIAP2L2	-0.203114	0.0723388
ENSG00000129103	SUMF2	-0.108466	0.0723388
ENSG00000136933	RABEPK	-0.110082	0.0723388
ENSG00000145916	RMND5B	-0.0682144	0.0723388
ENSG00000180044	C3orf80	-0.247291	0.0723388
ENSG00000184083	FAM120C	0.0827452	0.0723388
ENSG00000186010	NDUFA13	-0.124721	0.0723388
ENSG00000188186	LAMTOR4	-0.111634	0.0723388
ENSG00000189410	SH2D5	-0.182721	0.0723388
ENSG00000258643	BCL2L2-PABPN1	-0.097168	0.0723388
ENSG00000263826	RP11-573D15.9	-0.203597	0.0723388
ENSG00000258177	RP11-394J1.2	0.35702	0.0725081
ENSG00000150712	MTMR12	0.0774767	0.0731431
ENSG00000188517	COL25A1	-0.193962	0.0731431
ENSG00000100379	KCTD17	-0.1125	0.0732168
ENSG00000184752	NDUFA12	-0.136699	0.0732168
ENSG00000241553	ARPC4	-0.0749489	0.0732168
ENSG00000099974	DDTL	-0.117328	0.0732704
ENSG00000143420	ENSA	-0.105459	0.0732704
ENSG00000102908	NFAT5	0.0877872	0.0734102
ENSG00000129197	RPAIN	-0.0690932	0.0739346
ENSG00000164190	NIPBL	0.0776823	0.0740924
ENSG00000232439	RPL18AP7	0.2396	0.0740924
ENSG00000188783	PRELP	0.333639	0.0740949
ENSG00000125850	OVOL2	-0.1281	0.074417
ENSG00000254732	RP11-691N7.6	-0.113145	0.074417
ENSG00000257557	RP11-84G21.1	-0.137314	0.074417
ENSG00000138802	SEC24B	0.0745545	0.0754988
ENSG00000266398	MIR3656	-0.179888	0.0754988
ENSG00000185414	MRPL30	-0.108211	0.0756555
ENSG00000010318	PHF7	-0.119331	0.0773043
ENSG00000100983	GSS	-0.134871	0.0773043
ENSG00000109787	KLF3	0.117327	0.0773043
ENSG00000131885	KRT17P1	-0.392716	0.0773043
ENSG00000140471	LINS	0.119041	0.0773043
ENSG00000141433	ADCYAP1	-0.324681	0.0773043
ENSG00000147421	HMBOX1	0.101715	0.0773043
ENSG00000149182	ARFGAP2	-0.0829662	0.0773043
ENSG00000151923	TIAL1	0.0879132	0.0773043
ENSG00000158813	EDA	0.216005	0.0773043
ENSG00000164929	BAALC	-0.107364	0.0773043
ENSG00000173153	ESRRA	-0.112733	0.0773043
ENSG00000215021	PHB2	-0.0966133	0.0773043
ENSG00000225117	ARSDP1	0.255177	0.0773043
ENSG00000247228	RP11-296I10.3	0.213331	0.0773043
ENSG00000072364	AFF4	0.0739315	0.0776408
ENSG00000123411	IKZF4	0.137842	0.0776408
ENSG00000156304	SCAF4	0.0905155	0.0776408
ENSG00000159685	CHCHD6	-0.111165	0.0776408
ENSG00000160973	FOXH1	-0.15992	0.0776408
ENSG00000172058	SERF1A	-0.204866	0.0776408
ENSG00000228237	KIAA0494-AS1	0.132974	0.0776408
ENSG00000099204	ABLIM1	0.109386	0.077907
ENSG00000104047	DTWD1	0.0977537	0.0785538
ENSG00000074527	NTN4	-0.155655	0.0787988
ENSG00000117707	PROX1	0.156421	0.0787988
ENSG00000137210	TMEM14B	-0.102825	0.0787988
ENSG00000140632	GLYR1	-0.0578401	0.0787988
ENSG00000143549	TPM3	-0.079893	0.0787988
ENSG00000236279	CLEC2L	-0.18002	0.0787988
ENSG00000253629	KB-1107E3.1	-0.217559	0.0787988
ENSG00000262484	CTC-360G5.1	-0.304335	0.0787988
ENSG00000267601	RP11-323N12.5	0.160852	0.0787988
ENSG00000105251	SHD	-0.24812	0.0800478
ENSG00000128951	DUT	-0.105842	0.0804557
ENSG00000169905	TOR1AIP2	0.0617027	0.0804901
ENSG00000079841	RIMS1	-0.117834	0.0807587
ENSG00000168453	HR	-0.209303	0.0807587
ENSG00000261389	RP11-357N13.7	0.096959	0.0819703
ENSG00000003147	ICA1	-0.135622	0.0826821
ENSG00000100416	TRMU	-0.107244	0.0827541
ENSG00000117395	EBNA1BP2	-0.115946	0.0827541
ENSG00000239650	GUSBP4	-0.115202	0.0827541
ENSG00000243147	MRPL33	-0.118	0.0827541
ENSG00000249645	RP11-552M14.1	-0.451126	0.0827541
ENSG00000184933	OR6A2	-0.279564	0.082878
ENSG00000113300	CNOT6	0.0851683	0.0830362
ENSG00000149761	NUDT22	-0.109881	0.0830362
ENSG00000232838	PET117	-0.105862	0.0830362
ENSG00000215621	AC174470.1	-0.101552	0.0830672
ENSG00000168795	ZBTB5	0.086119	0.0842412
ENSG00000196465	MYL6B	-0.111302	0.0842412
ENSG00000205959	RP11-689P11.2	-0.253662	0.0842412
ENSG00000136986	DERL1	0.0700157	0.0852291
ENSG00000167658	EEF2	-0.0930953	0.086486
ENSG00000185668	POU3F1	-0.214111	0.086486
ENSG00000104044	OCA2	-0.144183	0.0873041
ENSG00000118655	DCLRE1B	0.124544	0.0873041
ENSG00000141698	NT5C3L	-0.092796	0.0873041
ENSG00000170873	MTSS1	0.0735563	0.0873041
ENSG00000172380	GNG12	0.189582	0.0873041
ENSG00000214113	LYRM4	-0.0841936	0.0873041
ENSG00000250033	SLC7A11-AS1	0.2327	0.0875992
ENSG00000162433	AK4	0.123758	0.0879159
ENSG00000124302	CHST8	-0.201849	0.0880083
ENSG00000140939	NOL3	-0.115362	0.0880083
ENSG00000255526	NEDD8-MDP1	-0.135464	0.0887977
ENSG00000167792	NDUFV1	-0.0859952	0.0888208
ENSG00000187446	CHP1	-0.086134	0.0888432
ENSG00000009413	REV3L	0.0810496	0.0891809
ENSG00000196932	TMEM26	0.257381	0.089704
ENSG00000259366	CTD-2647L4.4	0.138846	0.0901854
ENSG00000184117	NIPSNAP1	-0.107426	0.0903536
ENSG00000169271	HSPB3	-0.348288	0.0904481
ENSG00000086991	NOX4	-0.256097	0.0906737
ENSG00000119650	IFT43	-0.0799581	0.0906737
ENSG00000155966	AFF2	0.128024	0.0906737
ENSG00000164600	NEUROD6	-0.367643	0.0906737
ENSG00000175756	AURKAIP1	-0.102151	0.0906737
ENSG00000188368	PRR19	0.149424	0.0906737
ENSG00000210156	J01415.14	-0.360227	0.0906737
ENSG00000231851	AC104655.2	-0.138815	0.0906737
ENSG00000236276	NDP-AS1	-0.14828	0.0906737
ENSG00000257298	RP3-405J10.3	0.161598	0.0906737
ENSG00000256956	RP11-252P19.3	-0.274492	0.0906952
ENSG00000143198	MGST3	-0.0965521	0.0908043
ENSG00000166886	NAB2	-0.124755	0.0908043
ENSG00000256116	RP11-783K16.14	-0.12357	0.0908043
ENSG00000157778	PSMG3	-0.129772	0.090805
ENSG00000111737	RAB35	-0.0781588	0.0911014
ENSG00000165309	ARMC3	0.223591	0.0911158
ENSG00000088992	TESC	-0.180885	0.0911915
ENSG00000005059	CCDC109B	0.192584	0.0920942
ENSG00000070778	PTPN21	0.0953119	0.0920942
ENSG00000110074	FOXRED1	-0.0911567	0.0920942
ENSG00000115904	SOS1	0.0865207	0.0920942
ENSG00000128596	CCDC136	-0.105202	0.0920942
ENSG00000135093	USP30	0.0714363	0.0920942
ENSG00000159352	PSMD4	-0.0760546	0.0920942
ENSG00000166681	NGFRAP1	-0.124687	0.0920942
ENSG00000177119	ANO6	0.160887	0.0920942
ENSG00000197771	MCMBP	0.095732	0.0920942
ENSG00000213339	QTRT1	-0.106778	0.0920942
ENSG00000214087	ARL16	-0.101823	0.0920942
ENSG00000227117	CTA-85E5.10	0.108849	0.0920942
ENSG00000244380	RP11-24C3.2	-0.119073	0.0920942
ENSG00000255114	RP11-110I1.6	-0.0959616	0.0920942
ENSG00000256683	ZNF350	0.0962962	0.0920942
ENSG00000134207	SYT6	0.183218	0.0921469
ENSG00000158747	NBL1	-0.117058	0.0921469
ENSG00000135972	MRPS9	-0.0963007	0.0921784
ENSG00000107223	EDF1	-0.101579	0.0922876
ENSG00000129245	FXR2	-0.0858619	0.0924606
ENSG00000102743	SLC25A15	-0.116423	0.092871
ENSG00000225978	HAR1A	-0.221801	0.0931021
ENSG00000230126	FGF12-AS2	-0.168908	0.0931021
ENSG00000108528	SLC25A11	-0.0890582	0.0931259
ENSG00000173517	PEAK1	0.0800825	0.0931259
ENSG00000267531	SUV420H2	-0.24199	0.0931259
ENSG00000122779	TRIM24	0.0664428	0.0932643
ENSG00000265179	RP11-672L10.2	-0.327965	0.0932643
ENSG00000139318	DUSP6	-0.2899	0.0933678
ENSG00000148334	PTGES2	-0.102852	0.0933678
ENSG00000241962	C2orf15	-0.0952045	0.0933713
ENSG00000032389	TSSC1	-0.072931	0.0937077
ENSG00000130244	FAM98C	-0.124882	0.0937077
ENSG00000131591	C1orf159	-0.156812	0.0937077
ENSG00000152556	PFKM	-0.0922952	0.0937077
ENSG00000167118	URM1	-0.0847394	0.0937077
ENSG00000184258	CDR1	0.247519	0.0937077
ENSG00000254667	AP000783.1	-0.284191	0.0937077
ENSG00000141140	MYO19	-0.0751251	0.0938435
ENSG00000075568	TMEM131	0.0647135	0.0941901
ENSG00000123064	DDX54	-0.0853458	0.0941901
ENSG00000135506	OS9	-0.0654891	0.0941901
ENSG00000201907	SNORD115-38	-0.208699	0.0941901
ENSG00000225663	FAM195B	-0.0968212	0.0941901
ENSG00000229190	RP11-390B4.3	0.135507	0.0941901
ENSG00000235883	AC012379.1	-0.120339	0.0941901
ENSG00000236668	RP11-85O21.2	-0.158928	0.0941901
ENSG00000236939	C8orf56	-0.258897	0.0941901
ENSG00000228395	RP11-216B9.6	0.123402	0.0947407
ENSG00000005379	BZRAP1	-0.135984	0.0949739
ENSG00000106829	TLE4	0.11271	0.0949739
ENSG00000115073	ACTR1B	-0.127995	0.0949739
ENSG00000120071	KANSL1	0.143123	0.0949739
ENSG00000125775	SDCBP2	-0.116847	0.0949739
ENSG00000197562	RAB40C	-0.144052	0.0949739
ENSG00000108604	SMARCD2	-0.120646	0.0952435
ENSG00000174403	C20orf166-AS1	-0.304403	0.0952435
ENSG00000129559	NEDD8	-0.130456	0.0953669
ENSG00000176871	WSB2	-0.102205	0.0956668
ENSG00000173083	HPSE	0.230227	0.0958737
ENSG00000247317	RP11-273G15.2	-0.136362	0.0958737
ENSG00000269151	AC007193.8	-0.136455	0.0960603
ENSG00000168743	NPNT	0.286931	0.0969422
ENSG00000170242	USP47	0.07683	0.0973006
ENSG00000030066	NUP160	0.0760788	0.0975369
ENSG00000181666	HKR1	-0.0570254	0.0975369
ENSG00000111669	TPI1	-0.140333	0.0976332
ENSG00000132846	ZBED3	0.120004	0.0976332
ENSG00000171456	ASXL1	0.0708853	0.0976332
ENSG00000185433	LINC00158	0.164933	0.0976332
ENSG00000188290	HES4	-0.280508	0.0976332
ENSG00000241057	AC004985.12	-0.158233	0.0976332
ENSG00000091428	RAPGEF4	-0.147796	0.0977325
ENSG00000115421	PAPOLG	0.0802773	0.0977325
ENSG00000131408	NR1H2	-0.0966549	0.0977325
ENSG00000141504	SAT2	-0.107564	0.0977325
ENSG00000173227	SYT12	-0.1658	0.0977325
ENSG00000198756	GLT25D2	0.103947	0.0977325
ENSG00000176340	COX8A	-0.115287	0.0979377
ENSG00000140995	DEF8	-0.0791471	0.0984253
ENSG00000187953	PMS2CL	-0.0804468	0.0984253
ENSG00000168159	RNF187	-0.0991886	0.0987339
ENSG00000127540	UQCR11	-0.118738	0.0990164
ENSG00000255831	AL139385.1	-0.0766446	0.0990371
ENSG00000187486	KCNJ11	-0.148853	0.0992231
ENSG00000090487	SPG21	0.070578	0.0994527
ENSG00000110880	CORO1C	0.0733158	0.0994527
ENSG00000249471	ZNF324B	-0.108068	0.0994527
ENSG00000261616	RP11-6O2.3	0.176274	0.0994527
ENSG00000268149	CTD-3193O13.13	-0.232458	0.0994527
ENSG00000105197	TIMM50	-0.0683667	0.0995758
ENSG00000118946	PCDH17	0.107177	0.0995758
ENSG00000151366	NDUFC2	-0.0957821	0.0995758
ENSG00000172493	AFF1	0.104525	0.0995758
ENSG00000259248	RP11-265M18.2	0.0939533	0.0995758
ENSG00000100897	DCAF11	-0.0753698	0.0999596
ENSG00000133247	SUV420H2	-0.184034	0.0999596
ENSG00000182348	ZNF804B	-0.196753	0.0999841
ENSG00000215375	MYL5	-0.118479	0.0999841
ENSG00000088543	C3orf18	-0.100757	0.100093
ENSG00000250151	ARPC4-TTLL3	-0.0752521	0.100093
ENSG00000123066	MED13L	0.0643459	0.100565
ENSG00000167863	ATP5H	-0.119365	0.101763
ENSG00000233364	RP11-203P2.1	-0.2702	0.101861
ENSG00000234173	RP11-257I14.1	0.282782	0.102566
ENSG00000008382	MPND	-0.116665	0.10311
ENSG00000163914	RHO	-0.338323	0.10311
ENSG00000170791	CHCHD7	-0.112339	0.10311
ENSG00000261827	RP11-340F14.5	0.184245	0.10311
ENSG00000182667	NTM	-0.0807528	0.103491
ENSG00000054523	KIF1B	0.0741597	0.104105
ENSG00000177108	ZDHHC22	0.155332	0.104328
ENSG00000113494	PRLR	0.269383	0.10476
ENSG00000145063	AC062028.1	-0.180131	0.104765
ENSG00000267042	CTD-3193K9.4	-0.283629	0.105203
ENSG00000146007	ZMAT2	-0.128972	0.105316
ENSG00000148343	FAM73B	-0.0976738	0.105363
ENSG00000174516	PELI3	-0.126528	0.105363
ENSG00000181555	SETD2	0.0589677	0.105363
ENSG00000236213	AC006369.2	0.202207	0.105363
ENSG00000237422	RP11-305L7.3	0.280161	0.105363
ENSG00000076716	GPC4	0.169905	0.105419
ENSG00000196367	TRRAP	0.0993417	0.105419
ENSG00000079462	PAFAH1B3	0.117423	0.106198
ENSG00000197586	ENTPD6	-0.0911086	0.10643
ENSG00000117152	RGS4	-0.254764	0.107426
ENSG00000050426	LETMD1	-0.0859329	0.107444
ENSG00000106328	FSCN3	-0.115095	0.107444
ENSG00000107201	DDX58	0.11958	0.107444
ENSG00000171130	ATP6V0E2	-0.113086	0.107444
ENSG00000171634	BPTF	0.0710123	0.107444
ENSG00000177409	SAMD9L	0.227632	0.107444
ENSG00000215039	CD27-AS1	-0.113147	0.107444
ENSG00000257727	CNPY2	-0.07263	0.107444
ENSG00000265690	RP11-5A19.5	-0.201181	0.107444
ENSG00000264246	RP11-138C24.2	0.218222	0.10776
ENSG00000101365	IDH3B	-0.0963361	0.108506
ENSG00000055208	TAB2	0.0957017	0.108656
ENSG00000126432	PRDX5	-0.109663	0.108656
ENSG00000128564	VGF	-0.482444	0.108656
ENSG00000179562	GCC1	-0.0701751	0.108656
ENSG00000119383	PPP2R4	-0.0678638	0.1088
ENSG00000131650	KREMEN2	-0.268915	0.1088
ENSG00000245711	NADKD1-AS1	0.175306	0.108924
ENSG00000083168	KAT6A	0.063174	0.108992
ENSG00000205659	LIN52	-0.0781395	0.109279
ENSG00000123159	GIPC1	-0.0991114	0.109611
ENSG00000176840	MIR7-3HG	-0.271154	0.109611
ENSG00000263502	AC134878.2	0.323225	0.109611
ENSG00000164051	CCDC51	-0.103976	0.109807
ENSG00000162290	DCP1A	0.0728245	0.109861
ENSG00000184515	BEX5	-0.217957	0.110099
ENSG00000086504	MRPL28	-0.100245	0.110117
ENSG00000173267	SNCG	-0.169829	0.110284
ENSG00000240891	PLCXD2	0.167666	0.110284
ENSG00000068796	KIF2A	0.0842863	0.110324
ENSG00000172020	GAP43	-0.178036	0.110324
ENSG00000210195	J01415.21	-0.203166	0.110324
ENSG00000018869	ZNF582	0.0939203	0.110898
ENSG00000168769	TET2	0.0769857	0.11091
ENSG00000006625	GGCT	-0.0924251	0.111206
ENSG00000053372	MRTO4	-0.0938871	0.111206
ENSG00000126767	ELK1	0.200457	0.111206
ENSG00000185813	PCYT2	-0.0818039	0.111206
ENSG00000226009	RP11-190J1.10	0.13656	0.111206
ENSG00000013583	HEBP1	0.102011	0.111783
ENSG00000254901	MEF2BNB	-0.116267	0.111838
ENSG00000120948	TARDBP	0.0778388	0.112327
ENSG00000176490	DIRAS1	-0.16286	0.112392
ENSG00000184305	FAM190A	-0.128041	0.112392
ENSG00000099364	FBXL19	-0.168107	0.11295
ENSG00000102878	HSF4	-0.143851	0.113635
ENSG00000183479	TREX2	-0.110846	0.113649
ENSG00000182185	RAD51B	0.132953	0.113694
ENSG00000197530	MIB2	-0.150497	0.113694
ENSG00000237515	SHISA9	0.144193	0.113694
ENSG00000263426	Metazoa_SRP	-0.273624	0.113694
ENSG00000053702	NRIP2	0.17788	0.114047
ENSG00000139193	CD27	-0.138362	0.114047
ENSG00000164684	ZNF704	0.106162	0.114047
ENSG00000174775	HRAS	-0.091536	0.114047
ENSG00000198142	SOWAHC	0.162147	0.114047
ENSG00000222018	AP000322.54	0.187663	0.114047
ENSG00000254440	PBOV1	0.140455	0.114047
ENSG00000259250	RP11-50C13.1	0.234729	0.114047
ENSG00000265218	RP11-927P21.1	0.207955	0.114047
ENSG00000096080	MRPS18A	-0.0860599	0.114651
ENSG00000149930	TAOK2	-0.0870377	0.114651
ENSG00000167264	DUS2L	-0.0871132	0.114651
ENSG00000170633	RNF34	-0.0520303	0.114651
ENSG00000171357	LURAP1	-0.110495	0.114651
ENSG00000198625	MDM4	0.0741727	0.114651
ENSG00000236977	ANKRD44-IT1	0.17258	0.114651
ENSG00000241728	AP001062.8	-0.11567	0.114651
ENSG00000256576	RP13-977J11.2	-0.257341	0.114651
ENSG00000265168	RP11-192H23.5	-0.115513	0.114651
ENSG00000006114	SYNRG	0.0643492	0.114863
ENSG00000100938	GMPR2	-0.0735379	0.114863
ENSG00000101199	ARFGAP1	-0.105304	0.114863
ENSG00000101327	PDYN	0.346859	0.114863
ENSG00000101577	LPIN2	0.0714477	0.114863
ENSG00000123329	ARHGAP9	-0.129803	0.114863
ENSG00000129158	SERGEF	-0.0875926	0.114863
ENSG00000135940	COX5B	-0.136008	0.114863
ENSG00000152969	JAKMIP1	-0.125612	0.114863
ENSG00000155592	ZKSCAN2	0.0760571	0.114863
ENSG00000161956	SENP3	-0.0807933	0.114863
ENSG00000163046	ANKRD30BL	-0.230176	0.114863
ENSG00000163625	WDFY3	0.0577352	0.114863
ENSG00000164062	APEH	-0.083191	0.114863
ENSG00000164134	NAA15	0.0674757	0.114863
ENSG00000167378	IRGQ	-0.0937105	0.114863
ENSG00000183207	RUVBL2	-0.0810659	0.114863
ENSG00000185862	EVI2B	0.150495	0.114863
ENSG00000188730	VWC2	-0.157765	0.114863
ENSG00000224116	INHBA-AS1	-0.237676	0.114863
ENSG00000260947	RP11-384P7.7	0.144162	0.114863
ENSG00000266728	AC015688.3	0.133803	0.114863
ENSG00000268702	AL049829.1	-0.143792	0.114863
ENSG00000131269	ABCB7	0.0816704	0.114899
ENSG00000211450	C11orf31	-0.114746	0.114899
ENSG00000163320	CGGBP1	0.101752	0.114934
ENSG00000210082	MIR4485	-0.278204	0.114934
ENSG00000130956	HABP4	-0.0887535	0.115418
ENSG00000174547	MRPL11	-0.105357	0.115418
ENSG00000256193	LINC00507	-0.336454	0.115418
ENSG00000067225	PKM	-0.0953665	0.115665
ENSG00000256164	RP11-264F23.3	-0.116713	0.115665
ENSG00000143499	SMYD2	-0.115185	0.116675
ENSG00000259112	NDUFC2-KCTD14	-0.0949138	0.116675
ENSG00000265688	MAFG-AS1	-0.282709	0.116675
ENSG00000057252	SOAT1	0.10492	0.117348
ENSG00000106078	COBL	0.0992782	0.117583
ENSG00000127364	TAS2R4	0.151635	0.117583
ENSG00000138669	PRKG2	-0.140418	0.117583
ENSG00000197594	ENPP1	0.191587	0.117583
ENSG00000109083	IFT20	-0.0708794	0.119053
ENSG00000112964	GHR	0.1255	0.119053
ENSG00000205413	SAMD9	0.199848	0.119053
ENSG00000260938	RP4-593C16.3	0.205267	0.119334
ENSG00000196284	SUPT3H	-0.126924	0.119664
ENSG00000244734	HBB	-0.633569	0.119664
ENSG00000115461	IGFBP5	0.257518	0.1198
ENSG00000215452	RP5-981L23.1	0.191063	0.1198
ENSG00000119138	KLF9	-0.134806	0.119958
ENSG00000159069	FBXW5	-0.0991006	0.120054
ENSG00000104524	PYCRL	-0.161911	0.120371
ENSG00000104679	R3HCC1	-0.102518	0.120371
ENSG00000118058	MLL	0.0771264	0.120371
ENSG00000181827	RFX7	0.0803621	0.120371
ENSG00000186205	MARC1	0.103211	0.120371
ENSG00000106952	TNFSF8	0.364738	0.120531
ENSG00000164683	HEY1	-0.0870676	0.120531
ENSG00000179304	FAM156B	-0.0720442	0.120531
ENSG00000156535	CD109	0.19623	0.120805
ENSG00000112039	FANCE	0.15658	0.12092
ENSG00000078114	NEBL	0.100716	0.121077
ENSG00000171813	PWWP2B	-0.150755	0.121077
ENSG00000188157	AGRN	-0.182919	0.121077
ENSG00000226970	RP11-82H13.2	-0.177529	0.121077
ENSG00000112773	FAM46A	0.251881	0.12113
ENSG00000176824	AC009951.1	0.133025	0.12113
ENSG00000178982	EIF3K	-0.0627761	0.121265
ENSG00000145911	N4BP3	-0.124867	0.122177
ENSG00000245149	RP11-383J24.5	0.138418	0.122206
ENSG00000259291	RP11-617F23.1	-0.197965	0.122206
ENSG00000130725	UBE2M	-0.0874993	0.122439
ENSG00000224870	RP4-758J18.2	-0.0838625	0.122439
ENSG00000265590	C21ORF59	-0.0671886	0.122439
ENSG00000100678	SLC8A3	-0.126039	0.122603
ENSG00000112159	MDN1	0.0592465	0.122603
ENSG00000140575	IQGAP1	0.140723	0.122603
ENSG00000158792	SPATA2L	-0.190258	0.122603
ENSG00000185149	NPY2R	-0.345185	0.122603
ENSG00000247746	USP51	0.118803	0.122603
ENSG00000170906	NDUFA3	-0.0923557	0.122684
ENSG00000197457	STMN3	-0.109541	0.122684
ENSG00000178809	TRIM73	-0.169453	0.122698
ENSG00000241493	RP11-274B21.5	0.315976	0.122745
ENSG00000147571	CRH	-0.508044	0.123042
ENSG00000230325	RP11-385F5.4	0.11447	0.123042
ENSG00000188596	C12orf55	0.157737	0.123161
ENSG00000198774	RASSF9	0.507553	0.123161
ENSG00000105851	PIK3CG	0.206073	0.123758
ENSG00000106771	TMEM245	0.0957082	0.123758
ENSG00000138756	BMP2K	0.113247	0.123758
ENSG00000169884	WNT10B	-0.145717	0.123758
ENSG00000174567	GOLT1A	-0.307906	0.123758
ENSG00000254019	RP11-10J21.3	-0.162783	0.123758
ENSG00000260669	AL136419.6	-0.0852854	0.123758
ENSG00000130520	LSM4	-0.0944691	0.124071
ENSG00000140948	ZCCHC14	0.0728772	0.124071
ENSG00000227413	RP5-1042K10.12	0.239457	0.124071
ENSG00000244038	DDOST	-0.0817129	0.124071
ENSG00000115317	HTRA2	-0.0726747	0.12435
ENSG00000105509	HAS1	-0.215203	0.12445
ENSG00000165185	KIAA1958	0.112486	0.12445
ENSG00000225376	RP11-490D19.6	0.13957	0.12445
ENSG00000266965	RP11-712P20.2	0.172778	0.124496
ENSG00000154370	TRIM11	-0.111795	0.125098
ENSG00000155330	C16orf87	-0.111868	0.125098
ENSG00000155465	SLC7A7	0.195263	0.125098
ENSG00000164944	KIAA1429	0.0673979	0.125098
ENSG00000236850	LL22NC03-80A10.6	-0.0853141	0.125098
ENSG00000259866	RP11-177N22.2	0.165071	0.125098
ENSG00000166439	RNF169	0.0687431	0.125491
ENSG00000100263	RHBDD3	-0.109905	0.125492
ENSG00000112541	PDE10A	-0.138244	0.125492
ENSG00000137171	KLC4	-0.0696932	0.125492
ENSG00000206176	AC023490.1	-0.262604	0.125492
ENSG00000109016	DHRS7B	-0.0894174	0.125847
ENSG00000122705	CLTA	-0.0850015	0.126107
ENSG00000125991	ERGIC3	-0.0678817	0.126107
ENSG00000256005	AC093734.1	-0.180284	0.126107
ENSG00000205835	GMNC	0.363783	0.126171
ENSG00000107341	UBE2R2	0.0561658	0.126298
ENSG00000263165	RP11-810M2.2	0.0940837	0.126443
ENSG00000224083	RP11-39K24.4	0.263135	0.126656
ENSG00000225465	RFPL1-AS1	-0.157491	0.12686
ENSG00000175426	PCSK1	-0.284415	0.126972
ENSG00000086758	HUWE1	0.0806175	0.127073
ENSG00000100246	DNAL4	-0.130164	0.127073
ENSG00000103227	LMF1	-0.147452	0.127073
ENSG00000103269	RHBDL1	-0.120827	0.127073
ENSG00000109670	FBXW7	-0.146997	0.127073
ENSG00000117174	ZNHIT6	0.0722047	0.127073
ENSG00000117245	KIF17	-0.142363	0.127073
ENSG00000120509	PDZD11	-0.099313	0.127073
ENSG00000163629	PTPN13	0.112246	0.127073
ENSG00000165097	KDM1B	0.0884972	0.127073
ENSG00000169758	C15orf27	-0.108141	0.127073
ENSG00000172432	GTPBP2	-0.0838319	0.127073
ENSG00000172986	GXYLT2	0.0850833	0.127073
ENSG00000182208	MOB2	-0.104501	0.127073
ENSG00000182870	GALNT9	-0.143016	0.127073
ENSG00000183856	IQGAP3	-0.292923	0.127073
ENSG00000184384	MAML2	0.142993	0.127073
ENSG00000187079	TEAD1	0.124241	0.127073
ENSG00000198799	LRIG2	0.0607428	0.127073
ENSG00000209082	J01415.1	-0.227266	0.127073
ENSG00000224738	AC099850.1	-0.150186	0.127073
ENSG00000253851	RP11-318M2.3	-0.104005	0.127073
ENSG00000205363	C15orf59	-0.128985	0.128044
ENSG00000261049	RP11-357N13.1	0.195596	0.128044
ENSG00000169375	SIN3A	0.0736413	0.128171
ENSG00000127922	SHFM1	0.0959849	0.12824
ENSG00000154380	ENAH	0.0915545	0.128356
ENSG00000234608	MAPKAPK5-AS1	-0.0822488	0.128356
ENSG00000165186	PTCHD1	0.11121	0.128413
ENSG00000176463	SLCO3A1	0.121008	0.128413
ENSG00000198646	NCOA6	0.089029	0.128413
ENSG00000261229	RP11-38G5.4	0.23761	0.128413
ENSG00000183828	NUDT14	-0.122275	0.129109
ENSG00000188107	EYS	0.116287	0.129109
ENSG00000234758	AC034228.4	-0.118262	0.129109
ENSG00000129473	BCL2L2	-0.0750918	0.129151
ENSG00000179115	FARSA	-0.0936684	0.129151
ENSG00000060491	OGFR	-0.122122	0.129969
ENSG00000107833	NPM3	-0.143959	0.129969
ENSG00000116151	MORN1	-0.114219	0.129969
ENSG00000196976	LAGE3	-0.117809	0.129969
ENSG00000213397	HAUS7	-0.108997	0.129969
ENSG00000234635	RP11-9E13.2	-0.130831	0.129969
ENSG00000241697	TMEFF1	-0.115123	0.129969
ENSG00000256599	AC020663.1	-0.0781318	0.129969
ENSG00000262372	RP11-669E14.6	0.199248	0.129969
ENSG00000234188	AL121963.1	0.181703	0.130205
ENSG00000124749	COL21A1	0.163614	0.131045
ENSG00000134324	LPIN1	0.0747813	0.131723
ENSG00000268894	RP11-76P2.3	0.198996	0.131723
ENSG00000268790	C19ORF42	-0.0818927	0.131748
ENSG00000110811	LEPREL2	-0.164515	0.132147
ENSG00000078177	N4BP2	0.110811	0.132376
ENSG00000125356	NDUFA1	-0.117669	0.132376
ENSG00000196655	TRAPPC4	-0.09367	0.132376
ENSG00000225767	RP5-850O15.3	0.168411	0.132376
ENSG00000264501	Metazoa_SRP	0.15233	0.132376
ENSG00000267621	AC004152.5	-0.298079	0.132376
ENSG00000245856	RP11-656E20.4	-0.120116	0.13251
ENSG00000124702	KLHDC3	-0.106296	0.133138
ENSG00000120907	ADRA1A	0.117829	0.13327
ENSG00000158636	C11orf30	0.0638931	0.133271
ENSG00000185591	SP1	0.10223	0.133842
ENSG00000246363	RP11-13A1.1	-0.270398	0.133876
ENSG00000133805	AMPD3	0.121395	0.133906
ENSG00000069869	NEDD4	0.158208	0.134124
ENSG00000101940	WDR13	-0.0988102	0.134124
ENSG00000106682	EIF4H	-0.0637412	0.134399
ENSG00000119922	IFIT2	0.130048	0.134399
ENSG00000158161	EYA3	0.0670327	0.134399
ENSG00000221566	MIR1181	-0.148064	0.134399
ENSG00000140983	RHOT2	-0.138634	0.135504
ENSG00000173889	PHC3	0.0611295	0.135504
ENSG00000163793	DNAJC5G	-0.236062	0.135798
ENSG00000266541	RP11-881L2.1	0.198768	0.135861
ENSG00000103510	KAT8	-0.0910878	0.136035
ENSG00000244078	RP11-431I8.1	-0.255248	0.136035
ENSG00000125995	ROMO1	-0.12183	0.136042
ENSG00000115361	ACADL	0.203052	0.137205
ENSG00000083799	CYLD	0.0710523	0.138359
ENSG00000120215	MLANA	0.190803	0.138359
ENSG00000169064	ZBBX	-0.20557	0.138359
ENSG00000262758	CTD-3195I5.1	0.10769	0.138359
ENSG00000079102	RUNX1T1	0.105775	0.138616
ENSG00000159079	C21orf59	-0.0655107	0.138704
ENSG00000197312	DDI2	0.0752273	0.138704
ENSG00000106144	CASP2	0.090251	0.138902
ENSG00000115806	GORASP2	0.0764153	0.138902
ENSG00000181744	C3orf58	0.0868612	0.138985
ENSG00000184178	SCFD2	-0.0815372	0.138985
ENSG00000251126	RP11-119H12.6	0.19005	0.138985
ENSG00000108272	DHRS11	-0.143645	0.13967
ENSG00000159023	EPB41	0.0851325	0.139754
ENSG00000104904	OAZ1	-0.0753513	0.14012
ENSG00000124785	NRN1	-0.201687	0.14012
ENSG00000145863	GABRA6	-0.262328	0.14012
ENSG00000178761	FAM219B	-0.0556234	0.14012
ENSG00000224113	RP5-837J1.2	0.0895582	0.14012
ENSG00000067836	ROGDI	-0.102649	0.140166
ENSG00000152234	ATP5A1	-0.105191	0.140166
ENSG00000162066	AMDHD2	-0.135414	0.140445
ENSG00000261962	AC009133.20	-0.122353	0.140862
ENSG00000141002	TCF25	-0.0840652	0.141013
ENSG00000058673	ZC3H11A	0.0846021	0.141647
ENSG00000119782	FKBP1B	-0.127794	0.141647
ENSG00000127957	PMS2P3	-0.0877428	0.141647
ENSG00000130939	UBE4B	0.0653346	0.141647
ENSG00000148341	SH3GLB2	-0.085013	0.141647
ENSG00000152894	PTPRK	0.0852836	0.141647
ENSG00000184596	AF207550.1	0.175497	0.141647
ENSG00000130940	CASZ1	-0.218965	0.14206
ENSG00000158106	RHPN1	-0.12367	0.14206
ENSG00000163930	BAP1	-0.0912639	0.14206
ENSG00000166924	NYAP1	-0.141368	0.14206
ENSG00000203618	GP1BB	-0.139035	0.14206
ENSG00000233796	AC089999.1	-0.122101	0.14206
ENSG00000185818	NAT8L	-0.129757	0.142137
ENSG00000267606	AC006116.21	0.201399	0.142137
ENSG00000237732	AC010980.2	-0.175076	0.142319
ENSG00000119285	HEATR1	0.0593873	0.143377
ENSG00000104112	SCG3	-0.122177	0.143407
ENSG00000131143	COX4I1	-0.0737787	0.143407
ENSG00000167702	KIFC2	-0.14347	0.143407
ENSG00000068394	GPKOW	-0.0769379	0.143725
ENSG00000067445	TRO	-0.0946675	0.145157
ENSG00000179091	CYC1	-0.0789329	0.145157
ENSG00000214262	ANKRD36BP1	0.157003	0.145157
ENSG00000138375	SMARCAL1	0.0796681	0.145757
ENSG00000263878	DLGAP1-AS4	-0.14279	0.145757
ENSG00000149054	ZNF215	-0.161956	0.146349
ENSG00000112280	COL9A1	-0.181915	0.146726
ENSG00000119684	MLH3	0.0573494	0.146965
ENSG00000188011	CXXC11	0.197027	0.146965
ENSG00000227456	LINC00310	0.249658	0.147309
ENSG00000100354	TNRC6B	0.0660936	0.147514
ENSG00000123095	BHLHE41	0.103666	0.147514
ENSG00000163170	BOLA3	-0.115654	0.147569
ENSG00000197165	SULT1A2	-0.220961	0.147896
ENSG00000232196	MTRNR2L4	0.273379	0.147896
ENSG00000108510	MED13	0.0627206	0.148351
ENSG00000132832	RP11-445H22.3	-0.170757	0.148351
ENSG00000152223	EPG5	0.0583848	0.148351
ENSG00000159199	ATP5G1	-0.103071	0.148351
ENSG00000160072	ATAD3B	-0.133671	0.148351
ENSG00000188747	NOXA1	-0.210476	0.148351
ENSG00000205081	CXorf30	0.270784	0.148351
ENSG00000230630	DNM3OS	0.145287	0.148351
ENSG00000236627	RP11-252P19.1	-0.313823	0.148351
ENSG00000256321	RP11-153K16.1	0.206278	0.148351
ENSG00000267003	CTC-507E2.1	0.120514	0.148351
ENSG00000114902	SPCS1	-0.092202	0.148733
ENSG00000182325	FBXL6	-0.137591	0.148733
ENSG00000214738	ABHD11-AS2	-0.179085	0.148733
ENSG00000173486	FKBP2	-0.0934716	0.148757
ENSG00000264299	RP11-680F20.12	0.197988	0.148831
ENSG00000145569	FAM105A	0.113074	0.149382
ENSG00000244758	AC093627.6	-0.395979	0.149382
ENSG00000183831	ANKRD45	0.136296	0.149898
ENSG00000105298	CACTIN	-0.112199	0.150062
ENSG00000110066	SUV420H1	0.0624696	0.150062
ENSG00000164896	FASTK	-0.0935196	0.150062
ENSG00000133265	HSPBP1	-0.108155	0.150523
ENSG00000004059	ARF5	-0.101426	0.150838
ENSG00000100359	SGSM3	-0.0987622	0.150838
ENSG00000113194	FAF2	0.0478578	0.150838
ENSG00000233122	CTAGE7P	0.192262	0.150838
ENSG00000133275	CSNK1G2	-0.123066	0.151124
ENSG00000249087	C1orf213	-0.12814	0.151124
ENSG00000131023	LATS1	0.059697	0.151442
ENSG00000226435	ANKRD18DP	-0.212163	0.152002
ENSG00000160226	C21orf2	-0.108051	0.152046
ENSG00000187210	GCNT1	0.137533	0.152046
ENSG00000260661	RP11-152L20.3	0.203994	0.152046
ENSG00000160221	C21orf33	-0.06722	0.152158
ENSG00000178980	SEPW1	-0.0957021	0.152158
ENSG00000139618	BRCA2	0.1501	0.152373
ENSG00000162687	KCNT2	-0.119225	0.152373
ENSG00000186831	KRT17P2	-0.321712	0.152373
ENSG00000196542	SPTSSB	-0.198838	0.152373
ENSG00000200564	SNORD115-39	-0.224889	0.152373
ENSG00000226287	TMEM191A	-0.153123	0.152373
ENSG00000108309	RUNDC3A	-0.104534	0.152418
ENSG00000090857	PDPR	0.161893	0.15317
ENSG00000115685	PPP1R7	-0.0733053	0.15317
ENSG00000128886	ELL3	0.120839	0.15317
ENSG00000162373	BEND5	-0.14054	0.15317
ENSG00000162755	KLHDC9	-0.108802	0.15317
ENSG00000205923	CEMP1	-0.135844	0.15317
ENSG00000210135	J01415.9	-0.358919	0.15317
ENSG00000226328	CTA-217C2.1	-0.106822	0.15317
ENSG00000249690	RP11-1336O20.2	0.170747	0.15317
ENSG00000256664	RP11-611O2.3	0.0895476	0.15317
ENSG00000257315	ZBED6	0.127053	0.15317
ENSG00000160959	LRRC14	-0.0813906	0.153331
ENSG00000251349	MSANTD3-TMEFF1	-0.113546	0.153366
ENSG00000155760	FZD7	0.199288	0.153592
ENSG00000196683	TOMM7	-0.126372	0.153592
ENSG00000005022	SLC25A5	-0.0890696	0.154096
ENSG00000106246	PTCD1	-0.0596335	0.154096
ENSG00000167515	TRAPPC2L	-0.0861615	0.154096
ENSG00000260198	RP11-441F2.2	0.192348	0.154096
ENSG00000100239	PPP6R2	-0.0642079	0.154099
ENSG00000102174	PHEX	0.141713	0.154099
ENSG00000259972	AC009120.6	-0.0646869	0.154832
ENSG00000089248	ERP29	-0.105311	0.155549
ENSG00000104852	SNRNP70	-0.12914	0.155549
ENSG00000126091	ST3GAL3	-0.0866382	0.155549
ENSG00000214253	FIS1	-0.104259	0.155549
ENSG00000226555	AGKP1	0.27022	0.155549
ENSG00000230510	PPP5D1	-0.126056	0.155549
ENSG00000005206	SPPL2B	-0.15986	0.155791
ENSG00000139668	WDFY2	0.0962432	0.155791
ENSG00000267699	RP11-729L2.2	0.0757946	0.155791
ENSG00000145041	VPRBP	0.0576533	0.155979
ENSG00000183621	ZNF438	0.0795905	0.155979
ENSG00000268172	AL590452.1	0.145399	0.155979
ENSG00000078304	PPP2R5C	-0.0531766	0.156088
ENSG00000120616	EPC1	0.0587477	0.157127
ENSG00000132207	SLX1A	-0.159304	0.157127
ENSG00000168546	GFRA2	-0.145676	0.157127
ENSG00000172613	RAD9A	-0.0978554	0.157127
ENSG00000185722	ANKFY1	0.0715371	0.157127
ENSG00000225830	ERCC6	0.0620349	0.157127
ENSG00000248469	RP11-826N14.2	-0.202034	0.157127
ENSG00000170759	KIF5B	0.102169	0.157222
ENSG00000250854	CTD-2188H20.1	0.148905	0.157222
ENSG00000066294	CD84	0.251552	0.157334
ENSG00000074416	MGLL	-0.120709	0.15738
ENSG00000110851	PRDM4	0.0588852	0.15738
ENSG00000237720	AC011995.1	-0.196344	0.15738
ENSG00000166166	TRMT61A	-0.103334	0.157436
ENSG00000101189	MRGBP	-0.0854204	0.157542
ENSG00000153113	CAST	0.0797338	0.157542
ENSG00000173818	ENDOV	-0.0950475	0.157542
ENSG00000177947	ODF3	-0.241795	0.157542
ENSG00000168653	NDUFS5	-0.101803	0.157591
ENSG00000233838	DPH3P1	0.178057	0.157857
ENSG00000198892	SHISA4	-0.108343	0.158027
ENSG00000140548	ZNF710	-0.170925	0.158124
ENSG00000234618	RP11-422N19.3	-0.129691	0.158224
ENSG00000207765	AL132780.1	-0.107622	0.158735
ENSG00000080561	MID2	0.0742131	0.158738
ENSG00000183527	PSMG1	-0.0934267	0.159004
ENSG00000161203	AP2M1	-0.093695	0.159751
ENSG00000204099	NEU4	-0.188775	0.159751
ENSG00000232998	VPS13A-AS1	-0.145139	0.159751
ENSG00000257303	RP11-977G19.11	-0.0983892	0.159751
ENSG00000127481	UBR4	0.0819541	0.159814
ENSG00000149657	LSM14B	-0.0628789	0.159975
ENSG00000163291	PAQR3	0.0800821	0.160066
ENSG00000136925	TSTD2	0.0676925	0.160271
ENSG00000242094	FOXP1-IT1	0.125316	0.160448
ENSG00000258724	SOX7	-0.101962	0.160448
ENSG00000124942	AHNAK	0.192433	0.16054
ENSG00000128285	MCHR1	-0.187715	0.161066
ENSG00000149294	NCAM1	0.0809061	0.161066
ENSG00000155761	SPAG17	0.121691	0.161066
ENSG00000215424	MCM3AP-AS1	0.055599	0.161066
ENSG00000197111	PCBP2	0.0547905	0.161074
ENSG00000071967	CYBRD1	0.190633	0.161087
ENSG00000252139	SCARNA18	-0.173979	0.161087
ENSG00000142546	NOSIP	-0.0841754	0.161223
ENSG00000240710	RP11-430C7.4	0.201551	0.161223
ENSG00000249274	RP11-319J24.3	0.155514	0.161223
ENSG00000259845	HERC2P10	0.178397	0.161223
ENSG00000267459	AC006116.27	0.091609	0.161223
ENSG00000006282	SPATA20	-0.116434	0.161294
ENSG00000159140	SON	0.0481607	0.161294
ENSG00000164620	RELL2	-0.13818	0.161294
ENSG00000215908	CROCCP2	-0.154272	0.161294
ENSG00000107036	KIAA1432	0.0538721	0.161924
ENSG00000122566	HNRNPA2B1	0.0933512	0.161924
ENSG00000130150	MOSPD2	0.126455	0.161924
ENSG00000147234	FRMPD3	0.125523	0.161924
ENSG00000168993	CPLX1	-0.199439	0.161924
ENSG00000224512	AC021593.1	0.081804	0.161924
ENSG00000255422	AP002954.4	0.0959859	0.161924
ENSG00000006459	JHDM1D	0.0892893	0.161937
ENSG00000108375	RNF43	-0.14078	0.161937
ENSG00000140396	NCOA2	0.0517348	0.161937
ENSG00000187474	FPR3	0.291233	0.161937
ENSG00000198517	MAFK	-0.160037	0.162231
ENSG00000261586	RP11-923I11.6	-0.163111	0.162231
ENSG00000185129	PURA	0.0774662	0.162609
ENSG00000064995	TAF11	-0.0740165	0.162802
ENSG00000072501	SMC1A	0.075045	0.162802
ENSG00000102710	FAM48A	0.0632872	0.162802
ENSG00000107854	TNKS2	0.0609936	0.162802
ENSG00000115138	POMC	-0.354244	0.162802
ENSG00000118257	NRP2	0.115225	0.162802
ENSG00000119487	MAPKAP1	-0.0492675	0.162802
ENSG00000165272	AQP3	0.40793	0.162802
ENSG00000170456	DENND5B	0.0739536	0.162802
ENSG00000173660	UQCRH	-0.128077	0.162802
ENSG00000174231	PRPF8	0.0833394	0.162802
ENSG00000204152	TIMM23B	-0.0818969	0.162802
ENSG00000226744	AC079781.5	0.247962	0.162802
ENSG00000248810	RP11-362F19.1	0.479612	0.162802
ENSG00000257379	RP11-793H13.8	0.0778525	0.162802
ENSG00000134644	PUM1	0.0564823	0.163545
ENSG00000205572	SERF1B	-0.155768	0.163545
ENSG00000005194	CIAPIN1	-0.0805016	0.163779
ENSG00000117523	PRRC2C	0.0573933	0.163779
ENSG00000118046	STK11	-0.0998088	0.163779
ENSG00000122512	PMS2	-0.0852398	0.163779
ENSG00000137766	UNC13C	-0.121554	0.163779
ENSG00000140749	IGSF6	0.132823	0.163779
ENSG00000143178	TBX19	0.240351	0.163779
ENSG00000146147	MLIP	-0.160378	0.163779
ENSG00000151952	TMEM132D	-0.107271	0.163779
ENSG00000152147	GEMIN6	-0.0932795	0.163779
ENSG00000154134	ROBO3	-0.142932	0.163779
ENSG00000159658	KIAA0494	0.0893083	0.163779
ENSG00000163866	C1orf212	-0.058253	0.163779
ENSG00000173744	AGFG1	0.0638839	0.163779
ENSG00000178031	ADAMTSL1	-0.172613	0.163779
ENSG00000204923	FBXO48	0.121289	0.163779
ENSG00000214558	RP11-74E24.2	0.0832294	0.163779
ENSG00000216863	LY86-AS1	-0.162945	0.163779
ENSG00000226763	SRRM5	-0.0828928	0.163779
ENSG00000241043	TIGD1L2	0.13866	0.163779
ENSG00000248101	AC002116.8	-0.132209	0.163779
ENSG00000254402	LRRC24	-0.122398	0.163779
ENSG00000258227	CLEC5A	0.397906	0.163779
ENSG00000269235	CTC-429C10.4	0.210102	0.163779
ENSG00000006468	ETV1	-0.137886	0.163996
ENSG00000140876	NUDT7	-0.155002	0.163996
ENSG00000136247	ZDHHC4	-0.079388	0.164742
ENSG00000106823	ECM2	0.233763	0.164961
ENSG00000126088	UROD	-0.080477	0.165497
ENSG00000223812	RP11-197K6.1	-0.207631	0.165745
ENSG00000259571	BLID	0.229904	0.165745
ENSG00000108828	VAT1	0.113167	0.16622
ENSG00000165899	OTOGL	-0.189393	0.167253
ENSG00000145247	OCIAD2	-0.116621	0.167702
ENSG00000238923	RNU7-1	-0.248873	0.167913
ENSG00000119414	PPP6C	0.0749673	0.168399
ENSG00000261208	RP11-452D12.1	0.331629	0.16948
ENSG00000158008	EXTL1	-0.14639	0.16953
ENSG00000102409	BEX4	-0.103776	0.169607
ENSG00000104907	TRMT1	-0.0774915	0.169607
ENSG00000128482	RNF112	-0.113603	0.169607
ENSG00000149428	HYOU1	-0.078976	0.169607
ENSG00000165895	ARHGAP42	0.142162	0.169607
ENSG00000182180	MRPS16	-0.0482895	0.169607
ENSG00000215695	RSC1A1	0.0864993	0.169607
ENSG00000112851	ERBB2IP	0.13886	0.16996
ENSG00000135722	FBXL8	-0.159381	0.16996
ENSG00000197043	ANXA6	-0.120942	0.169979
ENSG00000142556	ZNF614	0.0774418	0.170612
ENSG00000048649	RSF1	0.06124	0.170782
ENSG00000136699	SMPD4	-0.0729761	0.171164
ENSG00000158806	NPM2	-0.106682	0.171164
ENSG00000197620	CXorf40A	-0.0956534	0.171164
ENSG00000226717	RP11-87N24.2	-0.270115	0.171164
ENSG00000169020	ATP5I	-0.110806	0.171326
ENSG00000226415	TPI1P1	-0.132678	0.171326
ENSG00000267520	RP11-373L24.1	0.120282	0.171581
ENSG00000102172	SMS	-0.0942975	0.171741
ENSG00000160058	BSDC1	-0.0520205	0.172168
ENSG00000152583	SPARCL1	-0.11193	0.172812
ENSG00000164919	COX6C	-0.118673	0.172861
ENSG00000196972	LINC00087	-0.144158	0.172861
ENSG00000187051	RPS19BP1	-0.0819832	0.173618
ENSG00000100342	APOL1	0.207503	0.173635
ENSG00000012963	UBR7	0.0798158	0.174037
ENSG00000105879	CBLL1	0.0727558	0.174257
ENSG00000116138	DNAJC16	0.0622958	0.174257
ENSG00000125651	GTF2F1	-0.0803431	0.174257
ENSG00000100478	AP4S1	-0.0741187	0.174299
ENSG00000100227	POLDIP3	0.0845048	0.174792
ENSG00000105939	ZC3HAV1	0.142642	0.174792
ENSG00000153157	SYCP2L	-0.0937854	0.17487
ENSG00000111639	MRPL51	-0.0838933	0.175479
ENSG00000153046	CDYL	-0.0864231	0.175738
ENSG00000160714	UBE2Q1	-0.0658745	0.175738
ENSG00000182347	RP11-39K24.9	0.150267	0.175738
ENSG00000185298	CCDC137	-0.0895313	0.175738
ENSG00000205584	AC005488.11	-0.261385	0.175896
ENSG00000161281	COX7A1	-0.158711	0.176181
ENSG00000177311	ZBTB38	0.0723938	0.176181
ENSG00000259271	ANKRD62P1	0.231444	0.17642
ENSG00000137100	DCTN3	-0.0703278	0.176458
ENSG00000197444	OGDHL	-0.0957234	0.17701
ENSG00000259185	RP11-56B16.4	0.135503	0.17701
ENSG00000260824	CTD-2235H24.2	-0.0757847	0.17701
ENSG00000267424	CTD-2265O21.3	0.273482	0.17701
ENSG00000103404	USP31	0.102001	0.177553
ENSG00000151552	QDPR	0.160006	0.177553
ENSG00000200949	SNORD115-32	-0.309198	0.177553
ENSG00000206688	SNORD116-18	-0.144408	0.177553
ENSG00000078549	ADCYAP1R1	0.102234	0.178895
ENSG00000071859	FAM50A	-0.0922753	0.179264
ENSG00000236558	AC138655.6	0.136313	0.179286
ENSG00000164054	SHISA5	-0.0865108	0.17939
ENSG00000100836	PABPN1	-0.0753326	0.179437
ENSG00000103174	NAGPA	-0.112995	0.179437
ENSG00000138041	SMEK2	0.0609329	0.179437
ENSG00000142227	EMP3	0.214393	0.179437
ENSG00000164045	CDC25A	0.173075	0.179437
ENSG00000164615	CAMLG	-0.0974334	0.179437
ENSG00000170088	TMEM192	-0.0627612	0.179437
ENSG00000170293	CMTM8	-0.213628	0.179437
ENSG00000174093	RP11-1407O15.2	0.073871	0.179437
ENSG00000197982	C1orf122	-0.0983525	0.179437
ENSG00000224956	RP11-206L10.1	-0.2357	0.179437
ENSG00000232112	TMA7	-0.102802	0.179437
ENSG00000236869	RP11-944L7.4	0.135819	0.179437
ENSG00000243927	MRPS6	0.180107	0.179437
ENSG00000249853	HS3ST5	0.107847	0.179437
ENSG00000166535	A2ML1	0.224892	0.179534
ENSG00000103034	NDRG4	-0.108295	0.179748
ENSG00000243077	RP11-204J18.2	0.177067	0.179748
ENSG00000260896	RP11-314O13.1	0.199086	0.179748
ENSG00000205929	C21orf62	0.189286	0.179815
ENSG00000248100	RP11-709A23.1	0.16707	0.179815
ENSG00000256989	AC010335.1	-0.135881	0.179968
ENSG00000134463	ECHDC3	0.250971	0.18004
ENSG00000189127	ANKRD34B	0.232378	0.180426
ENSG00000103245	NARFL	-0.0943569	0.180939
ENSG00000104863	LIN7B	-0.126728	0.180939
ENSG00000105393	BABAM1	-0.0732381	0.180939
ENSG00000105711	SCN1B	-0.132637	0.180939
ENSG00000111653	ING4	-0.0750712	0.180939
ENSG00000112511	PHF1	-0.0709811	0.180939
ENSG00000117419	ERI3	-0.0462898	0.180939
ENSG00000124608	AARS2	-0.0866591	0.180939
ENSG00000131188	PRR7	-0.177417	0.180939
ENSG00000131374	TBC1D5	0.0453483	0.180939
ENSG00000141337	ARSG	-0.0939605	0.180939
ENSG00000150722	PPP1R1C	0.175213	0.180939
ENSG00000157916	RER1	-0.058646	0.180939
ENSG00000165275	TRMT10B	0.0638922	0.180939
ENSG00000173068	BNC2	0.268897	0.180939
ENSG00000198833	UBE2J1	0.0673228	0.180939
ENSG00000225471	RP11-262D11.2	0.272516	0.180939
ENSG00000228989	AC133528.2	-0.126789	0.180939
ENSG00000250483	PPM1AP1	-0.198051	0.180939
ENSG00000267232	CTB-31O20.9	-0.152888	0.180939
ENSG00000106236	NPTX2	-0.384661	0.181119
ENSG00000147121	ZNF673	0.0696919	0.181119
ENSG00000149243	KLHL35	-0.121672	0.181119
ENSG00000188536	HBA2	-0.491229	0.181119
ENSG00000206535	LNP1	-0.134772	0.181119
ENSG00000238919	AL353763.1	0.179204	0.181119
ENSG00000104332	SFRP1	0.204146	0.181133
ENSG00000066405	CLDN18	0.200109	0.181135
ENSG00000125686	MED1	0.0505121	0.181135
ENSG00000244697	RP11-378J18.5	0.141764	0.181135
ENSG00000092871	RFFL	0.0982797	0.181413
ENSG00000188529	SRSF10	0.0663404	0.181612
ENSG00000177410	ZNFX1-AS1	-0.112481	0.182054
ENSG00000054654	SYNE2	0.136734	0.182439
ENSG00000146063	TRIM41	-0.0943351	0.182439
ENSG00000261096	RP11-690I21.2	0.138786	0.182439
ENSG00000133627	ACTR3B	-0.0820613	0.182589
ENSG00000140443	IGF1R	0.0946353	0.182589
ENSG00000224879	AC011754.1	-0.270882	0.182589
ENSG00000265369	RP11-17A19.1	-0.171262	0.182791
ENSG00000018408	WWTR1	0.196448	0.18295
ENSG00000107404	DVL1	-0.107639	0.182977
ENSG00000181991	MRPS11	-0.0566091	0.182977
ENSG00000239969	RP11-163E9.2	-0.114565	0.182977
ENSG00000259799	RP11-554A11.9	-0.221743	0.182977
ENSG00000065526	SPEN	0.0786396	0.183131
ENSG00000077348	EXOSC5	-0.0959903	0.183131
ENSG00000134809	TIMM10	-0.106147	0.183131
ENSG00000137731	FXYD2	-0.223658	0.183131
ENSG00000205356	TECPR1	-0.110316	0.183131
ENSG00000225084	AL450226.2	0.182664	0.183131
ENSG00000247596	TWF2	-0.081096	0.183131
ENSG00000260816	RP11-319G9.3	0.155234	0.183131
ENSG00000011052	NME2	-0.0894847	0.183633
ENSG00000261013	CTD-2050B12.1	0.225567	0.183765
ENSG00000129680	MAP7D3	0.153983	0.184034
ENSG00000130255	RPL36	-0.0968322	0.184034
ENSG00000267009	RP11-120M18.2	-0.109435	0.184034
ENSG00000130829	DUSP9	-0.190987	0.184112
ENSG00000137177	KIF13A	0.085002	0.184112
ENSG00000129990	SYT5	-0.147915	0.184264
ENSG00000166900	STX3	-0.0661717	0.184264
ENSG00000090539	CHRD	-0.11468	0.184598
ENSG00000140577	CRTC3	0.0916422	0.184598
ENSG00000130368	MAS1	-0.232227	0.184632
ENSG00000149929	HIRIP3	-0.072015	0.184632
ENSG00000221297	AL590708.1	-0.169377	0.185012
ENSG00000150907	FOXO1	0.14078	0.185109
ENSG00000226797	AC015923.1	0.174313	0.185109
ENSG00000237753	AC079922.3	-0.121376	0.185109
ENSG00000248919	ATP5J2-PTCD1	-0.0721886	0.185109
ENSG00000198894	KIAA1737	0.0782651	0.185239
ENSG00000031698	SARS	-0.0854223	0.185294
ENSG00000103266	STUB1	-0.0656938	0.185294
ENSG00000148803	FUOM	-0.194912	0.185294
ENSG00000149090	PAMR1	-0.167223	0.185294
ENSG00000198938	MT-CO3	-0.177452	0.185294
ENSG00000213064	SFT2D2	0.133558	0.185294
ENSG00000241468	ATP5J2	-0.101674	0.185294
ENSG00000078401	EDN1	-0.318571	0.185717
ENSG00000132563	REEP2	-0.09963	0.185717
ENSG00000133134	BEX2	-0.146379	0.185717
ENSG00000142208	AKT1	-0.0704986	0.185717
ENSG00000144118	RALB	-0.0789422	0.185717
ENSG00000154975	CA10	-0.1339	0.185717
ENSG00000156603	MED19	-0.0780136	0.185717
ENSG00000168096	ANKS3	-0.0846427	0.185717
ENSG00000174130	TLR6	0.163166	0.185717
ENSG00000230940	RP11-32B11.2	0.121295	0.185717
ENSG00000243678	NME1-NME2	-0.0880502	0.185717
ENSG00000206140	TMEM191C	-0.185648	0.186012
ENSG00000088682	COQ9	-0.0600391	0.186075
ENSG00000182154	MRPL41	-0.103657	0.186168
ENSG00000257809	RP11-603J24.14	-0.104085	0.186168
ENSG00000105855	ITGB8	0.134709	0.186391
ENSG00000109111	SUPT6H	0.0650291	0.186391
ENSG00000116497	S100PBP	0.065781	0.186391
ENSG00000121892	PDS5A	0.0689403	0.186391
ENSG00000175906	ARL4D	-0.196602	0.186391
ENSG00000182087	C19orf6	-0.119278	0.186851
ENSG00000185361	TNFAIP8L1	-0.113863	0.186851
ENSG00000186787	SPIN2B	-0.0929517	0.186851
ENSG00000253385	KB-1254G8.1	0.150885	0.186851
ENSG00000166780	C16orf45	-0.0910193	0.187107
ENSG00000140262	TCF12	0.0973435	0.187144
ENSG00000206527	PTPLB	0.0747293	0.187278
ENSG00000182923	CEP63	0.0529241	0.187509
ENSG00000089169	RPH3A	-0.200754	0.187607
ENSG00000240979	RP11-79D8.2	0.11256	0.187607
ENSG00000124664	SPDEF	-0.250167	0.187724
ENSG00000226436	RP1-22N22.1	0.212372	0.187778
ENSG00000101109	STK4	0.0547219	0.187875
ENSG00000105048	TNNT1	-0.212736	0.18803
ENSG00000223930	RP11-33A14.1	-0.307732	0.188268
ENSG00000153187	HNRNPU	0.0669809	0.189107
ENSG00000186166	CCDC84	-0.0775989	0.189272
ENSG00000115648	MLPH	0.385867	0.189411
ENSG00000119705	SLIRP	-0.095913	0.189411
ENSG00000187601	MAGEH1	-0.103298	0.189411
ENSG00000230133	RP5-1100I6.2	-0.225361	0.189411
ENSG00000258430	RP11-982M15.2	-0.0736519	0.189411
ENSG00000131791	PRKAB2	0.105694	0.189435
ENSG00000075884	ARHGAP15	0.15827	0.189843
ENSG00000182463	TSHZ2	0.105934	0.189843
ENSG00000223573	PLAC2	0.175076	0.189843
ENSG00000119638	NEK9	0.0562495	0.190213
ENSG00000120963	ZNF706	0.0831262	0.190688
ENSG00000143970	ASXL2	0.073008	0.190744
ENSG00000265100	RP11-147L13.2	-0.158186	0.191049
ENSG00000169100	SLC25A6	-0.0800802	0.191176
ENSG00000167671	UBXN6	-0.0773207	0.191236
ENSG00000136715	SAP130	0.0733149	0.192587
ENSG00000226771	AP001136.2	0.176776	0.192803
ENSG00000183798	EMILIN3	-0.157363	0.192938
ENSG00000250790	RP11-46H11.3	0.11696	0.192938
ENSG00000104866	PPP1R37	-0.108864	0.193569
ENSG00000129968	FAM108A1	-0.101544	0.193569
ENSG00000130584	ZBTB46	-0.103888	0.193569
ENSG00000132554	RGS22	0.175527	0.193569
ENSG00000136828	RALGPS1	0.0811887	0.193569
ENSG00000151376	ME3	-0.0746886	0.193569
ENSG00000164543	STK17A	0.08088	0.193569
ENSG00000165685	TMEM52B	0.265792	0.193569
ENSG00000179818	PCBP1-AS1	0.0585085	0.193569
ENSG00000204536	CCHCR1	-0.0902935	0.193569
ENSG00000213713	PIGCP1	0.106842	0.193569
ENSG00000227053	RP11-395B7.4	-0.219466	0.193569
ENSG00000232729	AC083884.8	0.0572748	0.193569
ENSG00000256530	100652820	-0.203804	0.193569
ENSG00000258659	TRIM34	0.199673	0.193569
ENSG00000259113	RP11-406H23.2	0.118308	0.193569
ENSG00000088356	PDRG1	-0.0928341	0.193762
ENSG00000137693	YAP1	0.157597	0.193762
ENSG00000102780	DGKH	-0.0850523	0.19397
ENSG00000056097	ZFR	0.075792	0.193984
ENSG00000068971	PPP2R5B	-0.0798457	0.194231
ENSG00000075240	GRAMD4	-0.107053	0.194231
ENSG00000088727	KIF9	-0.0593757	0.194231
ENSG00000166181	API5	0.0721602	0.194231
ENSG00000168734	PKIG	-0.0730959	0.194231
ENSG00000169727	GPS1	-0.0654121	0.194231
ENSG00000175414	ARL10	0.0835614	0.194231
ENSG00000188986	COBRA1	-0.0855398	0.194231
ENSG00000197702	PARVA	0.0787104	0.194231
ENSG00000204219	TCEA3	0.150627	0.194231
ENSG00000224660	SH3BP5-AS1	0.0790839	0.194231
ENSG00000227692	AC017071.1	0.205084	0.194231
ENSG00000244560	RP4-800G7.2	-0.126282	0.194231
ENSG00000250439	FGD5P1	-0.18887	0.194231
ENSG00000256533	RP11-212D19.5	0.177208	0.194231
ENSG00000135334	AKIRIN2	0.0735871	0.194533
ENSG00000138378	STAT4	-0.166108	0.194533
ENSG00000144026	ZNF514	-0.108501	0.194533
ENSG00000165164	CXorf22	0.252023	0.194533
ENSG00000170324	FRMPD2	-0.184859	0.194533
ENSG00000171451	DSEL	0.10687	0.194533
ENSG00000198208	RPS6KL1	-0.104149	0.194533
ENSG00000234133	AC005154.9	-0.094748	0.194533
ENSG00000250602	RP11-517I3.1	0.138975	0.194533
ENSG00000124659	TBCC	-0.089451	0.195148
ENSG00000133111	RFXAP	0.0887689	0.195148
ENSG00000184076	UQCR10	-0.096091	0.195148
ENSG00000259833	RP11-23E19.1	0.194695	0.195478
ENSG00000152413	HOMER1	-0.122507	0.195594
ENSG00000130204	TOMM40	-0.0793059	0.195729
ENSG00000141279	NPEPPS	0.0663263	0.195969
ENSG00000106780	MEGF9	0.0752409	0.196014
ENSG00000227164	AL354993.1	0.156256	0.196014
ENSG00000136371	MTHFS	0.098896	0.196229
ENSG00000089127	OAS1	0.2242	0.196432
ENSG00000106367	AP1S1	-0.129114	0.196432
ENSG00000110786	PTPN5	-0.11395	0.196432
ENSG00000118007	STAG1	0.0727045	0.196432
ENSG00000160917	CPSF4	-0.0872395	0.196432
ENSG00000165219	GAPVD1	0.0447214	0.196432
ENSG00000168569	TMEM223	-0.0640293	0.196432
ENSG00000172113	NME6	0.0674084	0.196432
ENSG00000228937	AC005539.2	0.207777	0.196432
ENSG00000233928	RP11-305F18.1	-0.161015	0.196432
ENSG00000267605	CTD-3220F14.1	-0.155939	0.196432
ENSG00000130021	HDHD1	0.103455	0.197547
ENSG00000103415	HMOX2	-0.0732289	0.197902
ENSG00000022567	SLC45A4	-0.105577	0.198484
ENSG00000122257	RBBP6	0.0558867	0.198484
ENSG00000188000	OR7D2	0.50375	0.198484
ENSG00000255910	RP11-405A12.2	-0.171995	0.198484
ENSG00000259353	RP11-30K9.5	0.125667	0.198974
ENSG00000213585	VDAC1	-0.0920167	0.199485
ENSG00000268182	AC007228.1	-0.138777	0.199485
ENSG00000054803	CBLN4	-0.19513	0.199631
ENSG00000085978	ATG16L1	-0.0640559	0.199805
ENSG00000240682	ISY1	-0.0615937	0.199805
ENSG00000136738	STAM	0.0745949	0.200249
ENSG00000138741	TRPC3	-0.144713	0.200249
ENSG00000146833	TRIM4	0.0711677	0.200249
ENSG00000160679	CHTOP	0.0896218	0.200249
ENSG00000201772	SNORA5C	-0.171179	0.200249
ENSG00000205138	SDHAF1	-0.11142	0.200249
ENSG00000229692	SOS1-IT1	0.111686	0.200249
ENSG00000233452	STXBP5-AS1	-0.0982069	0.200249
ENSG00000248294	CTD-2023N9.2	-0.339617	0.200249
ENSG00000267150	RP11-411B10.2	0.198483	0.200249
ENSG00000011105	TSPAN9	-0.101834	0.200569
ENSG00000105705	SUGP1	-0.0709781	0.200569
ENSG00000120875	DUSP4	-0.348087	0.200569
ENSG00000130558	OLFM1	-0.107315	0.200569
ENSG00000168274	HIST1H2AE	-0.164538	0.200569
ENSG00000175040	CHST2	-0.103699	0.200569
ENSG00000189079	ARID2	0.0573391	0.200569
ENSG00000213599	SLX1A-SULT1A3	-0.132561	0.200569
ENSG00000253352	TUG1	0.0751228	0.200569
ENSG00000262160	RP11-96D1.11	0.105484	0.200569
ENSG00000044524	EPHA3	-0.112515	0.200596
ENSG00000101460	MAP1LC3A	-0.106836	0.200745
ENSG00000132004	FBXW9	-0.107102	0.200745
ENSG00000238795	SCARNA12	-0.126266	0.200846
ENSG00000171488	LRRC8C	0.0750715	0.200957
ENSG00000163517	HDAC11	-0.104176	0.20156
ENSG00000250889	RP11-229C3.2	-0.199527	0.20156
ENSG00000070756	PABPC1	0.0791564	0.201703
ENSG00000249863	RP11-177C12.1	0.180188	0.201703
ENSG00000189091	SF3B3	0.0577594	0.202003
ENSG00000130748	TMEM160	-0.198956	0.202013
ENSG00000176978	DPP7	-0.0951518	0.202013
ENSG00000100393	EP300	0.0697914	0.202198
ENSG00000263326	RP11-266L9.6	0.173869	0.202198
ENSG00000240012	SLC9A9-AS1	0.230937	0.202411
ENSG00000058866	DGKG	0.0969608	0.202977
ENSG00000130299	GTPBP3	-0.103708	0.202977
ENSG00000078699	CBFA2T2	0.0557995	0.203338
ENSG00000253536	RP11-1174L13.2	0.20478	0.203778
ENSG00000163710	PCOLCE2	0.223902	0.203837
ENSG00000048828	FAM120A	0.0512057	0.203849
ENSG00000197358	BNIP3P1	-0.0950611	0.203849
ENSG00000055609	MLL3	0.0590992	0.204166
ENSG00000070159	PTPN3	-0.142781	0.204166
ENSG00000101126	ADNP	0.054909	0.204166
ENSG00000101333	PLCB4	0.0986782	0.204166
ENSG00000142444	C19orf52	-0.0746087	0.204166
ENSG00000165633	VSTM4	0.0902758	0.204166
ENSG00000167967	E4F1	-0.0962229	0.204166
ENSG00000171681	ATF7IP	0.0663706	0.204166
ENSG00000172660	TAF15	0.0597129	0.204166
ENSG00000198743	SLC5A3	0.218403	0.204166
ENSG00000204822	MRPL53	-0.0855319	0.204166
ENSG00000205710	C17orf107	-0.156311	0.204166
ENSG00000210154	J01415.13	-0.221499	0.204166
ENSG00000235096	RP11-83A16.1	0.171223	0.204166
ENSG00000243433	RP11-148K1.10	-0.145208	0.204166
ENSG00000258651	RP11-545M17.1	-0.143642	0.204166
ENSG00000160799	CCDC12	-0.0720848	0.204264
ENSG00000143493	INTS7	0.0930951	0.204293
ENSG00000171860	C3AR1	0.275121	0.204361
ENSG00000269018	AP001362.1	-0.128588	0.204361
ENSG00000111678	C12orf57	-0.0949614	0.204551
ENSG00000172243	CLEC7A	0.242615	0.204577
ENSG00000107829	FBXW4	-0.0684981	0.20459
ENSG00000228314	CYP4F29P	0.45422	0.20459
ENSG00000162654	GBP4	0.247304	0.204993
ENSG00000100321	SYNGR1	-0.110012	0.205108
ENSG00000130731	C16orf13	-0.0920606	0.205108
ENSG00000164663	USP49	0.0582869	0.205108
ENSG00000183597	C22orf25	-0.0699578	0.205133
ENSG00000104067	TJP1	0.0823048	0.205529
ENSG00000128609	NDUFA5	-0.125588	0.205529
ENSG00000146469	VIP	-0.228091	0.205529
ENSG00000173193	PARP14	0.149498	0.205529
ENSG00000179299	NSUN7	0.157077	0.205529
ENSG00000255990	AC034102.1	0.0588231	0.205529
ENSG00000163171	CDC42EP3	0.111563	0.205755
ENSG00000181467	RAP2B	0.0745099	0.205755
ENSG00000066044	ELAVL1	0.0865963	0.20611
ENSG00000087303	NID2	0.0894112	0.20611
ENSG00000099968	BCL2L13	0.0623546	0.20611
ENSG00000162062	C16orf59	-0.129581	0.20611
ENSG00000167774	NDUFA7	-0.110771	0.20611
ENSG00000188171	ZNF626	-0.0803492	0.20611
ENSG00000205632	WI2-81516E3.1	-0.285226	0.20611
ENSG00000233123	RP5-1059M17.1	-0.279165	0.20611
ENSG00000258588	TRIM6-TRIM34	0.187443	0.206187
ENSG00000241563	CORT	-0.148632	0.206221
ENSG00000224101	ELMO1-AS1	0.175415	0.206655
ENSG00000226683	PWWP2AP1	-0.216935	0.206655
ENSG00000145217	SLC26A1	-0.175393	0.206722
ENSG00000236779	RP11-430C7.2	0.206553	0.206886
ENSG00000261071	RP1-223E5.4	-0.123267	0.206886
ENSG00000147905	ZCCHC7	-0.0853697	0.207356
ENSG00000152487	RP11-139J15.2	-0.0905075	0.207356
ENSG00000162733	DDR2	0.1379	0.207356
ENSG00000249436	CTD-2023N9.3	-0.279003	0.207356
ENSG00000121060	TRIM25	0.0913949	0.207445
ENSG00000125630	POLR1B	0.062749	0.207445
ENSG00000237321	RP11-374A22.1	0.149573	0.207445
ENSG00000248905	FMN1	-0.104743	0.207445
ENSG00000186081	KRT5	-0.440444	0.207676
ENSG00000136950	ARPC5L	-0.0903892	0.20809
ENSG00000137713	PPP2R1B	0.103509	0.20809
ENSG00000065268	WDR18	-0.113561	0.208356
ENSG00000143442	POGZ	0.0714166	0.208422
ENSG00000120690	ELF1	0.12963	0.208683
ENSG00000124479	NDP	-0.113375	0.208683
ENSG00000150967	ABCB9	-0.0730297	0.208683
ENSG00000100650	SRSF5	-0.0729751	0.208808
ENSG00000111540	RAB5B	0.0557797	0.208808
ENSG00000127191	TRAF2	-0.113287	0.208808
ENSG00000157992	KRTCAP3	-0.133176	0.208808
ENSG00000183908	LRRC55	0.144007	0.208808
ENSG00000251992	SCARNA17	-0.14398	0.208808
ENSG00000030110	BAK1	-0.100601	0.208984
ENSG00000100439	ABHD4	0.160622	0.208984
ENSG00000152595	MEPE	0.247789	0.208984
ENSG00000172671	ZFAND4	0.0940131	0.208984
ENSG00000182054	IDH2	-0.12408	0.208984
ENSG00000204071	TCEAL6	-0.114242	0.208984
ENSG00000231234	SKP1P1	-0.146187	0.208984
ENSG00000241506	PSMC1P1	-0.101158	0.208984
ENSG00000251011	RP11-402L6.1	0.135477	0.208984
ENSG00000013619	MAMLD1	0.138177	0.209192
ENSG00000109586	GALNT7	0.0781653	0.209192
ENSG00000110921	MVK	-0.107599	0.209192
ENSG00000116191	RALGPS2	0.0838061	0.209192
ENSG00000116212	LRRC42	0.080562	0.209192
ENSG00000117597	DIEXF	0.0654552	0.209192
ENSG00000136478	TEX2	0.0518744	0.209192
ENSG00000137038	C9orf123	-0.0967435	0.209192
ENSG00000152022	LIX1L	0.0942557	0.209192
ENSG00000162599	NFIA	0.10795	0.209192
ENSG00000176383	B3GNT4	-0.058006	0.209192
ENSG00000182768	NGRN	-0.0807764	0.209192
ENSG00000184162	NR2C2AP	-0.0860444	0.209192
ENSG00000243508	RP11-775J23.2	0.163764	0.209192
ENSG00000256872	NOL12	-0.0869965	0.209192
ENSG00000259314	CTD-3065B20.3	0.120347	0.209192
ENSG00000259321	RP11-468E2.5	-0.152687	0.209192
ENSG00000255867	DENND5B-AS1	0.144848	0.209302
ENSG00000224016	RP11-728K20.1	-0.117788	0.209436
ENSG00000214595	EML6	-0.0816905	0.20958
ENSG00000110876	SELPLG	0.254021	0.209987
ENSG00000170891	CYTL1	0.279228	0.210055
ENSG00000258478	RP11-232C2.1	-0.18652	0.21048
ENSG00000267855	NDUFA7	-0.107148	0.211016
ENSG00000134962	KLB	0.174702	0.211148
ENSG00000107566	ERLIN1	0.0611736	0.211538
ENSG00000178233	TMEM151B	-0.119201	0.212036
ENSG00000214559	RP11-323J4.1	-0.129623	0.212036
ENSG00000259205	PRKXP1	0.330833	0.212036
ENSG00000257913	RP11-386G11.5	-0.15965	0.212153
ENSG00000214309	MBLAC1	-0.119405	0.212179
ENSG00000240007	BX284650.4	0.139016	0.212179
ENSG00000254422	RP11-864G5.3	0.18239	0.212191
ENSG00000106266	SNX8	-0.109589	0.212291
ENSG00000126267	COX6B1	-0.0891773	0.212291
ENSG00000134532	SOX5	0.0811581	0.212291
ENSG00000136485	DCAF7	0.0708256	0.212291
ENSG00000147854	UHRF2	0.0604018	0.212291
ENSG00000259176	RP11-69H14.6	0.353031	0.212515
ENSG00000163635	ATXN7	0.0492414	0.212603
ENSG00000184702	sept-05	-0.115617	0.212603
ENSG00000198824	CHAMP1	0.0926375	0.212603
ENSG00000229751	RP11-142M10.2	0.124342	0.212603
ENSG00000242010	RP11-287A8.6	0.152985	0.212603
ENSG00000251314	CTD-2337A12.1	0.236096	0.212603
ENSG00000139112	GABARAPL1	-0.109943	0.212696
ENSG00000146263	MMS22L	0.0954463	0.212696
ENSG00000177830	CHID1	-0.0635149	0.212718
ENSG00000137501	SYTL2	-0.107074	0.212872
ENSG00000165716	FAM69B	-0.0986605	0.212872
ENSG00000143315	PIGM	0.0860052	0.212909
ENSG00000167699	GLOD4	-0.0710219	0.212909
ENSG00000268635	DKFZP434E1119	-0.145215	0.212909
ENSG00000164398	ACSL6	-0.0971906	0.213068
ENSG00000230872	AC092338.5	0.135278	0.213068
ENSG00000091436	MLTK	0.118061	0.213745
ENSG00000119509	INVS	0.0598996	0.213745
ENSG00000144120	TMEM177	-0.0940706	0.213745
ENSG00000158828	PINK1	-0.0652993	0.213745
ENSG00000174109	C16orf91	-0.124068	0.213745
ENSG00000260924	AC004463.6	-0.198717	0.213745
ENSG00000261662	RP5-1042I8.7	0.215032	0.213745
ENSG00000263505	RP11-78F17.3	-0.212868	0.213745
ENSG00000100220	C22orf28	-0.0734709	0.213837
ENSG00000108588	CCDC47	0.0565202	0.213837
ENSG00000110958	PTGES3	0.114208	0.213837
ENSG00000118260	CREB1	0.0647564	0.213837
ENSG00000182379	NXPH4	0.281959	0.213837
ENSG00000183785	TUBA8	-0.124383	0.213837
ENSG00000196233	LCOR	0.0741671	0.214368
ENSG00000138363	ATIC	0.0787315	0.214397
ENSG00000185630	PBX1	0.0720069	0.214397
ENSG00000069493	CLEC2D	0.128359	0.214699
ENSG00000136014	USP44	-0.114843	0.214703
ENSG00000142230	SAE1	-0.0700618	0.214703
ENSG00000156411	C14orf2	-0.110435	0.214703
ENSG00000169403	PTAFR	0.223389	0.214703
ENSG00000203697	CAPN8	-0.288093	0.214703
ENSG00000256971	LINC00508	-0.283848	0.214703
ENSG00000169230	PRELID1	-0.0674337	0.214797
ENSG00000072195	SPEG	-0.131459	0.214893
ENSG00000077809	GTF2I	0.051793	0.214893
ENSG00000099785	MARCH2	-0.0761996	0.214893
ENSG00000108641	B9D1	-0.0860154	0.214893
ENSG00000140750	ARHGAP17	0.083483	0.214893
ENSG00000172782	FADS6	-0.110074	0.214893
ENSG00000116729	WLS	0.119026	0.214948
ENSG00000159214	CCDC24	-0.0875369	0.214948
ENSG00000130813	C19orf66	-0.0807978	0.214996
ENSG00000143322	ABL2	0.0588503	0.215129
ENSG00000169217	CD2BP2	-0.0632544	0.215129
ENSG00000229117	RPL41	-0.111312	0.215129
ENSG00000238358	RP5-1121E10.2	-0.193086	0.215129
ENSG00000238439	BX004987.8	0.267656	0.215129
ENSG00000121766	ZCCHC17	-0.0799395	0.215228
ENSG00000185475	TMEM179B	-0.073198	0.215228
ENSG00000108821	COL1A1	0.432055	0.215483
ENSG00000167100	SAMD14	-0.107164	0.215483
ENSG00000253975	RP11-577N1.2	0.247357	0.216386
ENSG00000125821	DTD1	-0.0894904	0.216534
ENSG00000135605	TEC	-0.14578	0.216535
ENSG00000226800	CACTIN-AS1	-0.106912	0.216535
ENSG00000267048	RP11-566K11.7	-0.0943192	0.216579
ENSG00000225738	NRG3-AS1	0.1242	0.216679
ENSG00000186710	CCDC42B	-0.093201	0.217152
ENSG00000262877	RP11-1055B8.4	-0.221864	0.217459
ENSG00000130881	LRP3	-0.118741	0.217858
ENSG00000169621	APLF	-0.121433	0.217858
ENSG00000183648	NDUFB1	-0.106502	0.217858
ENSG00000185829	ARL17A	0.191069	0.217858
ENSG00000261526	CTB-31O20.2	-0.133358	0.217858
ENSG00000267580	CTD-2540B15.11	0.127477	0.217858
ENSG00000148019	CEP78	0.0655102	0.218688
ENSG00000214046	SMIM7	-0.0578803	0.218688
ENSG00000083844	ZNF264	0.0436982	0.219063
ENSG00000149527	PLCH2	-0.136778	0.219193
ENSG00000215114	UBXN2B	0.0724747	0.219193
ENSG00000233954	RP11-169K16.7	-0.146118	0.219193
ENSG00000170473	WIBG	-0.0753276	0.219544
ENSG00000204779	FOXD4L5	0.221082	0.219544
ENSG00000101474	APMAP	-0.0680476	0.219598
ENSG00000162878	PKDCC	-0.105867	0.219598
ENSG00000166747	AP1G1	0.0468169	0.219598
ENSG00000197948	FCHSD1	-0.0885802	0.219598
ENSG00000205583	STAG3L1	-0.0776285	0.219598
ENSG00000212907	MT-ND4L	-0.182664	0.219598
ENSG00000245648	RP11-277P12.20	0.211141	0.219598
ENSG00000264364	RP11-159D12.9	0.159221	0.219598
ENSG00000126457	PRMT1	-0.0647357	0.220099
ENSG00000139155	SLCO1C1	-0.168117	0.220099
ENSG00000143786	CNIH3	-0.0935267	0.220099
ENSG00000183696	UPP1	-0.0857552	0.220099
ENSG00000034239	EFCAB1	0.28241	0.220678
ENSG00000127252	HRASLS	-0.0985327	0.220685
ENSG00000140675	SLC5A2	-0.0949524	0.220685
ENSG00000131495	NDUFA2	-0.0911529	0.220947
ENSG00000150510	FAM124A	0.129845	0.220947
ENSG00000267769	CTB-50L17.9	-0.114038	0.220947
ENSG00000090686	USP48	0.0501901	0.221094
ENSG00000149809	TM7SF2	-0.115412	0.22148
ENSG00000260274	RP11-817O13.8	-0.110666	0.221802
ENSG00000143801	PSEN2	-0.0833961	0.222033
ENSG00000183473	SSTR3	-0.108868	0.222086
ENSG00000135913	USP37	0.066001	0.222123
ENSG00000128408	RIBC2	0.265993	0.222365
ENSG00000151458	ANKRD50	0.0830181	0.222365
ENSG00000153558	FBXL2	-0.0910631	0.222365
ENSG00000173273	TNKS	0.0476045	0.222365
ENSG00000204603	RP11-638F5.1	-0.39446	0.222365
ENSG00000243978	RGAG1	0.186008	0.222365
ENSG00000236296	GUSBP5	-0.14764	0.222732
ENSG00000106591	MRPL32	-0.0950511	0.222822
ENSG00000108100	CCNY	-0.0541761	0.222822
ENSG00000119953	SMNDC1	0.0778599	0.222822
ENSG00000130311	DDA1	-0.0886521	0.222822
ENSG00000132507	EIF5A	-0.0569767	0.222822
ENSG00000135596	MICAL1	-0.108859	0.222822
ENSG00000138439	FAM117B	0.0854453	0.222822
ENSG00000150347	ARID5B	0.0940525	0.222822
ENSG00000178104	PDE4DIP	0.0867945	0.222822
ENSG00000179270	C2orf71	0.200488	0.222822
ENSG00000207933	MIR9-1	-0.261187	0.222822
ENSG00000231341	VDAC1P6	-0.127768	0.222822
ENSG00000236194	AC003104.1	0.129508	0.222822
ENSG00000237190	CDKN2AIPNL	-0.0937957	0.222822
ENSG00000260566	RP11-20G6.3	0.118315	0.222822
ENSG00000264843	RP11-856M7.2	0.267092	0.222822
ENSG00000265907	RP11-737O24.2	0.0696525	0.222822
ENSG00000261739	GOLGA8S	-0.264799	0.223653
ENSG00000264469	RP11-173M1.8	0.164395	0.223653
ENSG00000155428	TRIM74	-0.200497	0.223856
ENSG00000140022	STON2	0.142065	0.224411
ENSG00000167476	JSRP1	-0.0751778	0.224411
ENSG00000187609	EXD3	-0.116773	0.224411
ENSG00000127184	COX7C	-0.0934843	0.224787
ENSG00000254595	CTD-2010I16.1	0.0989144	0.224787
ENSG00000267665	RP11-13K12.2	-0.128442	0.224787
ENSG00000138030	KHK	-0.0791416	0.225065
ENSG00000163719	MTMR14	-0.0531607	0.225065
ENSG00000224592	RP5-884C9.2	-0.197449	0.225065
ENSG00000237341	SYP-AS1	-0.180724	0.225065
ENSG00000065060	UHRF1BP1	0.0482377	0.225377
ENSG00000101213	PTK6	-0.224939	0.225377
ENSG00000103426	CORO7-PAM16	-0.0825443	0.225377
ENSG00000123685	BATF3	-0.143556	0.225377
ENSG00000173581	CCDC106	-0.0960747	0.225377
ENSG00000177688	SUMO4	0.128273	0.225377
ENSG00000215817	ZC3H11B	0.137361	0.225377
ENSG00000236324	RP3-403L10.3	0.187437	0.225377
ENSG00000258660	RP4-693M11.3	-0.0822796	0.225377
ENSG00000183837	PNMA3	-0.140346	0.225799
ENSG00000087245	MMP2	0.23971	0.226151
ENSG00000105171	POP4	-0.0668886	0.226151
ENSG00000163803	PLB1	0.121892	0.226151
ENSG00000196990	FAM163B	-0.165674	0.226151
ENSG00000004779	NDUFAB1	-0.105545	0.226277
ENSG00000168348	INSM2	-0.125752	0.226277
ENSG00000252883	SNORD112	0.233711	0.226277
ENSG00000258443	RP3-414A15.11	0.193479	0.226277
ENSG00000261308	RP11-923I11.7	-0.2224	0.226277
ENSG00000157873	TNFRSF14	-0.117755	0.227237
ENSG00000267791	CTD-2659N19.2	-0.191533	0.227426
ENSG00000068438	FTSJ1	-0.0644139	0.227801
ENSG00000117242	PINK1-AS	-0.0646278	0.227801
ENSG00000171314	PGAM1	-0.070709	0.228011
ENSG00000228793	RP1-223B1.1	0.4598	0.228011
ENSG00000124243	BCAS4	-0.0824854	0.22802
ENSG00000124593	PRICKLE4	-0.0576533	0.22802
ENSG00000131462	TUBG1	-0.109605	0.228472
ENSG00000163110	PDLIM5	0.11424	0.228472
ENSG00000164258	NDUFS4	-0.0941536	0.228472
ENSG00000047648	ARHGAP6	0.12356	0.228629
ENSG00000164136	IL15	0.20232	0.228629
ENSG00000178896	EXOSC4	-0.0956307	0.228629
ENSG00000213995	CARKD	-0.0527379	0.228706
ENSG00000137207	YIPF3	-0.0537809	0.228757
ENSG00000135519	KCNH3	-0.137282	0.229089
ENSG00000137198	GMPR	0.229858	0.229089
ENSG00000177380	PPFIA3	-0.105172	0.229089
ENSG00000197712	FAM114A1	0.123598	0.229089
ENSG00000242628	AC009228.1	0.10617	0.229089
ENSG00000249580	RP11-52L11.6	0.20743	0.229089
ENSG00000267001	AC006538.4	-0.118563	0.229089
ENSG00000075415	SLC25A3	-0.0702621	0.22911
ENSG00000141298	SSH2	0.0674069	0.22911
ENSG00000154227	CERS3	0.314235	0.229588
ENSG00000160801	PTH1R	-0.150782	0.229588
ENSG00000230955	RP11-109P14.10	-0.102292	0.229588
ENSG00000249019	RP11-539G18.1	0.174817	0.229588
ENSG00000226684	RP3-418C23.2	-0.184213	0.229843
ENSG00000137288	MNF1	-0.0842486	0.230883
ENSG00000210191	J01415.19	-0.209973	0.230883
ENSG00000145920	CPLX2	-0.115465	0.231122
ENSG00000156218	ADAMTSL3	0.132758	0.231122
ENSG00000229044	RP11-266K22.2	-0.0971733	0.231122
ENSG00000247049	CTC-338M12.7	-0.12136	0.231122
ENSG00000232629	HLA-DQB2	0.618973	0.231591
ENSG00000267454	ZNF582-AS1	0.120002	0.231881
ENSG00000136169	SETDB2	0.0578509	0.232147
ENSG00000198483	ANKRD35	-0.0942732	0.232225
ENSG00000178947	LINC00086	-0.120984	0.232493
ENSG00000083750	RRAGB	-0.0792131	0.232543
ENSG00000090470	PDCD7	-0.056987	0.232543
ENSG00000104228	TRIM35	-0.0626357	0.232543
ENSG00000187556	NANOS3	-0.161229	0.232543
ENSG00000223842	RP11-135J2.3	0.193109	0.232543
ENSG00000239636	RP4-728D4.2	-0.165259	0.232543
ENSG00000258575	RP11-998D10.2	-0.123558	0.232543
ENSG00000158966	CACHD1	0.0933741	0.232546
ENSG00000184154	LRTOMT	-0.0788936	0.232581
ENSG00000120729	MYOT	0.128384	0.23301
ENSG00000175556	LONRF3	0.145767	0.23301
ENSG00000225108	AC013268.2	-0.12487	0.23301
ENSG00000133107	TRPC4	0.114811	0.233193
ENSG00000184307	ZDHHC23	-0.129994	0.233342
ENSG00000053254	FOXN3	0.0809938	0.233427
ENSG00000150433	TMEM218	0.0852562	0.233572
ENSG00000167513	CDT1	-0.15253	0.233572
ENSG00000169564	PCBP1	0.0787243	0.233572
ENSG00000178860	MSC	-0.20054	0.233572
ENSG00000204138	PHACTR4	0.0868251	0.233572
ENSG00000232149	FERP1	0.131496	0.233572
ENSG00000255916	RP13-895J2.7	-0.162237	0.233572
ENSG00000136937	NCBP1	0.0624427	0.233769
ENSG00000160584	SIK3	0.0841815	0.233769
ENSG00000198826	ARHGAP11A	0.14378	0.233769
ENSG00000007255	TRAPPC6A	-0.12325	0.233883
ENSG00000064225	ST3GAL6	0.0706078	0.233883
ENSG00000102098	SCML2	0.0913577	0.233883
ENSG00000106013	ANKRD7	-0.136108	0.233883
ENSG00000106244	PDAP1	-0.0530951	0.233883
ENSG00000162734	PEA15	0.065548	0.233883
ENSG00000176256	HMGB4	0.188172	0.233883
ENSG00000203497	RP11-313D6.4	-0.218671	0.233883
ENSG00000240356	RPL23AP7	0.157897	0.233883
ENSG00000242372	EIF6	-0.0679121	0.233883
ENSG00000242629	RP11-89C21.2	0.13066	0.233883
ENSG00000256566	RP4-734P14.4	-0.0909343	0.233883
ENSG00000196935	SRGAP1	0.116427	0.233922
ENSG00000264052	MIR3655	-0.112697	0.234171
ENSG00000269307	CTD-2278I10.6	-0.073902	0.234171
ENSG00000129116	PALLD	0.129053	0.234324
ENSG00000166960	CCDC178	0.17713	0.234324
ENSG00000226519	RP11-478K15.1	-0.275285	0.234324
ENSG00000233930	RP13-25N22.1	-0.132639	0.234324
ENSG00000257556	RP11-44N21.1	-0.157882	0.234335
ENSG00000103035	PSMD7	-0.0630648	0.234573
ENSG00000167657	DAPK3	-0.0931706	0.234573
ENSG00000186501	TMEM222	-0.0776028	0.234857
ENSG00000073711	PPP2R3A	0.0652286	0.235102
ENSG00000240549	THOC7-AS1	0.203195	0.235102
ENSG00000219565	ZNF259P1	0.153196	0.23517
ENSG00000151233	GXYLT1	0.0812269	0.235211
ENSG00000182109	RP11-69E11.4	-0.110395	0.23525
ENSG00000116117	PARD3B	0.116309	0.235261
ENSG00000120451	SNX19	0.0562702	0.235261
ENSG00000229154	KCNQ5-AS1	0.155737	0.235261
ENSG00000159131	GART	0.0529097	0.235548
ENSG00000176619	LMNB2	-0.0816124	0.235716
ENSG00000254894	NAV2-AS1	0.115833	0.235716
ENSG00000129187	DCTD	-0.0456783	0.235863
ENSG00000133639	BTG1	0.111097	0.235863
ENSG00000170681	MURC	-0.0979785	0.235984
ENSG00000173542	MOB1B	0.0910541	0.235984
ENSG00000260000	RP3-467N11.1	-0.158696	0.235984
ENSG00000155111	CDK19	0.081602	0.236189
ENSG00000170365	SMAD1	0.0883951	0.236198
ENSG00000103152	MPG	-0.075849	0.236341
ENSG00000104522	TSTA3	-0.0917272	0.236341
ENSG00000168071	CCDC88B	-0.161942	0.236341
ENSG00000172057	ORMDL3	-0.0592944	0.236341
ENSG00000176034	CXorf59	0.220138	0.236341
ENSG00000236915	RP4-651E10.4	0.265321	0.236341
ENSG00000142459	EVI5L	-0.098737	0.236639
ENSG00000176928	GCNT4	-0.178243	0.236639
ENSG00000183873	SCN5A	-0.181202	0.236639
ENSG00000087095	NLK	-0.0859109	0.236755
ENSG00000173171	MTX1	-0.0669469	0.236755
ENSG00000225610	AC007679.3	0.0838724	0.236962
ENSG00000169718	DUS1L	-0.0885627	0.237124
ENSG00000141582	CBX4	-0.0828869	0.237247
ENSG00000252656	7SK	0.168424	0.237258
ENSG00000041515	MYO16	0.0895628	0.237297
ENSG00000151012	SLC7A11	0.16361	0.237297
ENSG00000128250	RFPL1	-0.135347	0.237668
ENSG00000076685	NT5C2	0.0704094	0.237775
ENSG00000164164	OTUD4	0.0678261	0.237775
ENSG00000075407	ZNF37A	0.0565723	0.237879
ENSG00000102974	CTCF	0.0532819	0.237879
ENSG00000113761	ZNF346	-0.0551479	0.237879
ENSG00000122970	IFT81	-0.070671	0.237879
ENSG00000128915	NARG2	0.0595971	0.237879
ENSG00000136280	CCM2	-0.0743135	0.237879
ENSG00000174776	WDR49	0.15622	0.237879
ENSG00000178028	DMAP1	0.0693097	0.237879
ENSG00000264707	RP11-760N9.1	0.135533	0.237879
ENSG00000151611	MMAA	0.0889333	0.237915
ENSG00000250206	RP11-436H11.2	0.21502	0.237967
ENSG00000105443	CYTH2	-0.0772319	0.238041
ENSG00000182674	KCNB2	-0.127271	0.238041
ENSG00000188010	MORN2	-0.0904501	0.238041
ENSG00000188674	C2orf80	-0.156095	0.238041
ENSG00000262529	CTA-276F8.2	0.154762	0.238041
ENSG00000183092	BEGAIN	-0.144705	0.238509
ENSG00000259190	RP11-761I4.1	0.167312	0.238509
ENSG00000168813	ZNF507	0.0499561	0.238733
ENSG00000136710	CCDC115	-0.0821998	0.238795
ENSG00000181350	FAM211A	-0.0806212	0.238795
ENSG00000165632	TAF3	0.0898176	0.238926
ENSG00000229962	AP000221.1	0.188428	0.238926
ENSG00000102882	MAPK3	0.0827123	0.238958
ENSG00000164128	NPY1R	0.120707	0.238958
ENSG00000166275	C10orf32	-0.105258	0.238958
ENSG00000170348	TMED10	0.0683442	0.238958
ENSG00000203325	RP11-277A4.4	-0.170282	0.238958
ENSG00000228214	AC109586.1	0.120578	0.238958
ENSG00000260328	RP11-416I2.1	-0.168707	0.238958
ENSG00000263424	CTD-2541J13.2	0.103901	0.238958
ENSG00000237476	XXbac-B135H6.15	-0.178408	0.238976
ENSG00000084072	PPIE	-0.0716034	0.239587
ENSG00000109832	DDX25	-0.0915185	0.239587
ENSG00000111846	GCNT2	0.122046	0.239587
ENSG00000164405	UQCRQ	-0.0981196	0.239587
ENSG00000206172	HBA1	-0.452647	0.239587
ENSG00000213598	RP11-112J1.1	-0.139022	0.239587
ENSG00000220392	RP5-1112D6.3	0.163993	0.239587
ENSG00000230224	PHBP9	-0.154008	0.239587
ENSG00000233706	RP5-1087E8.3	0.0876551	0.239587
ENSG00000256571	RP11-274J7.2	0.23131	0.239587
ENSG00000131116	ZNF428	-0.0955517	0.239703
ENSG00000137691	C11orf70	0.188353	0.239703
ENSG00000140497	SCAMP2	0.115086	0.239703
ENSG00000266918	RP11-798G7.8	0.174916	0.239703
ENSG00000114859	CLCN2	-0.0917212	0.239836
ENSG00000224505	AC002117.1	0.113255	0.239836
ENSG00000232712	RP4-777D9.2	0.0846901	0.239836
ENSG00000268231	CTD-2560K21.6	0.279734	0.239836
ENSG00000059915	PSD	-0.0955552	0.239915
ENSG00000148925	BTBD10	-0.0896479	0.239943
ENSG00000226056	MTND4P32	0.221709	0.240248
ENSG00000144366	GULP1	-0.13386	0.240823
ENSG00000241150	RP11-308D16.2	0.192843	0.240823
ENSG00000112139	MDGA1	0.157894	0.241366
ENSG00000144485	HES6	-0.172306	0.241366
ENSG00000153930	ANKFN1	0.141673	0.241599
ENSG00000115825	PRKD3	0.0786107	0.241608
ENSG00000141642	ELAC1	0.104658	0.241807
ENSG00000186577	C6orf1	-0.0919191	0.241807
ENSG00000255402	RP11-696P8.2	-0.166424	0.241807
ENSG00000162753	SLC9C2	0.14617	0.242171
ENSG00000164440	TXLNB	-0.123429	0.242171
ENSG00000187699	C2orf88	0.113533	0.242722
ENSG00000240247	DEFA1B	-0.745447	0.243285
ENSG00000184985	SORCS2	-0.135842	0.243316
ENSG00000245571	AP001258.4	0.125357	0.243316
ENSG00000081803	CADPS2	-0.118583	0.243696
ENSG00000217930	PAM16	-0.0709514	0.244128
ENSG00000213315	CTD-3035D6.1	0.178051	0.244402
ENSG00000132254	ARFIP2	-0.0650754	0.244511
ENSG00000133466	C1QTNF6	-0.135485	0.244516
ENSG00000214226	C17orf67	0.121586	0.244516
ENSG00000109501	WFS1	0.0960656	0.24456
ENSG00000145214	DGKQ	-0.111107	0.24456
ENSG00000189043	NDUFA4	-0.115392	0.24456
ENSG00000243989	ACY1	-0.0688078	0.24456
ENSG00000250305	KIAA1456	-0.0836037	0.24456
ENSG00000260964	LA16c-313D11.11	-0.0673218	0.24456
ENSG00000268133	AC003002.4	-0.0891105	0.24456
ENSG00000226380	AC058791.1	0.155889	0.244654
ENSG00000213612	FAM220CP	0.194127	0.244797
ENSG00000257680	RP11-367O10.1	0.125994	0.244797
ENSG00000268357	VN1R81P	0.202634	0.244797
ENSG00000135847	ACBD6	-0.0548776	0.244857
ENSG00000079335	CDC14A	0.138145	0.245337
ENSG00000165810	BTNL9	-0.203037	0.245835
ENSG00000166716	ZNF592	0.0883202	0.245835
ENSG00000186193	SAPCD2	-0.168757	0.245835
ENSG00000145685	LHFPL2	0.118751	0.24602
ENSG00000147862	NFIB	0.0769037	0.24602
ENSG00000228741	RP11-309I15.1	0.289802	0.24602
ENSG00000235701	PCBP2P1	0.174959	0.24602
ENSG00000054282	SDCCAG8	-0.0571955	0.246847
ENSG00000114354	TFG	0.0564814	0.246847
ENSG00000253729	PRKDC	0.0490225	0.247139
ENSG00000136628	EPRS	0.0581601	0.247708
ENSG00000144028	SNRNP200	0.0562236	0.247708
ENSG00000214106	AC093726.6	0.0866291	0.247708
ENSG00000269589	AC006128.2	-0.130357	0.247708
ENSG00000132031	MATN3	-0.262933	0.247988
ENSG00000144445	KANSL1L	0.0664698	0.247988
ENSG00000102038	SMARCA1	0.0650736	0.248243
ENSG00000121410	A1BG	-0.0964857	0.248243
ENSG00000147684	NDUFB9	-0.0777628	0.248243
ENSG00000222012	AC005481.5	0.173221	0.248243
ENSG00000228737	AC008781.7	-0.118416	0.248243
ENSG00000242612	DECR2	-0.108573	0.248243
ENSG00000267325	RP11-397A16.2	-0.153403	0.248243
ENSG00000011260	UTP18	-0.0736537	0.248249
ENSG00000111716	LDHB	-0.0897476	0.248249
ENSG00000187145	MRPS21	-0.0770496	0.248249
ENSG00000223874	AC007557.1	0.242724	0.248249
ENSG00000232119	MCTS1	-0.0909626	0.248249
ENSG00000233013	FAM157B	-0.242269	0.248249
ENSG00000263551	RP11-78F17.1	-0.182113	0.248249
ENSG00000266912	CTC-325H20.2	0.151333	0.248249
ENSG00000126522	ASL	-0.102606	0.248594
ENSG00000207304	SNORA8	-0.141732	0.248594
ENSG00000006576	PHTF2	0.0734679	0.248922
ENSG00000115257	PCSK4	-0.165206	0.249211
ENSG00000261130	MPV17L	-0.0963726	0.249211
ENSG00000245848	CEBPA	0.123272	0.249255
ENSG00000257386	RP11-56G10.2	-0.0688014	0.249255
ENSG00000223414	LINC00473	-0.238414	0.249636
ENSG00000111218	PRMT8	-0.138256	0.249689
ENSG00000198155	ZNF876P	-0.0997501	0.249697
ENSG00000204442	FAM155A	-0.0671401	0.249897
ENSG00000240618	RP11-206L10.5	-0.205417	0.249897
ENSG00000140873	ADAMTS18	-0.706552	0.250137
ENSG00000170448	NFXL1	0.0541753	0.250137
ENSG00000179101	RP11-349N19.2	0.114247	0.250137
ENSG00000128585	MKLN1	0.0752519	0.250184
ENSG00000179698	KIAA1875	-0.222981	0.250184
ENSG00000185009	AP3M1	0.0720146	0.250184
ENSG00000234961	RP11-124N14.3	0.204439	0.250443
ENSG00000154102	C16orf74	-0.254638	0.251095
ENSG00000189238	RP11-173C20.1	-0.227512	0.252048
ENSG00000136379	FAM108C1	0.0638655	0.252073
ENSG00000267491	CTD-2373H9.5	0.1939	0.252073
ENSG00000174456	C12orf76	-0.063027	0.252179
ENSG00000263272	CTC-524C5.2	-0.0652736	0.25279
ENSG00000225505	RP11-330C7.3	0.115172	0.252832
ENSG00000127603	MACF1	0.0686686	0.253012
ENSG00000198146	ZNF770	0.0718635	0.253012
ENSG00000217783	LDHAL6FP	0.147698	0.25335
ENSG00000258283	RP11-386G11.3	-0.165006	0.253418
ENSG00000075643	MOCOS	0.209726	0.253426
ENSG00000121335	PRB2	-0.142896	0.253426
ENSG00000213079	SCAF8	0.0406467	0.253426
ENSG00000106278	PTPRZ1	0.105289	0.253442
ENSG00000073614	KDM5A	0.0423169	0.253556
ENSG00000111906	HDDC2	-0.0747615	0.253556
ENSG00000118976	HIN1L	0.115726	0.253556
ENSG00000135749	PCNXL2	-0.0631524	0.253556
ENSG00000165916	PSMC3	-0.067508	0.253556
ENSG00000177971	IMP3	-0.0705981	0.253556
ENSG00000188001	TPRG1	0.15962	0.253556
ENSG00000224798	RP11-195L15.2	0.11137	0.253556
ENSG00000225031	EIF4BP7	-0.0769669	0.253556
ENSG00000259583	RP11-66B24.4	-0.0990697	0.253556
ENSG00000167487	KLHL26	-0.0944875	0.25396
ENSG00000135678	CPM	0.125972	0.254385
ENSG00000143869	GDF7	-0.145171	0.254697
ENSG00000168229	PTGDR	0.325518	0.255242
ENSG00000105701	FKBP8	-0.0643852	0.255246
ENSG00000138798	EGF	0.13007	0.255246
ENSG00000169599	NFU1	-0.0819997	0.255246
ENSG00000173218	VANGL1	0.167657	0.255246
ENSG00000090905	TNRC6A	0.0525159	0.255456
ENSG00000101421	CHMP4B	-0.0649569	0.255554
ENSG00000126883	NUP214	0.0641526	0.255554
ENSG00000145604	SKP2	0.0616575	0.255554
ENSG00000215475	SIAH3	0.120436	0.255554
ENSG00000254942	RP5-1160K1.8	-0.125625	0.255627
ENSG00000101974	ATP11C	0.115819	0.255842
ENSG00000102531	FNDC3A	0.0642965	0.255842
ENSG00000111335	OAS2	0.223155	0.255842
ENSG00000125743	SNRPD2	-0.0839623	0.255842
ENSG00000125901	MRPS26	-0.0767402	0.255842
ENSG00000131969	ABHD12B	0.0954765	0.255842
ENSG00000134802	SLC43A3	0.172898	0.255842
ENSG00000136273	HUS1	0.0754191	0.255842
ENSG00000149212	SESN3	0.0848712	0.255842
ENSG00000151743	AMN1	-0.089774	0.255842
ENSG00000152291	TGOLN2	0.0470009	0.255842
ENSG00000156689	GLYATL2	-0.156944	0.255842
ENSG00000163069	SGCB	0.0716756	0.255842
ENSG00000172935	MRGPRF	0.262009	0.255842
ENSG00000188051	TMEM221	-0.114897	0.255842
ENSG00000196586	MYO6	0.0772647	0.255842
ENSG00000210174	J01415.16	-0.178214	0.255842
ENSG00000261716	RP11-196G18.22	0.151106	0.255842
ENSG00000230259	AC008738.1	0.121516	0.255922
ENSG00000084710	EFR3B	-0.0847144	0.256306
ENSG00000236782	RP11-96L14.7	-0.106866	0.256306
ENSG00000182600	C2orf82	-0.154122	0.25694
ENSG00000165915	SLC39A13	-0.0857424	0.257016
ENSG00000162722	TRIM58	-0.222637	0.257522
ENSG00000134982	APC	0.0707414	0.257527
ENSG00000152154	TMEM178A	-0.0848768	0.257527
ENSG00000166928	MS4A14	0.287519	0.257736
ENSG00000179774	ATOH7	-0.183845	0.257736
ENSG00000123505	AMD1	0.0789011	0.257795
ENSG00000102053	ZC3H12B	0.083933	0.257866
ENSG00000213741	RPS29	-0.132498	0.257866
ENSG00000221978	CCNL2	-0.0615616	0.257866
[truncated: 22,871 more rows]

## Sheet: geneDE_CDR_GO
GO pathway enrichments for CDR differentially expressed genes.
GO.ID is the GO ID for the Term
Term is the GO ID for the Term
Annotated is the number of genes in that term
Significant is the number of significant DE genes at FDR<0.05 in that term
Expected is the number of expected DE genes in that term
fold_enrichment is the fold enrichment of DE genes in that term
classic is the enrichment p-value
FDR (BH) is the adjusted p-value for the enrichment (adjusted for multi-testing using benjamini hochberg (fdr) method)
GO.ID	Term	Annotated	Significant	Expected	fold_enrichment	classic	FDR (BH)
GO:0006473	protein acetylation	170	7	1.08	6.48148	0.0001	1
GO:0016573	histone acetylation	138	6	0.87	6.89655	0.00024	1
GO:0043543	protein acylation	199	7	1.26	5.55556	0.00026	1
GO:0018393	internal peptidyl-lysine acetylation	142	6	0.9	6.66667	0.00028	1
GO:0006475	internal protein amino acid acetylation	147	6	0.93	6.45161	0.00034	1
GO:0018394	peptidyl-lysine acetylation	147	6	0.93	6.45161	0.00034	1
GO:0042177	negative regulation of protein catabolic...	123	5	0.78	6.41026	0.00109	1
GO:0009895	negative regulation of catabolic process	209	6	1.32	4.54545	0.0021	1
GO:0035065	regulation of histone acetylation	49	3	0.31	9.67742	0.00367	1
GO:0051571	positive regulation of histone H3-K4 met...	15	2	0.1	20	0.00395	1
GO:2000756	regulation of peptidyl-lysine acetylatio...	53	3	0.34	8.82353	0.00458	1
GO:0009200	deoxyribonucleoside triphosphate metabol...	17	2	0.11	18.1818	0.00507	1
GO:0071875	adrenergic receptor signaling pathway	17	2	0.11	18.1818	0.00507	1
GO:0033044	regulation of chromosome organization	259	6	1.64	3.65854	0.006	1
GO:0031056	regulation of histone modification	115	4	0.73	5.47945	0.00609	1
GO:1901983	regulation of protein acetylation	59	3	0.37	8.10811	0.00618	1
GO:0009411	response to UV	121	4	0.77	5.19481	0.00727	1
GO:0051569	regulation of histone H3-K4 methylation	21	2	0.13	15.3846	0.00771	1
GO:0051240	positive regulation of multicellular org...	1199	15	7.6	1.97368	0.0079	1
GO:1903308	regulation of chromatin modification	125	4	0.79	5.06329	0.00814	1
GO:0018205	peptidyl-lysine modification	365	7	2.31	3.0303	0.00837	1
GO:0045822	negative regulation of heart contraction	22	2	0.14	14.2857	0.00844	1
GO:0051094	positive regulation of developmental pro...	982	13	6.22	2.09003	0.0086	1
GO:0051149	positive regulation of muscle cell diffe...	68	3	0.43	6.97674	0.00915	1
GO:1902275	regulation of chromatin organization	132	4	0.84	4.7619	0.00982	1
GO:0071354	cellular response to interleukin-6	24	2	0.15	13.3333	0.01	1
GO:0016570	histone modification	378	7	2.39	2.92887	0.01003	1
GO:2001252	positive regulation of chromosome organi...	133	4	0.84	4.7619	0.01007	1
GO:0016569	covalent chromatin modification	384	7	2.43	2.88066	0.01088	1
GO:0031058	positive regulation of histone modificat...	74	3	0.47	6.38298	0.01152	1
GO:1901522	positive regulation of transcription fro...	26	2	0.16	12.5	0.01168	1
GO:0035066	positive regulation of histone acetylati...	27	2	0.17	11.7647	0.01257	1
GO:0070741	response to interleukin-6	27	2	0.17	11.7647	0.01257	1
GO:1903310	positive regulation of chromatin modific...	77	3	0.49	6.12245	0.01282	1
GO:2000758	positive regulation of peptidyl-lysine a...	28	2	0.18	11.1111	0.01348	1
GO:0045777	positive regulation of blood pressure	29	2	0.18	11.1111	0.01442	1
GO:0045597	positive regulation of cell differentiat...	715	10	4.53	2.20751	0.01472	1
GO:0009416	response to light stimulus	315	6	2	3	0.01484	1
GO:0009628	response to abiotic stimulus	1056	13	6.69	1.9432	0.01518	1
GO:0031062	positive regulation of histone methylati...	30	2	0.19	10.5263	0.01538	1
GO:0055021	regulation of cardiac muscle tissue grow...	33	2	0.21	9.52381	0.01845	1
GO:1901985	positive regulation of protein acetylati...	33	2	0.21	9.52381	0.01845	1
GO:1903523	negative regulation of blood circulation	33	2	0.21	9.52381	0.01845	1
GO:0045776	negative regulation of blood pressure	34	2	0.22	9.09091	0.01952	1
GO:0009894	regulation of catabolic process	644	9	4.08	2.20588	0.02049	1
GO:0009314	response to radiation	440	7	2.79	2.50896	0.02144	1
GO:0031330	negative regulation of cellular cataboli...	167	4	1.06	3.77358	0.02152	1
GO:0010611	regulation of cardiac muscle hypertrophy	36	2	0.23	8.69565	0.02174	1
GO:2000378	negative regulation of reactive oxygen s...	36	2	0.23	8.69565	0.02174	1
GO:0060420	regulation of heart growth	37	2	0.23	8.69565	0.02289	1
GO:0014743	regulation of muscle hypertrophy	38	2	0.24	8.33333	0.02406	1
GO:1901575	organic substance catabolic process	1632	17	10.34	1.6441	0.0258	1
GO:0071482	cellular response to light stimulus	101	3	0.64	4.6875	0.02623	1
GO:0030317	sperm motility	40	2	0.25	8	0.02648	1
GO:0017015	regulation of transforming growth factor...	102	3	0.65	4.61538	0.0269	1
GO:1903844	regulation of cellular response to trans...	102	3	0.65	4.61538	0.0269	1
GO:0001817	regulation of cytokine production	463	7	2.93	2.38908	0.02735	1
GO:0042176	regulation of protein catabolic process	370	6	2.34	2.5641	0.02989	1
GO:0051568	histone H3-K4 methylation	43	2	0.27	7.40741	0.03029	1
GO:0055024	regulation of cardiac muscle tissue deve...	43	2	0.27	7.40741	0.03029	1
GO:0007179	transforming growth factor beta receptor...	188	4	1.19	3.36134	0.03144	1
GO:0042130	negative regulation of T cell proliferat...	45	2	0.29	6.89655	0.03294	1
GO:0023057	negative regulation of signaling	1053	12	6.67	1.7991	0.03313	1
GO:0031060	regulation of histone methylation	46	2	0.29	6.89655	0.0343	1
GO:0042398	cellular modified amino acid biosyntheti...	46	2	0.29	6.89655	0.0343	1
GO:0010648	negative regulation of cell communicatio...	1068	12	6.77	1.77253	0.03637	1
GO:0006352	DNA-templated transcription, initiation	293	5	1.86	2.68817	0.0383	1
GO:0009968	negative regulation of signal transducti...	956	11	6.06	1.81518	0.03847	1
GO:0090288	negative regulation of cellular response...	119	3	0.75	4	0.03977	1
GO:0060393	regulation of pathway-restricted SMAD pr...	50	2	0.32	6.25	0.03994	1
GO:0009056	catabolic process	1985	19	12.58	1.51033	0.04018	1
GO:0009205	purine ribonucleoside triphosphate metab...	206	4	1.31	3.05344	0.04177	1
GO:0055017	cardiac muscle tissue growth	52	2	0.33	6.06061	0.04289	1
GO:0051480	regulation of cytosolic calcium ion conc...	208	4	1.32	3.0303	0.04303	1
GO:0030163	protein catabolic process	738	9	4.68	1.92308	0.04358	1
GO:0001816	cytokine production	513	7	3.25	2.15385	0.04386	1
GO:0003300	cardiac muscle hypertrophy	53	2	0.34	5.88235	0.04439	1
GO:0060389	pathway-restricted SMAD protein phosphor...	53	2	0.34	5.88235	0.04439	1
GO:1902532	negative regulation of intracellular sig...	408	6	2.58	2.32558	0.04473	1
GO:0009199	ribonucleoside triphosphate metabolic pr...	212	4	1.34	2.98507	0.0456	1
GO:0014897	striated muscle hypertrophy	54	2	0.34	5.88235	0.04591	1
GO:0032945	negative regulation of mononuclear cell ...	54	2	0.34	5.88235	0.04591	1
GO:0050672	negative regulation of lymphocyte prolif...	54	2	0.34	5.88235	0.04591	1
GO:0009144	purine nucleoside triphosphate metabolic...	213	4	1.35	2.96296	0.04625	1
GO:0051147	regulation of muscle cell differentiatio...	127	3	0.8	3.75	0.04673	1
GO:0006383	transcription from RNA polymerase III pr...	55	2	0.35	5.71429	0.04745	1
GO:0090287	regulation of cellular response to growt...	215	4	1.36	2.94118	0.04758	1
GO:0010720	positive regulation of cell development	415	6	2.63	2.28137	0.04789	1
GO:0009311	oligosaccharide metabolic process	56	2	0.35	5.71429	0.04901	1
GO:0014896	muscle hypertrophy	56	2	0.35	5.71429	0.04901	1
GO:0060419	heart growth	57	2	0.36	5.55556	0.05059	1
GO:0070664	negative regulation of leukocyte prolife...	57	2	0.36	5.55556	0.05059	1
GO:0035556	intracellular signal transduction	2318	21	14.69	1.42954	0.05198	1
GO:0043502	regulation of muscle adaptation	58	2	0.37	5.40541	0.05219	1
GO:0016568	chromatin modification	538	7	3.41	2.05279	0.05412	1
GO:0071560	cellular response to transforming growth...	227	4	1.44	2.77778	0.05599	1
GO:0006479	protein methylation	138	3	0.87	3.44828	0.0572	1
GO:0008213	protein alkylation	138	3	0.87	3.44828	0.0572	1
GO:0071559	response to transforming growth factor b...	230	4	1.46	2.73973	0.05821	1
GO:0001523	retinoid metabolic process	62	2	0.39	5.12821	0.05875	1
GO:0043967	histone H4 acetylation	62	2	0.39	5.12821	0.05875	1
GO:0001938	positive regulation of endothelial cell ...	63	2	0.4	5	0.06043	1
GO:0007492	endoderm development	63	2	0.4	5	0.06043	1
GO:0035019	somatic stem cell population maintenance	63	2	0.4	5	0.06043	1
GO:0009141	nucleoside triphosphate metabolic proces...	233	4	1.48	2.7027	0.06048	1
GO:0019827	stem cell population maintenance	142	3	0.9	3.33333	0.06127	1
GO:0002517	T cell tolerance induction	10	1	0.06	16.6667	0.0616	1
GO:0002664	regulation of T cell tolerance induction	10	1	0.06	16.6667	0.0616	1
GO:0006527	arginine catabolic process	10	1	0.06	16.6667	0.0616	1
GO:0009162	deoxyribonucleoside monophosphate metabo...	10	1	0.06	16.6667	0.0616	1
GO:0009215	purine deoxyribonucleoside triphosphate ...	10	1	0.06	16.6667	0.0616	1
GO:0010744	positive regulation of macrophage derive...	10	1	0.06	16.6667	0.0616	1
GO:0010889	regulation of sequestering of triglyceri...	10	1	0.06	16.6667	0.0616	1
GO:0031441	negative regulation of mRNA 3'-end proce...	10	1	0.06	16.6667	0.0616	1
GO:0032769	negative regulation of monooxygenase act...	10	1	0.06	16.6667	0.0616	1
GO:0033182	regulation of histone ubiquitination	10	1	0.06	16.6667	0.0616	1
GO:0033523	histone H2B ubiquitination	10	1	0.06	16.6667	0.0616	1
GO:0045019	negative regulation of nitric oxide bios...	10	1	0.06	16.6667	0.0616	1
GO:0061323	cell proliferation involved in heart mor...	10	1	0.06	16.6667	0.0616	1
GO:0090196	regulation of chemokine secretion	10	1	0.06	16.6667	0.0616	1
GO:1904406	negative regulation of nitric oxide meta...	10	1	0.06	16.6667	0.0616	1
GO:2000136	regulation of cell proliferation involve...	10	1	0.06	16.6667	0.0616	1
GO:2000615	regulation of histone H3-K9 acetylation	10	1	0.06	16.6667	0.0616	1
GO:0003073	regulation of systemic arterial blood pr...	65	2	0.41	4.87805	0.06385	1
GO:0032435	negative regulation of proteasomal ubiqu...	65	2	0.41	4.87805	0.06385	1
GO:0034644	cellular response to UV	65	2	0.41	4.87805	0.06385	1
GO:0098727	maintenance of cell number	145	3	0.92	3.26087	0.0644	1
GO:0007369	gastrulation	146	3	0.93	3.22581	0.06546	1
GO:0071478	cellular response to radiation	147	3	0.93	3.22581	0.06653	1
GO:0003093	regulation of glomerular filtration	11	1	0.07	14.2857	0.06755	1
GO:0003157	endocardium development	11	1	0.07	14.2857	0.06755	1
GO:0003188	heart valve formation	11	1	0.07	14.2857	0.06755	1
GO:0009143	nucleoside triphosphate catabolic proces...	11	1	0.07	14.2857	0.06755	1
GO:0009263	deoxyribonucleotide biosynthetic process	11	1	0.07	14.2857	0.06755	1
GO:0009312	oligosaccharide biosynthetic process	11	1	0.07	14.2857	0.06755	1
GO:0010763	positive regulation of fibroblast migrat...	11	1	0.07	14.2857	0.06755	1
GO:0017014	protein nitrosylation	11	1	0.07	14.2857	0.06755	1
GO:0018119	peptidyl-cysteine S-nitrosylation	11	1	0.07	14.2857	0.06755	1
GO:0033127	regulation of histone phosphorylation	11	1	0.07	14.2857	0.06755	1
GO:0043970	histone H3-K9 acetylation	11	1	0.07	14.2857	0.06755	1
GO:0046185	aldehyde catabolic process	11	1	0.07	14.2857	0.06755	1
GO:0048552	regulation of metalloenzyme activity	11	1	0.07	14.2857	0.06755	1
GO:0051797	regulation of hair follicle development	11	1	0.07	14.2857	0.06755	1
GO:0071872	cellular response to epinephrine stimulu...	11	1	0.07	14.2857	0.06755	1
GO:0071880	adenylate cyclase-activating adrenergic ...	11	1	0.07	14.2857	0.06755	1
GO:0080182	histone H3-K4 trimethylation	11	1	0.07	14.2857	0.06755	1
GO:0090195	chemokine secretion	11	1	0.07	14.2857	0.06755	1
GO:0021766	hippocampus development	68	2	0.43	4.65116	0.06909	1
GO:0046620	regulation of organ growth	68	2	0.43	4.65116	0.06909	1
GO:0016101	diterpenoid metabolic process	69	2	0.44	4.54545	0.07087	1
GO:0034166	toll-like receptor 10 signaling pathway	69	2	0.44	4.54545	0.07087	1
GO:0034146	toll-like receptor 5 signaling pathway	70	2	0.44	4.54545	0.07266	1
GO:0050715	positive regulation of cytokine secretio...	70	2	0.44	4.54545	0.07266	1
GO:1901799	negative regulation of proteasomal prote...	70	2	0.44	4.54545	0.07266	1
GO:0001711	endodermal cell fate commitment	12	1	0.08	12.5	0.07346	1
GO:0001976	neurological system process involved in ...	12	1	0.08	12.5	0.07346	1
GO:0003085	negative regulation of systemic arterial...	12	1	0.08	12.5	0.07346	1
GO:0003272	endocardial cushion formation	12	1	0.08	12.5	0.07346	1
GO:0007183	SMAD protein complex assembly	12	1	0.08	12.5	0.07346	1
GO:0010614	negative regulation of cardiac muscle hy...	12	1	0.08	12.5	0.07346	1
GO:0021670	lateral ventricle development	12	1	0.08	12.5	0.07346	1
GO:0030208	dermatan sulfate biosynthetic process	12	1	0.08	12.5	0.07346	1
GO:0030730	sequestering of triglyceride	12	1	0.08	12.5	0.07346	1
GO:0032025	response to cobalt ion	12	1	0.08	12.5	0.07346	1
GO:0032486	Rap protein signal transduction	12	1	0.08	12.5	0.07346	1
GO:0046710	GDP metabolic process	12	1	0.08	12.5	0.07346	1
GO:0051923	sulfation	12	1	0.08	12.5	0.07346	1
GO:0060391	positive regulation of SMAD protein impo...	12	1	0.08	12.5	0.07346	1
GO:0061081	positive regulation of myeloid leukocyte...	12	1	0.08	12.5	0.07346	1
GO:0072075	metanephric mesenchyme development	12	1	0.08	12.5	0.07346	1
GO:2000479	regulation of cAMP-dependent protein kin...	12	1	0.08	12.5	0.07346	1
GO:2000727	positive regulation of cardiac muscle ce...	12	1	0.08	12.5	0.07346	1
GO:0030512	negative regulation of transforming grow...	71	2	0.45	4.44444	0.07447	1
GO:1903845	negative regulation of cellular response...	71	2	0.45	4.44444	0.07447	1
GO:0051341	regulation of oxidoreductase activity	72	2	0.46	4.34783	0.07629	1
GO:0006367	transcription initiation from RNA polyme...	253	4	1.6	2.5	0.07678	1
GO:0000731	DNA synthesis involved in DNA repair	13	1	0.08	12.5	0.07934	1
GO:0003299	muscle hypertrophy in response to stress	13	1	0.08	12.5	0.07934	1
GO:0006089	lactate metabolic process	13	1	0.08	12.5	0.07934	1
GO:0009415	response to water	13	1	0.08	12.5	0.07934	1
GO:0010661	positive regulation of muscle cell apopt...	13	1	0.08	12.5	0.07934	1
GO:0010885	regulation of cholesterol storage	13	1	0.08	12.5	0.07934	1
GO:0010935	regulation of macrophage cytokine produc...	13	1	0.08	12.5	0.07934	1
GO:0014887	cardiac muscle adaptation	13	1	0.08	12.5	0.07934	1
GO:0014898	cardiac muscle hypertrophy in response t...	13	1	0.08	12.5	0.07934	1
GO:0030205	dermatan sulfate metabolic process	13	1	0.08	12.5	0.07934	1
GO:0045663	positive regulation of myoblast differen...	13	1	0.08	12.5	0.07934	1
GO:0051131	chaperone-mediated protein complex assem...	13	1	0.08	12.5	0.07934	1
GO:0055022	negative regulation of cardiac muscle ti...	13	1	0.08	12.5	0.07934	1
GO:0061117	negative regulation of heart growth	13	1	0.08	12.5	0.07934	1
GO:0098659	inorganic cation import into cell	13	1	0.08	12.5	0.07934	1
GO:0099587	inorganic ion import into cell	13	1	0.08	12.5	0.07934	1
GO:0050868	negative regulation of T cell activation	74	2	0.47	4.25532	0.07998	1
GO:1903524	positive regulation of blood circulation	74	2	0.47	4.25532	0.07998	1
GO:0051276	chromosome organization	961	10	6.09	1.64204	0.08181	1
GO:0016053	organic acid biosynthetic process	259	4	1.64	2.43902	0.08206	1
GO:0046394	carboxylic acid biosynthetic process	259	4	1.64	2.43902	0.08206	1
GO:0031396	regulation of protein ubiquitination	260	4	1.65	2.42424	0.08296	1
GO:0007603	phototransduction, visible light	76	2	0.48	4.16667	0.08372	1
GO:0038123	toll-like receptor TLR1:TLR2 signaling p...	76	2	0.48	4.16667	0.08372	1
GO:0038124	toll-like receptor TLR6:TLR2 signaling p...	76	2	0.48	4.16667	0.08372	1
GO:0043500	muscle adaptation	76	2	0.48	4.16667	0.08372	1
GO:0016567	protein ubiquitination	718	8	4.55	1.75824	0.08437	1
GO:0044712	single-organism catabolic process	967	10	6.13	1.63132	0.08446	1
GO:0071214	cellular response to abiotic stimulus	262	4	1.66	2.40964	0.08476	1
GO:0001829	trophectodermal cell differentiation	14	1	0.09	11.1111	0.08518	1
GO:0001977	renal system process involved in regulat...	14	1	0.09	11.1111	0.08518	1
GO:0002643	regulation of tolerance induction	14	1	0.09	11.1111	0.08518	1
GO:0002902	regulation of B cell apoptotic process	14	1	0.09	11.1111	0.08518	1
GO:0006622	protein targeting to lysosome	14	1	0.09	11.1111	0.08518	1
GO:0006677	glycosylceramide metabolic process	14	1	0.09	11.1111	0.08518	1
GO:0009151	purine deoxyribonucleotide metabolic pro...	14	1	0.09	11.1111	0.08518	1
GO:0010878	cholesterol storage	14	1	0.09	11.1111	0.08518	1
GO:0010934	macrophage cytokine production	14	1	0.09	11.1111	0.08518	1
GO:0014741	negative regulation of muscle hypertroph...	14	1	0.09	11.1111	0.08518	1
GO:0032793	positive regulation of CREB transcriptio...	14	1	0.09	11.1111	0.08518	1
GO:0032968	positive regulation of transcription elo...	14	1	0.09	11.1111	0.08518	1
GO:0045109	intermediate filament organization	14	1	0.09	11.1111	0.08518	1
GO:0070200	establishment of protein localization to...	14	1	0.09	11.1111	0.08518	1
GO:0072074	kidney mesenchyme development	14	1	0.09	11.1111	0.08518	1
GO:0090141	positive regulation of mitochondrial fis...	14	1	0.09	11.1111	0.08518	1
GO:1901070	guanosine-containing compound biosynthet...	14	1	0.09	11.1111	0.08518	1
GO:1903427	negative regulation of reactive oxygen s...	14	1	0.09	11.1111	0.08518	1
GO:0006081	cellular aldehyde metabolic process	77	2	0.49	4.08163	0.08561	1
GO:0006721	terpenoid metabolic process	77	2	0.49	4.08163	0.08561	1
GO:0034162	toll-like receptor 9 signaling pathway	77	2	0.49	4.08163	0.08561	1
GO:1903051	negative regulation of proteolysis invol...	77	2	0.49	4.08163	0.08561	1
GO:0031400	negative regulation of protein modificat...	600	7	3.8	1.84211	0.0857	1
GO:0006464	cellular protein modification process	3461	28	21.93	1.27679	0.0857	1
GO:0036211	protein modification process	3461	28	21.93	1.27679	0.0857	1
GO:0034754	cellular hormone metabolic process	78	2	0.49	4.08163	0.08751	1
GO:1903038	negative regulation of leukocyte cell-ce...	78	2	0.49	4.08163	0.08751	1
GO:0090257	regulation of muscle system process	167	3	1.06	2.83019	0.08956	1
GO:0003298	physiological muscle hypertrophy	15	1	0.1	10	0.09098	1
GO:0003301	physiological cardiac muscle hypertrophy	15	1	0.1	10	0.09098	1
GO:0006474	N-terminal protein amino acid acetylatio...	15	1	0.1	10	0.09098	1
GO:0006750	glutathione biosynthetic process	15	1	0.1	10	0.09098	1
GO:0009310	amine catabolic process	15	1	0.1	10	0.09098	1
GO:0021854	hypothalamus development	15	1	0.1	10	0.09098	1
GO:0035812	renal sodium excretion	15	1	0.1	10	0.09098	1
GO:0035813	regulation of renal sodium excretion	15	1	0.1	10	0.09098	1
GO:0042753	positive regulation of circadian rhythm	15	1	0.1	10	0.09098	1
GO:0050651	dermatan sulfate proteoglycan biosynthet...	15	1	0.1	10	0.09098	1
GO:0050860	negative regulation of T cell receptor s...	15	1	0.1	10	0.09098	1
GO:0061049	cell growth involved in cardiac muscle c...	15	1	0.1	10	0.09098	1
GO:0070498	interleukin-1-mediated signaling pathway	15	1	0.1	10	0.09098	1
GO:0071871	response to epinephrine	15	1	0.1	10	0.09098	1
GO:1904355	positive regulation of telomere capping	15	1	0.1	10	0.09098	1
GO:0035666	TRIF-dependent toll-like receptor signal...	80	2	0.51	3.92157	0.09136	1
GO:0045861	negative regulation of proteolysis	272	4	1.72	2.32558	0.0941	1
GO:0034134	toll-like receptor 2 signaling pathway	82	2	0.52	3.84615	0.09525	1
GO:0043467	regulation of generation of precursor me...	82	2	0.52	3.84615	0.09525	1
GO:1903363	negative regulation of cellular protein ...	82	2	0.52	3.84615	0.09525	1
GO:0045666	positive regulation of neuron differenti...	274	4	1.74	2.29885	0.09603	1
GO:0032787	monocarboxylic acid metabolic process	499	6	3.16	1.89873	0.09655	1
GO:0001574	ganglioside biosynthetic process	16	1	0.1	10	0.09674	1
GO:0003171	atrioventricular valve development	16	1	0.1	10	0.09674	1
GO:0003181	atrioventricular valve morphogenesis	16	1	0.1	10	0.09674	1
GO:0019184	nonribosomal peptide biosynthetic proces...	16	1	0.1	10	0.09674	1
GO:0034367	macromolecular complex remodeling	16	1	0.1	10	0.09674	1
GO:0034368	protein-lipid complex remodeling	16	1	0.1	10	0.09674	1
GO:0034369	plasma lipoprotein particle remodeling	16	1	0.1	10	0.09674	1
GO:0035067	negative regulation of histone acetylati...	16	1	0.1	10	0.09674	1
GO:0035809	regulation of urine volume	16	1	0.1	10	0.09674	1
GO:0042438	melanin biosynthetic process	16	1	0.1	10	0.09674	1
GO:0050655	dermatan sulfate proteoglycan metabolic ...	16	1	0.1	10	0.09674	1
GO:0060390	regulation of SMAD protein import into n...	16	1	0.1	10	0.09674	1
GO:0002756	MyD88-independent toll-like receptor sig...	83	2	0.53	3.77358	0.09721	1
GO:2001243	negative regulation of intrinsic apoptot...	83	2	0.53	3.77358	0.09721	1
GO:0034968	histone lysine methylation	84	2	0.53	3.77358	0.09919	1
GO:0046939	nucleotide phosphorylation	84	2	0.53	3.77358	0.09919	1
GO:2001234	negative regulation of apoptotic signali...	175	3	1.11	2.7027	0.09959	1
GO:0072330	monocarboxylic acid biosynthetic process	176	3	1.12	2.67857	0.10087	1
GO:1903320	regulation of protein modification by sm...	279	4	1.77	2.25989	0.10092	1
GO:0009135	purine nucleoside diphosphate metabolic ...	85	2	0.54	3.7037	0.10118	1
GO:0009179	purine ribonucleoside diphosphate metabo...	85	2	0.54	3.7037	0.10118	1
GO:0003071	renal system process involved in regulat...	17	1	0.11	9.09091	0.10247	1
GO:0006582	melanin metabolic process	17	1	0.11	9.09091	0.10247	1
GO:0006825	copper ion transport	17	1	0.11	9.09091	0.10247	1
GO:0010884	positive regulation of lipid storage	17	1	0.11	9.09091	0.10247	1
GO:0042634	regulation of hair cycle	17	1	0.11	9.09091	0.10247	1
GO:0044849	estrous cycle	17	1	0.11	9.09091	0.10247	1
GO:0046640	regulation of alpha-beta T cell prolifer...	17	1	0.11	9.09091	0.10247	1
GO:0055026	negative regulation of cardiac muscle ti...	17	1	0.11	9.09091	0.10247	1
GO:0055090	acylglycerol homeostasis	17	1	0.11	9.09091	0.10247	1
GO:0070328	triglyceride homeostasis	17	1	0.11	9.09091	0.10247	1
GO:0001936	regulation of endothelial cell prolifera...	86	2	0.54	3.7037	0.10318	1
GO:0002755	MyD88-dependent toll-like receptor signa...	86	2	0.54	3.7037	0.10318	1
GO:0009185	ribonucleoside diphosphate metabolic pro...	87	2	0.55	3.63636	0.10519	1
GO:0034111	negative regulation of homotypic cell-ce...	87	2	0.55	3.63636	0.10519	1
GO:0021761	limbic system development	88	2	0.56	3.57143	0.10721	1
GO:0006875	cellular metal ion homeostasis	398	5	2.52	1.98413	0.10808	1
GO:0003203	endocardial cushion morphogenesis	18	1	0.11	9.09091	0.10817	1
GO:0006385	transcription elongation from RNA polyme...	18	1	0.11	9.09091	0.10817	1
GO:0006386	termination of RNA polymerase III transc...	18	1	0.11	9.09091	0.10817	1
GO:0006525	arginine metabolic process	18	1	0.11	9.09091	0.10817	1
GO:0006700	C21-steroid hormone biosynthetic process	18	1	0.11	9.09091	0.10817	1
GO:0007617	mating behavior	18	1	0.11	9.09091	0.10817	1
GO:0010714	positive regulation of collagen metaboli...	18	1	0.11	9.09091	0.10817	1
GO:0032967	positive regulation of collagen biosynth...	18	1	0.11	9.09091	0.10817	1
GO:0033539	fatty acid beta-oxidation using acyl-CoA...	18	1	0.11	9.09091	0.10817	1
GO:0044253	positive regulation of multicellular org...	18	1	0.11	9.09091	0.10817	1
GO:0050858	negative regulation of antigen receptor-...	18	1	0.11	9.09091	0.10817	1
GO:0051043	regulation of membrane protein ectodomai...	18	1	0.11	9.09091	0.10817	1
GO:0055023	positive regulation of cardiac muscle ti...	18	1	0.11	9.09091	0.10817	1
GO:0070884	regulation of calcineurin-NFAT signaling...	18	1	0.11	9.09091	0.10817	1
GO:0090140	regulation of mitochondrial fission	18	1	0.11	9.09091	0.10817	1
GO:1903859	regulation of dendrite extension	18	1	0.11	9.09091	0.10817	1
GO:1903861	positive regulation of dendrite extensio...	18	1	0.11	9.09091	0.10817	1
GO:0006325	chromatin organization	637	7	4.04	1.73267	0.10872	1
GO:0048589	developmental growth	516	6	3.27	1.83486	0.10879	1
GO:0016202	regulation of striated muscle tissue dev...	89	2	0.56	3.57143	0.10924	1
GO:0007602	phototransduction	90	2	0.57	3.50877	0.11128	1
GO:0009584	detection of visible light	90	2	0.57	3.50877	0.11128	1
GO:0021549	cerebellum development	90	2	0.57	3.50877	0.11128	1
GO:2000146	negative regulation of cell motility	184	3	1.17	2.5641	0.11139	1
GO:0006874	cellular calcium ion homeostasis	290	4	1.84	2.17391	0.11208	1
GO:0044248	cellular catabolic process	1558	14	9.87	1.41844	0.1121	1
GO:0048634	regulation of muscle organ development	91	2	0.58	3.44828	0.11333	1
GO:1901861	regulation of muscle tissue development	91	2	0.58	3.44828	0.11333	1
GO:0001783	B cell apoptotic process	19	1	0.12	8.33333	0.11382	1
GO:0003094	glomerular filtration	19	1	0.12	8.33333	0.11382	1
GO:0006491	N-glycan processing	19	1	0.12	8.33333	0.11382	1
GO:0007263	nitric oxide mediated signal transductio...	19	1	0.12	8.33333	0.11382	1
GO:0010665	regulation of cardiac muscle cell apopto...	19	1	0.12	8.33333	0.11382	1
GO:0043984	histone H4-K16 acetylation	19	1	0.12	8.33333	0.11382	1
GO:0044062	regulation of excretion	19	1	0.12	8.33333	0.11382	1
GO:0045187	regulation of circadian sleep/wake cycle...	19	1	0.12	8.33333	0.11382	1
GO:0046037	GMP metabolic process	19	1	0.12	8.33333	0.11382	1
GO:0050849	negative regulation of calcium-mediated ...	19	1	0.12	8.33333	0.11382	1
GO:0051354	negative regulation of oxidoreductase ac...	19	1	0.12	8.33333	0.11382	1
GO:0061462	protein localization to lysosome	19	1	0.12	8.33333	0.11382	1
GO:0097503	sialylation	19	1	0.12	8.33333	0.11382	1
GO:2000757	negative regulation of peptidyl-lysine a...	19	1	0.12	8.33333	0.11382	1
GO:2000826	regulation of heart morphogenesis	19	1	0.12	8.33333	0.11382	1
GO:0003014	renal system process	92	2	0.58	3.44828	0.11539	1
GO:0006090	pyruvate metabolic process	92	2	0.58	3.44828	0.11539	1
GO:0009166	nucleotide catabolic process	92	2	0.58	3.44828	0.11539	1
GO:0032526	response to retinoic acid	92	2	0.58	3.44828	0.11539	1
GO:0018022	peptidyl-lysine methylation	93	2	0.59	3.38983	0.11746	1
GO:0007204	positive regulation of cytosolic calcium...	189	3	1.2	2.5	0.11817	1
GO:0045333	cellular respiration	189	3	1.2	2.5	0.11817	1
GO:0010743	regulation of macrophage derived foam ce...	20	1	0.13	7.69231	0.11945	1
GO:0042572	retinol metabolic process	20	1	0.13	7.69231	0.11945	1
GO:0042749	regulation of circadian sleep/wake cycle	20	1	0.13	7.69231	0.11945	1
GO:0044550	secondary metabolite biosynthetic proces...	20	1	0.13	7.69231	0.11945	1
GO:0046633	alpha-beta T cell proliferation	20	1	0.13	7.69231	0.11945	1
GO:0060972	left/right pattern formation	20	1	0.13	7.69231	0.11945	1
GO:0070229	negative regulation of lymphocyte apopto...	20	1	0.13	7.69231	0.11945	1
GO:0071634	regulation of transforming growth factor...	20	1	0.13	7.69231	0.11945	1
GO:0097205	renal filtration	20	1	0.13	7.69231	0.11945	1
GO:1901984	negative regulation of protein acetylati...	20	1	0.13	7.69231	0.11945	1
GO:0006353	DNA-templated transcription, termination	94	2	0.6	3.33333	0.11954	1
GO:0034138	toll-like receptor 3 signaling pathway	94	2	0.6	3.33333	0.11954	1
GO:0055074	calcium ion homeostasis	298	4	1.89	2.1164	0.12053	1
GO:0046034	ATP metabolic process	192	3	1.22	2.45902	0.12231	1
GO:0090092	regulation of transmembrane receptor pro...	192	3	1.22	2.45902	0.12231	1
GO:0007178	transmembrane receptor protein serine/th...	300	4	1.9	2.10526	0.12269	1
GO:0006720	isoprenoid metabolic process	96	2	0.61	3.27869	0.12373	1
GO:0001832	blastocyst growth	21	1	0.13	7.69231	0.12503	1
GO:0002507	tolerance induction	21	1	0.13	7.69231	0.12503	1
GO:0006607	NLS-bearing protein import into nucleus	21	1	0.13	7.69231	0.12503	1
GO:0010460	positive regulation of heart rate	21	1	0.13	7.69231	0.12503	1
GO:0010613	positive regulation of cardiac muscle hy...	21	1	0.13	7.69231	0.12503	1
GO:0014742	positive regulation of muscle hypertroph...	21	1	0.13	7.69231	0.12503	1
GO:0036296	response to increased oxygen levels	21	1	0.13	7.69231	0.12503	1
GO:0043457	regulation of cellular respiration	21	1	0.13	7.69231	0.12503	1
GO:0046636	negative regulation of alpha-beta T cell...	21	1	0.13	7.69231	0.12503	1
GO:0046835	carbohydrate phosphorylation	21	1	0.13	7.69231	0.12503	1
GO:0055093	response to hyperoxia	21	1	0.13	7.69231	0.12503	1
GO:0060421	positive regulation of heart growth	21	1	0.13	7.69231	0.12503	1
GO:0060713	labyrinthine layer morphogenesis	21	1	0.13	7.69231	0.12503	1
GO:0071604	transforming growth factor beta producti...	21	1	0.13	7.69231	0.12503	1
GO:0097484	dendrite extension	21	1	0.13	7.69231	0.12503	1
GO:1904353	regulation of telomere capping	21	1	0.13	7.69231	0.12503	1
GO:2000725	regulation of cardiac muscle cell differ...	21	1	0.13	7.69231	0.12503	1
GO:0007162	negative regulation of cell adhesion	194	3	1.23	2.43902	0.1251	1
GO:0022037	metencephalon development	98	2	0.62	3.22581	0.12795	1
GO:0035051	cardiocyte differentiation	99	2	0.63	3.1746	0.13008	1
GO:0045766	positive regulation of angiogenesis	99	2	0.63	3.1746	0.13008	1
GO:1901292	nucleoside phosphate catabolic process	99	2	0.63	3.1746	0.13008	1
GO:0042692	muscle cell differentiation	307	4	1.95	2.05128	0.13036	1
GO:0003351	epithelial cilium movement	22	1	0.14	7.14286	0.13059	1
GO:0007184	SMAD protein import into nucleus	22	1	0.14	7.14286	0.13059	1
GO:0010390	histone monoubiquitination	22	1	0.14	7.14286	0.13059	1
GO:0010659	cardiac muscle cell apoptotic process	22	1	0.14	7.14286	0.13059	1
GO:0010662	regulation of striated muscle cell apopt...	22	1	0.14	7.14286	0.13059	1
GO:0010742	macrophage derived foam cell differentia...	22	1	0.14	7.14286	0.13059	1
GO:0033057	multicellular organism reproductive beha...	22	1	0.14	7.14286	0.13059	1
GO:0050832	defense response to fungus	22	1	0.14	7.14286	0.13059	1
GO:0061082	myeloid leukocyte cytokine production	22	1	0.14	7.14286	0.13059	1
GO:0070199	establishment of protein localization to...	22	1	0.14	7.14286	0.13059	1
GO:0090077	foam cell differentiation	22	1	0.14	7.14286	0.13059	1
GO:0009150	purine ribonucleotide metabolic process	424	5	2.69	1.85874	0.13132	1
GO:0031329	regulation of cellular catabolic process	545	6	3.45	1.73913	0.13143	1
GO:0043412	macromolecule modification	3616	28	22.91	1.22217	0.13148	1
GO:0072503	cellular divalent inorganic cation homeo...	309	4	1.96	2.04082	0.13259	1
GO:0008016	regulation of heart contraction	200	3	1.27	2.3622	0.13361	1
GO:0001935	endothelial cell proliferation	101	2	0.64	3.125	0.13435	1
GO:0051239	regulation of multicellular organismal p...	2172	18	13.76	1.30814	0.13598	1
GO:0001573	ganglioside metabolic process	23	1	0.15	6.66667	0.1361	1
GO:0001702	gastrulation with mouth forming second	23	1	0.15	6.66667	0.1361	1
GO:0008053	mitochondrial fusion	23	1	0.15	6.66667	0.1361	1
GO:0017144	drug metabolic process	23	1	0.15	6.66667	0.1361	1
GO:0043243	positive regulation of protein complex d...	23	1	0.15	6.66667	0.1361	1
GO:0046621	negative regulation of organ growth	23	1	0.15	6.66667	0.1361	1
GO:0050802	circadian sleep/wake cycle, sleep	23	1	0.15	6.66667	0.1361	1
GO:0055025	positive regulation of cardiac muscle ti...	23	1	0.15	6.66667	0.1361	1
GO:0060317	cardiac epithelial to mesenchymal transi...	23	1	0.15	6.66667	0.1361	1
GO:0060795	cell fate commitment involved in formati...	23	1	0.15	6.66667	0.1361	1
GO:0071514	genetic imprinting	23	1	0.15	6.66667	0.1361	1
GO:0051250	negative regulation of lymphocyte activa...	102	2	0.65	3.07692	0.1365	1
GO:0090101	negative regulation of transmembrane rec...	102	2	0.65	3.07692	0.1365	1
GO:0001819	positive regulation of cytokine producti...	313	4	1.98	2.0202	0.1371	1
GO:0019953	sexual reproduction	553	6	3.5	1.71429	0.13805	1
GO:0009583	detection of light stimulus	103	2	0.65	3.07692	0.13866	1
GO:0048585	negative regulation of response to stimu...	1206	11	7.64	1.43979	0.13941	1
GO:0030003	cellular cation homeostasis	434	5	2.75	1.81818	0.14082	1
GO:0032963	collagen metabolic process	104	2	0.66	3.0303	0.14082	1
GO:0006623	protein targeting to vacuole	24	1	0.15	6.66667	0.14159	1
GO:0006688	glycosphingolipid biosynthetic process	24	1	0.15	6.66667	0.14159	1
GO:0009065	glutamine family amino acid catabolic pr...	24	1	0.15	6.66667	0.14159	1
GO:0015721	bile acid and bile salt transport	24	1	0.15	6.66667	0.14159	1
GO:0015949	nucleobase-containing small molecule int...	24	1	0.15	6.66667	0.14159	1
GO:0019433	triglyceride catabolic process	24	1	0.15	6.66667	0.14159	1
GO:0022410	circadian sleep/wake cycle process	24	1	0.15	6.66667	0.14159	1
GO:0032786	positive regulation of DNA-templated tra...	24	1	0.15	6.66667	0.14159	1
GO:0050856	regulation of T cell receptor signaling ...	24	1	0.15	6.66667	0.14159	1
GO:0060043	regulation of cardiac muscle cell prolif...	24	1	0.15	6.66667	0.14159	1
GO:0060669	embryonic placenta morphogenesis	24	1	0.15	6.66667	0.14159	1
GO:0009132	nucleoside diphosphate metabolic process	105	2	0.67	2.98507	0.14299	1
GO:0045926	negative regulation of growth	208	3	1.32	2.27273	0.14526	1
GO:0043085	positive regulation of catalytic activit...	1353	12	8.57	1.40023	0.14554	1
GO:0009259	ribonucleotide metabolic process	439	5	2.78	1.79856	0.14568	1
GO:0009057	macromolecule catabolic process	1083	10	6.86	1.45773	0.14626	1
GO:0018193	peptidyl-amino acid modification	1218	11	7.72	1.42487	0.1463	1
GO:0002026	regulation of the force of heart contrac...	25	1	0.16	6.25	0.14703	1
GO:0003179	heart valve morphogenesis	25	1	0.16	6.25	0.14703	1
GO:0010658	striated muscle cell apoptotic process	25	1	0.16	6.25	0.14703	1
GO:0018198	peptidyl-cysteine modification	25	1	0.16	6.25	0.14703	1
GO:0019731	antibacterial humoral response	25	1	0.16	6.25	0.14703	1
GO:0030511	positive regulation of transforming grow...	25	1	0.16	6.25	0.14703	1
GO:0032735	positive regulation of interleukin-12 pr...	25	1	0.16	6.25	0.14703	1
GO:0033173	calcineurin-NFAT signaling cascade	25	1	0.16	6.25	0.14703	1
GO:0034243	regulation of transcription elongation f...	25	1	0.16	6.25	0.14703	1
GO:0040019	positive regulation of embryonic develop...	25	1	0.16	6.25	0.14703	1
GO:0045907	positive regulation of vasoconstriction	25	1	0.16	6.25	0.14703	1
GO:0045987	positive regulation of smooth muscle con...	25	1	0.16	6.25	0.14703	1
GO:0072666	establishment of protein localization to...	25	1	0.16	6.25	0.14703	1
GO:1903846	positive regulation of cellular response...	25	1	0.16	6.25	0.14703	1
GO:0016571	histone methylation	107	2	0.68	2.94118	0.14736	1
GO:0044259	multicellular organismal macromolecule m...	107	2	0.68	2.94118	0.14736	1
GO:0008285	negative regulation of cell proliferatio...	564	6	3.57	1.68067	0.14741	1
GO:0072507	divalent inorganic cation homeostasis	324	4	2.05	1.95122	0.1498	1
GO:0006163	purine nucleotide metabolic process	445	5	2.82	1.77305	0.15162	1
GO:0006873	cellular ion homeostasis	445	5	2.82	1.77305	0.15162	1
GO:0008207	C21-steroid hormone metabolic process	26	1	0.16	6.25	0.15245	1
GO:0031365	N-terminal protein amino acid modificati...	26	1	0.16	6.25	0.15245	1
GO:0042745	circadian sleep/wake cycle	26	1	0.16	6.25	0.15245	1
GO:0045746	negative regulation of Notch signaling p...	26	1	0.16	6.25	0.15245	1
GO:0051491	positive regulation of filopodium assemb...	26	1	0.16	6.25	0.15245	1
GO:0070198	protein localization to chromosome, telo...	26	1	0.16	6.25	0.15245	1
GO:0071827	plasma lipoprotein particle organization	26	1	0.16	6.25	0.15245	1
GO:0098801	regulation of renal system process	26	1	0.16	6.25	0.15245	1
GO:1902230	negative regulation of intrinsic apoptot...	26	1	0.16	6.25	0.15245	1
GO:0051271	negative regulation of cellular componen...	213	3	1.35	2.22222	0.1527	1
GO:0045944	positive regulation of transcription fro...	828	8	5.25	1.52381	0.15321	1
GO:0032446	protein modification by small protein co...	829	8	5.25	1.52381	0.15394	1
GO:0050707	regulation of cytokine secretion	110	2	0.7	2.85714	0.15396	1
GO:0051896	regulation of protein kinase B signaling	110	2	0.7	2.85714	0.15396	1
GO:1904018	positive regulation of vasculature devel...	110	2	0.7	2.85714	0.15396	1
GO:0034142	toll-like receptor 4 signaling pathway	111	2	0.7	2.85714	0.15617	1
GO:0055065	metal ion homeostasis	450	5	2.85	1.75439	0.15664	1
GO:2000026	regulation of multicellular organismal d...	1373	12	8.7	1.37931	0.15679	1
GO:0021537	telencephalon development	216	3	1.37	2.18978	0.15723	1
GO:0072593	reactive oxygen species metabolic proces...	216	3	1.37	2.18978	0.15723	1
GO:0003197	endocardial cushion development	27	1	0.17	5.88235	0.15783	1
GO:0018023	peptidyl-lysine trimethylation	27	1	0.17	5.88235	0.15783	1
GO:0019730	antimicrobial humoral response	27	1	0.17	5.88235	0.15783	1
GO:0021591	ventricular system development	27	1	0.17	5.88235	0.15783	1
GO:0022400	regulation of rhodopsin mediated signali...	27	1	0.17	5.88235	0.15783	1
GO:0030947	regulation of vascular endothelial growt...	27	1	0.17	5.88235	0.15783	1
GO:0044705	multi-organism reproductive behavior	27	1	0.17	5.88235	0.15783	1
GO:0045909	positive regulation of vasodilation	27	1	0.17	5.88235	0.15783	1
GO:0046461	neutral lipid catabolic process	27	1	0.17	5.88235	0.15783	1
GO:0046464	acylglycerol catabolic process	27	1	0.17	5.88235	0.15783	1
GO:0090200	positive regulation of release of cytoch...	27	1	0.17	5.88235	0.15783	1
GO:0003012	muscle system process	331	4	2.1	1.90476	0.15812	1
GO:0019693	ribose phosphate metabolic process	452	5	2.86	1.74825	0.15867	1
GO:0009615	response to virus	333	4	2.11	1.89573	0.16053	1
GO:0048520	positive regulation of behavior	113	2	0.72	2.77778	0.16061	1
GO:0043547	positive regulation of GTPase activity	454	5	2.88	1.73611	0.16071	1
GO:0002720	positive regulation of cytokine producti...	28	1	0.18	5.55556	0.16317	1
GO:0010762	regulation of fibroblast migration	28	1	0.18	5.55556	0.16317	1
GO:0019098	reproductive behavior	28	1	0.18	5.55556	0.16317	1
GO:0030513	positive regulation of BMP signaling pat...	28	1	0.18	5.55556	0.16317	1
GO:0031440	regulation of mRNA 3'-end processing	28	1	0.18	5.55556	0.16317	1
GO:0032965	regulation of collagen biosynthetic proc...	28	1	0.18	5.55556	0.16317	1
GO:0038066	p38MAPK cascade	28	1	0.18	5.55556	0.16317	1
GO:2001251	negative regulation of chromosome organi...	115	2	0.73	2.73973	0.16508	1
GO:0051248	negative regulation of protein metabolic...	978	9	6.2	1.45161	0.16547	1
GO:0051241	negative regulation of multicellular org...	845	8	5.35	1.49533	0.1658	1
GO:1901615	organic hydroxy compound metabolic proce...	459	5	2.91	1.71821	0.16585	1
GO:0044267	cellular protein metabolic process	4466	33	28.29	1.16649	0.16624	1
GO:0002695	negative regulation of leukocyte activat...	116	2	0.73	2.73973	0.16732	1
GO:0022408	negative regulation of cell-cell adhesio...	116	2	0.73	2.73973	0.16732	1
GO:0022617	extracellular matrix disassembly	116	2	0.73	2.73973	0.16732	1
GO:0032479	regulation of type I interferon producti...	116	2	0.73	2.73973	0.16732	1
GO:0042129	regulation of T cell proliferation	116	2	0.73	2.73973	0.16732	1
GO:0050769	positive regulation of neurogenesis	339	4	2.15	1.86047	0.16784	1
GO:0045786	negative regulation of cell cycle	461	5	2.92	1.71233	0.16793	1
GO:0000266	mitochondrial fission	29	1	0.18	5.55556	0.16849	1
GO:0000578	embryonic axis specification	29	1	0.18	5.55556	0.16849	1
GO:0001825	blastocyst formation	29	1	0.18	5.55556	0.16849	1
GO:0003170	heart valve development	29	1	0.18	5.55556	0.16849	1
GO:0009154	purine ribonucleotide catabolic process	29	1	0.18	5.55556	0.16849	1
GO:0009303	rRNA transcription	29	1	0.18	5.55556	0.16849	1
GO:0009394	2'-deoxyribonucleotide metabolic process	29	1	0.18	5.55556	0.16849	1
GO:0032007	negative regulation of TOR signaling	29	1	0.18	5.55556	0.16849	1
GO:0043403	skeletal muscle tissue regeneration	29	1	0.18	5.55556	0.16849	1
GO:0071825	protein-lipid complex subunit organizati...	29	1	0.18	5.55556	0.16849	1
GO:0071870	cellular response to catecholamine stimu...	29	1	0.18	5.55556	0.16849	1
GO:0007283	spermatogenesis	342	4	2.17	1.84332	0.17153	1
GO:0032606	type I interferon production	118	2	0.75	2.66667	0.17182	1
GO:0040013	negative regulation of locomotion	226	3	1.43	2.0979	0.17261	1
GO:0045930	negative regulation of mitotic cell cycl...	226	3	1.43	2.0979	0.17261	1
GO:0048232	male gamete generation	343	4	2.17	1.84332	0.17277	1
GO:0006110	regulation of glycolytic process	30	1	0.19	5.26316	0.17377	1
GO:0009261	ribonucleotide catabolic process	30	1	0.19	5.26316	0.17377	1
GO:0014888	striated muscle adaptation	30	1	0.19	5.26316	0.17377	1
GO:0016233	telomere capping	30	1	0.19	5.26316	0.17377	1
GO:0016572	histone phosphorylation	30	1	0.19	5.26316	0.17377	1
GO:0032728	positive regulation of interferon-beta p...	30	1	0.19	5.26316	0.17377	1
GO:0034067	protein localization to Golgi apparatus	30	1	0.19	5.26316	0.17377	1
GO:0045823	positive regulation of heart contraction	30	1	0.19	5.26316	0.17377	1
GO:0050873	brown fat cell differentiation	30	1	0.19	5.26316	0.17377	1
GO:0071868	cellular response to monoamine stimulus	30	1	0.19	5.26316	0.17377	1
GO:0008277	regulation of G-protein coupled receptor...	119	2	0.75	2.66667	0.17408	1
GO:0060047	heart contraction	227	3	1.44	2.08333	0.17418	1
GO:0009167	purine ribonucleoside monophosphate meta...	228	3	1.44	2.08333	0.17574	1
GO:0045595	regulation of cell differentiation	1267	11	8.03	1.36986	0.17627	1
GO:0044236	multicellular organism metabolic process	120	2	0.76	2.63158	0.17634	1
GO:0003015	heart process	229	3	1.45	2.06897	0.17731	1
GO:0009126	purine nucleoside monophosphate metaboli...	229	3	1.45	2.06897	0.17731	1
GO:0050880	regulation of blood vessel size	121	2	0.77	2.5974	0.17861	1
GO:0000075	cell cycle checkpoint	230	3	1.46	2.05479	0.17889	1
GO:0043414	macromolecule methylation	230	3	1.46	2.05479	0.17889	1
GO:0009225	nucleotide-sugar metabolic process	31	1	0.2	5	0.17901	1
GO:0010718	positive regulation of epithelial to mes...	31	1	0.2	5	0.17901	1
GO:0016056	rhodopsin mediated signaling pathway	31	1	0.2	5	0.17901	1
GO:0019692	deoxyribose phosphate metabolic process	31	1	0.2	5	0.17901	1
GO:0033574	response to testosterone	31	1	0.2	5	0.17901	1
GO:0045104	intermediate filament cytoskeleton organ...	31	1	0.2	5	0.17901	1
GO:0046189	phenol-containing compound biosynthetic ...	31	1	0.2	5	0.17901	1
GO:0050686	negative regulation of mRNA processing	31	1	0.2	5	0.17901	1
GO:0072665	protein localization to vacuole	31	1	0.2	5	0.17901	1
GO:2001233	regulation of apoptotic signaling pathwa...	348	4	2.2	1.81818	0.17902	1
GO:0035150	regulation of tube size	122	2	0.77	2.5974	0.18088	1
GO:0001558	regulation of cell growth	350	4	2.22	1.8018	0.18153	1
GO:0006633	fatty acid biosynthetic process	123	2	0.78	2.5641	0.18315	1
GO:0007271	synaptic transmission, cholinergic	32	1	0.2	5	0.18423	1
GO:0010712	regulation of collagen metabolic process	32	1	0.2	5	0.18423	1
GO:0030431	sleep	32	1	0.2	5	0.18423	1
GO:0045103	intermediate filament-based process	32	1	0.2	5	0.18423	1
GO:0046622	positive regulation of organ growth	32	1	0.2	5	0.18423	1
GO:0071869	response to catecholamine	32	1	0.2	5	0.18423	1
GO:0048583	regulation of response to stimulus	3160	24	20.02	1.1988	0.18523	1
GO:0031399	regulation of protein modification proce...	1565	13	9.92	1.31048	0.18756	1
GO:0022904	respiratory electron transport chain	125	2	0.79	2.53165	0.18772	1
GO:0035265	organ growth	125	2	0.79	2.53165	0.18772	1
GO:0051438	regulation of ubiquitin-protein transfer...	125	2	0.79	2.53165	0.18772	1
GO:0003044	regulation of systemic arterial blood pr...	33	1	0.21	4.7619	0.18941	1
GO:0009262	deoxyribonucleotide metabolic process	33	1	0.21	4.7619	0.18941	1
GO:0009620	response to fungus	33	1	0.21	4.7619	0.18941	1
GO:0033280	response to vitamin D	33	1	0.21	4.7619	0.18941	1
GO:0034308	primary alcohol metabolic process	33	1	0.21	4.7619	0.18941	1
GO:0044246	regulation of multicellular organismal m...	33	1	0.21	4.7619	0.18941	1
GO:0045843	negative regulation of striated muscle t...	33	1	0.21	4.7619	0.18941	1
GO:0048016	inositol phosphate-mediated signaling	33	1	0.21	4.7619	0.18941	1
GO:0051898	negative regulation of protein kinase B ...	33	1	0.21	4.7619	0.18941	1
GO:0055078	sodium ion homeostasis	33	1	0.21	4.7619	0.18941	1
GO:0060038	cardiac muscle cell proliferation	33	1	0.21	4.7619	0.18941	1
GO:0072132	mesenchyme morphogenesis	33	1	0.21	4.7619	0.18941	1
GO:0098586	cellular response to virus	33	1	0.21	4.7619	0.18941	1
GO:0007088	regulation of mitotic nuclear division	127	2	0.8	2.5	0.1923	1
GO:0007605	sensory perception of sound	127	2	0.8	2.5	0.1923	1
GO:0022900	electron transport chain	127	2	0.8	2.5	0.1923	1
GO:0051340	regulation of ligase activity	127	2	0.8	2.5	0.1923	1
GO:0009161	ribonucleoside monophosphate metabolic p...	239	3	1.51	1.98675	0.19322	1
GO:0072521	purine-containing compound metabolic pro...	485	5	3.07	1.62866	0.19363	1
GO:0031349	positive regulation of defense response	360	4	2.28	1.75439	0.1943	1
GO:0010883	regulation of lipid storage	34	1	0.22	4.54545	0.19456	1
GO:0031572	G2 DNA damage checkpoint	34	1	0.22	4.54545	0.19456	1
GO:0032964	collagen biosynthetic process	34	1	0.22	4.54545	0.19456	1
GO:0043001	Golgi to plasma membrane protein transpo...	34	1	0.22	4.54545	0.19456	1
GO:0050854	regulation of antigen receptor-mediated ...	34	1	0.22	4.54545	0.19456	1
GO:0051353	positive regulation of oxidoreductase ac...	34	1	0.22	4.54545	0.19456	1
GO:0061647	histone H3-K9 modification	34	1	0.22	4.54545	0.19456	1
GO:0071867	response to monoamine	34	1	0.22	4.54545	0.19456	1
GO:1902229	regulation of intrinsic apoptotic signal...	34	1	0.22	4.54545	0.19456	1
GO:0006354	DNA-templated transcription, elongation	128	2	0.81	2.46914	0.1946	1
GO:0030902	hindbrain development	128	2	0.81	2.46914	0.1946	1
GO:0009966	regulation of signal transduction	2297	18	14.55	1.23711	0.19502	1
GO:0050663	cytokine secretion	129	2	0.82	2.43902	0.1969	1
GO:0044843	cell cycle G1/S phase transition	242	3	1.53	1.96078	0.19807	1
GO:0051403	stress-activated MAPK cascade	242	3	1.53	1.96078	0.19807	1
GO:0007595	lactation	35	1	0.22	4.54545	0.19967	1
GO:0030811	regulation of nucleotide catabolic proce...	35	1	0.22	4.54545	0.19967	1
GO:0032570	response to progesterone	35	1	0.22	4.54545	0.19967	1
GO:0045933	positive regulation of muscle contractio...	35	1	0.22	4.54545	0.19967	1
GO:0048635	negative regulation of muscle organ deve...	35	1	0.22	4.54545	0.19967	1
GO:1901862	negative regulation of muscle tissue dev...	35	1	0.22	4.54545	0.19967	1
GO:2000107	negative regulation of leukocyte apoptot...	35	1	0.22	4.54545	0.19967	1
GO:0048584	positive regulation of response to stimu...	1729	14	10.95	1.27854	0.20059	1
GO:0006805	xenobiotic metabolic process	131	2	0.83	2.40964	0.20151	1
GO:0044093	positive regulation of molecular functio...	1592	13	10.09	1.2884	0.20415	1
GO:0055080	cation homeostasis	495	5	3.14	1.59236	0.20474	1
GO:0000413	protein peptidyl-prolyl isomerization	36	1	0.23	4.34783	0.20476	1
GO:0006509	membrane protein ectodomain proteolysis	36	1	0.23	4.34783	0.20476	1
GO:0007618	mating	36	1	0.23	4.34783	0.20476	1
GO:0009988	cell-cell recognition	36	1	0.23	4.34783	0.20476	1
GO:0031057	negative regulation of histone modificat...	36	1	0.23	4.34783	0.20476	1
GO:0045661	regulation of myoblast differentiation	36	1	0.23	4.34783	0.20476	1
GO:0045744	negative regulation of G-protein coupled...	36	1	0.23	4.34783	0.20476	1
GO:0051155	positive regulation of striated muscle c...	36	1	0.23	4.34783	0.20476	1
GO:1903312	negative regulation of mRNA metabolic pr...	36	1	0.23	4.34783	0.20476	1
GO:0043491	protein kinase B signaling	133	2	0.84	2.38095	0.20613	1
GO:0050866	negative regulation of cell activation	133	2	0.84	2.38095	0.20613	1
GO:0071222	cellular response to lipopolysaccharide	133	2	0.84	2.38095	0.20613	1
GO:0071466	cellular response to xenobiotic stimulus	134	2	0.85	2.35294	0.20845	1
GO:0006378	mRNA polyadenylation	37	1	0.23	4.34783	0.20981	1
GO:0008206	bile acid metabolic process	37	1	0.23	4.34783	0.20981	1
GO:0009948	anterior/posterior axis specification	37	1	0.23	4.34783	0.20981	1
GO:0016239	positive regulation of macroautophagy	37	1	0.23	4.34783	0.20981	1
GO:0031670	cellular response to nutrient	37	1	0.23	4.34783	0.20981	1
GO:0045762	positive regulation of adenylate cyclase...	37	1	0.23	4.34783	0.20981	1
GO:1901068	guanosine-containing compound metabolic ...	37	1	0.23	4.34783	0.20981	1
GO:0030307	positive regulation of cell growth	135	2	0.86	2.32558	0.21076	1
GO:2000377	regulation of reactive oxygen species me...	135	2	0.86	2.32558	0.21076	1
GO:0042493	response to drug	373	4	2.36	1.69492	0.21131	1
GO:0009123	nucleoside monophosphate metabolic proce...	251	3	1.59	1.88679	0.21277	1
GO:0008217	regulation of blood pressure	136	2	0.86	2.32558	0.21309	1
GO:0009893	positive regulation of metabolic process	3071	23	19.46	1.18191	0.21309	1
GO:0043087	regulation of GTPase activity	503	5	3.19	1.5674	0.21379	1
GO:0002448	mast cell mediated immunity	38	1	0.24	4.16667	0.21483	1
GO:0010761	fibroblast migration	38	1	0.24	4.16667	0.21483	1
GO:0010862	positive regulation of pathway-restricte...	38	1	0.24	4.16667	0.21483	1
GO:0016574	histone ubiquitination	38	1	0.24	4.16667	0.21483	1
GO:0043631	RNA polyadenylation	38	1	0.24	4.16667	0.21483	1
GO:0048512	circadian behavior	38	1	0.24	4.16667	0.21483	1
GO:0051310	metaphase plate congression	38	1	0.24	4.16667	0.21483	1
GO:1901998	toxin transport	38	1	0.24	4.16667	0.21483	1
GO:0019538	protein metabolic process	4897	35	31.03	1.12794	0.21581	1
GO:0098771	inorganic ion homeostasis	506	5	3.21	1.55763	0.21721	1
GO:0050679	positive regulation of epithelial cell p...	138	2	0.87	2.29885	0.21774	1
GO:0007622	rhythmic behavior	39	1	0.25	4	0.21982	1
GO:0032655	regulation of interleukin-12 production	39	1	0.25	4	0.21982	1
GO:0032722	positive regulation of chemokine product...	39	1	0.25	4	0.21982	1
GO:0042312	regulation of vasodilation	39	1	0.25	4	0.21982	1
GO:0046503	glycerolipid catabolic process	39	1	0.25	4	0.21982	1
GO:0046580	negative regulation of Ras protein signa...	39	1	0.25	4	0.21982	1
GO:0046676	negative regulation of insulin secretion	39	1	0.25	4	0.21982	1
GO:0051489	regulation of filopodium assembly	39	1	0.25	4	0.21982	1
GO:0098781	ncRNA transcription	39	1	0.25	4	0.21982	1
GO:0009410	response to xenobiotic stimulus	139	2	0.88	2.27273	0.22007	1
GO:0042445	hormone metabolic process	139	2	0.88	2.27273	0.22007	1
GO:0048639	positive regulation of developmental gro...	139	2	0.88	2.27273	0.22007	1
GO:2001242	regulation of intrinsic apoptotic signal...	139	2	0.88	2.27273	0.22007	1
GO:0071219	cellular response to molecule of bacteri...	140	2	0.89	2.24719	0.2224	1
GO:1903522	regulation of blood circulation	258	3	1.63	1.84049	0.22437	1
GO:0042098	T cell proliferation	141	2	0.89	2.24719	0.22473	1
GO:0050954	sensory perception of mechanical stimulu...	141	2	0.89	2.24719	0.22473	1
GO:0002181	cytoplasmic translation	40	1	0.25	4	0.22477	1
GO:0010823	negative regulation of mitochondrion org...	40	1	0.25	4	0.22477	1
GO:0032615	interleukin-12 production	40	1	0.25	4	0.22477	1
GO:0035987	endodermal cell differentiation	40	1	0.25	4	0.22477	1
GO:0042059	negative regulation of epidermal growth ...	40	1	0.25	4	0.22477	1
GO:0048260	positive regulation of receptor-mediated...	40	1	0.25	4	0.22477	1
GO:0051058	negative regulation of small GTPase medi...	40	1	0.25	4	0.22477	1
GO:0070228	regulation of lymphocyte apoptotic proce...	40	1	0.25	4	0.22477	1
GO:1901264	carbohydrate derivative transport	40	1	0.25	4	0.22477	1
GO:0032269	negative regulation of cellular protein ...	919	8	5.82	1.37457	0.22578	1
GO:0003018	vascular process in circulatory system	142	2	0.9	2.22222	0.22707	1
GO:0031397	negative regulation of protein ubiquitin...	142	2	0.9	2.22222	0.22707	1
GO:0046434	organophosphate catabolic process	142	2	0.9	2.22222	0.22707	1
GO:0010638	positive regulation of organelle organiz...	515	5	3.26	1.53374	0.22759	1
GO:0007094	mitotic spindle assembly checkpoint	41	1	0.26	3.84615	0.2297	1
GO:0009409	response to cold	41	1	0.26	3.84615	0.2297	1
GO:0010660	regulation of muscle cell apoptotic proc...	41	1	0.26	3.84615	0.2297	1
GO:0032106	positive regulation of response to extra...	41	1	0.26	3.84615	0.2297	1
GO:0032109	positive regulation of response to nutri...	41	1	0.26	3.84615	0.2297	1
GO:0043470	regulation of carbohydrate catabolic pro...	41	1	0.26	3.84615	0.2297	1
GO:0043471	regulation of cellular carbohydrate cata...	41	1	0.26	3.84615	0.2297	1
GO:0045844	positive regulation of striated muscle t...	41	1	0.26	3.84615	0.2297	1
GO:0048636	positive regulation of muscle organ deve...	41	1	0.26	3.84615	0.2297	1
GO:0098657	import into cell	41	1	0.26	3.84615	0.2297	1
GO:1901185	negative regulation of ERBB signaling pa...	41	1	0.26	3.84615	0.2297	1
GO:1904667	negative regulation of ubiquitin protein...	41	1	0.26	3.84615	0.2297	1
GO:2000738	positive regulation of stem cell differe...	41	1	0.26	3.84615	0.2297	1
GO:1904029	regulation of cyclin-dependent protein k...	144	2	0.91	2.1978	0.23174	1
GO:0031098	stress-activated protein kinase signalin...	263	3	1.67	1.79641	0.23273	1
GO:0060548	negative regulation of cell death	790	7	5.01	1.39721	0.2336	1
GO:0002224	toll-like receptor signaling pathway	145	2	0.92	2.17391	0.23408	1
GO:1901654	response to ketone	145	2	0.92	2.17391	0.23408	1
GO:0032480	negative regulation of type I interferon...	42	1	0.27	3.7037	0.23459	1
GO:0035307	positive regulation of protein dephospho...	42	1	0.27	3.7037	0.23459	1
GO:0050999	regulation of nitric-oxide synthase acti...	42	1	0.27	3.7037	0.23459	1
GO:0071173	spindle assembly checkpoint	42	1	0.27	3.7037	0.23459	1
GO:0090199	regulation of release of cytochrome c fr...	42	1	0.27	3.7037	0.23459	1
GO:1901863	positive regulation of muscle tissue dev...	42	1	0.27	3.7037	0.23459	1
GO:1904666	regulation of ubiquitin protein ligase a...	42	1	0.27	3.7037	0.23459	1
GO:0048638	regulation of developmental growth	265	3	1.68	1.78571	0.23609	1
GO:0021543	pallium development	146	2	0.93	2.15054	0.23642	1
GO:0051783	regulation of nuclear division	146	2	0.93	2.15054	0.23642	1
GO:0006120	mitochondrial electron transport, NADH t...	43	1	0.27	3.7037	0.23946	1
GO:0019748	secondary metabolic process	43	1	0.27	3.7037	0.23946	1
GO:0032760	positive regulation of tumor necrosis fa...	43	1	0.27	3.7037	0.23946	1
GO:0035306	positive regulation of dephosphorylation	43	1	0.27	3.7037	0.23946	1
GO:0045841	negative regulation of mitotic metaphase...	43	1	0.27	3.7037	0.23946	1
GO:0071174	mitotic spindle checkpoint	43	1	0.27	3.7037	0.23946	1
GO:0090278	negative regulation of peptide hormone s...	43	1	0.27	3.7037	0.23946	1
GO:1902100	negative regulation of metaphase/anaphas...	43	1	0.27	3.7037	0.23946	1
GO:1903309	negative regulation of chromatin modific...	43	1	0.27	3.7037	0.23946	1
GO:0051056	regulation of small GTPase mediated sign...	267	3	1.69	1.77515	0.23947	1
GO:0070647	protein modification by small protein co...	935	8	5.92	1.35135	0.23973	1
GO:0051962	positive regulation of nervous system de...	395	4	2.5	1.6	0.24101	1
GO:0051607	defense response to virus	269	3	1.7	1.76471	0.24284	1
GO:1903321	negative regulation of protein modificat...	149	2	0.94	2.12766	0.24346	1
GO:0032784	regulation of DNA-templated transcriptio...	44	1	0.28	3.57143	0.24429	1
GO:0097006	regulation of plasma lipoprotein particl...	44	1	0.28	3.57143	0.24429	1
GO:2000816	negative regulation of mitotic sister ch...	44	1	0.28	3.57143	0.24429	1
GO:0001666	response to hypoxia	270	3	1.71	1.75439	0.24454	1
GO:0032434	regulation of proteasomal ubiquitin-depe...	150	2	0.95	2.10526	0.2458	1
GO:0001101	response to acid chemical	272	3	1.72	1.74419	0.24793	1
GO:0048738	cardiac muscle tissue development	151	2	0.96	2.08333	0.24815	1
GO:0051726	regulation of cell cycle	945	8	5.99	1.33556	0.2486	1
GO:0002792	negative regulation of peptide secretion	45	1	0.29	3.44828	0.2491	1
GO:0006749	glutathione metabolic process	45	1	0.29	3.44828	0.2491	1
GO:0010657	muscle cell apoptotic process	45	1	0.29	3.44828	0.2491	1
GO:0014855	striated muscle cell proliferation	45	1	0.29	3.44828	0.2491	1
GO:0032648	regulation of interferon-beta production	45	1	0.29	3.44828	0.2491	1
GO:0048538	thymus development	45	1	0.29	3.44828	0.2491	1
GO:0060395	SMAD protein signal transduction	45	1	0.29	3.44828	0.2491	1
GO:0060711	labyrinthine layer development	45	1	0.29	3.44828	0.2491	1
GO:1903557	positive regulation of tumor necrosis fa...	45	1	0.29	3.44828	0.2491	1
GO:0030308	negative regulation of cell growth	152	2	0.96	2.08333	0.2505	1
GO:0051169	nuclear transport	403	4	2.55	1.56863	0.25205	1
GO:0001658	branching involved in ureteric bud morph...	46	1	0.29	3.44828	0.25387	1
GO:0003341	cilium movement	46	1	0.29	3.44828	0.25387	1
GO:0003407	neural retina development	46	1	0.29	3.44828	0.25387	1
GO:0006369	termination of RNA polymerase II transcr...	46	1	0.29	3.44828	0.25387	1
GO:0009118	regulation of nucleoside metabolic proce...	46	1	0.29	3.44828	0.25387	1
GO:0032206	positive regulation of telomere maintena...	46	1	0.29	3.44828	0.25387	1
GO:0033048	negative regulation of mitotic sister ch...	46	1	0.29	3.44828	0.25387	1
GO:0043525	positive regulation of neuron apoptotic ...	46	1	0.29	3.44828	0.25387	1
GO:0051349	positive regulation of lyase activity	46	1	0.29	3.44828	0.25387	1
GO:1902305	regulation of sodium ion transmembrane t...	46	1	0.29	3.44828	0.25387	1
GO:1903578	regulation of ATP metabolic process	46	1	0.29	3.44828	0.25387	1
GO:0050793	regulation of developmental process	1814	14	11.49	1.21845	0.25436	1
GO:0050714	positive regulation of protein secretion	154	2	0.98	2.04082	0.2552	1
GO:0009581	detection of external stimulus	155	2	0.98	2.04082	0.25755	1
GO:0043401	steroid hormone mediated signaling pathw...	155	2	0.98	2.04082	0.25755	1
GO:0044242	cellular lipid catabolic process	155	2	0.98	2.04082	0.25755	1
GO:0006195	purine nucleotide catabolic process	47	1	0.3	3.33333	0.25861	1
GO:0031281	positive regulation of cyclase activity	47	1	0.3	3.33333	0.25861	1
GO:0031577	spindle checkpoint	47	1	0.3	3.33333	0.25861	1
GO:0032608	interferon-beta production	47	1	0.3	3.33333	0.25861	1
GO:0032768	regulation of monooxygenase activity	47	1	0.3	3.33333	0.25861	1
GO:0033046	negative regulation of sister chromatid ...	47	1	0.3	3.33333	0.25861	1
GO:0045428	regulation of nitric oxide biosynthetic ...	47	1	0.3	3.33333	0.25861	1
GO:0048663	neuron fate commitment	47	1	0.3	3.33333	0.25861	1
GO:0051985	negative regulation of chromosome segreg...	47	1	0.3	3.33333	0.25861	1
GO:0070373	negative regulation of ERK1 and ERK2 cas...	47	1	0.3	3.33333	0.25861	1
GO:0055114	oxidation-reduction process	957	8	6.06	1.32013	0.2594	1
GO:0036293	response to decreased oxygen levels	279	3	1.77	1.69492	0.25986	1
GO:0097193	intrinsic apoptotic signaling pathway	279	3	1.77	1.69492	0.25986	1
GO:0050670	regulation of lymphocyte proliferation	156	2	0.99	2.0202	0.2599	1
GO:0007165	signal transduction	4537	32	28.74	1.11343	0.2614	1
GO:0050778	positive regulation of immune response	544	5	3.45	1.44928	0.26198	1
GO:0071216	cellular response to biotic stimulus	157	2	0.99	2.0202	0.26225	1
GO:0001706	endoderm formation	48	1	0.3	3.33333	0.26333	1
GO:0002718	regulation of cytokine production involv...	48	1	0.3	3.33333	0.26333	1
GO:0006801	superoxide metabolic process	48	1	0.3	3.33333	0.26333	1
GO:0006893	Golgi to plasma membrane transport	48	1	0.3	3.33333	0.26333	1
GO:0007189	adenylate cyclase-activating G-protein c...	48	1	0.3	3.33333	0.26333	1
GO:0045682	regulation of epidermis development	48	1	0.3	3.33333	0.26333	1
GO:0051193	regulation of cofactor metabolic process	48	1	0.3	3.33333	0.26333	1
GO:0051196	regulation of coenzyme metabolic process	48	1	0.3	3.33333	0.26333	1
GO:0097345	mitochondrial outer membrane permeabiliz...	48	1	0.3	3.33333	0.26333	1
GO:0032944	regulation of mononuclear cell prolifera...	158	2	1	2	0.2646	1
GO:0044710	single-organism metabolic process	4853	34	30.75	1.10569	0.26514	1
GO:0033043	regulation of organelle organization	964	8	6.11	1.30933	0.26576	1
GO:0009582	detection of abiotic stimulus	159	2	1.01	1.9802	0.26696	1
GO:0042127	regulation of cell proliferation	1252	10	7.93	1.26103	0.26793	1
GO:0007588	excretion	49	1	0.31	3.22581	0.26801	1
GO:0046148	pigment biosynthetic process	49	1	0.31	3.22581	0.26801	1
GO:0046513	ceramide biosynthetic process	49	1	0.31	3.22581	0.26801	1
GO:0050000	chromosome localization	49	1	0.31	3.22581	0.26801	1
GO:0051084	'de novo' posttranslational protein fold...	49	1	0.31	3.22581	0.26801	1
GO:0051303	establishment of chromosome localization	49	1	0.31	3.22581	0.26801	1
GO:0060675	ureteric bud morphogenesis	49	1	0.31	3.22581	0.26801	1
GO:1902110	positive regulation of mitochondrial mem...	49	1	0.31	3.22581	0.26801	1
GO:1902686	mitochondrial outer membrane permeabiliz...	49	1	0.31	3.22581	0.26801	1
GO:0033365	protein localization to organelle	827	7	5.24	1.33588	0.26946	1
GO:0007584	response to nutrient	161	2	1.02	1.96078	0.27166	1
GO:0014706	striated muscle tissue development	286	3	1.81	1.65746	0.27186	1
GO:0071363	cellular response to growth factor stimu...	830	7	5.26	1.3308	0.27243	1
GO:0018208	peptidyl-proline modification	50	1	0.32	3.125	0.27266	1
GO:0032465	regulation of cytokinesis	50	1	0.32	3.125	0.27266	1
GO:0042246	tissue regeneration	50	1	0.32	3.125	0.27266	1
GO:0072171	mesonephric tubule morphogenesis	50	1	0.32	3.125	0.27266	1
GO:2001021	negative regulation of response to DNA d...	50	1	0.32	3.125	0.27266	1
GO:0070663	regulation of leukocyte proliferation	162	2	1.03	1.94175	0.27401	1
GO:0055082	cellular chemical homeostasis	554	5	3.51	1.4245	0.27413	1
GO:0052548	regulation of endopeptidase activity	288	3	1.82	1.64835	0.2753	1
GO:0050801	ion homeostasis	556	5	3.52	1.42045	0.27657	1
GO:0002702	positive regulation of production of mol...	51	1	0.32	3.125	0.27729	1
GO:0006513	protein monoubiquitination	51	1	0.32	3.125	0.27729	1
GO:0009880	embryonic pattern specification	51	1	0.32	3.125	0.27729	1
GO:0030071	regulation of mitotic metaphase/anaphase...	51	1	0.32	3.125	0.27729	1
GO:0035794	positive regulation of mitochondrial mem...	51	1	0.32	3.125	0.27729	1
GO:0055013	cardiac muscle cell development	51	1	0.32	3.125	0.27729	1
GO:1902099	regulation of metaphase/anaphase transit...	51	1	0.32	3.125	0.27729	1
GO:0009117	nucleotide metabolic process	557	5	3.53	1.41643	0.2778	1
GO:0010951	negative regulation of endopeptidase act...	165	2	1.05	1.90476	0.28107	1
GO:1900542	regulation of purine nucleotide metaboli...	165	2	1.05	1.90476	0.28107	1
GO:0007264	small GTPase mediated signal transductio...	839	7	5.32	1.31579	0.28142	1
GO:0040008	regulation of growth	560	5	3.55	1.40845	0.28148	1
GO:0001756	somitogenesis	52	1	0.33	3.0303	0.28189	1
GO:0006940	regulation of smooth muscle contraction	52	1	0.33	3.0303	0.28189	1
GO:0032642	regulation of chemokine production	52	1	0.33	3.0303	0.28189	1
GO:0033619	membrane protein proteolysis	52	1	0.33	3.0303	0.28189	1
GO:0070227	lymphocyte apoptotic process	52	1	0.33	3.0303	0.28189	1
GO:0010033	response to organic substance	2601	19	16.48	1.15291	0.28281	1
GO:0007093	mitotic cell cycle checkpoint	166	2	1.05	1.90476	0.28342	1
GO:0070482	response to oxygen levels	294	3	1.86	1.6129	0.28566	1
GO:0006753	nucleoside phosphate metabolic process	564	5	3.57	1.40056	0.2864	1
GO:0001934	positive regulation of protein phosphory...	844	7	5.35	1.30841	0.28644	1
GO:0006458	'de novo' protein folding	53	1	0.34	2.94118	0.28645	1
GO:0007091	metaphase/anaphase transition of mitotic...	53	1	0.34	2.94118	0.28645	1
GO:0019229	regulation of vasoconstriction	53	1	0.34	2.94118	0.28645	1
GO:0019915	lipid storage	53	1	0.34	2.94118	0.28645	1
GO:0035914	skeletal muscle cell differentiation	53	1	0.34	2.94118	0.28645	1
GO:0042632	cholesterol homeostasis	53	1	0.34	2.94118	0.28645	1
GO:0044784	metaphase/anaphase transition of cell cy...	53	1	0.34	2.94118	0.28645	1
GO:0046847	filopodium assembly	53	1	0.34	2.94118	0.28645	1
GO:0055006	cardiac cell development	53	1	0.34	2.94118	0.28645	1
GO:0055092	sterol homeostasis	53	1	0.34	2.94118	0.28645	1
GO:0072523	purine-containing compound catabolic pro...	53	1	0.34	2.94118	0.28645	1
GO:0023051	regulation of signaling	2609	19	16.53	1.14943	0.28763	1
GO:0006091	generation of precursor metabolites and ...	429	4	2.72	1.47059	0.28862	1
GO:0044057	regulation of system process	429	4	2.72	1.47059	0.28862	1
GO:0046128	purine ribonucleoside metabolic process	296	3	1.88	1.59574	0.28912	1
GO:0044703	multi-organism reproductive process	706	6	4.47	1.34228	0.28966	1
GO:0031398	positive regulation of protein ubiquitin...	169	2	1.07	1.86916	0.29046	1
GO:0010965	regulation of mitotic sister chromatid s...	54	1	0.34	2.94118	0.29099	1
GO:0014068	positive regulation of phosphatidylinosi...	54	1	0.34	2.94118	0.29099	1
GO:0030204	chondroitin sulfate metabolic process	54	1	0.34	2.94118	0.29099	1
GO:0032755	positive regulation of interleukin-6 pro...	54	1	0.34	2.94118	0.29099	1
GO:0042446	hormone biosynthetic process	54	1	0.34	2.94118	0.29099	1
GO:0048678	response to axon injury	54	1	0.34	2.94118	0.29099	1
GO:1902108	regulation of mitochondrial membrane per...	54	1	0.34	2.94118	0.29099	1
GO:0060537	muscle tissue development	298	3	1.89	1.5873	0.29258	1
GO:0050790	regulation of catalytic activity	2020	15	12.8	1.17188	0.29364	1
GO:0034097	response to cytokine	710	6	4.5	1.33333	0.29409	1
GO:0010639	negative regulation of organelle organiz...	299	3	1.89	1.5873	0.29431	1
GO:0042278	purine nucleoside metabolic process	299	3	1.89	1.5873	0.29431	1
GO:0045089	positive regulation of innate immune res...	299	3	1.89	1.5873	0.29431	1
GO:0070848	response to growth factor	852	7	5.4	1.2963	0.29453	1
GO:0006140	regulation of nucleotide metabolic proce...	171	2	1.08	1.85185	0.29516	1
GO:0010466	negative regulation of peptidase activit...	171	2	1.08	1.85185	0.29516	1
GO:0070887	cellular response to chemical stimulus	2471	18	15.66	1.14943	0.29517	1
GO:0006775	fat-soluble vitamin metabolic process	55	1	0.35	2.85714	0.2955	1
GO:0021536	diencephalon development	55	1	0.35	2.85714	0.2955	1
GO:0034502	protein localization to chromosome	55	1	0.35	2.85714	0.2955	1
GO:0045761	regulation of adenylate cyclase activity	55	1	0.35	2.85714	0.2955	1
GO:0072078	nephron tubule morphogenesis	55	1	0.35	2.85714	0.2955	1
GO:0007517	muscle organ development	300	3	1.9	1.57895	0.29605	1
GO:0045165	cell fate commitment	172	2	1.09	1.83486	0.2975	1
GO:0040007	growth	855	7	5.42	1.29151	0.29758	1
GO:0007005	mitochondrion organization	714	6	4.52	1.32743	0.29854	1
GO:0022411	cellular component disassembly	714	6	4.52	1.32743	0.29854	1
GO:0002683	negative regulation of immune system pro...	302	3	1.91	1.57068	0.29952	1
GO:0045765	regulation of angiogenesis	173	2	1.1	1.81818	0.29985	1
GO:0008219	cell death	1732	13	10.97	1.18505	0.29988	1
GO:0016265	death	1732	13	10.97	1.18505	0.29988	1
GO:0001836	release of cytochrome c from mitochondri...	56	1	0.35	2.85714	0.29998	1
GO:0010257	NADH dehydrogenase complex assembly	56	1	0.35	2.85714	0.29998	1
GO:0032981	mitochondrial respiratory chain complex ...	56	1	0.35	2.85714	0.29998	1
GO:0042733	embryonic digit morphogenesis	56	1	0.35	2.85714	0.29998	1
GO:0046634	regulation of alpha-beta T cell activati...	56	1	0.35	2.85714	0.29998	1
GO:0048146	positive regulation of fibroblast prolif...	56	1	0.35	2.85714	0.29998	1
GO:0051298	centrosome duplication	56	1	0.35	2.85714	0.29998	1
GO:0051306	mitotic sister chromatid separation	56	1	0.35	2.85714	0.29998	1
GO:0097031	mitochondrial respiratory chain complex ...	56	1	0.35	2.85714	0.29998	1
GO:0010646	regulation of cell communication	2630	19	16.66	1.14046	0.30043	1
GO:1902531	regulation of intracellular signal trans...	1440	11	9.12	1.20614	0.30214	1
GO:0048588	developmental cell growth	174	2	1.1	1.81818	0.30219	1
GO:0052547	regulation of peptidase activity	304	3	1.93	1.5544	0.30299	1
GO:0043066	negative regulation of apoptotic process	719	6	4.56	1.31579	0.30412	1
GO:0006521	regulation of cellular amino acid metabo...	57	1	0.36	2.77778	0.30444	1
GO:0035690	cellular response to drug	57	1	0.36	2.77778	0.30444	1
GO:0042440	pigment metabolic process	57	1	0.36	2.77778	0.30444	1
GO:0043966	histone H3 acetylation	57	1	0.36	2.77778	0.30444	1
GO:0045839	negative regulation of mitotic nuclear d...	57	1	0.36	2.77778	0.30444	1
GO:0050654	chondroitin sulfate proteoglycan metabol...	57	1	0.36	2.77778	0.30444	1
GO:0072088	nephron epithelium morphogenesis	57	1	0.36	2.77778	0.30444	1
GO:0002221	pattern recognition receptor signaling p...	175	2	1.11	1.8018	0.30453	1
GO:0006631	fatty acid metabolic process	305	3	1.93	1.5544	0.30473	1
GO:0051130	positive regulation of cellular componen...	1007	8	6.38	1.25392	0.30585	1
GO:0097190	apoptotic signaling pathway	581	5	3.68	1.3587	0.3075	1
GO:0016049	cell growth	443	4	2.81	1.42349	0.30865	1
GO:0002367	cytokine production involved in immune r...	58	1	0.37	2.7027	0.30886	1
GO:0006809	nitric oxide biosynthetic process	58	1	0.37	2.7027	0.30886	1
GO:0009060	aerobic respiration	58	1	0.37	2.7027	0.30886	1
GO:0030819	positive regulation of cAMP biosynthetic...	58	1	0.37	2.7027	0.30886	1
GO:0030336	negative regulation of cell migration	177	2	1.12	1.78571	0.30921	1
GO:0032259	methylation	308	3	1.95	1.53846	0.30994	1
GO:0071396	cellular response to lipid	445	4	2.82	1.41844	0.31152	1
GO:0001818	negative regulation of cytokine producti...	178	2	1.13	1.76991	0.31155	1
GO:0007276	gamete generation	446	4	2.83	1.41343	0.31296	1
GO:0007041	lysosomal transport	59	1	0.37	2.7027	0.31326	1
GO:0010595	positive regulation of endothelial cell ...	59	1	0.37	2.7027	0.31326	1
GO:0030166	proteoglycan biosynthetic process	59	1	0.37	2.7027	0.31326	1
GO:0030521	androgen receptor signaling pathway	59	1	0.37	2.7027	0.31326	1
GO:0032602	chemokine production	59	1	0.37	2.7027	0.31326	1
GO:0061333	renal tubule morphogenesis	59	1	0.37	2.7027	0.31326	1
GO:0072028	nephron morphogenesis	59	1	0.37	2.7027	0.31326	1
GO:0044282	small molecule catabolic process	310	3	1.96	1.53061	0.31342	1
GO:0043069	negative regulation of programmed cell d...	728	6	4.61	1.30152	0.3142	1
GO:0097305	response to alcohol	311	3	1.97	1.52284	0.31516	1
GO:0061136	regulation of proteasomal protein catabo...	180	2	1.14	1.75439	0.31622	1
GO:0007346	regulation of mitotic cell cycle	449	4	2.84	1.40845	0.31728	1
GO:0002444	myeloid leukocyte mediated immunity	60	1	0.38	2.63158	0.31763	1
GO:0009247	glycolipid biosynthetic process	60	1	0.38	2.63158	0.31763	1
GO:0010717	regulation of epithelial to mesenchymal ...	60	1	0.38	2.63158	0.31763	1
GO:0033047	regulation of mitotic sister chromatid s...	60	1	0.38	2.63158	0.31763	1
GO:0071347	cellular response to interleukin-1	60	1	0.38	2.63158	0.31763	1
GO:1903426	regulation of reactive oxygen species bi...	60	1	0.38	2.63158	0.31763	1
GO:0009755	hormone-mediated signaling pathway	181	2	1.15	1.73913	0.31856	1
GO:0048609	multicellular organismal reproductive pr...	590	5	3.74	1.3369	0.31877	1
GO:0016310	phosphorylation	1911	14	12.11	1.15607	0.32178	1
GO:0042311	vasodilation	61	1	0.39	2.5641	0.32197	1
GO:1903779	regulation of cardiac conduction	61	1	0.39	2.5641	0.32197	1
GO:0006915	apoptotic process	1613	12	10.22	1.17417	0.32201	1
GO:0042327	positive regulation of phosphorylation	879	7	5.57	1.25673	0.3222	1
GO:0043281	regulation of cysteine-type endopeptidas...	183	2	1.16	1.72414	0.32322	1
GO:1903322	positive regulation of protein modificat...	183	2	1.16	1.72414	0.32322	1
GO:0048518	positive regulation of biological proces...	4661	32	29.53	1.08364	0.32356	1
GO:0060284	regulation of cell development	737	6	4.67	1.2848	0.32435	1
GO:0034504	protein localization to nucleus	317	3	2.01	1.49254	0.3256	1
GO:0008104	protein localization	2217	16	14.05	1.13879	0.32574	1
GO:0006096	glycolytic process	62	1	0.39	2.5641	0.32629	1
GO:0006921	cellular component disassembly involved ...	62	1	0.39	2.5641	0.32629	1
GO:0009064	glutamine family amino acid metabolic pr...	62	1	0.39	2.5641	0.32629	1
GO:0042775	mitochondrial ATP synthesis coupled elec...	62	1	0.39	2.5641	0.32629	1
GO:0001701	in utero embryonic development	318	3	2.01	1.49254	0.32734	1
GO:0030162	regulation of proteolysis	598	5	3.79	1.31926	0.32883	1
GO:0071310	cellular response to organic substance	2071	15	13.12	1.14329	0.32888	1
GO:0001570	vasculogenesis	63	1	0.4	2.5	0.33057	1
GO:0001824	blastocyst development	63	1	0.4	2.5	0.33057	1
GO:0006757	ATP generation from ADP	63	1	0.4	2.5	0.33057	1
GO:0014033	neural crest cell differentiation	63	1	0.4	2.5	0.33057	1
GO:0030816	positive regulation of cAMP metabolic pr...	63	1	0.4	2.5	0.33057	1
GO:0042147	retrograde transport, endosome to Golgi	63	1	0.4	2.5	0.33057	1
GO:0042773	ATP synthesis coupled electron transport	63	1	0.4	2.5	0.33057	1
GO:0046902	regulation of mitochondrial membrane per...	63	1	0.4	2.5	0.33057	1
GO:2000106	regulation of leukocyte apoptotic proces...	63	1	0.4	2.5	0.33057	1
GO:0007049	cell cycle	1624	12	10.29	1.16618	0.33059	1
GO:0009119	ribonucleoside metabolic process	320	3	2.03	1.47783	0.33082	1
GO:0048523	negative regulation of cellular process	3596	25	22.78	1.09745	0.33134	1
GO:0033036	macromolecule localization	2528	18	16.02	1.1236	0.33151	1
GO:0006879	cellular iron ion homeostasis	64	1	0.41	2.43902	0.33484	1
GO:0008593	regulation of Notch signaling pathway	64	1	0.41	2.43902	0.33484	1
GO:0046888	negative regulation of hormone secretion	64	1	0.41	2.43902	0.33484	1
GO:0051784	negative regulation of nuclear division	64	1	0.41	2.43902	0.33484	1
GO:0032504	multicellular organism reproduction	603	5	3.82	1.3089	0.33514	1
GO:0051345	positive regulation of hydrolase activit...	747	6	4.73	1.2685	0.33569	1
GO:0031401	positive regulation of protein modificat...	1039	8	6.58	1.21581	0.33656	1
GO:0012501	programmed cell death	1632	12	10.34	1.16054	0.33687	1
GO:0016236	macroautophagy	324	3	2.05	1.46341	0.33778	1
GO:0006635	fatty acid beta-oxidation	65	1	0.41	2.43902	0.33907	1
GO:0007218	neuropeptide signaling pathway	65	1	0.41	2.43902	0.33907	1
GO:0030574	collagen catabolic process	65	1	0.41	2.43902	0.33907	1
GO:0031279	regulation of cyclase activity	65	1	0.41	2.43902	0.33907	1
GO:0045445	myoblast differentiation	65	1	0.41	2.43902	0.33907	1
GO:0045638	negative regulation of myeloid cell diff...	65	1	0.41	2.43902	0.33907	1
GO:0061053	somite development	65	1	0.41	2.43902	0.33907	1
GO:1901216	positive regulation of neuron death	65	1	0.41	2.43902	0.33907	1
GO:1901607	alpha-amino acid biosynthetic process	65	1	0.41	2.43902	0.33907	1
GO:1901342	regulation of vasculature development	190	2	1.2	1.66667	0.33947	1
GO:2000145	regulation of cell motility	607	5	3.85	1.2987	0.3402	1
GO:0006357	regulation of transcription from RNA pol...	1487	11	9.42	1.16773	0.34027	1
GO:0030900	forebrain development	326	3	2.07	1.44928	0.34126	1
GO:0050708	regulation of protein secretion	326	3	2.07	1.44928	0.34126	1
GO:1900180	regulation of protein localization to nu...	191	2	1.21	1.65289	0.34178	1
GO:0002456	T cell mediated immunity	66	1	0.42	2.38095	0.34328	1
GO:0006687	glycosphingolipid metabolic process	66	1	0.42	2.38095	0.34328	1
GO:0032006	regulation of TOR signaling	66	1	0.42	2.38095	0.34328	1
GO:0051153	regulation of striated muscle cell diffe...	66	1	0.42	2.38095	0.34328	1
GO:0051339	regulation of lyase activity	66	1	0.42	2.38095	0.34328	1
GO:0044283	small molecule biosynthetic process	469	4	2.97	1.3468	0.34618	1
GO:0048598	embryonic morphogenesis	469	4	2.97	1.3468	0.34618	1
GO:0030510	regulation of BMP signaling pathway	67	1	0.42	2.38095	0.34746	1
GO:0033045	regulation of sister chromatid segregati...	67	1	0.42	2.38095	0.34746	1
GO:0090559	regulation of membrane permeability	67	1	0.42	2.38095	0.34746	1
GO:0044770	cell cycle phase transition	471	4	2.98	1.34228	0.34908	1
GO:0008152	metabolic process	10082	66	63.88	1.03319	0.35021	1
GO:0055086	nucleobase-containing small molecule met...	615	5	3.9	1.28205	0.35033	1
GO:2000116	regulation of cysteine-type endopeptidas...	195	2	1.24	1.6129	0.35101	1
GO:0044257	cellular protein catabolic process	616	5	3.9	1.28205	0.3516	1
GO:0001656	metanephros development	68	1	0.43	2.32558	0.35161	1
GO:0032204	regulation of telomere maintenance	68	1	0.43	2.32558	0.35161	1
GO:0051402	neuron apoptotic process	196	2	1.24	1.6129	0.35331	1
GO:0001932	regulation of protein phosphorylation	1205	9	7.63	1.17955	0.35385	1
GO:0071345	cellular response to cytokine stimulus	619	5	3.92	1.27551	0.35541	1
GO:0050795	regulation of behavior	197	2	1.25	1.6	0.35561	1
GO:0010508	positive regulation of autophagy	69	1	0.44	2.27273	0.35574	1
GO:0032091	negative regulation of protein binding	69	1	0.44	2.27273	0.35574	1
GO:0042058	regulation of epidermal growth factor re...	69	1	0.44	2.27273	0.35574	1
GO:0042310	vasoconstriction	69	1	0.44	2.27273	0.35574	1
GO:0044243	multicellular organism catabolic process	69	1	0.44	2.27273	0.35574	1
GO:0048259	regulation of receptor-mediated endocyto...	69	1	0.44	2.27273	0.35574	1
GO:0072594	establishment of protein localization to...	621	5	3.93	1.27226	0.35794	1
GO:0043436	oxoacid metabolic process	1062	8	6.73	1.18871	0.35897	1
GO:0033993	response to lipid	768	6	4.87	1.23203	0.35965	1
GO:0007098	centrosome cycle	70	1	0.44	2.27273	0.35984	1
GO:0007200	phospholipase C-activating G-protein cou...	70	1	0.44	2.27273	0.35984	1
GO:0033138	positive regulation of peptidyl-serine p...	70	1	0.44	2.27273	0.35984	1
GO:0044275	cellular carbohydrate catabolic process	70	1	0.44	2.27273	0.35984	1
GO:0050729	positive regulation of inflammatory resp...	70	1	0.44	2.27273	0.35984	1
GO:0050848	regulation of calcium-mediated signaling	70	1	0.44	2.27273	0.35984	1
GO:0051304	chromosome separation	70	1	0.44	2.27273	0.35984	1
GO:0051897	positive regulation of protein kinase B ...	70	1	0.44	2.27273	0.35984	1
GO:0051247	positive regulation of protein metabolic...	1361	10	8.62	1.16009	0.36002	1
GO:0000422	mitophagy	199	2	1.26	1.5873	0.36019	1
GO:0042180	cellular ketone metabolic process	199	2	1.26	1.5873	0.36019	1
GO:0061726	mitochondrion disassembly	199	2	1.26	1.5873	0.36019	1
GO:0000302	response to reactive oxygen species	200	2	1.27	1.5748	0.36248	1
GO:0044272	sulfur compound biosynthetic process	200	2	1.27	1.5748	0.36248	1
GO:0046651	lymphocyte proliferation	200	2	1.27	1.5748	0.36248	1
GO:0001942	hair follicle development	71	1	0.45	2.22222	0.36392	1
GO:0014066	regulation of phosphatidylinositol 3-kin...	71	1	0.45	2.22222	0.36392	1
GO:0022404	molting cycle process	71	1	0.45	2.22222	0.36392	1
GO:0022405	hair cycle process	71	1	0.45	2.22222	0.36392	1
GO:0032941	secretion by tissue	71	1	0.45	2.22222	0.36392	1
GO:0034446	substrate adhesion-dependent cell spread...	71	1	0.45	2.22222	0.36392	1
GO:0046031	ADP metabolic process	71	1	0.45	2.22222	0.36392	1
GO:0072080	nephron tubule development	71	1	0.45	2.22222	0.36392	1
GO:0045184	establishment of protein localization	1821	13	11.54	1.12652	0.36691	1
GO:0006082	organic acid metabolic process	1071	8	6.79	1.1782	0.36779	1
GO:0006488	dolichol-linked oligosaccharide biosynth...	72	1	0.46	2.17391	0.36797	1
GO:0006490	oligosaccharide-lipid intermediate biosy...	72	1	0.46	2.17391	0.36797	1
GO:0051705	multi-organism behavior	72	1	0.46	2.17391	0.36797	1
GO:0071260	cellular response to mechanical stimulus	72	1	0.46	2.17391	0.36797	1
GO:1901184	regulation of ERBB signaling pathway	72	1	0.46	2.17391	0.36797	1
GO:0009116	nucleoside metabolic process	342	3	2.17	1.38249	0.36905	1
GO:0030198	extracellular matrix organization	342	3	2.17	1.38249	0.36905	1
GO:0032943	mononuclear cell proliferation	203	2	1.29	1.55039	0.36933	1
GO:0043062	extracellular structure organization	343	3	2.17	1.38249	0.37078	1
GO:0051348	negative regulation of transferase activ...	343	3	2.17	1.38249	0.37078	1
GO:0030804	positive regulation of cyclic nucleotide...	73	1	0.46	2.17391	0.372	1
GO:0033108	mitochondrial respiratory chain complex ...	73	1	0.46	2.17391	0.372	1
GO:0046209	nitric oxide metabolic process	73	1	0.46	2.17391	0.372	1
GO:0051782	negative regulation of cell division	73	1	0.46	2.17391	0.372	1
GO:0060993	kidney morphogenesis	73	1	0.46	2.17391	0.372	1
GO:0061326	renal tubule development	73	1	0.46	2.17391	0.372	1
GO:0098773	skin epidermis development	73	1	0.46	2.17391	0.372	1
GO:0019221	cytokine-mediated signaling pathway	487	4	3.09	1.2945	0.37227	1
GO:0051716	cellular response to stimulus	5688	38	36.04	1.05438	0.37232	1
GO:0016054	organic acid catabolic process	205	2	1.3	1.53846	0.37388	1
GO:0046395	carboxylic acid catabolic process	205	2	1.3	1.53846	0.37388	1
GO:0002028	regulation of sodium ion transport	74	1	0.47	2.12766	0.376	1
GO:0035282	segmentation	74	1	0.47	2.12766	0.376	1
GO:0009152	purine ribonucleotide biosynthetic proce...	206	2	1.31	1.52672	0.37615	1
GO:0051336	regulation of hydrolase activity	1080	8	6.84	1.16959	0.37664	1
GO:0015031	protein transport	1682	12	10.66	1.1257	0.37665	1
GO:0045088	regulation of innate immune response	347	3	2.2	1.36364	0.3777	1
GO:0051146	striated muscle cell differentiation	207	2	1.31	1.52672	0.37842	1
GO:0006406	mRNA export from nucleus	75	1	0.48	2.08333	0.37997	1
GO:0007338	single fertilization	75	1	0.48	2.08333	0.37997	1
GO:0060021	palate development	75	1	0.48	2.08333	0.37997	1
GO:0070301	cellular response to hydrogen peroxide	75	1	0.48	2.08333	0.37997	1
GO:0071427	mRNA-containing ribonucleoprotein comple...	75	1	0.48	2.08333	0.37997	1
GO:1901700	response to oxygen-containing compound	1385	10	8.77	1.14025	0.38105	1
GO:0051338	regulation of transferase activity	936	7	5.93	1.18044	0.38193	1
GO:0006366	transcription from RNA polymerase II pro...	1689	12	10.7	1.1215	0.38228	1
GO:0045664	regulation of neuron differentiation	494	4	3.13	1.27796	0.38241	1
GO:0002027	regulation of heart rate	76	1	0.48	2.08333	0.38392	1
GO:0006672	ceramide metabolic process	76	1	0.48	2.08333	0.38392	1
GO:0009798	axis specification	76	1	0.48	2.08333	0.38392	1
GO:0065009	regulation of molecular function	2455	17	15.55	1.09325	0.38471	1
GO:0009266	response to temperature stimulus	210	2	1.33	1.50376	0.3852	1
GO:0048812	neuron projection morphogenesis	791	6	5.01	1.1976	0.38604	1
GO:0061061	muscle structure development	497	4	3.15	1.26984	0.38675	1
GO:0045927	positive regulation of growth	211	2	1.34	1.49254	0.38745	1
GO:0070661	leukocyte proliferation	211	2	1.34	1.49254	0.38745	1
GO:0009719	response to endogenous stimulus	1544	11	9.78	1.12474	0.38775	1
GO:0003279	cardiac septum development	77	1	0.49	2.04082	0.38785	1
GO:0031929	TOR signaling	77	1	0.49	2.04082	0.38785	1
GO:2001057	reactive nitrogen species metabolic proc...	77	1	0.49	2.04082	0.38785	1
GO:0015980	energy derivation by oxidation of organi...	353	3	2.24	1.33929	0.38806	1
GO:0006164	purine nucleotide biosynthetic process	212	2	1.34	1.49254	0.3897	1
GO:1901657	glycosyl compound metabolic process	355	3	2.25	1.33333	0.3915	1
GO:0044700	single organism signaling	4943	33	31.32	1.05364	0.39163	1
GO:0019432	triglyceride biosynthetic process	78	1	0.49	2.04082	0.39175	1
GO:0030810	positive regulation of nucleotide biosyn...	78	1	0.49	2.04082	0.39175	1
GO:0033238	regulation of cellular amine metabolic p...	78	1	0.49	2.04082	0.39175	1
GO:0043154	negative regulation of cysteine-type end...	78	1	0.49	2.04082	0.39175	1
GO:0071887	leukocyte apoptotic process	78	1	0.49	2.04082	0.39175	1
GO:1900373	positive regulation of purine nucleotide...	78	1	0.49	2.04082	0.39175	1
GO:1903409	reactive oxygen species biosynthetic pro...	78	1	0.49	2.04082	0.39175	1
GO:0019752	carboxylic acid metabolic process	946	7	5.99	1.16861	0.39251	1
GO:0010976	positive regulation of neuron projection...	214	2	1.36	1.47059	0.39419	1
GO:0001892	embryonic placenta development	79	1	0.5	2	0.39563	1
GO:0006165	nucleoside diphosphate phosphorylation	79	1	0.5	2	0.39563	1
GO:0007589	body fluid secretion	79	1	0.5	2	0.39563	1
GO:0008652	cellular amino acid biosynthetic process	79	1	0.5	2	0.39563	1
GO:0032680	regulation of tumor necrosis factor prod...	79	1	0.5	2	0.39563	1
GO:0023052	signaling	4952	33	31.37	1.05196	0.39659	1
GO:0001657	ureteric bud development	80	1	0.51	1.96078	0.39948	1
GO:0002700	regulation of production of molecular me...	80	1	0.51	1.96078	0.39948	1
GO:0009062	fatty acid catabolic process	80	1	0.51	1.96078	0.39948	1
GO:0030801	positive regulation of cyclic nucleotide...	80	1	0.51	1.96078	0.39948	1
GO:0032640	tumor necrosis factor production	80	1	0.51	1.96078	0.39948	1
GO:0046460	neutral lipid biosynthetic process	80	1	0.51	1.96078	0.39948	1
GO:0046463	acylglycerol biosynthetic process	80	1	0.51	1.96078	0.39948	1
GO:0048145	regulation of fibroblast proliferation	80	1	0.51	1.96078	0.39948	1
GO:1903008	organelle disassembly	217	2	1.37	1.45985	0.4009	1
GO:0007167	enzyme linked receptor protein signaling...	1106	8	7.01	1.14123	0.40228	1
GO:0040012	regulation of locomotion	656	5	4.16	1.20192	0.40244	1
GO:0008202	steroid metabolic process	218	2	1.38	1.44928	0.40312	1
GO:0006119	oxidative phosphorylation	81	1	0.51	1.96078	0.4033	1
GO:0014902	myotube differentiation	81	1	0.51	1.96078	0.4033	1
GO:0072009	nephron epithelium development	81	1	0.51	1.96078	0.4033	1
GO:0072163	mesonephric epithelium development	81	1	0.51	1.96078	0.4033	1
GO:0072164	mesonephric tubule development	81	1	0.51	1.96078	0.4033	1
GO:2000117	negative regulation of cysteine-type end...	81	1	0.51	1.96078	0.4033	1
GO:0001525	angiogenesis	362	3	2.29	1.31004	0.40351	1
GO:0051270	regulation of cellular component movemen...	658	5	4.17	1.19904	0.40498	1
GO:0001933	negative regulation of protein phosphory...	363	3	2.3	1.30435	0.40522	1
GO:0009260	ribonucleotide biosynthetic process	219	2	1.39	1.43885	0.40535	1
GO:0018105	peptidyl-serine phosphorylation	219	2	1.39	1.43885	0.40535	1
GO:0032103	positive regulation of response to exter...	219	2	1.39	1.43885	0.40535	1
GO:0007034	vacuolar transport	82	1	0.52	1.92308	0.40711	1
GO:0031124	mRNA 3'-end processing	82	1	0.52	1.92308	0.40711	1
GO:0032675	regulation of interleukin-6 production	82	1	0.52	1.92308	0.40711	1
GO:0042303	molting cycle	82	1	0.52	1.92308	0.40711	1
GO:0042633	hair cycle	82	1	0.52	1.92308	0.40711	1
GO:0048640	negative regulation of developmental gro...	82	1	0.52	1.92308	0.40711	1
GO:1903555	regulation of tumor necrosis factor supe...	82	1	0.52	1.92308	0.40711	1
GO:0002443	leukocyte mediated immunity	220	2	1.39	1.43885	0.40757	1
GO:0046390	ribose phosphate biosynthetic process	221	2	1.4	1.42857	0.40979	1
GO:0001823	mesonephros development	83	1	0.53	1.88679	0.41089	1
GO:0018958	phenol-containing compound metabolic pro...	83	1	0.53	1.88679	0.41089	1
GO:0030148	sphingolipid biosynthetic process	83	1	0.53	1.88679	0.41089	1
GO:0032481	positive regulation of type I interferon...	83	1	0.53	1.88679	0.41089	1
GO:0045446	endothelial cell differentiation	83	1	0.53	1.88679	0.41089	1
GO:0048144	fibroblast proliferation	83	1	0.53	1.88679	0.41089	1
GO:0051983	regulation of chromosome segregation	83	1	0.53	1.88679	0.41089	1
GO:0055007	cardiac muscle cell differentiation	83	1	0.53	1.88679	0.41089	1
GO:0006469	negative regulation of protein kinase ac...	222	2	1.41	1.41844	0.412	1
GO:0051649	establishment of localization in cell	2341	16	14.83	1.07889	0.41254	1
GO:0006919	activation of cysteine-type endopeptidas...	84	1	0.53	1.88679	0.41464	1
GO:0033273	response to vitamin	84	1	0.53	1.88679	0.41464	1
GO:0043244	regulation of protein complex disassembl...	84	1	0.53	1.88679	0.41464	1
GO:0070555	response to interleukin-1	84	1	0.53	1.88679	0.41464	1
GO:0071706	tumor necrosis factor superfamily cytoki...	84	1	0.53	1.88679	0.41464	1
GO:1901606	alpha-amino acid catabolic process	84	1	0.53	1.88679	0.41464	1
GO:1904030	negative regulation of cyclin-dependent ...	84	1	0.53	1.88679	0.41464	1
GO:0072522	purine-containing compound biosynthetic ...	224	2	1.42	1.40845	0.41641	1
GO:0007411	axon guidance	518	4	3.28	1.21951	0.41703	1
GO:0097485	neuron projection guidance	518	4	3.28	1.21951	0.41703	1
GO:0006939	smooth muscle contraction	85	1	0.54	1.85185	0.41837	1
GO:0034655	nucleobase-containing compound catabolic...	371	3	2.35	1.2766	0.41886	1
GO:0048732	gland development	371	3	2.35	1.2766	0.41886	1
GO:0008284	positive regulation of cell proliferatio...	670	5	4.24	1.17925	0.42019	1
GO:0016042	lipid catabolic process	226	2	1.43	1.3986	0.42081	1
GO:0010562	positive regulation of phosphorus metabo...	973	7	6.16	1.13636	0.42109	1
GO:0045937	positive regulation of phosphate metabol...	973	7	6.16	1.13636	0.42109	1
GO:0030817	regulation of cAMP biosynthetic process	86	1	0.54	1.85185	0.42208	1
GO:0032635	interleukin-6 production	86	1	0.54	1.85185	0.42208	1
GO:0097194	execution phase of apoptosis	86	1	0.54	1.85185	0.42208	1
GO:0032270	positive regulation of cellular protein ...	1280	9	8.11	1.10974	0.42342	1
GO:0051222	positive regulation of protein transport	374	3	2.37	1.26582	0.42395	1
GO:0042221	response to chemical	3442	23	21.81	1.05456	0.42398	1
GO:0050863	regulation of T cell activation	228	2	1.44	1.38889	0.42519	1
GO:0071383	cellular response to steroid hormone sti...	228	2	1.44	1.38889	0.42519	1
GO:0019395	fatty acid oxidation	87	1	0.55	1.81818	0.42577	1
GO:0019886	antigen processing and presentation of e...	87	1	0.55	1.81818	0.42577	1
GO:0042307	positive regulation of protein import in...	87	1	0.55	1.81818	0.42577	1
GO:0051436	negative regulation of ubiquitin-protein...	87	1	0.55	1.81818	0.42577	1
GO:0055072	iron ion homeostasis	87	1	0.55	1.81818	0.42577	1
GO:0071426	ribonucleoprotein complex export from nu...	87	1	0.55	1.81818	0.42577	1
GO:0048519	negative regulation of biological proces...	3912	26	24.79	1.04881	0.4259	1
GO:0043065	positive regulation of apoptotic process	525	4	3.33	1.2012	0.42706	1
GO:0007409	axonogenesis	677	5	4.29	1.1655	0.42904	1
GO:0043207	response to external biotic stimulus	677	5	4.29	1.1655	0.42904	1
GO:0051707	response to other organism	677	5	4.29	1.1655	0.42904	1
GO:0000079	regulation of cyclin-dependent protein s...	88	1	0.56	1.78571	0.42943	1
GO:0042451	purine nucleoside biosynthetic process	88	1	0.56	1.78571	0.42943	1
GO:0046129	purine ribonucleoside biosynthetic proce...	88	1	0.56	1.78571	0.42943	1
GO:0046631	alpha-beta T cell activation	88	1	0.56	1.78571	0.42943	1
GO:0042325	regulation of phosphorylation	1287	9	8.15	1.10429	0.42994	1
GO:0019725	cellular homeostasis	678	5	4.3	1.16279	0.4303	1
GO:0018209	peptidyl-serine modification	231	2	1.46	1.36986	0.43173	1
GO:0097285	cell-type specific apoptotic process	379	3	2.4	1.25	0.4324	1
GO:0006468	protein phosphorylation	1597	11	10.12	1.08696	0.43251	1
GO:0043068	positive regulation of programmed cell d...	529	4	3.35	1.19403	0.43277	1
GO:0006405	RNA export from nucleus	89	1	0.56	1.78571	0.43307	1
GO:0010811	positive regulation of cell-substrate ad...	89	1	0.56	1.78571	0.43307	1
GO:0034440	lipid oxidation	89	1	0.56	1.78571	0.43307	1
GO:0050906	detection of stimulus involved in sensor...	89	1	0.56	1.78571	0.43307	1
GO:0007154	cell communication	5018	33	31.79	1.03806	0.43334	1
GO:0051302	regulation of cell division	233	2	1.48	1.35135	0.43607	1
GO:0006368	transcription elongation from RNA polyme...	90	1	0.57	1.75439	0.43668	1
GO:0051443	positive regulation of ubiquitin-protein...	90	1	0.57	1.75439	0.43668	1
GO:0071166	ribonucleoprotein complex localization	90	1	0.57	1.75439	0.43668	1
GO:0090100	positive regulation of transmembrane rec...	90	1	0.57	1.75439	0.43668	1
GO:1904591	positive regulation of protein import	90	1	0.57	1.75439	0.43668	1
GO:0000082	G1/S transition of mitotic cell cycle	234	2	1.48	1.35135	0.43823	1
GO:0045935	positive regulation of nucleobase-contai...	1450	10	9.19	1.08814	0.4385	1
GO:0048878	chemical homeostasis	838	6	5.31	1.12994	0.43996	1
GO:0002495	antigen processing and presentation of p...	91	1	0.58	1.72414	0.44027	1
GO:0050709	negative regulation of protein secretion	91	1	0.58	1.72414	0.44027	1
GO:0097202	activation of cysteine-type endopeptidas...	91	1	0.58	1.72414	0.44027	1
GO:0098542	defense response to other organism	385	3	2.44	1.22951	0.44248	1
GO:0030155	regulation of cell adhesion	536	4	3.4	1.17647	0.44273	1
GO:0072358	cardiovascular system development	841	6	5.33	1.1257	0.44339	1
GO:0072359	circulatory system development	841	6	5.33	1.1257	0.44339	1
GO:0002504	antigen processing and presentation of p...	92	1	0.58	1.72414	0.44385	1
GO:0045995	regulation of embryonic development	92	1	0.58	1.72414	0.44385	1
GO:0097553	calcium ion transmembrane import into cy...	92	1	0.58	1.72414	0.44385	1
GO:1902656	calcium ion import into cytosol	92	1	0.58	1.72414	0.44385	1
GO:0010817	regulation of hormone levels	386	3	2.45	1.22449	0.44416	1
GO:1903037	regulation of leukocyte cell-cell adhesi...	237	2	1.5	1.33333	0.44469	1
GO:0007050	cell cycle arrest	238	2	1.51	1.3245	0.44683	1
GO:0033673	negative regulation of kinase activity	238	2	1.51	1.3245	0.44683	1
GO:1903050	regulation of proteolysis involved in ce...	238	2	1.51	1.3245	0.44683	1
GO:0007006	mitochondrial membrane organization	93	1	0.59	1.69492	0.44739	1
GO:0007498	mesoderm development	93	1	0.59	1.69492	0.44739	1
GO:0010634	positive regulation of epithelial cell m...	93	1	0.59	1.69492	0.44739	1
GO:0050684	regulation of mRNA processing	93	1	0.59	1.69492	0.44739	1
GO:0055088	lipid homeostasis	93	1	0.59	1.69492	0.44739	1
GO:0006029	proteoglycan metabolic process	94	1	0.6	1.66667	0.45092	1
GO:0042752	regulation of circadian rhythm	94	1	0.6	1.66667	0.45092	1
GO:0051439	regulation of ubiquitin-protein ligase a...	94	1	0.6	1.66667	0.45092	1
GO:0051444	negative regulation of ubiquitin-protein...	94	1	0.6	1.66667	0.45092	1
GO:0006171	cAMP biosynthetic process	95	1	0.6	1.66667	0.45442	1
GO:0051351	positive regulation of ligase activity	95	1	0.6	1.66667	0.45442	1
GO:0051641	cellular localization	2714	18	17.19	1.04712	0.45655	1
GO:0016055	Wnt signaling pathway	394	3	2.5	1.2	0.45748	1
GO:0042326	negative regulation of phosphorylation	394	3	2.5	1.2	0.45748	1
GO:0008037	cell recognition	96	1	0.61	1.63934	0.4579	1
GO:0030010	establishment of cell polarity	96	1	0.61	1.63934	0.4579	1
GO:0046916	cellular transition metal ion homeostasi...	96	1	0.61	1.63934	0.4579	1
GO:0051352	negative regulation of ligase activity	96	1	0.61	1.63934	0.4579	1
GO:0003002	regionalization	244	2	1.55	1.29032	0.45961	1
GO:0050678	regulation of epithelial cell proliferat...	244	2	1.55	1.29032	0.45961	1
GO:0010628	positive regulation of gene expression	1475	10	9.35	1.06952	0.4606	1
GO:0001704	formation of primary germ layer	97	1	0.61	1.63934	0.46136	1
GO:0001837	epithelial to mesenchymal transition	97	1	0.61	1.63934	0.46136	1
GO:0014065	phosphatidylinositol 3-kinase signaling	97	1	0.61	1.63934	0.46136	1
GO:0051297	centrosome organization	97	1	0.61	1.63934	0.46136	1
GO:0071496	cellular response to external stimulus	245	2	1.55	1.29032	0.46172	1
GO:0061564	axon development	704	5	4.46	1.12108	0.46292	1
GO:0032880	regulation of protein localization	859	6	5.44	1.10294	0.46386	1
GO:0000041	transition metal ion transport	98	1	0.62	1.6129	0.4648	1
GO:0008584	male gonad development	98	1	0.62	1.6129	0.4648	1
GO:0008630	intrinsic apoptotic signaling pathway in...	98	1	0.62	1.6129	0.4648	1
GO:0033135	regulation of peptidyl-serine phosphoryl...	98	1	0.62	1.6129	0.4648	1
GO:0046546	development of primary male sexual chara...	98	1	0.62	1.6129	0.4648	1
GO:0072329	monocarboxylic acid catabolic process	98	1	0.62	1.6129	0.4648	1
GO:0006793	phosphorus metabolic process	2727	18	17.28	1.04167	0.46545	1
GO:0006913	nucleocytoplasmic transport	399	3	2.53	1.18577	0.46575	1
GO:0006487	protein N-linked glycosylation	247	2	1.56	1.28205	0.46593	1
GO:0034110	regulation of homotypic cell-cell adhesi...	247	2	1.56	1.28205	0.46593	1
GO:0044262	cellular carbohydrate metabolic process	247	2	1.56	1.28205	0.46593	1
GO:0009607	response to biotic stimulus	708	5	4.49	1.11359	0.4679	1
GO:0003158	endothelium development	99	1	0.63	1.5873	0.46821	1
GO:0010594	regulation of endothelial cell migration	99	1	0.63	1.5873	0.46821	1
GO:0030814	regulation of cAMP metabolic process	99	1	0.63	1.5873	0.46821	1
GO:0045807	positive regulation of endocytosis	99	1	0.63	1.5873	0.46821	1
GO:0055067	monovalent inorganic cation homeostasis	99	1	0.63	1.5873	0.46821	1
GO:0051246	regulation of protein metabolic process	2263	15	14.34	1.04603	0.46847	1
GO:0006606	protein import into nucleus	249	2	1.58	1.26582	0.47012	1
GO:0044744	protein targeting to nucleus	249	2	1.58	1.26582	0.47012	1
GO:1902593	single-organism nuclear import	249	2	1.58	1.26582	0.47012	1
GO:0009306	protein secretion	402	3	2.55	1.17647	0.47068	1
GO:0030326	embryonic limb morphogenesis	100	1	0.63	1.5873	0.47161	1
GO:0035113	embryonic appendage morphogenesis	100	1	0.63	1.5873	0.47161	1
GO:2000736	regulation of stem cell differentiation	100	1	0.63	1.5873	0.47161	1
GO:0046700	heterocycle catabolic process	403	3	2.55	1.17647	0.47232	1
GO:0007368	determination of left/right symmetry	101	1	0.64	1.5625	0.47498	1
GO:0045981	positive regulation of nucleotide metabo...	101	1	0.64	1.5625	0.47498	1
GO:1900544	positive regulation of purine nucleotide...	101	1	0.64	1.5625	0.47498	1
GO:0010942	positive regulation of cell death	559	4	3.54	1.12994	0.47511	1
GO:0043086	negative regulation of catalytic activit...	714	5	4.52	1.10619	0.47534	1
GO:0044270	cellular nitrogen compound catabolic pro...	405	3	2.57	1.16732	0.47559	1
GO:0030182	neuron differentiation	1337	9	8.47	1.06257	0.47637	1
GO:0032268	regulation of cellular protein metabolic...	2119	14	13.43	1.04244	0.47755	1
GO:0030802	regulation of cyclic nucleotide biosynth...	102	1	0.65	1.53846	0.47833	1
GO:0051170	nuclear import	253	2	1.6	1.25	0.47845	1
GO:0022402	cell cycle process	1184	8	7.5	1.06667	0.4791	1
GO:0016241	regulation of macroautophagy	103	1	0.65	1.53846	0.48166	1
GO:0021987	cerebral cortex development	103	1	0.65	1.53846	0.48166	1
GO:0046824	positive regulation of nucleocytoplasmic...	103	1	0.65	1.53846	0.48166	1
GO:0051592	response to calcium ion	103	1	0.65	1.53846	0.48166	1
GO:1903707	negative regulation of hemopoiesis	103	1	0.65	1.53846	0.48166	1
GO:0044265	cellular macromolecule catabolic process	875	6	5.54	1.08303	0.48191	1
GO:0008610	lipid biosynthetic process	564	4	3.57	1.12045	0.48206	1
GO:0051129	negative regulation of cellular componen...	565	4	3.58	1.11732	0.48345	1
GO:0009566	fertilization	104	1	0.66	1.51515	0.48497	1
GO:0035725	sodium ion transmembrane transport	104	1	0.66	1.51515	0.48497	1
GO:0072006	nephron development	104	1	0.66	1.51515	0.48497	1
GO:0019439	aromatic compound catabolic process	411	3	2.6	1.15385	0.48535	1
GO:0051098	regulation of binding	257	2	1.63	1.22699	0.48669	1
GO:0070997	neuron death	257	2	1.63	1.22699	0.48669	1
GO:1903532	positive regulation of secretion by cell	257	2	1.63	1.22699	0.48669	1
GO:0002757	immune response-activating signal transd...	412	3	2.61	1.14943	0.48697	1
GO:0031023	microtubule organizing center organizati...	105	1	0.67	1.49254	0.48826	1
GO:0031123	RNA 3'-end processing	105	1	0.67	1.49254	0.48826	1
GO:0042698	ovulation cycle	105	1	0.67	1.49254	0.48826	1
GO:0010941	regulation of cell death	1350	9	8.55	1.05263	0.48835	1
GO:1903362	regulation of cellular protein catabolic...	258	2	1.63	1.22699	0.48874	1
GO:0006959	humoral immune response	106	1	0.67	1.49254	0.49153	1
GO:0042455	ribonucleoside biosynthetic process	106	1	0.67	1.49254	0.49153	1
GO:0060402	calcium ion transport into cytosol	106	1	0.67	1.49254	0.49153	1
GO:0045893	positive regulation of transcription, DN...	1197	8	7.58	1.05541	0.49175	1
GO:1903508	positive regulation of nucleic acid-temp...	1197	8	7.58	1.05541	0.49175	1
GO:0032496	response to lipopolysaccharide	260	2	1.65	1.21212	0.49283	1
GO:0010604	positive regulation of macromolecule met...	2454	16	15.55	1.02894	0.49345	1
GO:0034605	cellular response to heat	107	1	0.68	1.47059	0.49477	1
GO:0002758	innate immune response-activating signal...	261	2	1.65	1.21212	0.49486	1
GO:0050896	response to stimulus	6700	43	42.45	1.01296	0.4954	1
GO:0000165	MAPK cascade	731	5	4.63	1.07991	0.49625	1
GO:0009891	positive regulation of biosynthetic proc...	1516	10	9.6	1.04167	0.4966	1
GO:1901135	carbohydrate derivative metabolic proces...	1202	8	7.62	1.04987	0.4966	1
GO:0030334	regulation of cell migration	575	4	3.64	1.0989	0.49723	1
GO:0006024	glycosaminoglycan biosynthetic process	108	1	0.68	1.47059	0.498	1
GO:0006664	glycolipid metabolic process	108	1	0.68	1.47059	0.498	1
GO:0009063	cellular amino acid catabolic process	108	1	0.68	1.47059	0.498	1
GO:0009855	determination of bilateral symmetry	108	1	0.68	1.47059	0.498	1
GO:0030808	regulation of nucleotide biosynthetic pr...	108	1	0.68	1.47059	0.498	1
GO:0060401	cytosolic calcium ion transport	108	1	0.68	1.47059	0.498	1
GO:1900371	regulation of purine nucleotide biosynth...	108	1	0.68	1.47059	0.498	1
GO:1903311	regulation of mRNA metabolic process	108	1	0.68	1.47059	0.498	1
GO:0009165	nucleotide biosynthetic process	264	2	1.67	1.1976	0.50093	1
GO:0071902	positive regulation of protein serine/th...	264	2	1.67	1.1976	0.50093	1
GO:0006023	aminoglycan biosynthetic process	109	1	0.69	1.44928	0.50121	1
GO:0009799	specification of symmetry	109	1	0.69	1.44928	0.50121	1
GO:0031497	chromatin assembly	109	1	0.69	1.44928	0.50121	1
GO:0006928	movement of cell or subcellular componen...	1679	11	10.64	1.03383	0.50158	1
GO:0006839	mitochondrial transport	265	2	1.68	1.19048	0.50295	1
GO:0071495	cellular response to endogenous stimulus	1209	8	7.66	1.04439	0.50336	1
GO:1900182	positive regulation of protein localizat...	110	1	0.7	1.42857	0.50439	1
GO:1903036	positive regulation of response to wound...	110	1	0.7	1.42857	0.50439	1
GO:1903509	liposaccharide metabolic process	110	1	0.7	1.42857	0.50439	1
GO:0002218	activation of innate immune response	266	2	1.69	1.18343	0.50496	1
GO:1901987	regulation of cell cycle phase transitio...	267	2	1.69	1.18343	0.50696	1
GO:0007188	adenylate cyclase-modulating G-protein c...	111	1	0.7	1.42857	0.50756	1
GO:0030518	intracellular steroid hormone receptor s...	111	1	0.7	1.42857	0.50756	1
GO:0031638	zymogen activation	111	1	0.7	1.42857	0.50756	1
GO:0030154	cell differentiation	3105	20	19.67	1.01678	0.50844	1
GO:1904951	positive regulation of establishment of ...	426	3	2.7	1.11111	0.50939	1
GO:0051017	actin filament bundle assembly	112	1	0.71	1.40845	0.5107	1
GO:0072073	kidney epithelium development	112	1	0.71	1.40845	0.5107	1
GO:1901293	nucleoside phosphate biosynthetic proces...	269	2	1.7	1.17647	0.51095	1
GO:0008015	blood circulation	427	3	2.71	1.10701	0.51097	1
GO:0048514	blood vessel morphogenesis	427	3	2.71	1.10701	0.51097	1
GO:0051173	positive regulation of nitrogen compound...	1534	10	9.72	1.02881	0.51225	1
GO:0006936	muscle contraction	270	2	1.71	1.16959	0.51294	1
GO:0051606	detection of stimulus	270	2	1.71	1.16959	0.51294	1
GO:0008637	apoptotic mitochondrial changes	113	1	0.72	1.38889	0.51383	1
GO:0043280	positive regulation of cysteine-type end...	113	1	0.72	1.38889	0.51383	1
GO:0050806	positive regulation of synaptic transmis...	113	1	0.72	1.38889	0.51383	1
GO:0006397	mRNA processing	429	3	2.72	1.10294	0.51413	1
GO:0002237	response to molecule of bacterial origin	271	2	1.72	1.16279	0.51492	1
GO:0003013	circulatory system process	430	3	2.72	1.10294	0.5157	1
GO:0051603	proteolysis involved in cellular protein...	589	4	3.73	1.07239	0.51628	1
GO:0000070	mitotic sister chromatid segregation	114	1	0.72	1.38889	0.51693	1
GO:0050767	regulation of neurogenesis	590	4	3.74	1.06952	0.51762	1
GO:1902680	positive regulation of RNA biosynthetic ...	1224	8	7.75	1.03226	0.51777	1
GO:0007600	sensory perception	432	3	2.74	1.09489	0.51884	1
GO:0048010	vascular endothelial growth factor recep...	273	2	1.73	1.15607	0.51887	1
GO:0060070	canonical Wnt signaling pathway	273	2	1.73	1.15607	0.51887	1
GO:0044255	cellular lipid metabolic process	909	6	5.76	1.04167	0.51966	1
GO:0002223	stimulatory C-type lectin receptor signa...	115	1	0.73	1.36986	0.52002	1
GO:0010977	negative regulation of neuron projection...	115	1	0.73	1.36986	0.52002	1
GO:0016125	sterol metabolic process	115	1	0.73	1.36986	0.52002	1
GO:1901361	organic cyclic compound catabolic proces...	433	3	2.74	1.09489	0.52041	1
GO:0031324	negative regulation of cellular metaboli...	2018	13	12.79	1.01642	0.52045	1
GO:0007155	cell adhesion	1228	8	7.78	1.02828	0.52159	1
GO:0007265	Ras protein signal transduction	434	3	2.75	1.09091	0.52197	1
GO:0009163	nucleoside biosynthetic process	116	1	0.73	1.36986	0.52309	1
GO:0030879	mammary gland development	116	1	0.73	1.36986	0.52309	1
GO:0051100	negative regulation of binding	116	1	0.73	1.36986	0.52309	1
GO:0061572	actin filament bundle organization	116	1	0.73	1.36986	0.52309	1
GO:0022610	biological adhesion	1231	8	7.8	1.02564	0.52446	1
GO:0010557	positive regulation of macromolecule bio...	1390	9	8.81	1.02157	0.5248	1
GO:0002220	innate immune response activating cell s...	117	1	0.74	1.35135	0.52614	1
GO:0019362	pyridine nucleotide metabolic process	117	1	0.74	1.35135	0.52614	1
GO:0030509	BMP signaling pathway	117	1	0.74	1.35135	0.52614	1
GO:0046496	nicotinamide nucleotide metabolic proces...	117	1	0.74	1.35135	0.52614	1
GO:0055002	striated muscle cell development	117	1	0.74	1.35135	0.52614	1
GO:0071248	cellular response to metal ion	117	1	0.74	1.35135	0.52614	1
GO:0002429	immune response-activating cell surface ...	277	2	1.75	1.14286	0.52671	1
GO:0006575	cellular modified amino acid metabolic p...	277	2	1.75	1.14286	0.52671	1
GO:0031589	cell-substrate adhesion	277	2	1.75	1.14286	0.52671	1
GO:0048667	cell morphogenesis involved in neuron di...	757	5	4.8	1.04167	0.52764	1
GO:0031667	response to nutrient levels	438	3	2.78	1.07914	0.5282	1
GO:0050878	regulation of body fluid levels	598	4	3.79	1.05541	0.52835	1
GO:0000184	nuclear-transcribed mRNA catabolic proce...	118	1	0.75	1.33333	0.52916	1
GO:0002440	production of molecular mediator of immu...	118	1	0.75	1.33333	0.52916	1
GO:0006892	post-Golgi vesicle-mediated transport	118	1	0.75	1.33333	0.52916	1
GO:0042542	response to hydrogen peroxide	118	1	0.75	1.33333	0.52916	1
GO:1901659	glycosyl compound biosynthetic process	118	1	0.75	1.33333	0.52916	1
GO:0016071	mRNA metabolic process	599	4	3.8	1.05263	0.52968	1
GO:0048545	response to steroid hormone	439	3	2.78	1.07914	0.52975	1
GO:0023014	signal transduction by protein phosphory...	759	5	4.81	1.0395	0.53002	1
GO:0031346	positive regulation of cell projection o...	279	2	1.77	1.12994	0.5306	1
GO:0040011	locomotion	1556	10	9.86	1.0142	0.5312	1
GO:0000723	telomere maintenance	119	1	0.75	1.33333	0.53217	1
GO:0030799	regulation of cyclic nucleotide metaboli...	119	1	0.75	1.33333	0.53217	1
GO:0042157	lipoprotein metabolic process	119	1	0.75	1.33333	0.53217	1
GO:0043524	negative regulation of neuron apoptotic ...	119	1	0.75	1.33333	0.53217	1
GO:0046467	membrane lipid biosynthetic process	119	1	0.75	1.33333	0.53217	1
GO:0046661	male sex differentiation	119	1	0.75	1.33333	0.53217	1
GO:0050821	protein stabilization	119	1	0.75	1.33333	0.53217	1
GO:0051092	positive regulation of NF-kappaB transcr...	119	1	0.75	1.33333	0.53217	1
GO:0060491	regulation of cell projection assembly	119	1	0.75	1.33333	0.53217	1
GO:0061337	cardiac conduction	119	1	0.75	1.33333	0.53217	1
GO:0071901	negative regulation of protein serine/th...	119	1	0.75	1.33333	0.53217	1
GO:0001667	ameboidal-type cell migration	280	2	1.77	1.12994	0.53253	1
GO:0002684	positive regulation of immune system pro...	762	5	4.83	1.0352	0.53358	1
GO:0006796	phosphate-containing compound metabolic ...	2671	17	16.92	1.00473	0.53496	1
GO:0002244	hematopoietic progenitor cell differenti...	120	1	0.76	1.31579	0.53516	1
GO:0002699	positive regulation of immune effector p...	120	1	0.76	1.31579	0.53516	1
GO:0035107	appendage morphogenesis	120	1	0.76	1.31579	0.53516	1
GO:0035108	limb morphogenesis	120	1	0.76	1.31579	0.53516	1
GO:0042742	defense response to bacterium	120	1	0.76	1.31579	0.53516	1
GO:0048284	organelle fusion	120	1	0.76	1.31579	0.53516	1
GO:0052652	cyclic purine nucleotide metabolic proce...	120	1	0.76	1.31579	0.53516	1
GO:0000910	cytokinesis	121	1	0.77	1.2987	0.53813	1
GO:0006694	steroid biosynthetic process	121	1	0.77	1.2987	0.53813	1
GO:0009190	cyclic nucleotide biosynthetic process	121	1	0.77	1.2987	0.53813	1
GO:0046058	cAMP metabolic process	121	1	0.77	1.2987	0.53813	1
GO:0098779	mitophagy in response to mitochondrial d...	121	1	0.77	1.2987	0.53813	1
GO:0098780	response to mitochondrial depolarisation	121	1	0.77	1.2987	0.53813	1
GO:1903510	mucopolysaccharide metabolic process	121	1	0.77	1.2987	0.53813	1
GO:0051047	positive regulation of secretion	283	2	1.79	1.11732	0.53831	1
GO:0010035	response to inorganic substance	446	3	2.83	1.06007	0.54052	1
GO:0006641	triglyceride metabolic process	122	1	0.77	1.2987	0.54109	1
GO:0034614	cellular response to reactive oxygen spe...	122	1	0.77	1.2987	0.54109	1
GO:2001056	positive regulation of cysteine-type end...	122	1	0.77	1.2987	0.54109	1
GO:0000187	activation of MAPK activity	123	1	0.78	1.28205	0.54402	1
GO:0006937	regulation of muscle contraction	123	1	0.78	1.28205	0.54402	1
GO:0007259	JAK-STAT cascade	123	1	0.78	1.28205	0.54402	1
GO:0032104	regulation of response to extracellular ...	123	1	0.78	1.28205	0.54402	1
GO:0032107	regulation of response to nutrient level...	123	1	0.78	1.28205	0.54402	1
GO:0097696	STAT cascade	123	1	0.78	1.28205	0.54402	1
GO:0010876	lipid localization	287	2	1.82	1.0989	0.54593	1
GO:0042981	regulation of apoptotic process	1254	8	7.94	1.00756	0.54619	1
GO:0044711	single-organism biosynthetic process	1574	10	9.97	1.00301	0.54654	1
GO:0003205	cardiac chamber development	124	1	0.79	1.26582	0.54694	1
GO:0032200	telomere organization	124	1	0.79	1.26582	0.54694	1
GO:0044724	single-organism carbohydrate catabolic p...	124	1	0.79	1.26582	0.54694	1
GO:0055076	transition metal ion homeostasis	124	1	0.79	1.26582	0.54694	1
GO:0060041	retina development in camera-type eye	124	1	0.79	1.26582	0.54694	1
GO:0072524	pyridine-containing compound metabolic p...	124	1	0.79	1.26582	0.54694	1
GO:0002253	activation of immune response	451	3	2.86	1.04895	0.54813	1
GO:0044772	mitotic cell cycle phase transition	452	3	2.86	1.04895	0.54965	1
GO:0051028	mRNA transport	125	1	0.79	1.26582	0.54983	1
GO:0071456	cellular response to hypoxia	125	1	0.79	1.26582	0.54983	1
GO:0071772	response to BMP	125	1	0.79	1.26582	0.54983	1
GO:0071773	cellular response to BMP stimulus	125	1	0.79	1.26582	0.54983	1
GO:0019637	organophosphate metabolic process	937	6	5.94	1.0101	0.54999	1
GO:0002252	immune effector process	615	4	3.9	1.02564	0.55076	1
GO:0048870	cell motility	1099	7	6.96	1.00575	0.5513	1
GO:0051674	localization of cell	1099	7	6.96	1.00575	0.5513	1
GO:0007420	brain development	616	4	3.9	1.02564	0.55206	1
GO:0044702	single organism reproductive process	939	6	5.95	1.0084	0.55212	1
GO:0009101	glycoprotein biosynthetic process	454	3	2.88	1.04167	0.55266	1
GO:0090263	positive regulation of canonical Wnt sig...	126	1	0.8	1.25	0.55271	1
GO:0051254	positive regulation of RNA metabolic pro...	1262	8	8	1	0.55367	1
GO:0071407	cellular response to organic cyclic comp...	455	3	2.88	1.04167	0.55417	1
GO:0044092	negative regulation of molecular functio...	941	6	5.96	1.00671	0.55425	1
GO:1902589	single-organism organelle organization	2382	15	15.09	0.994036	0.55492	1
GO:0001890	placenta development	127	1	0.8	1.25	0.55557	1
GO:0007187	G-protein coupled receptor signaling pat...	127	1	0.8	1.25	0.55557	1
GO:0045859	regulation of protein kinase activity	781	5	4.95	1.0101	0.55587	1
GO:0000904	cell morphogenesis involved in different...	943	6	5.97	1.00503	0.55638	1
GO:0043067	regulation of programmed cell death	1265	8	8.01	0.998752	0.55646	1
GO:0010038	response to metal ion	293	2	1.86	1.07527	0.55721	1
GO:0050673	epithelial cell proliferation	293	2	1.86	1.07527	0.55721	1
GO:0015718	monocarboxylic acid transport	128	1	0.81	1.23457	0.55841	1
GO:0032355	response to estradiol	128	1	0.81	1.23457	0.55841	1
GO:0044801	single-organism membrane fusion	128	1	0.81	1.23457	0.55841	1
GO:0051704	multi-organism process	1909	12	12.09	0.992556	0.5591	1
GO:0006639	acylglycerol metabolic process	129	1	0.82	1.21951	0.56124	1
GO:0007269	neurotransmitter secretion	129	1	0.82	1.21951	0.56124	1
GO:0043488	regulation of mRNA stability	129	1	0.82	1.21951	0.56124	1
GO:0070509	calcium ion import	129	1	0.82	1.21951	0.56124	1
GO:0017038	protein import	296	2	1.88	1.06383	0.56277	1
GO:0006638	neutral lipid metabolic process	130	1	0.82	1.21951	0.56405	1
GO:0006733	oxidoreduction coenzyme metabolic proces...	130	1	0.82	1.21951	0.56405	1
GO:0055001	muscle cell development	130	1	0.82	1.21951	0.56405	1
GO:0009991	response to extracellular stimulus	462	3	2.93	1.02389	0.56462	1
GO:0048699	generation of neurons	1436	9	9.1	0.989011	0.56568	1
GO:0043241	protein complex disassembly	298	2	1.89	1.0582	0.56645	1
GO:0016052	carbohydrate catabolic process	131	1	0.83	1.20482	0.56683	1
GO:0000278	mitotic cell cycle	954	6	6.04	0.993377	0.568	1
GO:0006333	chromatin assembly or disassembly	132	1	0.84	1.19048	0.56961	1
GO:0010950	positive regulation of endopeptidase act...	132	1	0.84	1.19048	0.56961	1
GO:0019722	calcium-mediated signaling	132	1	0.84	1.19048	0.56961	1
GO:0031345	negative regulation of cell projection o...	132	1	0.84	1.19048	0.56961	1
GO:0036294	cellular response to decreased oxygen le...	132	1	0.84	1.19048	0.56961	1
GO:0043487	regulation of RNA stability	132	1	0.84	1.19048	0.56961	1
GO:0090002	establishment of protein localization to...	132	1	0.84	1.19048	0.56961	1
GO:0007507	heart development	466	3	2.95	1.01695	0.57053	1
GO:0046907	intracellular transport	1764	11	11.18	0.9839	0.57109	1
GO:1901137	carbohydrate derivative biosynthetic pro...	795	5	5.04	0.992063	0.57197	1
GO:0033002	muscle cell proliferation	133	1	0.84	1.19048	0.57236	1
GO:0043409	negative regulation of MAPK cascade	133	1	0.84	1.19048	0.57236	1
GO:0007186	G-protein coupled receptor signaling pat...	632	4	4	1	0.57263	1
GO:0022603	regulation of anatomical structure morph...	796	5	5.04	0.992063	0.57311	1
GO:0006886	intracellular protein transport	959	6	6.08	0.986842	0.57323	1
GO:0048511	rhythmic process	302	2	1.91	1.04712	0.57375	1
GO:0051347	positive regulation of transferase activ...	633	4	4.01	0.997506	0.57389	1
GO:0008283	cell proliferation	1608	10	10.19	0.981354	0.57504	1
GO:0006665	sphingolipid metabolic process	134	1	0.85	1.17647	0.5751	1
GO:0099531	presynaptic process involved in synaptic...	134	1	0.85	1.17647	0.5751	1
GO:0031347	regulation of defense response	635	4	4.02	0.995025	0.57642	1
GO:1903047	mitotic cell cycle process	800	5	5.07	0.986193	0.57765	1
GO:0007519	skeletal muscle tissue development	135	1	0.86	1.16279	0.57781	1
GO:0043542	endothelial cell migration	135	1	0.86	1.16279	0.57781	1
GO:0048736	appendage development	135	1	0.86	1.16279	0.57781	1
GO:0060173	limb development	135	1	0.86	1.16279	0.57781	1
GO:0006629	lipid metabolic process	1127	7	7.14	0.980392	0.57874	1
GO:0048754	branching morphogenesis of an epithelial...	136	1	0.86	1.16279	0.58052	1
GO:0009725	response to hormone	968	6	6.13	0.978793	0.58258	1
GO:0098602	single organism cell adhesion	640	4	4.05	0.987654	0.58271	1
GO:0022407	regulation of cell-cell adhesion	307	2	1.95	1.02564	0.58275	1
GO:0051249	regulation of lymphocyte activation	307	2	1.95	1.02564	0.58275	1
GO:0000819	sister chromatid segregation	137	1	0.87	1.14943	0.5832	1
GO:0006323	DNA packaging	137	1	0.87	1.14943	0.5832	1
GO:0010675	regulation of cellular carbohydrate meta...	137	1	0.87	1.14943	0.5832	1
GO:1990138	neuron projection extension	137	1	0.87	1.14943	0.5832	1
GO:1902582	single-organism intracellular transport	1618	10	10.25	0.97561	0.58329	1
GO:0006470	protein dephosphorylation	308	2	1.95	1.02564	0.58453	1
GO:0003008	system process	1296	8	8.21	0.974421	0.58489	1
GO:0006914	autophagy	476	3	3.02	0.993377	0.58508	1
GO:0000724	double-strand break repair via homologou...	138	1	0.87	1.14943	0.58587	1
GO:0000725	recombinational repair	138	1	0.87	1.14943	0.58587	1
GO:0071241	cellular response to inorganic substance	138	1	0.87	1.14943	0.58587	1
GO:0032984	macromolecular complex disassembly	309	2	1.96	1.02041	0.58631	1
GO:0071453	cellular response to oxygen levels	139	1	0.88	1.13636	0.58852	1
GO:0014070	response to organic cyclic compound	810	5	5.13	0.974659	0.5889	1
GO:0010564	regulation of cell cycle process	479	3	3.03	0.990099	0.58939	1
GO:0043623	cellular protein complex assembly	479	3	3.03	0.990099	0.58939	1
GO:0051346	negative regulation of hydrolase activit...	311	2	1.97	1.01523	0.58984	1
GO:0010212	response to ionizing radiation	140	1	0.89	1.1236	0.59115	1
GO:0035304	regulation of protein dephosphorylation	140	1	0.89	1.1236	0.59115	1
GO:0051128	regulation of cellular component organiz...	1952	12	12.37	0.970089	0.59204	1
GO:0000423	macromitophagy	141	1	0.89	1.1236	0.59377	1
GO:0009952	anterior/posterior pattern specification	141	1	0.89	1.1236	0.59377	1
GO:1901565	organonitrogen compound catabolic proces...	314	2	1.99	1.00503	0.59511	1
GO:0007417	central nervous system development	816	5	5.17	0.967118	0.59557	1
GO:0050776	regulation of immune response	816	5	5.17	0.967118	0.59557	1
GO:0071897	DNA biosynthetic process	142	1	0.9	1.11111	0.59637	1
GO:0060322	head development	652	4	4.13	0.968523	0.5976	1
GO:0006766	vitamin metabolic process	143	1	0.91	1.0989	0.59896	1
GO:0010952	positive regulation of peptidase activit...	143	1	0.91	1.0989	0.59896	1
GO:2001020	regulation of response to DNA damage sti...	143	1	0.91	1.0989	0.59896	1
GO:0006605	protein targeting	655	4	4.15	0.963855	0.60127	1
GO:1902806	regulation of cell cycle G1/S phase tran...	144	1	0.91	1.0989	0.60152	1
GO:0009790	embryo development	822	5	5.21	0.959693	0.60218	1
GO:0006508	proteolysis	1317	8	8.34	0.959233	0.60369	1
GO:0010770	positive regulation of cell morphogenesi...	145	1	0.92	1.08696	0.60407	1
GO:0060538	skeletal muscle organ development	145	1	0.92	1.08696	0.60407	1
GO:0019220	regulation of phosphate metabolic proces...	1483	9	9.4	0.957447	0.60598	1
GO:0000077	DNA damage checkpoint	146	1	0.93	1.07527	0.60661	1
GO:0006109	regulation of carbohydrate metabolic pro...	146	1	0.93	1.07527	0.60661	1
GO:0010565	regulation of cellular ketone metabolic ...	146	1	0.93	1.07527	0.60661	1
GO:0035303	regulation of dephosphorylation	146	1	0.93	1.07527	0.60661	1
GO:0051223	regulation of protein transport	660	4	4.18	0.956938	0.60735	1
GO:0043549	regulation of kinase activity	828	5	5.25	0.952381	0.60873	1
GO:0010632	regulation of epithelial cell migration	147	1	0.93	1.07527	0.60913	1
GO:0006066	alcohol metabolic process	323	2	2.05	0.97561	0.61061	1
GO:1901362	organic cyclic compound biosynthetic pro...	3746	23	23.73	0.969237	0.61093	1
GO:1903531	negative regulation of secretion by cell	148	1	0.94	1.06383	0.61163	1
GO:2000027	regulation of organ morphogenesis	148	1	0.94	1.06383	0.61163	1
GO:0031328	positive regulation of cellular biosynth...	1490	9	9.44	0.95339	0.61183	1
GO:0002520	immune system development	665	4	4.21	0.950119	0.61337	1
GO:0006626	protein targeting to mitochondrion	149	1	0.94	1.06383	0.61412	1
GO:0007163	establishment or maintenance of cell pol...	149	1	0.94	1.06383	0.61412	1
GO:0014031	mesenchymal cell development	149	1	0.94	1.06383	0.61412	1
GO:0045637	regulation of myeloid cell differentiati...	149	1	0.94	1.06383	0.61412	1
GO:0050852	T cell receptor signaling pathway	149	1	0.94	1.06383	0.61412	1
GO:0051093	negative regulation of developmental pro...	666	4	4.22	0.947867	0.61457	1
GO:0031325	positive regulation of cellular metaboli...	2468	15	15.64	0.959079	0.61468	1
GO:0051168	nuclear export	150	1	0.95	1.05263	0.61659	1
GO:1901215	negative regulation of neuron death	150	1	0.95	1.05263	0.61659	1
GO:0051174	regulation of phosphorus metabolic proce...	1496	9	9.48	0.949367	0.61682	1
GO:0009100	glycoprotein metabolic process	499	3	3.16	0.949367	0.61738	1
GO:0016482	cytoplasmic transport	1169	7	7.41	0.944669	0.61841	1
GO:0007173	epidermal growth factor receptor signali...	328	2	2.08	0.961538	0.61903	1
GO:0051090	regulation of sequence-specific DNA bind...	328	2	2.08	0.961538	0.61903	1
GO:0050657	nucleic acid transport	151	1	0.96	1.04167	0.61905	1
GO:0050658	RNA transport	151	1	0.96	1.04167	0.61905	1
GO:0051960	regulation of nervous system development	671	4	4.25	0.941176	0.62052	1
GO:0007169	transmembrane receptor protein tyrosine ...	839	5	5.32	0.93985	0.62059	1
GO:0007266	Rho protein signal transduction	152	1	0.96	1.04167	0.62149	1
GO:0031669	cellular response to nutrient levels	152	1	0.96	1.04167	0.62149	1
GO:0009749	response to glucose	153	1	0.97	1.03093	0.62392	1
GO:0048864	stem cell development	153	1	0.97	1.03093	0.62392	1
GO:0010563	negative regulation of phosphorus metabo...	504	3	3.19	0.940439	0.62418	1
GO:0045936	negative regulation of phosphate metabol...	504	3	3.19	0.940439	0.62418	1
GO:0048858	cell projection morphogenesis	1010	6	6.4	0.9375	0.62484	1
GO:0031175	neuron projection development	1011	6	6.41	0.936037	0.62582	1
GO:0010822	positive regulation of mitochondrion org...	154	1	0.98	1.02041	0.62632	1
GO:0031570	DNA integrity checkpoint	154	1	0.98	1.02041	0.62632	1
GO:0051236	establishment of RNA localization	154	1	0.98	1.02041	0.62632	1
GO:0044281	small molecule metabolic process	2324	14	14.72	0.951087	0.6268	1
GO:0071702	organic substance transport	2326	14	14.74	0.949796	0.62817	1
GO:0043009	chordate embryonic development	507	3	3.21	0.934579	0.62822	1
GO:0022008	neurogenesis	1510	9	9.57	0.940439	0.62833	1
GO:0009408	response to heat	155	1	0.98	1.02041	0.62872	1
GO:0031099	regeneration	155	1	0.98	1.02041	0.62872	1
GO:0061025	membrane fusion	155	1	0.98	1.02041	0.62872	1
GO:0038127	ERBB signaling pathway	334	2	2.12	0.943396	0.62895	1
GO:0043933	macromolecular complex subunit organizat...	2328	14	14.75	0.949153	0.62953	1
GO:0009187	cyclic nucleotide metabolic process	156	1	0.99	1.0101	0.6311	1
GO:0010810	regulation of cell-substrate adhesion	156	1	0.99	1.0101	0.6311	1
GO:0071804	cellular potassium ion transport	156	1	0.99	1.0101	0.6311	1
GO:0071805	potassium ion transmembrane transport	156	1	0.99	1.0101	0.6311	1
GO:0001568	blood vessel development	510	3	3.23	0.928793	0.63223	1
GO:0051179	localization	4900	30	31.04	0.966495	0.63249	1
GO:0030203	glycosaminoglycan metabolic process	157	1	0.99	1.0101	0.63346	1
GO:0032845	negative regulation of homeostatic proce...	157	1	0.99	1.0101	0.63346	1
GO:0009792	embryo development ending in birth or eg...	511	3	3.24	0.925926	0.63356	1
GO:0030335	positive regulation of cell migration	338	2	2.14	0.934579	0.63545	1
GO:0009746	response to hexose	158	1	1	1	0.63581	1
GO:0030177	positive regulation of Wnt signaling pat...	158	1	1	1	0.63581	1
GO:0043393	regulation of protein binding	158	1	1	1	0.63581	1
GO:0048762	mesenchymal cell differentiation	158	1	1	1	0.63581	1
GO:0007389	pattern specification process	340	2	2.15	0.930233	0.63867	1
GO:1903530	regulation of secretion by cell	515	3	3.26	0.920245	0.63885	1
GO:0006996	organelle organization	3313	20	20.99	0.952835	0.63924	1
GO:0009611	response to wounding	857	5	5.43	0.92081	0.63955	1
GO:1901136	carbohydrate derivative catabolic proces...	160	1	1.01	0.990099	0.64047	1
GO:0006836	neurotransmitter transport	161	1	1.02	0.980392	0.64277	1
GO:0006790	sulfur compound metabolic process	343	2	2.17	0.921659	0.64345	1
GO:0032990	cell part morphogenesis	1030	6	6.53	0.918836	0.64411	1
GO:0001505	regulation of neurotransmitter levels	162	1	1.03	0.970874	0.64506	1
GO:0002478	antigen processing and presentation of e...	162	1	1.03	0.970874	0.64506	1
GO:0042306	regulation of protein import into nucleu...	162	1	1.03	0.970874	0.64506	1
GO:0051054	positive regulation of DNA metabolic pro...	162	1	1.03	0.970874	0.64506	1
GO:1901991	negative regulation of mitotic cell cycl...	162	1	1.03	0.970874	0.64506	1
GO:2000021	regulation of ion homeostasis	162	1	1.03	0.970874	0.64506	1
GO:0019438	aromatic compound biosynthetic process	3647	22	23.11	0.951969	0.64642	1
GO:0048285	organelle fission	521	3	3.3	0.909091	0.64668	1
GO:0002449	lymphocyte mediated immunity	163	1	1.03	0.970874	0.64734	1
GO:0006022	aminoglycan metabolic process	163	1	1.03	0.970874	0.64734	1
GO:0034284	response to monosaccharide	163	1	1.03	0.970874	0.64734	1
GO:0023056	positive regulation of signaling	1368	8	8.67	0.922722	0.64756	1
GO:2000147	positive regulation of cell motility	346	2	2.19	0.913242	0.64819	1
GO:0009653	anatomical structure morphogenesis	2357	14	14.93	0.937709	0.64907	1
GO:0019884	antigen processing and presentation of e...	164	1	1.04	0.961538	0.6496	1
GO:0035637	multicellular organismal signaling	164	1	1.04	0.961538	0.6496	1
GO:0050796	regulation of insulin secretion	164	1	1.04	0.961538	0.6496	1
GO:0009605	response to external stimulus	2032	12	12.87	0.932401	0.65049	1
GO:0061138	morphogenesis of a branching epithelium	165	1	1.05	0.952381	0.65185	1
GO:0071704	organic substance metabolic process	9023	56	57.17	0.979535	0.65254	1
GO:0051048	negative regulation of secretion	166	1	1.05	0.952381	0.65408	1
GO:1904589	regulation of protein import	166	1	1.05	0.952381	0.65408	1
GO:0002694	regulation of leukocyte activation	351	2	2.22	0.900901	0.65598	1
GO:0042110	T cell activation	352	2	2.23	0.896861	0.65752	1
GO:0070489	T cell aggregation	352	2	2.23	0.896861	0.65752	1
GO:0006511	ubiquitin-dependent protein catabolic pr...	530	3	3.36	0.892857	0.65821	1
GO:0045087	innate immune response	876	5	5.55	0.900901	0.65894	1
GO:0071593	lymphocyte aggregation	353	2	2.24	0.892857	0.65905	1
GO:0048869	cellular developmental process	3347	20	21.21	0.942951	0.65921	1
GO:0045444	fat cell differentiation	169	1	1.07	0.934579	0.66069	1
GO:0051321	meiotic cell cycle	169	1	1.07	0.934579	0.66069	1
GO:0001944	vasculature development	532	3	3.37	0.890208	0.66074	1
GO:0044699	single-organism process	11035	69	69.91	0.986983	0.66133	1
GO:0006979	response to oxidative stress	355	2	2.25	0.888889	0.66211	1
GO:0010647	positive regulation of cell communicatio...	1386	8	8.78	0.911162	0.6624	1
GO:0002460	adaptive immune response based on somati...	170	1	1.08	0.925926	0.66287	1
GO:0008406	gonad development	170	1	1.08	0.925926	0.66287	1
GO:1901988	negative regulation of cell cycle phase ...	170	1	1.08	0.925926	0.66287	1
GO:0043161	proteasome-mediated ubiquitin-dependent ...	356	2	2.26	0.884956	0.66363	1
GO:0022414	reproductive process	1051	6	6.66	0.900901	0.66373	1
GO:0000003	reproduction	1052	6	6.67	0.89955	0.66465	1
GO:0051272	positive regulation of cellular componen...	357	2	2.26	0.884956	0.66514	1
GO:0019941	modification-dependent protein catabolic...	538	3	3.41	0.879765	0.66824	1
GO:0005975	carbohydrate metabolic process	886	5	5.61	0.891266	0.66888	1
GO:0030258	lipid modification	173	1	1.1	0.909091	0.66932	1
GO:0043588	skin development	173	1	1.1	0.909091	0.66932	1
GO:0045665	negative regulation of neuron differenti...	173	1	1.1	0.909091	0.66932	1
GO:0045860	positive regulation of protein kinase ac...	539	3	3.41	0.879765	0.66947	1
GO:0040017	positive regulation of locomotion	360	2	2.28	0.877193	0.66965	1
GO:0070486	leukocyte aggregation	360	2	2.28	0.877193	0.66965	1
GO:0006814	sodium ion transport	174	1	1.1	0.909091	0.67144	1
GO:0045137	development of primary sexual characteri...	174	1	1.1	0.909091	0.67144	1
GO:0010605	negative regulation of macromolecule met...	2063	12	13.07	0.918133	0.67197	1
GO:0009896	positive regulation of catabolic process	362	2	2.29	0.873362	0.67263	1
GO:0032846	positive regulation of homeostatic proce...	175	1	1.11	0.900901	0.67355	1
GO:0043523	regulation of neuron apoptotic process	175	1	1.11	0.900901	0.67355	1
GO:0008380	RNA splicing	364	2	2.31	0.865801	0.67559	1
GO:0006415	translational termination	176	1	1.12	0.892857	0.67565	1
GO:0030100	regulation of endocytosis	176	1	1.12	0.892857	0.67565	1
GO:0046578	regulation of Ras protein signal transdu...	176	1	1.12	0.892857	0.67565	1
GO:0050851	antigen receptor-mediated signaling path...	176	1	1.12	0.892857	0.67565	1
GO:2001235	positive regulation of apoptotic signali...	176	1	1.12	0.892857	0.67565	1
GO:0031668	cellular response to extracellular stimu...	177	1	1.12	0.892857	0.67773	1
GO:0043632	modification-dependent macromolecule cat...	546	3	3.46	0.867052	0.67805	1
GO:0023061	signal release	367	2	2.33	0.858369	0.67998	1
GO:0006935	chemotaxis	724	4	4.59	0.87146	0.68012	1
GO:0042330	taxis	724	4	4.59	0.87146	0.68012	1
GO:0032501	multicellular organismal process	5469	33	34.65	0.952381	0.68019	1
GO:0001763	morphogenesis of a branching structure	179	1	1.13	0.884956	0.68185	1
GO:0006643	membrane lipid metabolic process	179	1	1.13	0.884956	0.68185	1
GO:0016051	carbohydrate biosynthetic process	179	1	1.13	0.884956	0.68185	1
GO:0072655	establishment of protein localization to...	179	1	1.13	0.884956	0.68185	1
GO:0051234	establishment of localization	4036	24	25.57	0.9386	0.68351	1
GO:0048002	antigen processing and presentation of p...	180	1	1.14	0.877193	0.68389	1
GO:0048015	phosphatidylinositol-mediated signaling	180	1	1.14	0.877193	0.68389	1
GO:0090276	regulation of peptide hormone secretion	180	1	1.14	0.877193	0.68389	1
GO:0070201	regulation of establishment of protein l...	728	4	4.61	0.867679	0.68434	1
GO:0046903	secretion	902	5	5.71	0.875657	0.68439	1
GO:0071900	regulation of protein serine/threonine k...	552	3	3.5	0.857143	0.68527	1
GO:0050877	neurological system process	729	4	4.62	0.865801	0.6854	1
GO:0010975	regulation of neuron projection developm...	371	2	2.35	0.851064	0.68577	1
GO:0002682	regulation of immune system process	1247	7	7.9	0.886076	0.68659	1
GO:0015931	nucleobase-containing compound transport	182	1	1.15	0.869565	0.68794	1
GO:0032879	regulation of localization	2087	12	13.22	0.907716	0.68811	1
GO:0080134	regulation of response to stress	1249	7	7.91	0.884956	0.68823	1
GO:0044237	cellular metabolic process	8781	54	55.63	0.970699	0.68826	1
GO:0009617	response to bacterium	373	2	2.36	0.847458	0.68863	1
GO:0002376	immune system process	2089	12	13.24	0.906344	0.68943	1
GO:0006909	phagocytosis	183	1	1.16	0.862069	0.68994	1
GO:0007219	Notch signaling pathway	183	1	1.16	0.862069	0.68994	1
GO:0048017	inositol lipid-mediated signaling	183	1	1.16	0.862069	0.68994	1
GO:0070585	protein localization to mitochondrion	183	1	1.16	0.862069	0.68994	1
GO:0048011	neurotrophin TRK receptor signaling path...	374	2	2.37	0.843882	0.69006	1
GO:0006403	RNA localization	184	1	1.17	0.854701	0.69194	1
GO:0007623	circadian rhythm	184	1	1.17	0.854701	0.69194	1
GO:0002791	regulation of peptide secretion	185	1	1.17	0.854701	0.69391	1
GO:0009743	response to carbohydrate	185	1	1.17	0.854701	0.69391	1
GO:0051224	negative regulation of protein transport	185	1	1.17	0.854701	0.69391	1
GO:0070372	regulation of ERK1 and ERK2 cascade	185	1	1.17	0.854701	0.69391	1
GO:0038179	neurotrophin signaling pathway	377	2	2.39	0.83682	0.69429	1
GO:0009967	positive regulation of signal transducti...	1257	7	7.96	0.879397	0.69477	1
GO:0010498	proteasomal protein catabolic process	378	2	2.39	0.83682	0.69569	1
GO:0043627	response to estrogen	186	1	1.18	0.847458	0.69588	1
GO:0051046	regulation of secretion	561	3	3.55	0.84507	0.69588	1
GO:0006813	potassium ion transport	187	1	1.18	0.847458	0.69783	1
GO:0015850	organic hydroxy compound transport	187	1	1.18	0.847458	0.69783	1
GO:0043406	positive regulation of MAP kinase activi...	187	1	1.18	0.847458	0.69783	1
GO:0098813	nuclear chromosome segregation	187	1	1.18	0.847458	0.69783	1
GO:0002764	immune response-regulating signaling pat...	563	3	3.57	0.840336	0.6982	1
GO:0033674	positive regulation of kinase activity	563	3	3.57	0.840336	0.6982	1
GO:0044106	cellular amine metabolic process	188	1	1.19	0.840336	0.69978	1
GO:0050865	regulation of cell activation	381	2	2.41	0.829876	0.69987	1
GO:0030073	insulin secretion	189	1	1.2	0.833333	0.7017	1
GO:0034654	nucleobase-containing compound biosynthe...	3587	21	22.73	0.923889	0.70269	1
GO:0006351	transcription, DNA-templated	3099	18	19.63	0.916964	0.70308	1
GO:0000956	nuclear-transcribed mRNA catabolic proce...	190	1	1.2	0.833333	0.70362	1
GO:0009612	response to mechanical stimulus	190	1	1.2	0.833333	0.70362	1
GO:1904062	regulation of cation transmembrane trans...	190	1	1.2	0.833333	0.70362	1
GO:0060341	regulation of cellular localization	1098	6	6.96	0.862069	0.70519	1
GO:0034613	cellular protein localization	1441	8	9.13	0.876232	0.70549	1
GO:0003007	heart morphogenesis	191	1	1.21	0.826446	0.70553	1
GO:0042787	protein ubiquitination involved in ubiqu...	191	1	1.21	0.826446	0.70553	1
GO:0007159	leukocyte cell-cell adhesion	386	2	2.45	0.816327	0.70672	1
GO:0010506	regulation of autophagy	192	1	1.22	0.819672	0.70742	1
GO:1901617	organic hydroxy compound biosynthetic pr...	192	1	1.22	0.819672	0.70742	1
GO:0006486	protein glycosylation	387	2	2.45	0.816327	0.70808	1
GO:0007067	mitotic nuclear division	387	2	2.45	0.816327	0.70808	1
GO:0043413	macromolecule glycosylation	387	2	2.45	0.816327	0.70808	1
GO:0032844	regulation of homeostatic process	388	2	2.46	0.813008	0.70943	1
GO:0097659	nucleic acid-templated transcription	3112	18	19.72	0.912779	0.71031	1
GO:0009892	negative regulation of metabolic process	2288	13	14.5	0.896552	0.71051	1
GO:1904950	negative regulation of establishment of ...	194	1	1.23	0.813008	0.71117	1
GO:0070727	cellular macromolecule localization	1450	8	9.19	0.870511	0.7122	1
GO:0009308	amine metabolic process	195	1	1.24	0.806452	0.71302	1
GO:0072659	protein localization to plasma membrane	195	1	1.24	0.806452	0.71302	1
GO:0070085	glycosylation	391	2	2.48	0.806452	0.71345	1
GO:0010631	epithelial cell migration	196	1	1.24	0.806452	0.71487	1
GO:0060485	mesenchyme development	196	1	1.24	0.806452	0.71487	1
GO:0071103	DNA conformation change	196	1	1.24	0.806452	0.71487	1
GO:0007399	nervous system development	2129	12	13.49	0.889548	0.71526	1
GO:0060560	developmental growth involved in morphog...	197	1	1.25	0.8	0.7167	1
GO:0070371	ERK1 and ERK2 cascade	197	1	1.25	0.8	0.7167	1
GO:0090132	epithelium migration	197	1	1.25	0.8	0.7167	1
GO:1990778	protein localization to cell periphery	197	1	1.25	0.8	0.7167	1
GO:1901566	organonitrogen compound biosynthetic pro...	1287	7	8.15	0.858896	0.71849	1
GO:0016311	dephosphorylation	396	2	2.51	0.796813	0.72005	1
GO:0031647	regulation of protein stability	199	1	1.26	0.793651	0.72033	1
GO:0046822	regulation of nucleocytoplasmic transpor...	200	1	1.27	0.787402	0.72213	1
GO:0090130	tissue migration	200	1	1.27	0.787402	0.72213	1
GO:0007018	microtubule-based movement	201	1	1.27	0.787402	0.72392	1
GO:1901701	cellular response to oxygen-containing c...	946	5	5.99	0.834725	0.72457	1
GO:0050727	regulation of inflammatory response	202	1	1.28	0.78125	0.72569	1
GO:0048666	neuron development	1124	6	7.12	0.842697	0.72664	1
GO:0043170	macromolecule metabolic process	7775	47	49.26	0.954121	0.72789	1
GO:0006402	mRNA catabolic process	204	1	1.29	0.775194	0.72921	1
GO:0010821	regulation of mitochondrion organization	204	1	1.29	0.775194	0.72921	1
GO:0051091	positive regulation of sequence-specific...	204	1	1.29	0.775194	0.72921	1
GO:0007275	multicellular organism development	4128	24	26.15	0.917782	0.73047	1
GO:0006955	immune response	1304	7	8.26	0.847458	0.73139	1
GO:0044706	multi-multicellular organism process	206	1	1.31	0.763359	0.73268	1
GO:0044767	single-organism developmental process	4779	28	30.28	0.924703	0.73306	1
GO:0018130	heterocycle biosynthetic process	3646	21	23.1	0.909091	0.73332	1
GO:0016337	single organismal cell-cell adhesion	595	3	3.77	0.795756	0.73357	1
GO:0006457	protein folding	208	1	1.32	0.757576	0.73611	1
GO:0019932	second-messenger-mediated signaling	209	1	1.32	0.757576	0.73781	1
GO:0006302	double-strand break repair	210	1	1.33	0.75188	0.73949	1
GO:0034599	cellular response to oxidative stress	210	1	1.33	0.75188	0.73949	1
GO:0051050	positive regulation of transport	784	4	4.97	0.804829	0.73952	1
GO:0019882	antigen processing and presentation	212	1	1.34	0.746269	0.74284	1
GO:0044271	cellular nitrogen compound biosynthetic ...	4156	24	26.33	0.911508	0.74396	1
GO:0008544	epidermis development	213	1	1.35	0.740741	0.74449	1
GO:0090066	regulation of anatomical structure size	416	2	2.64	0.757576	0.74519	1
GO:0034109	homotypic cell-cell adhesion	418	2	2.65	0.754717	0.74759	1
GO:0045892	negative regulation of transcription, DN...	974	5	6.17	0.810373	0.74822	1
GO:0042592	homeostatic process	1330	7	8.43	0.830368	0.75034	1
GO:0007548	sex differentiation	217	1	1.37	0.729927	0.75101	1
GO:0016043	cellular component organization	5460	32	34.59	0.925123	0.75114	1
GO:0048522	positive regulation of cellular process	4011	23	25.41	0.905155	0.75228	1
GO:0030072	peptide hormone secretion	218	1	1.38	0.724638	0.75261	1
GO:0046883	regulation of hormone secretion	218	1	1.38	0.724638	0.75261	1
GO:0032940	secretion by cell	799	4	5.06	0.790514	0.75302	1
GO:0000902	cell morphogenesis	1335	7	8.46	0.827423	0.75388	1
GO:0050768	negative regulation of neurogenesis	219	1	1.39	0.719424	0.7542	1
GO:0044763	single-organism cellular process	10137	62	64.22	0.965431	0.75442	1
GO:0048731	system development	3689	21	23.37	0.898588	0.75447	1
GO:0050808	synapse organization	220	1	1.39	0.719424	0.75579	1
GO:0048646	anatomical structure formation involved ...	984	5	6.23	0.802568	0.7563	1
GO:0070588	calcium ion transmembrane transport	223	1	1.41	0.70922	0.76048	1
GO:0090087	regulation of peptide transport	224	1	1.42	0.704225	0.76202	1
GO:0032502	developmental process	4843	28	30.68	0.912647	0.76219	1
GO:0007610	behavior	624	3	3.95	0.759494	0.76278	1
GO:0042060	wound healing	624	3	3.95	0.759494	0.76278	1
GO:0002790	peptide secretion	225	1	1.43	0.699301	0.76355	1
GO:0000122	negative regulation of transcription fro...	626	3	3.97	0.755668	0.7647	1
GO:0006950	response to stress	3384	19	21.44	0.886194	0.76585	1
GO:0001822	kidney development	227	1	1.44	0.694444	0.76659	1
GO:0048863	stem cell differentiation	227	1	1.44	0.694444	0.76659	1
GO:0048534	hematopoietic or lymphoid organ developm...	629	3	3.99	0.75188	0.76755	1
GO:0006725	cellular aromatic compound metabolic pro...	5019	29	31.8	0.91195	0.76866	1
GO:0060828	regulation of canonical Wnt signaling pa...	229	1	1.45	0.689655	0.76959	1
GO:1901214	regulation of neuron death	229	1	1.45	0.689655	0.76959	1
GO:0032774	RNA biosynthetic process	3227	18	20.45	0.880196	0.76986	1
GO:0006401	RNA catabolic process	230	1	1.46	0.684932	0.77107	1
GO:0010948	negative regulation of cell cycle proces...	230	1	1.46	0.684932	0.77107	1
GO:0090316	positive regulation of intracellular pro...	230	1	1.46	0.684932	0.77107	1
GO:1903507	negative regulation of nucleic acid-temp...	1003	5	6.35	0.787402	0.77113	1
GO:1901360	organic cyclic compound metabolic proces...	5188	30	32.87	0.912686	0.77215	1
GO:0002768	immune response-regulating cell surface ...	440	2	2.79	0.716846	0.77281	1
GO:0006139	nucleobase-containing compound metabolic...	4868	28	30.84	0.907912	0.77304	1
GO:0048468	cell development	1890	10	11.97	0.835422	0.77578	1
GO:1902679	negative regulation of RNA biosynthetic ...	1012	5	6.41	0.780031	0.77791	1
GO:0016197	endosomal transport	236	1	1.5	0.666667	0.77978	1
GO:0018279	protein N-linked glycosylation via aspar...	236	1	1.5	0.666667	0.77978	1
GO:0018196	peptidyl-asparagine modification	237	1	1.5	0.666667	0.7812	1
GO:0051961	negative regulation of nervous system de...	238	1	1.51	0.662252	0.78261	1
GO:0006810	transport	3919	22	24.83	0.886025	0.78476	1
GO:1903651	positive regulation of cytoplasmic trans...	240	1	1.52	0.657895	0.78541	1
GO:0072001	renal system development	241	1	1.53	0.653595	0.78679	1
GO:0051260	protein homooligomerization	242	1	1.53	0.653595	0.78817	1
GO:0044260	cellular macromolecule metabolic process	7290	43	46.19	0.930937	0.7883	1
GO:0045732	positive regulation of protein catabolic...	244	1	1.55	0.645161	0.79089	1
GO:0045017	glycerolipid biosynthetic process	245	1	1.55	0.645161	0.79224	1
GO:1902533	positive regulation of intracellular sig...	847	4	5.37	0.744879	0.79269	1
GO:0032989	cellular component morphogenesis	1399	7	8.86	0.790068	0.79611	1
GO:0002250	adaptive immune response	248	1	1.57	0.636943	0.79624	1
GO:0007059	chromosome segregation	248	1	1.57	0.636943	0.79624	1
GO:0007568	aging	251	1	1.59	0.628931	0.80016	1
GO:1901990	regulation of mitotic cell cycle phase t...	251	1	1.59	0.628931	0.80016	1
GO:0071840	cellular component organization or bioge...	5580	32	35.35	0.905233	0.80095	1
GO:0007009	plasma membrane organization	252	1	1.6	0.625	0.80145	1
GO:0030522	intracellular receptor signaling pathway	252	1	1.6	0.625	0.80145	1
GO:0043010	camera-type eye development	252	1	1.6	0.625	0.80145	1
GO:0043408	regulation of MAPK cascade	668	3	4.23	0.70922	0.80217	1
GO:0051235	maintenance of location	253	1	1.6	0.625	0.80273	1
GO:0051253	negative regulation of RNA metabolic pro...	1050	5	6.65	0.75188	0.80492	1
GO:0022604	regulation of cell morphogenesis	472	2	2.99	0.668896	0.80562	1
GO:0006952	defense response	1416	7	8.97	0.780379	0.80638	1
GO:0046879	hormone secretion	256	1	1.62	0.617284	0.80653	1
GO:0006954	inflammatory response	474	2	3	0.666667	0.80752	1
GO:0006869	lipid transport	257	1	1.63	0.613497	0.80778	1
GO:0006898	receptor-mediated endocytosis	257	1	1.63	0.613497	0.80778	1
GO:0007596	blood coagulation	477	2	3.02	0.662252	0.81035	1
GO:0006281	DNA repair	479	2	3.03	0.660066	0.81222	1
GO:0046942	carboxylic acid transport	261	1	1.65	0.606061	0.81269	1
GO:0050804	modulation of synaptic transmission	261	1	1.65	0.606061	0.81269	1
GO:0050817	coagulation	480	2	3.04	0.657895	0.81314	1
GO:0006310	DNA recombination	262	1	1.66	0.60241	0.8139	1
GO:0015849	organic acid transport	262	1	1.66	0.60241	0.8139	1
GO:0007599	hemostasis	481	2	3.05	0.655738	0.81407	1
GO:0009914	hormone transport	264	1	1.67	0.598802	0.8163	1
GO:1903706	regulation of hemopoiesis	264	1	1.67	0.598802	0.8163	1
GO:0031344	regulation of cell projection organizati...	484	2	3.07	0.651466	0.81681	1
GO:0044238	primary metabolic process	8760	52	55.5	0.936937	0.81765	1
GO:0000280	nuclear division	485	2	3.07	0.651466	0.81771	1
GO:0019219	regulation of nucleobase-containing comp...	3338	18	21.15	0.851064	0.81946	1
GO:0015672	monovalent inorganic cation transport	488	2	3.09	0.647249	0.82041	1
GO:0030001	metal ion transport	691	3	4.38	0.684932	0.82053	1
GO:0048856	anatomical structure development	4336	24	27.47	0.87368	0.82103	1
GO:0031327	negative regulation of cellular biosynth...	1261	6	7.99	0.750939	0.8219	1
GO:0046649	lymphocyte activation	491	2	3.11	0.643087	0.82307	1
GO:0010721	negative regulation of cell development	270	1	1.71	0.584795	0.82331	1
GO:0043624	cellular protein complex disassembly	270	1	1.71	0.584795	0.82331	1
GO:0090304	nucleic acid metabolic process	4352	24	27.57	0.870511	0.82704	1
GO:0000377	RNA splicing, via transesterification re...	274	1	1.74	0.574713	0.82783	1
GO:0000398	mRNA splicing, via spliceosome	274	1	1.74	0.574713	0.82783	1
GO:1901564	organonitrogen compound metabolic proces...	1990	10	12.61	0.793021	0.8285	1
GO:0046483	heterocycle metabolic process	5009	28	31.74	0.882168	0.82856	1
GO:0001655	urogenital system development	275	1	1.74	0.574713	0.82895	1
GO:0015833	peptide transport	275	1	1.74	0.574713	0.82895	1
GO:0045596	negative regulation of cell differentiat...	499	2	3.16	0.632911	0.82999	1
GO:0016485	protein processing	276	1	1.75	0.571429	0.83005	1
GO:0030099	myeloid cell differentiation	277	1	1.75	0.571429	0.83115	1
GO:0019222	regulation of metabolic process	5663	32	35.88	0.891862	0.8315	1
GO:0000375	RNA splicing, via transesterification re...	278	1	1.76	0.568182	0.83224	1
GO:1901576	organic substance biosynthetic process	5344	30	33.86	0.886001	0.83255	1
GO:0009890	negative regulation of biosynthetic proc...	1283	6	8.13	0.738007	0.8345	1
GO:0006732	coenzyme metabolic process	282	1	1.79	0.558659	0.83654	1
GO:1903533	regulation of protein targeting	282	1	1.79	0.558659	0.83654	1
GO:0032870	cellular response to hormone stimulus	713	3	4.52	0.663717	0.83673	1
GO:0043410	positive regulation of MAPK cascade	508	2	3.22	0.621118	0.8375	1
GO:0051172	negative regulation of nitrogen compound...	1289	6	8.17	0.734394	0.83781	1
GO:0016070	RNA metabolic process	3887	21	24.63	0.852619	0.83827	1
GO:0008543	fibroblast growth factor receptor signal...	284	1	1.8	0.555556	0.83865	1
GO:0044707	single-multicellular organism process	5040	28	31.93	0.876918	0.83944	1
GO:0043604	amide biosynthetic process	717	3	4.54	0.660793	0.83954	1
GO:1903827	regulation of cellular protein localizat...	512	2	3.24	0.617284	0.84073	1
GO:0060562	epithelial tube morphogenesis	287	1	1.82	0.549451	0.84176	1
GO:0044723	single-organism carbohydrate metabolic p...	721	3	4.57	0.656455	0.8423	1
GO:0032101	regulation of response to external stimu...	722	3	4.57	0.656455	0.84299	1
GO:0007015	actin filament organization	289	1	1.83	0.546448	0.84381	1
GO:0090407	organophosphate biosynthetic process	516	2	3.27	0.611621	0.84391	1
GO:0001654	eye development	291	1	1.84	0.543478	0.84582	1
GO:0010959	regulation of metal ion transport	291	1	1.84	0.543478	0.84582	1
GO:0030111	regulation of Wnt signaling pathway	293	1	1.86	0.537634	0.84781	1
GO:0042886	amide transport	293	1	1.86	0.537634	0.84781	1
GO:0044765	single-organism transport	3426	18	21.71	0.829111	0.85318	1
GO:1903034	regulation of response to wounding	301	1	1.91	0.52356	0.85552	1
GO:0006355	regulation of transcription, DNA-templat...	2924	15	18.53	0.809498	0.85622	1
GO:0007166	cell surface receptor signaling pathway	2405	12	15.24	0.787402	0.85641	1
GO:0008286	insulin receptor signaling pathway	302	1	1.91	0.52356	0.85646	1
GO:0044344	cellular response to fibroblast growth f...	302	1	1.91	0.52356	0.85646	1
GO:0051604	protein maturation	302	1	1.91	0.52356	0.85646	1
GO:0009058	biosynthetic process	5418	30	34.33	0.873871	0.8571	1
GO:0098609	cell-cell adhesion	744	3	4.71	0.636943	0.85744	1
GO:0006974	cellular response to DNA damage stimulus	747	3	4.73	0.634249	0.85932	1
GO:0010769	regulation of cell morphogenesis involve...	306	1	1.94	0.515464	0.86014	1
GO:0051052	regulation of DNA metabolic process	306	1	1.94	0.515464	0.86014	1
GO:0071774	response to fibroblast growth factor	306	1	1.94	0.515464	0.86014	1
GO:0031331	positive regulation of cellular cataboli...	307	1	1.95	0.512821	0.86105	1
GO:2000113	negative regulation of cellular macromol...	1147	5	7.27	0.687758	0.86232	1
GO:1903506	regulation of nucleic acid-templated tra...	2942	15	18.64	0.804721	0.86274	1
GO:1901605	alpha-amino acid metabolic process	309	1	1.96	0.510204	0.86284	1
GO:0044249	cellular biosynthetic process	5277	29	33.43	0.867484	0.86361	1
GO:0045785	positive regulation of cell adhesion	312	1	1.98	0.505051	0.86549	1
GO:0006897	endocytosis	548	2	3.47	0.576369	0.86738	1
GO:0098662	inorganic cation transmembrane transport	548	2	3.47	0.576369	0.86738	1
GO:2001141	regulation of RNA biosynthetic process	2957	15	18.73	0.800854	0.868	1
GO:0060249	anatomical structure homeostasis	315	1	2	0.5	0.86809	1
GO:0035239	tube morphogenesis	318	1	2.01	0.497512	0.87065	1
GO:0007017	microtubule-based process	553	2	3.5	0.571429	0.87074	1
GO:0009059	macromolecule biosynthetic process	4485	24	28.42	0.844476	0.87176	1
GO:0006816	calcium ion transport	320	1	2.03	0.492611	0.87232	1
GO:0048193	Golgi vesicle transport	320	1	2.03	0.492611	0.87232	1
GO:1903829	positive regulation of cellular protein ...	322	1	2.04	0.490196	0.87397	1
GO:0045934	negative regulation of nucleobase-contai...	1172	5	7.43	0.672948	0.87464	1
GO:0042391	regulation of membrane potential	323	1	2.05	0.487805	0.87479	1
GO:0051656	establishment of organelle localization	323	1	2.05	0.487805	0.87479	1
GO:0032388	positive regulation of intracellular tra...	327	1	2.07	0.483092	0.87801	1
GO:0001775	cell activation	780	3	4.94	0.607287	0.87863	1
GO:0030030	cell projection organization	1374	6	8.71	0.688863	0.87932	1
GO:0051186	cofactor metabolic process	329	1	2.08	0.480769	0.87959	1
GO:0006396	RNA processing	782	3	4.95	0.606061	0.87972	1
GO:1902580	single-organism cellular localization	1184	5	7.5	0.666667	0.88022	1
GO:0045862	positive regulation of proteolysis	333	1	2.11	0.473934	0.88268	1
GO:0034645	cellular macromolecule biosynthetic proc...	4357	23	27.6	0.833333	0.88283	1
GO:0045321	leukocyte activation	575	2	3.64	0.549451	0.88464	1
[truncated: 3,869 more rows]

## Sheet: geneDE_PlaqueMean
Gene DE and pathway enrichments for each AD feature as defined in Supplementary Table 1. DE result for PlaqueMean trait.
ensembl_ID is the ensembl ID for the gene
GeneName is the gene name corresponding to the ensembl ID
logFC is the log fold change for the differential expression for that trait
FDR (BH) is the adjusted p-value for the differential expression (adjusted for multi-testing using benjamini hochberg (fdr) method)
ensembl_ID	GeneName	logFC	FDR (BH)
ENSG00000255910	RP11-405A12.2	-0.0199241	6.82215e-05
ENSG00000105419	MEIS3	-0.0190365	8.44357e-05
ENSG00000231185	AC005592.2	-0.0241949	8.44357e-05
ENSG00000249645	RP11-552M14.1	-0.0394131	8.44357e-05
ENSG00000080709	KCNN2	-0.0143316	0.000174917
ENSG00000137501	SYTL2	-0.0117154	0.000174917
ENSG00000147421	HMBOX1	0.00838799	0.000174917
ENSG00000256391	SDIM1	-0.0274279	0.000174917
ENSG00000259599	CTD-2647L4.3	0.012031	0.000252189
ENSG00000003147	ICA1	-0.0111147	0.000273195
ENSG00000104044	OCA2	-0.0118407	0.000315584
ENSG00000168743	NPNT	0.0236894	0.000460334
ENSG00000178550	AC010170.1	-0.0278167	0.000460334
ENSG00000237720	AC011995.1	-0.0184718	0.000460334
ENSG00000255448	RP1-59M18.2	-0.00901658	0.000460334
ENSG00000263551	RP11-78F17.1	-0.0200068	0.000460334
ENSG00000102921	N4BP1	0.00460859	0.000502294
ENSG00000110031	LPXN	-0.00874118	0.000502294
ENSG00000128564	VGF	-0.0403625	0.000502294
ENSG00000146147	MLIP	-0.0150947	0.000502294
ENSG00000259220	RP11-702L15.2	-0.00879159	0.000502294
ENSG00000149054	ZNF215	-0.01462	0.000513842
ENSG00000153046	CDYL	-0.00821237	0.000513842
ENSG00000182348	ZNF804B	-0.0160033	0.000618164
ENSG00000123066	MED13L	0.00522043	0.000655081
ENSG00000171502	COL24A1	-0.0193772	0.000664628
ENSG00000089123	TASP1	-0.00984213	0.000727846
ENSG00000094916	CBX5	0.00742067	0.000727846
ENSG00000100592	DAAM1	0.00694023	0.000727846
ENSG00000166136	NDUFB8	-0.00739686	0.000727846
ENSG00000167011	NAT16	-0.0356793	0.000727846
ENSG00000174939	ASPHD1	-0.00947105	0.000727846
ENSG00000236714	AC005592.1	-0.0349892	0.000727846
ENSG00000091428	RAPGEF4	-0.0116986	0.000745456
ENSG00000251442	RP11-792D21.2	0.0233442	0.000830072
ENSG00000120907	ADRA1A	0.0100368	0.000885185
ENSG00000256956	RP11-252P19.3	-0.0209915	0.000885185
ENSG00000232754	RP1-85F18.6	0.0117815	0.000921541
ENSG00000133107	TRPC4	0.0114694	0.00114116
ENSG00000204152	TIMM23B	-0.00725589	0.00114116
ENSG00000143970	ASXL2	0.00677077	0.00117216
ENSG00000196159	FAT4	0.0116175	0.00119908
ENSG00000141433	ADCYAP1	-0.0236063	0.00123291
ENSG00000204929	AC074391.1	-0.0188183	0.00126101
ENSG00000144057	ST6GAL2	-0.0103141	0.00131956
ENSG00000259366	CTD-2647L4.4	0.0103292	0.00131956
ENSG00000086717	PPEF1	-0.0216979	0.00144679
ENSG00000035862	TIMP2	0.00854518	0.00160007
ENSG00000174917	C19orf70	-0.00828255	0.00160007
ENSG00000205835	GMNC	0.0293431	0.00163777
ENSG00000258859	RP11-594C13.1	-0.0254594	0.00163777
ENSG00000255339	NDUFB8	-0.00671572	0.00176408
ENSG00000089169	RPH3A	-0.0180083	0.00182179
ENSG00000175426	PCSK1	-0.0227103	0.00202346
ENSG00000105251	SHD	-0.0175675	0.00216327
ENSG00000261215	RP11-195F19.30	-0.0112152	0.00216327
ENSG00000086991	NOX4	-0.01841	0.0024209
ENSG00000131650	KREMEN2	-0.0203057	0.0024209
ENSG00000130520	LSM4	-0.00739926	0.00247046
ENSG00000205632	WI2-81516E3.1	-0.0258564	0.00260773
ENSG00000189275	AL450307.1	-0.0269996	0.00266518
ENSG00000154380	ENAH	0.00719086	0.00287642
ENSG00000226683	PWWP2AP1	-0.0195332	0.00294113
ENSG00000152583	SPARCL1	-0.00947101	0.00294117
ENSG00000204220	PFDN6	-0.00642435	0.00294117
ENSG00000232712	RP4-777D9.2	0.00806736	0.00294117
ENSG00000256609	RP11-64B16.4	0.0268602	0.0030168
ENSG00000254019	RP11-10J21.3	-0.0125212	0.00313941
ENSG00000167774	NDUFA7	-0.00988471	0.00320296
ENSG00000168769	TET2	0.00571578	0.00324119
ENSG00000125877	ITPA	-0.00864349	0.0032507
ENSG00000170941	KIAA1456	-0.00868824	0.00354939
ENSG00000187186	RP11-195F19.5	-0.0115629	0.00354939
ENSG00000068400	GRIPAP1	-0.00631616	0.00359806
ENSG00000157005	SST	-0.0301003	0.00368923
ENSG00000178573	MAF	0.0105108	0.00368923
ENSG00000131095	GFAP	0.020456	0.00372262
ENSG00000134207	SYT6	0.0128287	0.00376542
ENSG00000244380	RP11-24C3.2	-0.00832888	0.00376542
ENSG00000083168	KAT6A	0.00459403	0.00385843
ENSG00000107223	EDF1	-0.00709702	0.00385843
ENSG00000223930	RP11-33A14.1	-0.0262035	0.00385843
ENSG00000269107	RP11-15H20.7	-0.00894011	0.00385843
ENSG00000164270	HTR4	-0.0102305	0.00391607
ENSG00000196460	RFX8	-0.0150785	0.00392744
ENSG00000141646	SMAD4	0.00786463	0.00423186
ENSG00000143774	GUK1	-0.00644109	0.00429535
ENSG00000176840	MIR7-3HG	-0.019579	0.00429535
ENSG00000164684	ZNF704	0.00772905	0.00437221
ENSG00000242261	RP11-62J1.3	0.00854172	0.00437221
ENSG00000106246	PTCD1	-0.00470205	0.00438042
ENSG00000111863	ADTRP	-0.0184023	0.00438042
ENSG00000113300	CNOT6	0.00572597	0.00438042
ENSG00000138193	PLCE1	0.0120354	0.00438042
ENSG00000168795	ZBTB5	0.00581509	0.00438042
ENSG00000188186	LAMTOR4	-0.00728973	0.00438042
ENSG00000214595	EML6	-0.00712138	0.00438042
ENSG00000263505	RP11-78F17.3	-0.0186944	0.00438042
ENSG00000267059	UQCR11	-0.00729633	0.00438042
ENSG00000124749	COL21A1	0.0123628	0.00447572
ENSG00000096080	MRPS18A	-0.00622731	0.00459058
ENSG00000268729	CTD-2105E13.14	-0.0129871	0.00459058
ENSG00000187953	PMS2CL	-0.00560814	0.00469402
ENSG00000163960	UBXN7	0.00482372	0.00474337
ENSG00000137251	TINAG	-0.0165838	0.00479323
ENSG00000168772	CXXC4	0.0104055	0.00479323
ENSG00000174567	GOLT1A	-0.0226931	0.00479323
ENSG00000182196	ARL6IP4	-0.00646893	0.00479323
ENSG00000223414	LINC00473	-0.0219377	0.00479323
ENSG00000087303	NID2	0.00764183	0.00482587
ENSG00000164051	CCDC51	-0.0073833	0.00482587
ENSG00000169604	ANTXR1	0.0127029	0.00482587
ENSG00000197594	ENPP1	0.0138641	0.00497718
ENSG00000163349	HIPK1	0.00520576	0.00512217
ENSG00000154188	ANGPT1	0.0180185	0.00517312
ENSG00000156218	ADAMTSL3	0.0117642	0.00517312
ENSG00000108510	MED13	0.00479277	0.0052122
ENSG00000053254	FOXN3	0.00718355	0.00523697
ENSG00000183186	C2CD4C	-0.0127915	0.00523697
ENSG00000187145	MRPS21	-0.00701122	0.00523697
ENSG00000177311	ZBTB38	0.00578511	0.00553027
ENSG00000106144	CASP2	0.00673865	0.00576345
ENSG00000111639	MRPL51	-0.00667309	0.00576345
ENSG00000138650	PCDH10	0.00603504	0.00576345
ENSG00000069702	TGFBR3	0.0119742	0.00579981
ENSG00000158813	EDA	0.0139023	0.0058375
ENSG00000248101	AC002116.8	-0.0103439	0.0058375
ENSG00000078549	ADCYAP1R1	0.00814089	0.00590685
ENSG00000147571	CRH	-0.0366296	0.00590685
ENSG00000053372	MRTO4	-0.00654603	0.00621857
ENSG00000084676	NCOA1	0.00518035	0.00621857
ENSG00000148082	SHC3	-0.00882007	0.00630791
ENSG00000175550	DRAP1	-0.00765045	0.00630791
ENSG00000244731	C4A	0.0242018	0.00647459
ENSG00000115904	SOS1	0.00572495	0.00651749
ENSG00000183831	ANKRD45	0.0102416	0.00651749
ENSG00000204103	MAFB	0.0128617	0.00651749
ENSG00000075826	SEC31B	-0.00500094	0.0067093
ENSG00000170873	MTSS1	0.00477986	0.0067093
ENSG00000170906	NDUFA3	-0.00657998	0.0067093
ENSG00000187672	ERC2	-0.00720173	0.0067093
ENSG00000204603	RP11-638F5.1	-0.033525	0.00722178
ENSG00000224318	CHL1-AS2	-0.0110475	0.00727823
ENSG00000135093	USP30	0.00466823	0.00740774
ENSG00000147145	LPAR4	0.0238139	0.00749654
ENSG00000105968	H2AFV	0.00486496	0.00757609
ENSG00000224389	C4B	0.0239251	0.00776399
ENSG00000154721	JAM2	0.0103163	0.00782087
ENSG00000169271	HSPB3	-0.0224848	0.00797628
ENSG00000250067	YJEFN3	-0.00777174	0.00801321
ENSG00000239650	GUSBP4	-0.00731088	0.00820078
ENSG00000141140	MYO19	-0.00490836	0.00846935
ENSG00000206140	TMEM191C	-0.0146189	0.00851708
ENSG00000255916	RP13-895J2.7	-0.0138329	0.00854507
ENSG00000256287	RP11-664H17.1	-0.0174772	0.00854507
ENSG00000215114	UBXN2B	0.00603747	0.00863911
ENSG00000136485	DCAF7	0.00582432	0.0086645
ENSG00000166439	RNF169	0.00482898	0.0086645
ENSG00000205056	RP11-693J15.5	0.0360552	0.0088146
ENSG00000259664	CTD-2147F2.2	-0.0167033	0.0088146
ENSG00000163939	PBRM1	0.00338262	0.00890428
ENSG00000265179	RP11-672L10.2	-0.0212332	0.00890428
ENSG00000079841	RIMS1	-0.00736349	0.00925289
ENSG00000139946	PELI2	0.00878874	0.00925289
ENSG00000140948	ZCCHC14	0.00507192	0.00926563
ENSG00000197982	C1orf122	-0.00753966	0.0095591
ENSG00000267984	CTD-2616J11.9	-0.00722407	0.00984055
ENSG00000182154	MRPL41	-0.00804925	0.00993661
ENSG00000189410	SH2D5	-0.0110745	0.00993661
ENSG00000131143	COX4I1	-0.00529131	0.0101373
ENSG00000184305	FAM190A	-0.0085778	0.0102208
ENSG00000176406	RIMS2	-0.00736067	0.0103326
ENSG00000120509	PDZD11	-0.00690798	0.0103344
ENSG00000164128	NPY1R	0.0102197	0.0104556
ENSG00000099204	ABLIM1	0.0067065	0.0107225
ENSG00000104886	PLEKHJ1	-0.0058818	0.0108873
ENSG00000174136	RGMB	0.00726622	0.0109474
ENSG00000204219	TCEA3	0.0117464	0.0109474
ENSG00000145861	C1QTNF2	0.0127878	0.0110233
ENSG00000232112	TMA7	-0.00777731	0.0110233
ENSG00000267673	FDX1L	-0.00794705	0.0110233
ENSG00000267855	NDUFA7	-0.00860329	0.0110233
ENSG00000165309	ARMC3	0.0140608	0.0111531
ENSG00000124785	NRN1	-0.0142263	0.0112711
ENSG00000115598	IL1RL2	-0.0137543	0.0114044
ENSG00000156395	SORCS3	-0.00915659	0.0115629
ENSG00000163170	BOLA3	-0.0082302	0.0115629
ENSG00000078177	N4BP2	0.00768977	0.0117618
ENSG00000177108	ZDHHC22	0.0100767	0.0117618
ENSG00000187172	BAGE2	0.00803753	0.0117618
ENSG00000228204	RP4-724E13.2	0.00814345	0.0119692
ENSG00000249319	AC068533.7	-0.00548629	0.0119692
ENSG00000185477	GPRIN3	0.00717451	0.0119944
ENSG00000186166	CCDC84	-0.00593489	0.0120945
ENSG00000185862	EVI2B	0.0099813	0.0121276
ENSG00000163344	PMVK	-0.00694944	0.0121677
ENSG00000164237	CMBL	0.00676329	0.0121677
ENSG00000164307	ERAP1	0.00485184	0.0122042
ENSG00000101577	LPIN2	0.00473566	0.0124014
ENSG00000106236	NPTX2	-0.0288146	0.0125581
ENSG00000130725	UBE2M	-0.00587406	0.0125581
ENSG00000167863	ATP5H	-0.00765491	0.0125581
ENSG00000236627	RP11-252P19.1	-0.0221394	0.0125581
ENSG00000242485	MRPL20	-0.00508675	0.0125581
ENSG00000256028	RP11-197N18.2	-0.00551427	0.0125581
ENSG00000258539	RP11-12J10.3	-0.00523093	0.0125581
ENSG00000269403	CTD-2616J11.11	-0.00723438	0.0125926
ENSG00000023839	ABCC2	0.0175257	0.012649
ENSG00000023287	RB1CC1	-0.00774518	0.0126556
ENSG00000162599	NFIA	0.00849936	0.0126556
ENSG00000170417	TMEM182	0.0119109	0.0126556
ENSG00000175445	LPL	-0.0175177	0.0126556
ENSG00000177463	NR2C2	0.00375186	0.0126556
ENSG00000185813	PCYT2	-0.0053321	0.0126556
ENSG00000003096	KLHL13	0.00991364	0.0127393
ENSG00000116117	PARD3B	0.00953878	0.0127487
ENSG00000113494	PRLR	0.0172541	0.0128163
ENSG00000266728	AC015688.3	0.00880178	0.0128832
ENSG00000011260	UTP18	-0.00614624	0.0130206
ENSG00000058668	ATP2B4	0.0066598	0.0130206
ENSG00000113269	RNF130	0.00559435	0.0130206
ENSG00000152291	TGOLN2	0.00396361	0.0130206
ENSG00000174032	SLC25A30	0.00585497	0.0130206
ENSG00000175756	AURKAIP1	-0.00627001	0.0130206
ENSG00000125503	PPP1R12C	-0.00808819	0.0130856
ENSG00000135940	COX5B	-0.00890904	0.0130856
ENSG00000261696	RP11-354P17.15	0.0163384	0.0130856
ENSG00000238178	RP11-431J24.2	0.0190456	0.0131132
ENSG00000112541	PDE10A	-0.00926636	0.0132869
ENSG00000166928	MS4A14	0.0242413	0.0132869
ENSG00000123124	WWP1	0.0043646	0.0133005
ENSG00000129197	RPAIN	-0.00405733	0.0133005
ENSG00000237732	AC010980.2	-0.0121053	0.0133492
ENSG00000166171	DPCD	-0.00576574	0.0138505
ENSG00000232871	SEC1P	-0.0113154	0.0138505
ENSG00000167100	SAMD14	-0.00843077	0.0138994
ENSG00000260661	RP11-152L20.3	0.0142641	0.0138994
ENSG00000078114	NEBL	0.00663246	0.0139166
ENSG00000129158	SERGEF	-0.0057003	0.0139166
ENSG00000173542	MOB1B	0.0073824	0.0139166
ENSG00000185414	MRPL30	-0.00634958	0.0139166
ENSG00000186854	TRABD2A	-0.00909065	0.0139166
ENSG00000258674	YJEFN3	-0.00736876	0.0139166
ENSG00000145358	DDIT4L	0.0164546	0.014033
ENSG00000187699	C2orf88	0.0092867	0.0143206
ENSG00000231312	AC007246.3	-0.00746484	0.0143206
ENSG00000267630	AC005758.1	-0.0203959	0.0143206
ENSG00000100354	TNRC6B	0.00455986	0.0143303
ENSG00000241258	CRCP	-0.00478916	0.0143303
ENSG00000099974	DDTL	-0.0068154	0.0143766
ENSG00000088756	ARHGAP28	0.0107627	0.0143866
ENSG00000246363	RP11-13A1.1	-0.0182155	0.0148134
ENSG00000253629	KB-1107E3.1	-0.0128113	0.0148134
ENSG00000063180	CA11	-0.00957714	0.014985
ENSG00000068796	KIF2A	0.00535744	0.014985
ENSG00000172794	RAB37	-0.00974525	0.014985
ENSG00000183908	LRRC55	0.0110587	0.014985
ENSG00000184076	UQCR10	-0.00720657	0.014985
ENSG00000238923	RNU7-1	-0.0177777	0.014985
ENSG00000204252	HLA-DOA	0.0202851	0.0150215
ENSG00000117707	PROX1	0.00918939	0.01527
ENSG00000106823	ECM2	0.0166134	0.0153135
ENSG00000226049	TLK2P1	-0.00801524	0.0153939
ENSG00000124942	AHNAK	0.0134959	0.0154331
ENSG00000057252	SOAT1	0.00676374	0.0156273
ENSG00000075884	ARHGAP15	0.0116886	0.0156273
ENSG00000133110	POSTN	0.0149964	0.0156273
ENSG00000248919	ATP5J2-PTCD1	-0.00528434	0.0156273
ENSG00000254003	CTB-167B5.1	-0.00770318	0.0156273
ENSG00000101180	HRH3	0.0107398	0.0157641
ENSG00000113657	DPYSL3	0.00641469	0.0157859
ENSG00000185129	PURA	0.00544326	0.0157859
ENSG00000120594	PLXDC2	0.00786875	0.0158041
ENSG00000105379	ETFB	-0.00630177	0.0158185
ENSG00000223812	RP11-197K6.1	-0.0146896	0.0158185
ENSG00000230006	ANKRD36BP2	-0.0095249	0.0158185
ENSG00000267469	AC005944.2	-0.00589525	0.0162323
ENSG00000138439	FAM117B	0.00665892	0.0162574
ENSG00000183856	IQGAP3	-0.0192334	0.016413
ENSG00000138756	BMP2K	0.00735135	0.0166214
ENSG00000006468	ETV1	-0.00969181	0.0166635
ENSG00000257727	CNPY2	-0.00452927	0.0166819
ENSG00000122705	CLTA	-0.00554572	0.016754
ENSG00000164116	GUCY1A3	0.00801757	0.016754
ENSG00000106078	COBL	0.00634707	0.0167873
ENSG00000147684	NDUFB9	-0.00628352	0.0167873
ENSG00000165617	DACT1	0.00949056	0.0167873
ENSG00000185630	PBX1	0.00551071	0.0167873
ENSG00000112539	C6orf118	0.0201897	0.0169979
ENSG00000172493	AFF1	0.00639942	0.0170195
ENSG00000205138	SDHAF1	-0.00828172	0.0170195
ENSG00000226717	RP11-87N24.2	-0.0190703	0.0170593
ENSG00000066697	MSANTD3	-0.0060142	0.0170639
ENSG00000124302	CHST8	-0.0118945	0.0170639
ENSG00000161835	GRASP	-0.0138911	0.0172352
ENSG00000249453	RP13-497K6.1	-0.0194155	0.0172352
ENSG00000257556	RP11-44N21.1	-0.0124234	0.0173599
ENSG00000181744	C3orf58	0.00577392	0.017401
ENSG00000100246	DNAL4	-0.00848059	0.0175189
ENSG00000248455	RP11-321E2.3	-0.0139038	0.0176452
ENSG00000117115	PADI2	0.0132491	0.017916
ENSG00000109107	ALDOC	-0.00684268	0.0184256
ENSG00000263470	RP11-160O5.1	0.015147	0.0188962
ENSG00000257986	RP11-314P15.2	-0.0194734	0.0190684
ENSG00000260398	RP11-594N15.3	0.0116222	0.0190684
ENSG00000165185	KIAA1958	0.0072064	0.0193091
ENSG00000243317	C7orf73	0.00606492	0.0196488
ENSG00000115421	PAPOLG	0.00482428	0.0197365
ENSG00000131374	TBC1D5	0.00320727	0.0197596
ENSG00000130956	HABP4	-0.00556436	0.0197659
ENSG00000227038	AC005077.12	-0.0203142	0.0198298
ENSG00000087116	ADAMTS2	0.0185113	0.0199792
ENSG00000124523	SIRT5	-0.00535454	0.020041
ENSG00000167508	MVD	-0.00864546	0.0200867
ENSG00000261409	RP6-24A23.7	0.0127216	0.0204659
ENSG00000198894	KIAA1737	0.00556402	0.0205513
ENSG00000232559	GS1-124K5.12	-0.00658806	0.0205513
ENSG00000242173	ARHGDIG	-0.00820361	0.0205513
ENSG00000165916	PSMC3	-0.00537948	0.0206113
ENSG00000125388	GRK4	-0.00500228	0.020831
ENSG00000267001	AC006538.4	-0.00908651	0.020831
ENSG00000237278	RLIMP2	0.00672523	0.0210798
ENSG00000132204	LINC00470	-0.0143031	0.0214626
ENSG00000171456	ASXL1	0.00421588	0.0214626
ENSG00000260669	AL136419.6	-0.0053924	0.0214626
ENSG00000166793	YPEL4	-0.00719381	0.0214723
ENSG00000241962	C2orf15	-0.00558641	0.0214785
ENSG00000101333	PLCB4	0.00720575	0.0216154
ENSG00000241468	ATP5J2	-0.00718354	0.0219603
ENSG00000186638	KIF24	-0.00594032	0.0220832
ENSG00000110395	CBL	0.00513544	0.0224825
ENSG00000159674	SPON2	-0.0164581	0.0224825
ENSG00000165186	PTCHD1	0.0070918	0.0224825
ENSG00000173272	MZT2A	-0.00603611	0.0224825
ENSG00000174579	MSL2	0.00468787	0.0224825
ENSG00000176978	DPP7	-0.00689709	0.0224825
ENSG00000183801	OLFML1	0.0175402	0.0224825
ENSG00000228088	RP11-119F7.4	0.0124963	0.0224825
ENSG00000129968	FAM108A1	-0.00723452	0.0225131
ENSG00000135333	EPHA7	0.00764393	0.0225131
ENSG00000170396	ZNF804A	0.0080592	0.0225131
ENSG00000226435	ANKRD18DP	-0.0140117	0.0225131
ENSG00000266385	RP11-227G15.8	-0.0132268	0.0225131
ENSG00000269047	AC009041.2	-0.0216721	0.0225131
ENSG00000178796	RIIAD1	-0.00870417	0.0226921
ENSG00000265168	RP11-192H23.5	-0.00707928	0.0226921
ENSG00000168813	ZNF507	0.00384683	0.0229104
ENSG00000117395	EBNA1BP2	-0.00654507	0.0229564
ENSG00000159352	PSMD4	-0.00439992	0.0229564
ENSG00000122912	SLC25A16	-0.00706469	0.0230339
ENSG00000099977	DDT	-0.00732319	0.0232111
ENSG00000255526	NEDD8-MDP1	-0.00772834	0.0232111
ENSG00000185650	ZFP36L1	0.0131238	0.0232885
ENSG00000189184	PCDH18	0.0116897	0.0232885
ENSG00000055208	TAB2	0.00574611	0.0235556
ENSG00000127540	UQCR11	-0.00698823	0.0235556
ENSG00000164674	SYTL3	0.012641	0.0235556
ENSG00000167807	FDX1L	-0.00671303	0.0235556
ENSG00000168894	RNF181	-0.00756436	0.0235556
ENSG00000215032	GNL3LP1	-0.00876882	0.0235556
ENSG00000167264	DUS2L	-0.00530108	0.023573
ENSG00000108684	ASIC2	-0.00637664	0.0236498
ENSG00000135749	PCNXL2	-0.00493199	0.0236498
ENSG00000150907	FOXO1	0.00980025	0.0236498
ENSG00000153179	RASSF3	0.00945345	0.0236498
ENSG00000172461	FUT9	0.00726993	0.0236498
ENSG00000185722	ANKFY1	0.00473025	0.0236498
ENSG00000186010	NDUFA13	-0.00679963	0.0236498
ENSG00000187098	MITF	0.00901131	0.0236498
ENSG00000196284	SUPT3H	-0.00781885	0.0236498
ENSG00000244040	CTD-2049J23.2	-0.011868	0.0236498
ENSG00000256100	AP000721.4	-0.00599975	0.0236498
ENSG00000163879	DNALI1	0.00782864	0.0239608
ENSG00000253523	RP11-1112C15.2	0.0117604	0.0239608
ENSG00000135953	MFSD9	0.00678907	0.0240222
ENSG00000181929	PRKAG1	-0.0050971	0.0240222
ENSG00000267473	AC005789.11	-0.0174176	0.0240222
ENSG00000106780	MEGF9	0.00532644	0.024212
ENSG00000259031	CTD-2062F14.3	-0.0142307	0.024212
ENSG00000119900	OGFRL1	0.00697421	0.0243529
ENSG00000114933	INO80D	0.0040961	0.0243647
ENSG00000121440	PDZRN3	0.00601162	0.0243647
ENSG00000196233	LCOR	0.00542482	0.0243647
ENSG00000177119	ANO6	0.00917709	0.0245861
ENSG00000268912	CTD-2619J13.17	0.0053112	0.0246813
ENSG00000166535	A2ML1	0.0153643	0.0247526
ENSG00000172428	MYEOV2	-0.0082509	0.0247526
ENSG00000213064	SFT2D2	0.00923849	0.0247526
ENSG00000236668	RP11-85O21.2	-0.00916018	0.0247526
ENSG00000260750	RP11-482M8.1	-0.0119237	0.0247526
ENSG00000265148	BZRAP1-AS1	-0.00423267	0.0247526
ENSG00000005844	ITGAL	0.0192642	0.0248967
ENSG00000080166	DCT	-0.0115089	0.0248967
ENSG00000120875	DUSP4	-0.0246926	0.0248967
ENSG00000140678	ITGAX	0.017663	0.0248967
ENSG00000185386	MAPK11	-0.00717915	0.0248967
ENSG00000249915	PDCD6	-0.00412018	0.0248967
ENSG00000188596	C12orf55	0.00970597	0.0251331
ENSG00000095932	C19orf77	-0.0219193	0.0251366
ENSG00000146540	C7orf50	-0.00714221	0.0258716
ENSG00000163291	PAQR3	0.00526128	0.0260324
ENSG00000129559	NEDD8	-0.00749362	0.0262452
ENSG00000171873	ADRA1D	-0.0199265	0.0263953
ENSG00000148935	GAS2	-0.00815162	0.0270611
ENSG00000249853	HS3ST5	0.0072793	0.0273342
ENSG00000196976	LAGE3	-0.00731576	0.0274286
ENSG00000136810	TXN	-0.00766602	0.0275247
ENSG00000063854	HAGH	-0.00517566	0.0275879
ENSG00000180694	TMEM64	0.0067271	0.0275879
ENSG00000224271	RP11-191L9.4	-0.0104921	0.0275879
ENSG00000131475	VPS25	-0.00583129	0.0276347
ENSG00000254428	RP11-110I1.11	-0.00956776	0.0277229
ENSG00000260599	CTC-457E21.1	0.0181985	0.0277229
ENSG00000183723	CMTM4	0.00504769	0.0277499
ENSG00000102908	NFAT5	0.00470967	0.0278486
ENSG00000267601	RP11-323N12.5	0.008768	0.0278941
ENSG00000117308	GALE	-0.00638715	0.0279633
ENSG00000218227	RP11-889L3.1	-0.0134334	0.0280724
ENSG00000115461	IGFBP5	0.0155086	0.0281962
ENSG00000159873	CCDC117	0.00762967	0.0281962
ENSG00000182230	FAM153B	-0.00930394	0.0282971
ENSG00000140749	IGSF6	0.00873108	0.0283493
ENSG00000125484	GTF3C4	0.00503774	0.028386
ENSG00000184486	POU3F2	0.00958533	0.0284834
ENSG00000101290	CDS2	0.00463548	0.0285872
ENSG00000113532	ST8SIA4	0.00739968	0.0286642
ENSG00000233627	C4A-AS1	0.0233771	0.0289874
ENSG00000214558	RP11-74E24.2	0.00544714	0.0295651
ENSG00000139354	GAS2L3	0.0127206	0.0295803
ENSG00000091436	MLTK	0.00841875	0.0296857
ENSG00000103510	KAT8	-0.00565733	0.0296857
ENSG00000257315	ZBED6	0.00811618	0.0296857
ENSG00000257913	RP11-386G11.5	-0.0113464	0.0296857
ENSG00000167733	HSD11B1L	-0.00740392	0.0298748
ENSG00000125107	CNOT1	0.00298449	0.0299741
ENSG00000105619	TFPT	-0.00661988	0.0301358
ENSG00000172456	FGGY	-0.00727978	0.0301358
ENSG00000163046	ANKRD30BL	-0.0136005	0.030171
ENSG00000184933	OR6A2	-0.0152234	0.0302164
ENSG00000236021	RP11-195C7.1	-0.0110138	0.0303239
ENSG00000170473	WIBG	-0.00540631	0.0303679
ENSG00000106624	AEBP1	0.0160378	0.0305319
ENSG00000134873	CLDN10	0.0107707	0.0305319
ENSG00000108950	FAM20A	0.0121735	0.0305722
ENSG00000160408	ST6GALNAC6	-0.00525555	0.0305722
ENSG00000176171	BNIP3	-0.0054151	0.0305722
ENSG00000137766	UNC13C	-0.00790558	0.0305983
ENSG00000109667	SLC2A9	0.0125466	0.0307005
ENSG00000134324	LPIN1	0.00458314	0.0307005
ENSG00000136950	ARPC5L	-0.00634052	0.0307005
ENSG00000143457	GOLPH3L	0.00626069	0.0307005
ENSG00000170348	TMED10	0.00505661	0.0307005
ENSG00000230606	AC159540.1	-0.00879632	0.0307128
ENSG00000239382	ALKBH6	-0.00752991	0.0307128
ENSG00000135605	TEC	-0.0103882	0.030823
ENSG00000156535	CD109	0.0116829	0.0312771
ENSG00000242128	AC079767.2	0.00586953	0.0312771
ENSG00000099901	RANBP1	-0.00508113	0.0313661
ENSG00000145198	VWA5B2	-0.010544	0.0313661
ENSG00000118260	CREB1	0.00457734	0.0314927
ENSG00000163866	C1orf212	-0.00377775	0.0314927
ENSG00000180730	SHISA2	0.014929	0.0314927
ENSG00000224819	AC093843.1	-0.0117707	0.0314927
ENSG00000259799	RP11-554A11.9	-0.0148064	0.0314927
ENSG00000174109	C16orf91	-0.00875644	0.0316383
ENSG00000236017	ASMTL-AS1	-0.00896198	0.0316383
ENSG00000125356	NDUFA1	-0.00718099	0.0319995
ENSG00000131187	F12	-0.0110079	0.0321995
ENSG00000264364	RP11-159D12.9	0.011331	0.0321995
ENSG00000100784	RPS6KA5	0.00590762	0.0322472
ENSG00000171811	TTC40	-0.00897687	0.0322472
ENSG00000225610	AC007679.3	0.00613475	0.0323004
ENSG00000181827	RFX7	0.00475333	0.0324606
ENSG00000206176	AC023490.1	-0.0157346	0.0324937
ENSG00000100983	GSS	-0.00713464	0.03295
ENSG00000182168	UNC5C	0.00565012	0.03295
ENSG00000216863	LY86-AS1	-0.0104816	0.03295
ENSG00000205955	HSP90AA5P	0.018696	0.0330609
ENSG00000164823	OSGIN2	0.00713328	0.0331057
ENSG00000231121	RP1-34H18.1	-0.00613701	0.0331057
ENSG00000258607	RP11-701B16.3	-0.0105286	0.0331057
ENSG00000166681	NGFRAP1	-0.00683436	0.0332489
ENSG00000108272	DHRS11	-0.00880528	0.0334312
ENSG00000185591	SP1	0.00621302	0.0334312
ENSG00000079689	SCGN	0.0195473	0.0335635
ENSG00000102780	DGKH	-0.00573905	0.0335635
ENSG00000234608	MAPKAPK5-AS1	-0.0049462	0.033575
ENSG00000111775	COX6A1	-0.00678081	0.0336304
ENSG00000188290	HES4	-0.0156587	0.0336304
ENSG00000100811	YY1	0.00403935	0.0336981
ENSG00000096717	SIRT1	0.00494212	0.0338836
ENSG00000174721	FGFBP3	-0.00931154	0.0338836
ENSG00000197457	STMN3	-0.0064743	0.0338836
ENSG00000250012	RP11-124N2.1	-0.0136969	0.0338836
ENSG00000257501	RP11-1016B18.1	-0.0155514	0.0338836
ENSG00000057657	PRDM1	0.0103789	0.0339651
ENSG00000145247	OCIAD2	-0.00750565	0.0339651
ENSG00000205929	C21orf62	0.0123993	0.0339872
ENSG00000141404	GNAL	0.00577741	0.0342815
ENSG00000143549	TPM3	-0.0042322	0.0342815
ENSG00000186283	TOR3A	0.00431407	0.0342815
ENSG00000169403	PTAFR	0.0156091	0.0343473
ENSG00000073670	ADAM11	-0.00817444	0.034363
ENSG00000137822	TUBGCP4	0.00444129	0.034363
ENSG00000159685	CHCHD6	-0.00585641	0.034363
ENSG00000184083	FAM120C	0.00426945	0.034363
ENSG00000187079	TEAD1	0.00741662	0.034363
ENSG00000198785	GRIN3A	0.00768979	0.034363
ENSG00000224870	RP4-758J18.2	-0.0049357	0.034363
ENSG00000101460	MAP1LC3A	-0.0072602	0.0344044
ENSG00000140374	ETFA	-0.00606417	0.0344656
ENSG00000152518	ZFP36L2	0.0126785	0.0344656
ENSG00000187676	B3GALTL	0.00651694	0.0344656
ENSG00000205959	RP11-689P11.2	-0.0135416	0.0346342
ENSG00000076641	PAG1	0.00517444	0.0347069
ENSG00000080189	SLC35C2	-0.00583871	0.0347069
ENSG00000106086	PLEKHA8	0.00477238	0.0347069
ENSG00000109787	KLF3	0.00614959	0.0347069
ENSG00000137267	TUBB2A	-0.0088858	0.0347069
ENSG00000150764	DIXDC1	0.00496866	0.0347069
ENSG00000151079	KCNA6	0.00653142	0.0347069
ENSG00000173376	NDNF	0.0183914	0.0347069
ENSG00000176274	SLC25A53	0.00713176	0.0347069
ENSG00000179603	GRM8	-0.00662949	0.0347069
ENSG00000186153	WWOX	0.00521183	0.0347069
ENSG00000257303	RP11-977G19.11	-0.0061901	0.0347069
ENSG00000102409	BEX4	-0.00664902	0.0349503
ENSG00000228989	AC133528.2	-0.00827369	0.0349503
ENSG00000197565	COL4A6	0.0158189	0.0350379
ENSG00000213888	AC005003.1	-0.00945609	0.0350379
ENSG00000229776	C4B-AS1	0.0187238	0.0350379
ENSG00000240962	RP11-39E4.1	-0.00941441	0.0350379
ENSG00000124813	RUNX2	0.00648679	0.0351482
ENSG00000129654	FOXJ1	0.0240362	0.0351482
ENSG00000257550	RP11-793H13.3	0.00935642	0.0352174
ENSG00000106305	AIMP2	-0.00500654	0.035273
ENSG00000198774	RASSF9	0.0297485	0.0352868
ENSG00000101849	TBL1X	0.0085747	0.0353131
ENSG00000215475	SIAH3	0.00889222	0.0353131
ENSG00000237515	SHISA9	0.00823384	0.0353131
ENSG00000185860	C1orf110	0.0185748	0.035541
ENSG00000139988	RDH12	-0.0109722	0.0356909
ENSG00000197329	PELI1	0.00659525	0.0356909
ENSG00000214113	LYRM4	-0.00448497	0.0356909
ENSG00000112039	FANCE	0.00910173	0.0357023
ENSG00000255118	RP11-703H8.7	-0.0087609	0.035781
ENSG00000153561	RMND5A	0.00556052	0.0362912
ENSG00000233651	RP11-111F5.8	0.0147182	0.0362912
ENSG00000102683	SGCG	0.0106103	0.0365059
ENSG00000243927	MRPS6	0.0116132	0.0365059
ENSG00000265590	C21ORF59	-0.00390803	0.0365059
ENSG00000047936	ROS1	-0.0158689	0.0366909
ENSG00000086189	DIMT1	0.00567417	0.0366909
ENSG00000137693	YAP1	0.0104466	0.0366909
ENSG00000108091	CCDC6	0.00598505	0.0369273
ENSG00000145423	SFRP2	0.0158666	0.0371119
ENSG00000125995	ROMO1	-0.00728734	0.0371904
ENSG00000254360	AC006160.8	0.00544487	0.037384
ENSG00000141854	CTB-55O6.8	-0.00677618	0.037404
ENSG00000162194	C11orf48	-0.00487399	0.0378515
ENSG00000197410	DCHS2	-0.00831695	0.0378515
ENSG00000240770	C21orf91-OT1	0.0170117	0.0380578
ENSG00000215375	MYL5	-0.00651726	0.0385834
ENSG00000104863	LIN7B	-0.00815096	0.0389291
ENSG00000235883	AC012379.1	-0.00650856	0.0389291
ENSG00000054654	SYNE2	0.00881678	0.039281
ENSG00000112651	MRPL2	-0.00515525	0.0394131
ENSG00000151503	NCAPD3	0.00384955	0.0395574
ENSG00000175556	LONRF3	0.0102495	0.0395574
ENSG00000253210	RP11-809O17.1	-0.0115086	0.0395574
ENSG00000172009	THOP1	-0.00502193	0.0396285
ENSG00000121966	CXCR4	0.0215585	0.0403491
ENSG00000058673	ZC3H11A	0.00505594	0.0404286
ENSG00000102172	SMS	-0.00594569	0.0406386
ENSG00000171476	HOPX	-0.0111367	0.0406386
ENSG00000188529	SRSF10	0.00425455	0.0407529
ENSG00000071073	MGAT4A	0.00521703	0.0409103
ENSG00000169884	WNT10B	-0.00839526	0.0410441
ENSG00000244187	TMEM141	-0.00607108	0.0411048
ENSG00000126432	PRDX5	-0.00607898	0.0413175
ENSG00000256616	RP11-815J4.6	0.0117534	0.0413175
ENSG00000129116	PALLD	0.00905741	0.0413544
ENSG00000242759	RP11-280F2.2	-0.00542837	0.0413544
ENSG00000198171	DDRGK1	-0.00608763	0.0414567
ENSG00000186787	SPIN2B	-0.00601081	0.0415155
ENSG00000140939	NOL3	-0.00604469	0.0417517
ENSG00000113361	CDH6	0.00602828	0.0418956
ENSG00000172020	GAP43	-0.00989293	0.0418956
ENSG00000004779	NDUFAB1	-0.00729302	0.0422548
ENSG00000196912	ANKRD36B	-0.00633047	0.0425837
ENSG00000131495	NDUFA2	-0.00623698	0.042615
ENSG00000162433	AK4	0.00646416	0.0426244
ENSG00000184515	BEX5	-0.0120614	0.0429592
ENSG00000120868	APAF1	0.00401287	0.0430641
ENSG00000147027	TMEM47	0.00898293	0.0430641
ENSG00000170558	CDH2	0.00398878	0.043313
ENSG00000268635	DKFZP434E1119	-0.00977992	0.0435342
ENSG00000150722	PPP1R1C	0.0111018	0.0441338
ENSG00000111602	TIMELESS	0.00988386	0.0441693
ENSG00000269792	CTB-60E11.9	-0.0127018	0.0442976
ENSG00000102383	ZDHHC15	0.0046292	0.0443996
ENSG00000123739	PLA2G12A	0.00427292	0.0443996
ENSG00000184178	SCFD2	-0.00479314	0.0443996
ENSG00000184983	NDUFA6	-0.0061186	0.0443996
ENSG00000248469	RP11-826N14.2	-0.012257	0.0443996
ENSG00000152661	GJA1	0.0121156	0.0447982
ENSG00000250463	RP11-226L15.4	0.0152173	0.0451815
ENSG00000136718	IMP4	-0.00396258	0.0454276
ENSG00000070756	PABPC1	0.00518625	0.045668
ENSG00000162755	KLHDC9	-0.00653302	0.0457366
ENSG00000258663	RP11-123M6.2	-0.00879121	0.0457366
ENSG00000008018	PSMB1	-0.00581444	0.0457572
ENSG00000173227	SYT12	-0.00887037	0.0458247
ENSG00000232581	AC079742.4	-0.00655386	0.0458247
ENSG00000099840	IZUMO4	-0.00859026	0.0459959
ENSG00000118007	STAG1	0.00471949	0.0459959
ENSG00000234664	HMGN2P5	0.0124144	0.0466646
ENSG00000176769	TCERG1L	-0.0105532	0.0467411
ENSG00000234133	AC005154.9	-0.00611921	0.0467411
ENSG00000184307	ZDHHC23	-0.00895289	0.0467669
ENSG00000092969	TGFB2	0.00911119	0.0469167
ENSG00000110693	SOX6	0.00568826	0.0469167
ENSG00000127452	FBXL12	-0.0058619	0.0469284
ENSG00000214922	HLA-F-AS1	0.0102207	0.0469284
ENSG00000225767	RP5-850O15.3	0.00972383	0.0469284
ENSG00000082556	OPRK1	0.00921672	0.0470147
ENSG00000162373	BEND5	-0.00838981	0.0470147
ENSG00000174738	NR1D2	0.00642505	0.0470147
ENSG00000176463	SLCO3A1	0.00693642	0.0470147
ENSG00000230325	RP11-385F5.4	0.00646188	0.0470147
ENSG00000099219	ERMP1	0.00480833	0.0470351
ENSG00000259479	CTD-2008A1.2	0.00751708	0.0470351
ENSG00000244045	TMEM199	-0.00349844	0.047181
ENSG00000086504	MRPL28	-0.00547296	0.0472041
ENSG00000166046	TCP11L2	0.00768097	0.0472622
ENSG00000147905	ZCCHC7	-0.00561104	0.0474799
ENSG00000173992	CCS	-0.00583686	0.0474799
ENSG00000269621	RP11-98D18.15	-0.0064058	0.0474799
ENSG00000259112	NDUFC2-KCTD14	-0.00527246	0.0477372
ENSG00000109065	NAT9	-0.00491689	0.0479205
ENSG00000140396	NCOA2	0.00313335	0.0481417
ENSG00000177125	ZBTB34	0.00406025	0.0481417
ENSG00000183092	BEGAIN	-0.0100183	0.0481417
ENSG00000207601	MIR611	-0.0100589	0.0481417
ENSG00000172426	RSPH9	-0.00456671	0.0490492
ENSG00000174099	MSRB3	0.00758258	0.0490983
ENSG00000136161	RCBTB2	0.00636901	0.0491108
ENSG00000139318	DUSP6	-0.0151289	0.0491108
ENSG00000112394	SLC16A10	-0.00701485	0.0491306
ENSG00000145506	NKD2	-0.0120081	0.0491306
ENSG00000152082	MZT2B	-0.00617938	0.0493273
ENSG00000111669	TPI1	-0.00740723	0.0493601
ENSG00000129295	LRRC6	-0.00562136	0.0493601
ENSG00000172554	SNTG2	-0.01435	0.0493601
ENSG00000232748	ZNF668	-0.0105401	0.0493601
ENSG00000166377	ATP9B	-0.00404144	0.0493803
ENSG00000168658	VWA3B	0.0162001	0.0493803
ENSG00000268702	AL049829.1	-0.00789007	0.0496312
ENSG00000179082	C9orf106	-0.0183374	0.0496587
ENSG00000136193	SCRN1	0.00431227	0.049687
ENSG00000166435	XRRA1	0.00568233	0.049687
ENSG00000178896	EXOSC4	-0.00647148	0.049687
ENSG00000197779	ZNF81	0.00525855	0.0497004
ENSG00000260033	CTC-527H23.1	0.0104028	0.0497251
ENSG00000049247	UTS2	0.00705457	0.0497535
ENSG00000146233	CYP39A1	0.0150191	0.0497535
ENSG00000214106	AC093726.6	0.00603812	0.0497535
ENSG00000248724	NPHP3-AS1	-0.0089312	0.0497535
ENSG00000171951	SCG2	-0.0139024	0.0498377
ENSG00000203952	CCDC160	0.0140124	0.0498377
ENSG00000246273	SBF2-AS1	0.00361593	0.0498377
ENSG00000262372	RP11-669E14.6	0.0113268	0.0498377
ENSG00000038427	VCAN	0.00963345	0.0498724
ENSG00000168653	NDUFS5	-0.00606925	0.0498724
ENSG00000110628	SLC22A18	-0.0115494	0.0499187
ENSG00000119537	KDSR	0.00452645	0.0499187
ENSG00000149179	C11orf49	-0.00590861	0.0499187
ENSG00000254838	GVINP1	-0.00730355	0.0499187
ENSG00000255224	CTD-3065J16.9	-0.00933497	0.0499187
ENSG00000260296	RP11-395I6.3	0.00909172	0.0499187
ENSG00000119705	SLIRP	-0.00604437	0.0502521
ENSG00000111218	PRMT8	-0.00964358	0.0502804
ENSG00000142396	ERVK3-1	-0.00453412	0.0503231
ENSG00000090863	GLG1	0.00326517	0.0504392
ENSG00000114423	CBLB	0.00468279	0.0504392
ENSG00000120963	ZNF706	0.00524107	0.0504392
ENSG00000168546	GFRA2	-0.00864383	0.0504392
ENSG00000169181	GSG1L	0.00735097	0.0504392
ENSG00000179397	C1orf101	-0.00681967	0.0504392
ENSG00000176383	B3GNT4	-0.0037814	0.0505884
ENSG00000136267	DGKB	-0.007269	0.0508196
ENSG00000162733	DDR2	0.00894448	0.0508196
ENSG00000189136	UBE2Q2P1	-0.00474557	0.0508196
ENSG00000250538	RP11-92A5.2	-0.0180344	0.0508196
ENSG00000188976	NOC2L	-0.00451349	0.0509312
ENSG00000173915	USMG5	-0.00870545	0.0509429
ENSG00000123700	KCNJ2	0.0103393	0.0509683
ENSG00000158270	COLEC12	0.0135353	0.0509814
ENSG00000267062	CTD-2659N19.10	-0.00562705	0.0512814
ENSG00000126016	AMOT	0.00671182	0.0513678
ENSG00000138297	TIMM23	-0.00417322	0.0513678
ENSG00000186831	KRT17P2	-0.0188502	0.0513678
ENSG00000265149	Metazoa_SRP	-0.0159903	0.0513678
ENSG00000105401	CDC37	-0.00495902	0.0514458
ENSG00000137478	FCHSD2	0.00448521	0.0514458
ENSG00000164106	SCRG1	-0.00912833	0.0514458
ENSG00000172578	KLHL6	0.018833	0.0514458
ENSG00000228093	AC005162.3	0.0147268	0.0514458
ENSG00000166927	MS4A7	0.0186109	0.0515981
ENSG00000179818	PCBP1-AS1	0.00368589	0.0515981
ENSG00000053524	MCF2L2	-0.00509924	0.0517051
ENSG00000100344	PNPLA3	-0.00654293	0.0517051
ENSG00000171843	MLLT3	0.00477368	0.0517051
ENSG00000179097	HTR1F	0.00887801	0.0517051
ENSG00000183690	EFHC2	0.00784525	0.0517051
ENSG00000210195	J01415.21	-0.0109009	0.0517051
ENSG00000261837	RP11-264L1.3	0.0119711	0.0517051
ENSG00000263414	hsa-mir-3187	-0.0233858	0.0517051
ENSG00000267754	MIR3187	-0.0233858	0.0517051
ENSG00000168993	CPLX1	-0.0118783	0.0517095
ENSG00000176340	COX8A	-0.00602014	0.0517095
ENSG00000115226	FNDC4	-0.00658084	0.0517925
ENSG00000141873	SLC39A3	-0.00637106	0.0518201
ENSG00000241278	RP11-379B18.4	-0.00750163	0.0518522
ENSG00000172380	GNG12	0.00955101	0.0520312
ENSG00000177807	KCNJ10	0.0131297	0.0520828
ENSG00000072501	SMC1A	0.00447456	0.0523599
ENSG00000137210	TMEM14B	-0.00509081	0.0524278
ENSG00000169093	ASMTL	-0.00678015	0.0524278
ENSG00000188783	PRELP	0.0162632	0.0524278
ENSG00000261827	RP11-340F14.5	0.0096997	0.0524278
ENSG00000259976	RP11-553L6.5	0.00802628	0.052479
ENSG00000012223	LTF	0.0397235	0.0529426
ENSG00000164405	UQCRQ	-0.00667675	0.0529426
ENSG00000170653	ATF7	0.00662386	0.0530812
ENSG00000185149	NPY2R	-0.018985	0.0531403
ENSG00000259375	RP11-815J21.2	0.0115352	0.0532174
ENSG00000131023	LATS1	0.00346351	0.0532259
ENSG00000137177	KIF13A	0.00523826	0.0532259
ENSG00000112851	ERBB2IP	0.00834762	0.0532317
ENSG00000095574	IKZF5	0.00587612	0.0534158
ENSG00000101126	ADNP	0.00349717	0.0534158
ENSG00000127957	PMS2P3	-0.00500015	0.0534158
ENSG00000144550	CPNE9	-0.00896564	0.0534158
ENSG00000167306	MYO5B	0.00516181	0.0534158
ENSG00000173141	MRP63	-0.00454026	0.0534158
ENSG00000177425	PAWR	0.00881441	0.0534158
ENSG00000197826	C4orf22	-0.0118467	0.0534158
ENSG00000227456	LINC00310	0.014356	0.0534158
ENSG00000259255	RP11-627D16.1	0.0251355	0.0534158
ENSG00000128463	EMC4	-0.00452581	0.0534839
ENSG00000172137	CALB2	0.0138043	0.0534839
ENSG00000132541	HRSP12	-0.010141	0.0535895
ENSG00000066651	TRMT11	-0.0049905	0.0536431
ENSG00000151366	NDUFC2	-0.00498346	0.0536431
ENSG00000172006	ZNF554	-0.00630727	0.0536431
ENSG00000268658	CTD-2561J22.4	-0.0206725	0.0536431
ENSG00000196123	KIAA0895L	-0.00590235	0.0537225
ENSG00000176920	FUT2	-0.00943653	0.0537499
ENSG00000160973	FOXH1	-0.00783062	0.0539278
ENSG00000170152	RP11-374M1.7	-0.0188463	0.0542915
ENSG00000240707	RP13-137A17.6	-0.0162072	0.054428
ENSG00000165633	VSTM4	0.00572737	0.0546658
ENSG00000006625	GGCT	-0.00490866	0.0548102
ENSG00000084693	AGBL5	-0.00298073	0.0548102
ENSG00000130643	CALY	-0.00930584	0.0548102
ENSG00000168234	TTC39C	-0.00612811	0.0548102
ENSG00000186340	THBS2	0.0130212	0.0548102
ENSG00000232931	LINC00342	-0.0074057	0.0548102
ENSG00000157837	SPPL3	0.0037674	0.0549852
ENSG00000111181	SLC6A12	0.012399	0.0552243
ENSG00000181029	TRAPPC5	-0.00742989	0.0552243
ENSG00000181061	HIGD1A	-0.00769016	0.0552243
ENSG00000198142	SOWAHC	0.00865598	0.0552737
ENSG00000141298	SSH2	0.00445966	0.0553902
ENSG00000256576	RP13-977J11.2	-0.0137446	0.0555552
ENSG00000006015	C19orf60	-0.00712791	0.0559343
ENSG00000117174	ZNHIT6	0.00398368	0.0559343
ENSG00000125355	FAM70A	0.0109622	0.0559343
ENSG00000137133	HINT2	-0.00628444	0.0559343
ENSG00000147789	ZNF7	-0.00378411	0.0559343
ENSG00000153993	SEMA3D	0.0114238	0.0559343
ENSG00000162975	KCNF1	-0.00985561	0.0559343
ENSG00000103342	GSPT1	0.00419912	0.0560284
ENSG00000183036	PCP4	-0.00992881	0.0560284
ENSG00000232295	RP11-154D6.1	0.00647472	0.0560284
ENSG00000259250	RP11-50C13.1	0.0124909	0.0560284
ENSG00000170017	ALCAM	0.00641421	0.0565
ENSG00000269711	CTD-3214H19.16	-0.00733614	0.0565865
ENSG00000171772	SYCE1	-0.0119917	0.0568259
ENSG00000178104	PDE4DIP	0.0056598	0.0572895
ENSG00000252139	SCARNA18	-0.0101458	0.0575923
ENSG00000203799	CCDC162P	-0.0103575	0.0578431
ENSG00000238246	RP11-575A19.2	0.0131855	0.0578431
ENSG00000262119	RP11-483C6.1	0.00749226	0.0578431
ENSG00000057019	DCBLD2	0.00423176	0.0579183
ENSG00000064692	SNCAIP	0.00841387	0.0579183
ENSG00000106771	TMEM245	0.0052005	0.0579183
ENSG00000122512	PMS2	-0.00500618	0.0579183
ENSG00000129675	ARHGEF6	0.00570426	0.0579183
ENSG00000134597	RBMX2	-0.00491852	0.0579183
ENSG00000174886	NDUFA11	-0.00572651	0.0579183
ENSG00000257103	LSM14A	0.00365234	0.0579183
ENSG00000261799	RP11-283I3.6	0.00457999	0.0579183
ENSG00000269295	AL358113.1	0.0120707	0.0579183
ENSG00000142609	C1orf222	-0.00861448	0.058002
ENSG00000165097	KDM1B	0.00484715	0.0580066
ENSG00000198576	ARC	-0.0230891	0.0580066
ENSG00000210135	J01415.9	-0.020575	0.0580313
ENSG00000100227	POLDIP3	0.00502658	0.05833
ENSG00000152556	PFKM	-0.00465345	0.05833
ENSG00000087245	MMP2	0.0156409	0.0583409
ENSG00000136478	TEX2	0.00328997	0.058434
ENSG00000198160	MIER1	0.00452843	0.058434
ENSG00000064042	LIMCH1	0.00355916	0.0584847
ENSG00000079102	RUNX1T1	0.00590086	0.0584847
ENSG00000103152	MPG	-0.00502983	0.0584847
ENSG00000215621	AC174470.1	-0.00497069	0.0584847
ENSG00000214955	AP000318.2	0.0105267	0.0586018
ENSG00000130255	RPL36	-0.00585508	0.0586922
ENSG00000185825	BCAP31	-0.00356435	0.0586922
ENSG00000151233	GXYLT1	0.00536861	0.0587201
ENSG00000070778	PTPN21	0.00475465	0.0592936
ENSG00000241481	AC159540.2	-0.00841588	0.0592936
ENSG00000119782	FKBP1B	-0.00715102	0.0595204
ENSG00000130055	GDPD2	0.0114449	0.0595204
ENSG00000134817	APLNR	0.0188184	0.0595204
ENSG00000196735	HLA-DQA1	0.0219052	0.0595204
ENSG00000196935	SRGAP1	0.00766506	0.0595204
ENSG00000197345	MRPL21	-0.00782019	0.0595204
ENSG00000147234	FRMPD3	0.00728392	0.0595599
ENSG00000255794	RMST	-0.00974395	0.0597232
ENSG00000104112	SCG3	-0.00685047	0.0598047
ENSG00000150048	CLEC1A	0.0178792	0.0598047
ENSG00000198743	SLC5A3	0.0136306	0.0599769
ENSG00000133138	TBC1D8B	0.00836495	0.0599899
ENSG00000255319	CTD-2313N18.2	-0.00804308	0.0599899
ENSG00000138802	SEC24B	0.00355418	0.0600921
ENSG00000188747	NOXA1	-0.0118754	0.0601125
ENSG00000111780	GATC	-0.00590829	0.060168
ENSG00000102221	PHF16	0.00747015	0.0601751
ENSG00000136883	KIF12	-0.0142254	0.0602611
ENSG00000114126	TFDP2	0.0045982	0.0604041
ENSG00000269837	RP11-15H20.5	-0.00584114	0.0605483
ENSG00000134644	PUM1	0.00327966	0.0607412
ENSG00000114956	DGUOK	-0.00438279	0.0609243
ENSG00000159658	KIAA0494	0.00519348	0.0609243
ENSG00000173267	SNCG	-0.00883142	0.0609243
ENSG00000260853	RP11-264B17.2	-0.00696546	0.0609243
ENSG00000267060	PTGES3L	-0.00805792	0.0609243
ENSG00000204568	MRPS18B	-0.00414862	0.061021
ENSG00000106526	ACTR3C	0.00688474	0.0611453
ENSG00000147862	NFIB	0.0051331	0.0613367
ENSG00000161594	KLHL10	-0.0116275	0.0613367
ENSG00000255418	RP11-266A24.1	0.0125635	0.0613367
ENSG00000151923	TIAL1	0.00419939	0.0613926
ENSG00000160469	BRSK1	-0.00722464	0.0614704
ENSG00000224761	RP11-508N22.8	-0.0145438	0.0614704
ENSG00000256053	APOPT1	-0.00431759	0.0614704
ENSG00000261616	RP11-6O2.3	0.00894643	0.0614704
ENSG00000254048	RP11-328K2.1	0.0129486	0.0618031
ENSG00000089057	SLC23A2	0.00450338	0.0620214
ENSG00000172824	CES4A	-0.00785238	0.0620214
ENSG00000197081	IGF2R	0.0038738	0.0620214
ENSG00000250222	CTC-338M12.5	-0.00868599	0.0620214
ENSG00000254505	CHMP4A	-0.00536282	0.0620214
ENSG00000130208	APOC1	0.017636	0.0620917
ENSG00000070159	PTPN3	-0.00884683	0.0620993
ENSG00000196664	TLR7	0.0176576	0.0620993
ENSG00000107036	KIAA1432	0.003099	0.0621084
ENSG00000136014	USP44	-0.00726896	0.0621084
ENSG00000138785	INTS12	0.00405184	0.0621084
ENSG00000164978	NUDT2	-0.00685522	0.0621084
ENSG00000166689	PLEKHA7	0.00928608	0.062144
ENSG00000174093	RP11-1407O15.2	0.00436263	0.0623348
ENSG00000246877	RP11-24M17.7	-0.0119708	0.0623348
ENSG00000179141	MTUS2-AS1	0.00980415	0.0624415
ENSG00000137502	RAB30	0.00568194	0.062475
ENSG00000159140	SON	0.00276352	0.062475
ENSG00000182263	FIGN	0.00553572	0.0625425
ENSG00000145063	AC062028.1	-0.00918984	0.0626024
ENSG00000176857	CTC-298B17.1	0.00949255	0.0626024
ENSG00000184436	THAP7	-0.00476918	0.0626024
ENSG00000262049	RP13-1032I1.7	-0.00546317	0.0626024
ENSG00000172889	EGFL7	-0.00726963	0.0630106
ENSG00000101972	STAG2	0.00528641	0.063013
ENSG00000140955	ADAD2	-0.0242765	0.0631902
ENSG00000268894	RP11-76P2.3	0.0108195	0.0631902
ENSG00000004838	ZMYND10	0.0116269	0.0632108
ENSG00000005379	BZRAP1	-0.00677482	0.0632108
ENSG00000127445	PIN1	-0.00547223	0.0632108
ENSG00000133789	SWAP70	0.00583435	0.0632108
ENSG00000172716	SLFN11	0.01103	0.0632108
ENSG00000179115	FARSA	-0.00506879	0.0632108
ENSG00000243813	RP11-678L1.1	-0.0123216	0.0632108
ENSG00000067141	NEO1	0.00496334	0.0633231
ENSG00000260566	RP11-20G6.3	0.00754597	0.0633231
ENSG00000136099	PCDH8	-0.0120697	0.0634125
ENSG00000125901	MRPS26	-0.00515347	0.0635948
ENSG00000181577	C6orf223	-0.020494	0.0636257
ENSG00000164919	COX6C	-0.00691425	0.0636512
ENSG00000103174	NAGPA	-0.00664389	0.0639697
ENSG00000132676	DAP3	-0.00347683	0.0639697
ENSG00000183196	CHST6	0.0140323	0.0639697
ENSG00000243978	RGAG1	0.0118266	0.0639697
ENSG00000248810	RP11-362F19.1	0.0274855	0.0639697
ENSG00000165821	SALL2	0.00686151	0.0639872
ENSG00000241697	TMEFF1	-0.00622528	0.0639872
ENSG00000228481	U51244.2	-0.0102323	0.0641908
ENSG00000145794	MEGF10	0.00854607	0.0646524
ENSG00000157870	FAM213B	-0.00607769	0.0646524
ENSG00000243480	AMY2A	-0.0113895	0.0646524
ENSG00000261087	KB-1460A1.5	0.00766125	0.0647806
ENSG00000236279	CLEC2L	-0.00854656	0.0648761
ENSG00000165659	DACH1	0.00908695	0.0649263
ENSG00000136247	ZDHHC4	-0.00456213	0.0651333
ENSG00000181982	CCDC149	0.00400544	0.065154
ENSG00000256530	100652820	-0.0122639	0.0652273
ENSG00000204807	FAM27E2	-0.0168465	0.0654058
ENSG00000173905	GOLIM4	0.00680989	0.0655477
ENSG00000216895	AC009403.2	-0.00695495	0.0655747
ENSG00000117020	AKT3	-0.00477282	0.065643
ENSG00000173545	ZNF622	-0.00547022	0.065643
ENSG00000188803	SHISA6	-0.0103723	0.065643
ENSG00000230074	RP11-195F19.9	-0.00810963	0.065643
ENSG00000260733	RP11-264L1.4	0.0121539	0.065643
ENSG00000106546	AHR	0.00579106	0.0656927
ENSG00000165899	OTOGL	-0.0108867	0.0656927
ENSG00000167283	ATP5L	-0.00524358	0.0656927
ENSG00000184677	ZBTB40	0.00548415	0.0656927
ENSG00000268659	RP11-310J24.3	0.0162848	0.0656927
ENSG00000171448	ZBTB26	0.00469819	0.0657679
ENSG00000108309	RUNDC3A	-0.00582831	0.0659188
ENSG00000203727	SAMD5	0.00722227	0.0659188
ENSG00000130748	TMEM160	-0.0121227	0.0661622
ENSG00000140983	RHOT2	-0.00750943	0.0661982
ENSG00000143178	TBX19	0.013706	0.0661982
ENSG00000153157	SYCP2L	-0.00543563	0.0661982
ENSG00000162910	MRPL55	-0.00643649	0.0661982
ENSG00000184752	NDUFA12	-0.00634598	0.0661982
ENSG00000239961	LILRA4	0.026691	0.0665884
ENSG00000084112	SSH1	0.00534115	0.0667492
ENSG00000163320	CGGBP1	0.00527205	0.0667492
ENSG00000248905	FMN1	-0.00643731	0.0667492
ENSG00000264924	RP11-799B12.2	-0.010179	0.0667492
ENSG00000077044	DGKD	0.00534572	0.0667697
ENSG00000213757	CTC-451P13.1	0.00976641	0.0668036
ENSG00000155324	GRAMD3	0.00804899	0.0668433
ENSG00000229425	AJ006998.2	-0.0161454	0.0668433
ENSG00000259524	RP11-461F11.1	-0.013437	0.066923
ENSG00000148291	SURF2	-0.00597412	0.067007
ENSG00000096654	ZNF184	-0.0072448	0.0672264
ENSG00000128203	ASPHD2	0.00685949	0.0674005
ENSG00000164542	KIAA0895	0.00536096	0.0674005
ENSG00000166164	BRD7	0.00372218	0.0674005
ENSG00000117419	ERI3	-0.00269917	0.0675853
ENSG00000115685	PPP1R7	-0.00407402	0.0676533
ENSG00000137285	TUBB2B	-0.0102175	0.0677319
ENSG00000185551	NR2F2	0.0100752	0.0677319
ENSG00000087903	RFX2	0.00853256	0.068212
ENSG00000188368	PRR19	0.00720879	0.068212
ENSG00000108551	RASD1	-0.0110562	0.0683626
ENSG00000204257	HLA-DMA	0.0111162	0.06895
ENSG00000206527	PTPLB	0.0044133	0.06895
ENSG00000263426	Metazoa_SRP	-0.0139734	0.06895
ENSG00000075568	TMEM131	0.00316497	0.0690276
ENSG00000101452	DHX35	-0.00410112	0.0690276
ENSG00000103528	SYT17	0.00602157	0.0690276
ENSG00000134371	CDC73	0.00461851	0.0690276
ENSG00000146005	PSD2	0.0100026	0.0690276
ENSG00000152936	IFLTD1	0.0141885	0.0690276
ENSG00000164136	IL15	0.0128085	0.0690276
ENSG00000164600	NEUROD6	-0.0176723	0.0690276
ENSG00000169592	INO80E	-0.00398979	0.0690276
ENSG00000269794	AC010642.2	-0.0108131	0.0690276
ENSG00000163156	SCNM1	-0.00541858	0.0691153
ENSG00000223134	AL122015.1	0.00852748	0.0691677
ENSG00000231632	RP11-82L18.4	-0.00654274	0.0691677
ENSG00000178202	KDELC2	0.00826804	0.0694436
ENSG00000140262	TCF12	0.00573313	0.069601
ENSG00000134516	DOCK2	0.0105574	0.0696445
ENSG00000162753	SLC9C2	0.00946044	0.0696445
ENSG00000232729	AC083884.8	0.00340131	0.0699109
ENSG00000213020	ZNF611	0.00399017	0.0700469
ENSG00000210151	J01415.12	-0.0158588	0.0703918
ENSG00000240303	ACAD11	-0.003782	0.0704853
ENSG00000198730	CTR9	0.00368371	0.0706844
ENSG00000184384	MAML2	0.00753854	0.0706879
ENSG00000210191	J01415.19	-0.0132774	0.0707957
ENSG00000089847	ANKRD24	-0.00795633	0.0708663
ENSG00000119013	NDUFB3	-0.00693318	0.0708663
ENSG00000158526	TSR2	-0.00480936	0.0708663
ENSG00000250148	KRT8P31	-0.010419	0.0708663
ENSG00000177352	CCDC71	-0.00626137	0.070941
ENSG00000175287	PHYHD1	0.0128535	0.0714322
ENSG00000147044	CASK	0.00344496	0.0716355
ENSG00000160221	C21orf33	-0.00368764	0.0716992
ENSG00000249992	TMEM158	-0.0101565	0.0716992
ENSG00000263606	RP11-737O24.3	0.00788269	0.0716992
ENSG00000032389	TSSC1	-0.00353339	0.0717723
ENSG00000170899	GSTA4	-0.00569127	0.0717863
ENSG00000225663	FAM195B	-0.00470107	0.0717863
ENSG00000240510	AL589765.1	-0.00749124	0.071917
ENSG00000181856	SLC2A4	0.0146081	0.0719281
ENSG00000156411	C14orf2	-0.00678878	0.0721287
ENSG00000159231	CBR3	-0.00853466	0.0723183
ENSG00000210140	J01415.10	-0.0173016	0.072715
ENSG00000104081	BMF	0.0146126	0.0728436
ENSG00000169064	ZBBX	-0.0109906	0.0729376
ENSG00000168264	IRF2BP2	0.00596034	0.0729972
ENSG00000248395	AC007379.5	-0.0121905	0.0729972
ENSG00000095015	MAP3K1	0.00541943	0.0730511
ENSG00000175928	LRRN1	0.00595801	0.073106
ENSG00000038945	MSR1	0.0203623	0.0733381
ENSG00000225746	AL132709.5	-0.00742151	0.0733624
ENSG00000145863	GABRA6	-0.0140467	0.0734582
ENSG00000235665	AC007464.1	0.0102173	0.0734582
ENSG00000152990	GPR125	0.00803705	0.0735388
ENSG00000151702	FLI1	0.0105617	0.0735634
ENSG00000128563	PRKRIP1	-0.00449257	0.0739433
ENSG00000153066	TXNDC11	0.00300363	0.0739433
ENSG00000067840	PDZD4	-0.00658637	0.0739722
ENSG00000134250	NOTCH2	0.0082071	0.074005
ENSG00000148925	BTBD10	-0.0057281	0.074005
ENSG00000211448	DIO2	-0.0147128	0.074005
ENSG00000174403	C20orf166-AS1	-0.0147388	0.0742199
ENSG00000197381	ADARB1	0.00488455	0.0742199
ENSG00000258034	RP11-493P1.2	0.00637436	0.0747941
ENSG00000265945	Metazoa_SRP	-0.0113239	0.0747941
ENSG00000137252	HCRTR2	-0.0144576	0.0748799
ENSG00000138709	LARP1B	-0.00445224	0.0748799
ENSG00000198885	ITPRIPL1	0.0115367	0.0748799
ENSG00000239998	LILRA2	0.0192918	0.0748799
ENSG00000257056	RP11-966I7.2	-0.0095359	0.0748799
ENSG00000267699	RP11-729L2.2	0.00415707	0.0748799
ENSG00000136942	RPL35	-0.00685975	0.0754021
ENSG00000158711	ELK4	0.0040222	0.0754021
ENSG00000164967	RPP25L	-0.0057025	0.0754021
ENSG00000180044	C3orf80	-0.0111502	0.0754021
ENSG00000180921	FAM83H	-0.0117428	0.0754021
ENSG00000251184	RP11-101E3.5	0.00803945	0.0754021
ENSG00000162598	C1orf87	0.0232621	0.0756318
ENSG00000111145	ELK3	0.00652534	0.0756491
ENSG00000251350	RP11-328N19.1	0.0140629	0.0758612
ENSG00000259318	RP11-454L9.2	-0.0160273	0.075955
ENSG00000112695	COX7A2	-0.00772913	0.0762213
ENSG00000122378	FAM213A	-0.00477081	0.0763031
ENSG00000159079	C21orf59	-0.00347516	0.0763053
ENSG00000141068	KSR1	0.00535916	0.0764226
ENSG00000144228	SPOPL	0.00424806	0.0769721
ENSG00000103253	HAGHL	-0.00657918	0.0769864
ENSG00000127922	SHFM1	0.00499714	0.07709
ENSG00000177410	ZNFX1-AS1	-0.00643518	0.07709
ENSG00000186298	PPP1CC	0.00553639	0.07709
ENSG00000260244	RP11-588K22.2	0.00808949	0.07709
ENSG00000121680	PEX16	-0.00455184	0.0774558
ENSG00000224543	AC012318.3	-0.00874599	0.0774558
ENSG00000244734	HBB	-0.0321997	0.0774558
ENSG00000217236	SP9	0.011443	0.0775247
ENSG00000141582	CBX4	-0.0052176	0.0775722
ENSG00000133265	HSPBP1	-0.00583011	0.077818
ENSG00000135298	BAI3	-0.00440927	0.077818
ENSG00000151376	ME3	-0.00435024	0.077818
ENSG00000166801	FAM111A	0.00803463	0.077818
ENSG00000173588	CCDC41	-0.00477931	0.077818
ENSG00000227053	RP11-395B7.4	-0.0127721	0.077818
ENSG00000251349	MSANTD3-TMEFF1	-0.00615834	0.077818
ENSG00000256181	AP000438.4	-0.0119191	0.077818
ENSG00000116147	TNR	-0.00560787	0.0782899
ENSG00000170242	USP47	0.0036965	0.0783246
ENSG00000196154	S100A4	0.0216821	0.0783246
ENSG00000224597	RP11-534G20.3	0.0040361	0.0783246
ENSG00000180884	ZNF792	0.00620937	0.0789098
ENSG00000247853	RP5-940J5.6	0.00452371	0.0791081
ENSG00000259589	RP11-317G6.1	-0.00444281	0.0791081
ENSG00000149182	ARFGAP2	-0.00377417	0.0796988
ENSG00000152022	LIX1L	0.00563757	0.0799949
ENSG00000253477	RP11-1C8.4	-0.00745317	0.0799949
ENSG00000156076	WIF1	-0.0169599	0.0802818
ENSG00000146007	ZMAT2	-0.00629323	0.0804489
ENSG00000167747	C19orf48	-0.00862316	0.0804509
ENSG00000169020	ATP5I	-0.00617399	0.0810847
ENSG00000110921	MVK	-0.00642414	0.08128
ENSG00000102174	PHEX	0.00764839	0.0813551
ENSG00000124659	TBCC	-0.00519958	0.0813551
ENSG00000178358	OR2D3	-0.0179501	0.0813551
ENSG00000250164	RP11-5N11.6	-0.014114	0.0813551
ENSG00000143322	ABL2	0.00354966	0.0814233
ENSG00000158161	EYA3	0.00349763	0.0814233
ENSG00000253932	RP11-10C8.2	0.0110404	0.0814233
ENSG00000260816	RP11-319G9.3	0.00882083	0.0814233
ENSG00000263276	RP11-96D1.10	0.0062036	0.0814233
ENSG00000185608	MRPL40	-0.00471132	0.0814631
ENSG00000055917	PUM2	0.00381086	0.0815756
ENSG00000142530	FAM71E1	-0.00852025	0.0815756
ENSG00000165671	NSD1	0.0025357	0.0815756
ENSG00000245534	RP11-219B17.1	0.00566405	0.0815756
ENSG00000003400	CASP10	0.0103974	0.0818213
ENSG00000131626	PPFIA1	0.00341971	0.0818213
ENSG00000188895	MSL1	0.00344453	0.0818325
ENSG00000232533	AC093673.5	-0.00967766	0.0818325
ENSG00000109265	KIAA1211	0.00508818	0.0818923
ENSG00000138115	CYP2C8	-0.0123875	0.0821186
ENSG00000247228	RP11-296I10.3	0.00964339	0.0821186
ENSG00000112796	ENPP5	-0.00696345	0.0823579
ENSG00000256769	CACNA1C-AS3	0.0166362	0.0824744
ENSG00000137494	ANKRD42	-0.00417487	0.0825932
ENSG00000267671	RP11-115K3.2	-0.0119439	0.0826003
ENSG00000151692	RNF144A	0.00410159	0.0826183
ENSG00000125149	C16orf70	0.00397195	0.0826559
ENSG00000174628	IQCK	0.00719071	0.0826559
ENSG00000224598	RPS5P2	0.0147627	0.0826559
ENSG00000226519	RP11-478K15.1	-0.0170412	0.0826559
ENSG00000175414	ARL10	0.00482443	0.0829936
ENSG00000125931	CITED1	-0.0127482	0.0833103
ENSG00000020577	SAMD4A	0.00810006	0.0834473
ENSG00000104679	R3HCC1	-0.00514931	0.0834473
ENSG00000188010	MORN2	-0.00563123	0.0834473
ENSG00000198455	ZXDB	0.00374944	0.0834473
ENSG00000253350	RP11-127H5.1	-0.00709501	0.0834473
ENSG00000260001	TGFBR3L	-0.0112046	0.0834473
ENSG00000146232	NFKBIE	-0.00618292	0.0834917
ENSG00000149212	SESN3	0.00541616	0.083702
ENSG00000122490	PQLC1	-0.00486619	0.0837141
ENSG00000250198	RP11-143A12.3	0.0150541	0.0837141
ENSG00000197085	NPSR1-AS1	-0.0115778	0.0837275
ENSG00000198892	SHISA4	-0.0058487	0.0837275
ENSG00000232757	ETF1P1	0.0132514	0.0842593
ENSG00000104872	PIH1D1	-0.00454823	0.0844712
ENSG00000142166	IFNAR1	0.00376277	0.0844712
ENSG00000010318	PHF7	-0.00536606	0.0845428
ENSG00000138653	NDST4	0.0119778	0.0845428
ENSG00000163110	PDLIM5	0.00696904	0.0845428
ENSG00000237973	hsa-mir-6723	-0.013457	0.0845428
ENSG00000253645	CTD-2544N14.3	0.00543835	0.0845428
ENSG00000118707	TGIF2	0.00984428	0.084633
ENSG00000156603	MED19	-0.00442084	0.0846662
ENSG00000109458	GAB1	0.00646125	0.0848829
ENSG00000168916	ZNF608	0.00439614	0.0848829
ENSG00000254422	RP11-864G5.3	0.0108214	0.0848829
ENSG00000204706	RP11-195E11.2	0.00583602	0.0849714
ENSG00000224204	PHEX-AS1	-0.0144791	0.0851253
ENSG00000170471	RALGAPB	0.00341828	0.085338
ENSG00000215298	FP15737	-0.00526427	0.0853866
ENSG00000184254	ALDH1A3	-0.00619297	0.0855423
ENSG00000228624	RP3-399L15.3	0.00612549	0.0855423
ENSG00000154122	ANKH	0.00344151	0.0856077
ENSG00000103653	CSK	0.00610535	0.0856219
ENSG00000229569	RP11-481G8.2	-0.0166512	0.0858586
ENSG00000250312	ZNF718	0.00564896	0.0858648
ENSG00000103175	WFDC1	-0.00796682	0.0859787
ENSG00000007402	CACNA2D2	0.00625943	0.0859925
ENSG00000101974	ATP11C	0.00735332	0.0859925
ENSG00000149932	TMEM219	-0.0043588	0.0859925
ENSG00000011052	NME2	-0.00502573	0.0863672
ENSG00000033030	ZCCHC8	0.00448787	0.0863672
ENSG00000090060	PAPOLA	0.00541839	0.0863672
ENSG00000165092	ALDH1A1	-0.0122438	0.0863672
ENSG00000172775	FAM192A	-0.00343547	0.0863672
ENSG00000179583	CIITA	0.00559842	0.0863672
ENSG00000229044	RP11-266K22.2	-0.00592092	0.0863672
ENSG00000229867	STEAP3-AS1	0.0104975	0.0863672
ENSG00000250602	RP11-517I3.1	0.00796256	0.0863672
ENSG00000250786	CTD-2001E22.2	0.0163867	0.0863672
ENSG00000128335	APOL2	-0.00631859	0.0864989
ENSG00000129355	CDKN2D	-0.00601877	0.0864989
ENSG00000134294	SLC38A2	0.0105527	0.0864989
ENSG00000205155	PSENEN	-0.0049163	0.0864989
ENSG00000232872	CTAGE3P	-0.00978476	0.0864989
ENSG00000184047	DIABLO	-0.00364687	0.0865285
ENSG00000088992	TESC	-0.00836014	0.0865533
ENSG00000114698	PLSCR4	0.0089939	0.0865533
ENSG00000137713	PPP2R1B	0.00606054	0.0865533
ENSG00000160606	TLCD1	-0.00953251	0.0865533
ENSG00000200434	RNA5-8SP2	-0.0202668	0.0865929
ENSG00000134532	SOX5	0.00479012	0.0866965
ENSG00000126067	PSMB2	-0.00511147	0.0868115
ENSG00000179344	HLA-DQB1	0.0271058	0.0874214
ENSG00000198938	MT-CO3	-0.00996742	0.0874214
ENSG00000242265	PEG10	0.00790252	0.0874214
ENSG00000155111	CDK19	0.00500356	0.0875475
ENSG00000176697	BDNF	-0.0128689	0.0875649
ENSG00000207770	MIR568	0.0102806	0.0875649
ENSG00000152595	MEPE	0.0145053	0.0876004
ENSG00000256116	RP11-783K16.14	-0.00568986	0.0876004
ENSG00000121067	SPOP	0.00292365	0.0878603
ENSG00000022267	FHL1	0.00386653	0.0883124
ENSG00000183621	ZNF438	0.00422847	0.088334
ENSG00000111737	RAB35	-0.00359659	0.0884128
ENSG00000018408	WWTR1	0.0109428	0.0888896
ENSG00000127863	TNFRSF19	0.00579137	0.0888896
ENSG00000139352	ASCL1	0.0104729	0.0888896
ENSG00000177192	PUS1	-0.00573178	0.0888896
ENSG00000269825	CTD-3099C6.9	0.0094719	0.0888896
ENSG00000188488	SERPINA5	0.0292282	0.0889132
ENSG00000145147	SLIT2	0.00640827	0.089236
ENSG00000139133	ALG10	0.0050847	0.0894043
ENSG00000123096	SSPN	0.00818618	0.0896027
ENSG00000248594	AC003029.1	-0.00552977	0.0896311
ENSG00000241728	AP001062.8	-0.00563755	0.0897491
ENSG00000198744	RP5-857K21.11	-0.0104989	0.0899286
ENSG00000112837	TBX18	0.0164389	0.0901103
ENSG00000125037	EMC3	-0.00405812	0.0903116
ENSG00000231519	AC007285.7	0.012198	0.0903116
ENSG00000115274	INO80B	-0.0038982	0.0907478
ENSG00000132155	RAF1	0.00282143	0.0907478
ENSG00000133111	RFXAP	0.00504285	0.0907478
ENSG00000168918	INPP5D	0.0106907	0.0907478
ENSG00000205978	NYNRIN	0.00835674	0.0907478
ENSG00000167815	PRDX2	-0.00440056	0.0909274
ENSG00000174306	ZHX3	0.00554462	0.0909334
ENSG00000183978	COA3	-0.00485549	0.0909334
ENSG00000198258	UBL5	-0.00612542	0.0909334
ENSG00000257923	CUX1	0.00383224	0.0909334
ENSG00000188011	CXXC11	0.0102248	0.0911829
ENSG00000214014	OVCA2	-0.00460467	0.0911829
ENSG00000242010	RP11-287A8.6	0.00895226	0.0912326
ENSG00000187144	SPATA21	0.0074319	0.0913672
ENSG00000106609	TMEM248	0.00277064	0.09148
ENSG00000187957	DNER	0.00503624	0.09148
ENSG00000134809	TIMM10	-0.00588247	0.09155
ENSG00000124214	STAU1	0.00293217	0.0915985
ENSG00000187024	PTRH1	-0.00721544	0.0915985
ENSG00000171016	PYGO1	0.00696503	0.0916219
ENSG00000003989	SLC7A2	0.0149403	0.0921645
ENSG00000106077	ABHD11	-0.00709742	0.0921645
ENSG00000166889	PATL1	0.00496104	0.0922451
ENSG00000114023	FAM162A	-0.00610003	0.0922867
ENSG00000127399	LRRC61	0.00841235	0.0922867
ENSG00000129951	LPPR3	-0.0104696	0.0922867
ENSG00000137672	TRPC6	0.00730512	0.0922867
ENSG00000153936	HS2ST1	0.00493083	0.0922867
ENSG00000092621	PHGDH	0.00795978	0.0922964
ENSG00000143376	SNX27	0.00300132	0.0922964
ENSG00000184809	C21orf88	0.00955596	0.0922964
ENSG00000246465	RP11-57A19.2	-0.0130891	0.0922964
ENSG00000253297	HTR4-IT1	-0.0132515	0.0922964
ENSG00000256661	A2ML1-AS1	0.00829543	0.0922964
ENSG00000111716	LDHB	-0.00554829	0.092304
ENSG00000048649	RSF1	0.00330986	0.092409
ENSG00000122741	DCAF10	0.00334607	0.092409
ENSG00000132357	CARD6	0.0103836	0.092409
ENSG00000157680	DGKI	-0.00535211	0.092409
ENSG00000158792	SPATA2L	-0.00939145	0.092409
ENSG00000168724	DNAJC21	0.00372136	0.092409
ENSG00000210144	J01415.11	-0.0166341	0.092409
ENSG00000258561	RP11-72M17.1	-0.00855105	0.092409
ENSG00000100814	CCNB1IP1	-0.00509874	0.0924107
ENSG00000159202	UBE2Z	0.00316236	0.0924107
ENSG00000219565	ZNF259P1	0.00926299	0.0924107
ENSG00000110200	ANAPC15	-0.00484896	0.0925643
ENSG00000122420	PTGFR	0.0156835	0.0925643
ENSG00000167202	TBC1D2B	0.00459856	0.0925643
ENSG00000171105	INSR	0.00396423	0.0925643
ENSG00000198754	OXCT2	-0.00966531	0.0925643
ENSG00000221968	FADS3	-0.00588744	0.0925643
ENSG00000228091	RP11-302K17.7	-0.0102539	0.0927177
ENSG00000180185	FAHD1	-0.00491195	0.0927823
ENSG00000143256	PFDN2	-0.00634256	0.0928528
ENSG00000232784	AC067961.1	0.00936185	0.0928528
ENSG00000005022	SLC25A5	-0.00466065	0.0928702
ENSG00000241563	CORT	-0.00854131	0.0931202
ENSG00000123505	AMD1	0.00492719	0.0931525
ENSG00000231752	EMBP1	-0.00753158	0.09331
ENSG00000165029	ABCA1	0.00893325	0.0935422
ENSG00000106367	AP1S1	-0.00728063	0.0936801
ENSG00000111846	GCNT2	0.00742452	0.0936801
ENSG00000149451	ADAM33	0.012884	0.0936801
ENSG00000172164	SNTB1	0.00766024	0.0936801
ENSG00000262664	OVCA2	-0.00453056	0.0936801
ENSG00000105967	TFEC	0.0109925	0.0937393
ENSG00000178078	STAP2	-0.0101919	0.0939126
ENSG00000118620	ZNF430	0.00368322	0.0941217
ENSG00000171222	SCAND1	-0.00818466	0.0941217
ENSG00000261069	RP11-701H24.4	-0.0164476	0.0942391
ENSG00000139579	NABP2	-0.00434827	0.0942708
ENSG00000140836	ZFHX3	0.00676481	0.0942708
ENSG00000143198	MGST3	-0.00437271	0.0942708
ENSG00000150175	FRMPD2P2	-0.0136503	0.0942708
ENSG00000196511	TPK1	-0.00519166	0.0942708
ENSG00000254449	SF3A3P2	0.00946823	0.0945143
ENSG00000143772	ITPKB	0.00998065	0.0945234
ENSG00000107341	UBE2R2	0.00278347	0.0945391
ENSG00000121766	ZCCHC17	-0.00466201	0.0945391
ENSG00000205269	TMEM170B	0.00588157	0.0945391
ENSG00000135052	GOLM1	0.00370454	0.0949306
ENSG00000179399	GPC5	-0.00699236	0.0949664
ENSG00000268790	C19ORF42	-0.00410677	0.0949664
ENSG00000076716	GPC4	0.00799641	0.0951427
ENSG00000082175	PGR	0.0133311	0.0951427
ENSG00000174799	CEP135	0.00448088	0.0951427
ENSG00000214087	ARL16	-0.00461417	0.095659
ENSG00000115183	TANC1	0.00674553	0.0958677
ENSG00000163914	RHO	-0.0158252	0.0960512
ENSG00000258719	RP11-232C2.3	-0.0135185	0.096273
ENSG00000131408	NR1H2	-0.00446761	0.0963685
ENSG00000231889	TRAF3IP2-AS1	0.0031385	0.0964117
ENSG00000214262	ANKRD36BP1	0.0080166	0.0967388
ENSG00000255389	C6orf3	0.0110049	0.0970102
ENSG00000118939	UCHL3	-0.00502843	0.0970132
ENSG00000249252	RP11-665G4.1	0.00468971	0.0970132
ENSG00000116128	BCL9	0.00456786	0.0974269
ENSG00000207720	MIR555	0.00715128	0.0974269
ENSG00000260772	RP11-311C24.1	0.00505992	0.0974973
ENSG00000081019	RSBN1	0.00371711	0.0979507
ENSG00000172819	RARG	0.00754132	0.0979507
ENSG00000225339	RP11-513I15.6	0.00420485	0.0979507
ENSG00000225830	ERCC6	0.00322818	0.0984246
ENSG00000090104	RGS1	0.0264407	0.0984339
ENSG00000134533	RERG	-0.00875299	0.0984339
ENSG00000132669	RIN2	0.00646321	0.0984995
ENSG00000168961	LGALS9	0.0123205	0.0984995
ENSG00000265907	RP11-737O24.2	0.0040762	0.0984995
ENSG00000006695	COX10	-0.00404151	0.0985407
ENSG00000107130	NCS1	-0.00543809	0.0985407
ENSG00000141279	NPEPPS	0.00370106	0.0985407
ENSG00000072042	RDH11	-0.00389442	0.0988986
ENSG00000171960	PPIH	-0.00464352	0.0988986
ENSG00000185359	HGS	-0.00429874	0.0988986
ENSG00000267276	AC009005.3	-0.00573983	0.0990184
ENSG00000049323	LTBP1	0.0077931	0.0991086
ENSG00000100330	MTMR3	0.0028372	0.0991086
ENSG00000131188	PRR7	-0.00959398	0.0991086
ENSG00000178947	LINC00086	-0.00716488	0.0991086
ENSG00000198542	ITGBL1	0.00709553	0.0991086
ENSG00000232838	PET117	-0.00466831	0.0991086
ENSG00000265688	MAFG-AS1	-0.0135903	0.0991086
ENSG00000174226	SNX31	0.0176959	0.0992804
ENSG00000103254	FAM173A	-0.00792093	0.0993004
ENSG00000105963	ADAP1	-0.00535278	0.0993004
ENSG00000157021	FAM92A1P1	-0.010671	0.0993004
ENSG00000160870	CYP3A7	0.00706451	0.0993551
ENSG00000119139	TJP2	0.0091551	0.0996781
ENSG00000136110	LECT1	0.00746955	0.0996781
ENSG00000145779	TNFAIP8	0.0149485	0.0996781
ENSG00000161281	COX7A1	-0.00849966	0.0996781
ENSG00000184005	ST6GALNAC3	0.00656568	0.0996781
ENSG00000224057	EGFR-AS1	0.0100691	0.0996781
ENSG00000229751	RP11-142M10.2	0.00712544	0.0996781
ENSG00000261822	RP11-265N6.2	-0.00615256	0.0996781
ENSG00000107872	FBXL15	-0.00599243	0.0997014
ENSG00000164190	NIPBL	0.00333457	0.0997014
ENSG00000188223	AC002398.9	-0.00393804	0.0997014
ENSG00000108828	VAT1	0.00597944	0.0998537
ENSG00000167384	ZNF180	0.00509507	0.0998537
ENSG00000249077	RP11-478C1.8	0.00929731	0.0998654
ENSG00000089199	CHGB	-0.00908242	0.099969
ENSG00000244078	RP11-431I8.1	-0.0127449	0.100276
ENSG00000104221	BRF2	-0.00416231	0.100523
ENSG00000143493	INTS7	0.00523853	0.100523
ENSG00000159199	ATP5G1	-0.00524336	0.100523
ENSG00000163138	PACRGL	-0.00404451	0.100523
ENSG00000170074	FAM153A	-0.00869828	0.100523
ENSG00000198162	MAN1A2	-0.00529557	0.100523
ENSG00000216809	RP11-57K17.1	-0.00962163	0.100523
ENSG00000255432	RP11-831H9.11	-0.00486649	0.100523
ENSG00000264376	Metazoa_SRP	-0.0178431	0.100523
ENSG00000145390	USP53	0.00635524	0.10069
ENSG00000164929	BAALC	-0.00463538	0.10069
ENSG00000171763	SPATA5L1	-0.00530373	0.10069
ENSG00000175602	CCDC85B	-0.0108047	0.10069
ENSG00000226576	RP11-523O18.1	0.00954381	0.100824
ENSG00000266111	RP11-296K13.4	-0.00725342	0.100863
ENSG00000171634	BPTF	0.00331058	0.10088
ENSG00000121210	KIAA0922	0.00440696	0.100989
ENSG00000131778	CHD1L	-0.00406182	0.100989
ENSG00000154957	ZNF18	-0.00465271	0.100989
ENSG00000269640	CTD-2521M24.9	0.0112567	0.101059
ENSG00000114902	SPCS1	-0.00468382	0.101348
ENSG00000170456	DENND5B	0.00386176	0.101348
ENSG00000258064	RP11-293I14.2	0.0050254	0.101348
ENSG00000163428	LRRC58	0.00408859	0.101403
ENSG00000230894	RP11-67K19.3	0.0058623	0.101403
ENSG00000255114	RP11-110I1.6	-0.00429485	0.101407
ENSG00000239779	WBP1	-0.00468987	0.101604
ENSG00000143494	VASH2	0.00649396	0.101672
ENSG00000169905	TOR1AIP2	0.00268399	0.101811
ENSG00000169083	AR	0.00790164	0.101855
ENSG00000107854	TNKS2	0.00318413	0.101956
ENSG00000182870	GALNT9	-0.00698822	0.101956
ENSG00000106483	SFRP4	0.0130298	0.101981
ENSG00000116497	S100PBP	0.00357796	0.101981
ENSG00000160179	ABCG1	0.0051823	0.101981
ENSG00000186193	SAPCD2	-0.0101495	0.101981
ENSG00000196507	TCEAL3	-0.00424572	0.102107
ENSG00000204977	TRIM13	0.00433052	0.102114
ENSG00000233360	Z83844.1	-0.00954419	0.102114
ENSG00000170445	HARS	-0.00323028	0.102196
ENSG00000133134	BEX2	-0.0079453	0.102283
ENSG00000069509	FUNDC1	-0.00530351	0.102324
ENSG00000262160	RP11-96D1.11	0.00586628	0.102324
ENSG00000101194	SLC17A9	0.0140562	0.102369
ENSG00000226752	RP11-27I1.2	-0.0123611	0.102369
ENSG00000053702	NRIP2	0.00838031	0.102379
ENSG00000058866	DGKG	0.00540953	0.102379
ENSG00000059915	PSD	-0.00569411	0.102379
ENSG00000080561	MID2	0.00382609	0.102379
ENSG00000106013	ANKRD7	-0.00800915	0.102379
ENSG00000132970	WASF3	0.00447247	0.102379
ENSG00000145715	RASA1	0.0032832	0.102379
ENSG00000174547	MRPL11	-0.00500477	0.102379
ENSG00000183011	LSMD1	-0.00503175	0.102379
ENSG00000196865	NHLRC2	0.00379741	0.102379
ENSG00000198393	ZNF26	-0.00396782	0.102379
ENSG00000216740	ANXA2P3	-0.0143163	0.102379
ENSG00000224945	RP11-82L18.2	-0.00777237	0.102379
ENSG00000228548	ITPKB-AS1	0.0132094	0.102379
ENSG00000154654	NCAM2	0.00459549	0.102384
ENSG00000242574	HLA-DMB	0.0159257	0.102384
ENSG00000169230	PRELID1	-0.00384745	0.102664
ENSG00000169967	MAP3K2	0.00374897	0.102664
ENSG00000188729	OSTN	-0.0158007	0.102753
ENSG00000249859	PVT1	-0.00574418	0.102753
ENSG00000253079	NRON	0.0139275	0.102832
ENSG00000172809	RPL38	-0.00522056	0.103059
ENSG00000106328	FSCN3	-0.00533111	0.103138
ENSG00000248100	RP11-709A23.1	0.0089107	0.103138
ENSG00000111269	CREBL2	0.00465647	0.103197
ENSG00000138964	PARVG	0.0129798	0.103197
ENSG00000173660	UQCRH	-0.00665316	0.103197
ENSG00000181610	MRPS23	-0.00541454	0.103197
ENSG00000188730	VWC2	-0.00746134	0.103197
ENSG00000214253	FIS1	-0.00532737	0.103197
ENSG00000226771	AP001136.2	0.00965218	0.103197
ENSG00000171488	LRRC8C	0.00416237	0.103495
ENSG00000233061	TTLL7-IT1	-0.00711114	0.103672
ENSG00000165568	AKR1E2	-0.00763605	0.10404
ENSG00000169155	ZBTB43	0.00297033	0.10404
ENSG00000229456	RLIMP1	0.00934506	0.10404
ENSG00000150459	SAP18	-0.00476878	0.104114
ENSG00000243422	RP11-413E6.1	-0.0089838	0.104276
ENSG00000147481	SNTG1	-0.00484757	0.104833
ENSG00000198482	ZNF808	0.00425637	0.104833
ENSG00000105278	ZFR2	-0.00874385	0.10544
ENSG00000104964	AES	-0.0043831	0.105547
ENSG00000123411	IKZF4	0.00589409	0.105547
ENSG00000205403	CFI	0.0160291	0.105547
ENSG00000239407	LL0XNC01-237H1.2	-0.00418513	0.105547
ENSG00000123095	BHLHE41	0.00519258	0.105798
ENSG00000148604	RGR	0.0181639	0.105798
ENSG00000165632	TAF3	0.0052985	0.105875
ENSG00000221826	PSG3	-0.0138942	0.105875
ENSG00000133794	ARNTL	0.0048164	0.105877
ENSG00000267230	RP11-376M2.2	-0.0168104	0.105877
ENSG00000168214	RBPJ	0.00410132	0.105915
ENSG00000168096	ANKS3	-0.00455101	0.10622
ENSG00000162520	SYNC	0.00346831	0.106622
ENSG00000205542	TMSB4X	-0.00627193	0.106622
ENSG00000068394	GPKOW	-0.00382958	0.106736
ENSG00000102710	FAM48A	0.00326309	0.106736
ENSG00000069667	RORA	0.00479021	0.106811
ENSG00000112739	PRPF4B	0.0037055	0.106852
ENSG00000175193	PARL	-0.00505068	0.106896
ENSG00000160224	AIRE	-0.0131415	0.106932
ENSG00000104907	TRMT1	-0.00403684	0.107067
ENSG00000133639	BTG1	0.00649862	0.107067
ENSG00000184162	NR2C2AP	-0.00481953	0.107067
ENSG00000220563	PKMP3	0.00694359	0.107067
ENSG00000248791	CTD-2165H16.3	0.0132865	0.107067
ENSG00000103540	CCP110	0.00594505	0.107225
ENSG00000109016	DHRS7B	-0.00429809	0.107225
ENSG00000137710	RDX	0.00655536	0.107225
ENSG00000198673	FAM19A2	0.00794627	0.107268
ENSG00000068976	PYGM	0.0146004	0.107297
ENSG00000268028	AC025262.1	0.0109611	0.107297
ENSG00000087253	LPCAT2	0.0105823	0.107548
ENSG00000153975	ZUFSP	-0.00433149	0.107548
ENSG00000264063	MIR3687	-0.0288214	0.107548
ENSG00000120690	ELF1	0.00722364	0.107871
ENSG00000124459	ZNF45	0.00389459	0.107909
ENSG00000153064	BANK1	0.00804147	0.107909
ENSG00000239672	NME1	-0.00705489	0.107909
ENSG00000245148	ARAP1-AS2	0.00847775	0.107909
ENSG00000268465	CTC-273B12.7	-0.00688363	0.107909
ENSG00000184432	COPB2	0.00296928	0.108019
ENSG00000183798	EMILIN3	-0.00850728	0.108141
ENSG00000177465	ACOT4	-0.00629259	0.108207
ENSG00000268713	CTC-444N24.8	0.00484622	0.108509
ENSG00000139132	FGD4	0.00504775	0.108573
ENSG00000177917	ARL6IP6	0.0061562	0.108714
ENSG00000132963	POMP	-0.0053172	0.108937
ENSG00000133114	KIAA1704	-0.00413446	0.109174
ENSG00000110148	CCKBR	-0.0088684	0.109192
ENSG00000147100	SLC16A2	0.0045009	0.109192
ENSG00000148219	ASTN2	0.00350801	0.109192
ENSG00000182253	SYNM	0.00533967	0.109192
ENSG00000004059	ARF5	-0.00507327	0.109321
ENSG00000070785	EIF2B3	-0.00364849	0.109321
ENSG00000100678	SLC8A3	-0.00598103	0.109321
ENSG00000110066	SUV420H1	0.0031202	0.109321
ENSG00000152818	UTRN	0.00547137	0.109321
ENSG00000180822	PSMG4	0.00400036	0.109321
ENSG00000078795	PKD2L2	0.00601305	0.109613
ENSG00000116138	DNAJC16	0.00324768	0.109613
ENSG00000241790	ENO1P4	0.00586184	0.109616
ENSG00000162062	C16orf59	-0.00715975	0.109881
ENSG00000158042	MRPL17	-0.00445756	0.109927
ENSG00000214353	RP11-394B2.4	0.00838728	0.110044
ENSG00000260807	RP11-161M6.2	-0.00847143	0.110044
ENSG00000127951	FGL2	0.0143858	0.110334
ENSG00000134061	CD180	0.0200888	0.110334
ENSG00000127838	PNKD	-0.00481278	0.110444
ENSG00000173083	HPSE	0.010242	0.110444
ENSG00000198736	MSRB1	-0.00658987	0.110444
ENSG00000131773	KHDRBS3	-0.00496977	0.110554
ENSG00000107779	BMPR1A	0.00510161	0.110712
ENSG00000215887	ZNF859P	-0.00926984	0.110712
ENSG00000116096	SPR	0.0105887	0.110915
ENSG00000116191	RALGPS2	0.00464955	0.110915
ENSG00000135847	ACBD6	-0.00323134	0.110915
ENSG00000171812	COL8A2	0.0120529	0.110915
ENSG00000177971	IMP3	-0.0042045	0.110915
ENSG00000182004	SNRPE	-0.00604215	0.110915
ENSG00000006530	AGK	-0.00318006	0.111017
ENSG00000112655	PTK7	0.00679529	0.111017
ENSG00000135766	EGLN1	0.0039478	0.111017
ENSG00000249684	RP11-423H2.3	-0.0103653	0.111017
ENSG00000106069	CHN2	0.00672978	0.111093
ENSG00000149488	TMC2	-0.00979095	0.111112
ENSG00000178440	RP11-324H6.6	-0.00522064	0.111112
ENSG00000141338	ABCA8	0.0124508	0.111115
ENSG00000196724	ZNF418	-0.00428922	0.111162
ENSG00000229833	PET100	-0.00510295	0.111174
ENSG00000241560	ZBTB20-AS1	0.00724525	0.111251
ENSG00000165071	TMEM71	0.0138985	0.11143
ENSG00000264281	CTD-2031P19.4	-0.0089363	0.11143
ENSG00000115705	TPO	-0.0139843	0.111495
ENSG00000127483	HP1BP3	0.00337146	0.111495
ENSG00000137845	ADAM10	0.00375233	0.111495
ENSG00000198270	TMEM116	-0.00459474	0.111495
ENSG00000213347	MXD3	-0.00314248	0.111814
ENSG00000221946	FXYD7	-0.00796865	0.111814
ENSG00000048540	LMO3	0.00583641	0.111913
ENSG00000211450	C11orf31	-0.00532773	0.111913
ENSG00000143258	USP21	0.0059244	0.112002
ENSG00000226415	TPI1P1	-0.00685098	0.112194
ENSG00000030582	GRN	0.00719077	0.112423
ENSG00000102452	NALCN	-0.00361445	0.112423
ENSG00000105866	SP4	0.00338256	0.112423
ENSG00000124789	NUP153	0.00279288	0.112423
ENSG00000135917	SLC19A3	0.00986752	0.112423
ENSG00000138100	TRIM54	-0.0108651	0.112423
ENSG00000143363	PRUNE	0.00361058	0.112423
ENSG00000159176	CSRP1	0.00794284	0.112423
ENSG00000163069	SGCB	0.00426394	0.112423
ENSG00000170962	PDGFD	0.01349	0.112423
ENSG00000173744	AGFG1	0.00325968	0.112423
ENSG00000173947	PIFO	0.00946108	0.112423
ENSG00000178538	CA8	0.00619477	0.112423
ENSG00000205809	KLRC2	-0.0182323	0.112423
ENSG00000250303	RP11-356J5.12	0.00526245	0.112423
ENSG00000250970	RP11-274N19.2	0.00851312	0.112423
ENSG00000257877	RP3-462E2.3	0.00912434	0.112423
ENSG00000258178	RP11-18J9.3	-0.0103875	0.112423
ENSG00000265666	CTD-2267D19.2	-0.00967154	0.112423
ENSG00000095637	SORBS1	0.00451348	0.112467
ENSG00000121390	PSPC1	-0.00323498	0.112949
ENSG00000111801	BTN3A3	0.00685027	0.112961
ENSG00000246223	C14orf64	0.0112954	0.112982
ENSG00000196628	TCF4	0.0033015	0.113313
ENSG00000109536	FRG1	-0.00536837	0.113636
[truncated: 23,304 more rows]

## Sheet: geneDE_PlaqueMean_GO
GO pathway enrichments for PlaqueMean differentially expressed genes.
[truncated: 5,868 more rows]

[truncated: 43 more sheets: geneDE_PlaqueMean_GSEA, geneDE_NP.1, geneDE_CERJ, geneDE_CERJ_GO, geneDE_bbscore, geneDE_Path.Dx_defvsctl, geneDE_Path.Dx_defvsctl_GO, geneDE_CDR_defvsctl, geneDE_CDR_defvsctl_GO, geneDE_PlaqueMean_defvsctl, geneDE_PlaqueMean_defvsctl_GO, geneDE_PlaqueMean_defvsctl_GSEA, geneDE_NP.1_defvsctl, geneDE_NP.1_defvsctl_GO, geneDE_CERJ_defvsctl, geneDE_CERJ_defvsctl_GO, protDE_PlaqueMean, protDE_PlaqueMean_GO, protDE_PlaqueMean_GSEA, protDE_Path.Dx …]
