# Supplementary material for: Multiscale causal networks identify VGF as a key regulator of Alzheimer’s disease
Source: Nat Commun. 2020 Aug 7;11:3942. doi: 10.1038/s41467-020-17405-z (PMC7414858; doi:10.1038/s41467-020-17405-z)
Supplement: Supplementary file 6 — Supplementary Data 3 [file 41467_2020_17405_MOESM6_ESM.xlsx]

## Sheet: Description
Sheet number	Sheet Name	Hyperlink to Sheet	Sheet Descrition
1	Description	Go to Description	Description of all sheets in the supplementary table
2	Gene_Coexpression	Go to Gene_Coexpression	Gene co-expression network
3	Gene_Coexpression_GO	Go to Gene_Coexpression_GO	GO annotation for each module of the gene co-expression network
4	Protein_Coexpression	Go to Protein_Coexpression	Protein co-expression network
5	Protein_Coexpression_GO	Go to Protein_Coexpression_GO	GO annotation for each module of the protein co-expression network
6	Multiscale_Coexpression	Go to Multiscale_Coexpression	Multiscale co-expression network
7	Multiscale_Coexp_Breakdown	Go to Multiscale_Coexp_Breakdown	Table detailing for each module of the multiscale co-expression network the number of genes and protein it contains
8	Union_DE_genes	Go to Union_DE_genes	Union of DE genes across all AD traits at FDR<0.05 that is projected onto the gene co-expression network
9	Union_DE_proteins	Go to Union_DE_proteins	Union of DE proteins across all AD traits at FDR<0.05 that is projected onto the protein co-expression network
10	signif_modules_gene	Go to signif_modules_gene	Table with the gene co-expression modules enriched for the union of DE genes
11	signif_modules_protein	Go to signif_modules_protein	Table with the protein co-expression modules enriched for the union of DE proteins
12	seeding_gene_list_before_PEXA	Go to seeding_gene_list_before_PEXA	Expanded AD DE signature containing all DE genes and all genes in gene co-expression modules enriched for DE genes
13	seeding_protein_list	Go to seeding_protein_list	Expanded AD DE signature containing all DE proteins and all proteins in protein co-expression modules enriched for DE protein
14	seeding_gene_list_after_PEXA	Go to seeding_gene_list_after_PEXA	Seeding gene list from which the BN are constructed, containing all DE genes and all genes in gene co-expression modules enriched for DE genes as well as genes added from protein-protein interaction networks and KEGG pathways
15	Gene_BN	Go to Gene_BN	Gene only Bayesian Network
16	Protein_BN	Go to Protein_BN	Protein only Bayesian Network
17	Multiscale_BN	Go to Multiscale_BN	Multiscale Bayesian Network
18	KDA_Gene_BN_ordered	Go to KDA_Gene_BN_ordered	Results of local KDA for all AD traits gene DE lists and gene co-expression modules in the gene BN ordered by their information Z-score rank
19	KDA_Protein_BN_ordered	Go to KDA_Protein_BN_ordered	Results of local KDA for all AD traits protein DE lists and protein co-expression modules in the protein BN ordered by their information Z-score rank
20	KDA_Multiscale_BN_ordered	Go to KDA_Multiscale_BN_ordered	Results of local KDA for all AD traits gene and protein DE lists and gene and protein co-expression modules in the multiscale BN ordered by their information Z-score rank
21	KDA_Gene_BN_DE_ordered	Go to KDA_Gene_BN_DE_ordered	Results of local KDA for all AD traits gene DE lists in the gene BN ordered by their information Z-score rank
22	KDA_Protein_BN_DE_ordered	Go to KDA_Protein_BN_DE_ordered	Results of local KDA for all AD traits protein DE lists in the protein BN ordered by their information Z-score rank
23	KDA_Multiscale_BN_DE_ordered	Go to KDA_Multiscale_BN_DE_ordered	Results of local KDA for all AD traits gene and protein DE lists in the multiscale BN ordered by their information Z-score rank
24	Gene_BN_global_KDs	Go to Gene_BN_global_KDs	List of the global KDs for the gene BN
25	Protein_BN_global_KDs	Go to Protein_BN_global_KDs	List of the global KDs for the protein BN
26	Multiscale_BN_global_KDs	Go to Multiscale_BN_global_KDs	List of the global KDs for the multiscale BN
27	Gene_RF_rank	Go to Gene_RF_rank	Ranks from the weighted z-score random forest classifiers for every gene in the gene expression data
28	Protein_RF_rank	Go to Protein_RF_rank	Ranks from the weighted z-score random forest classifiers for every protein in the protein expression data
29	Multiscale_RF_rank	Go to Multiscale_RF_rank	Ranks from the weighted z-score random forest classifiers for every gene and protein in the gene and protein expression data

## Sheet: Gene_Coexpression
Gene co-expression network
ensembl_ID is the ensembl ID for the gene
GeneName is the gene name corresponding to the ensembl ID
module is the name of the module the gene belongs to.
GeneName	ensembl_ID	module
TSPAN6	ENSG00000000003	blue
DPM1	ENSG00000000419	turquoise
SCYL3	ENSG00000000457	midnightblue
C1orf112	ENSG00000000460	brown
FGR	ENSG00000000938	black
CFH	ENSG00000000971	black
FUCA2	ENSG00000001036	blue
GCLC	ENSG00000001084	brown
NFYA	ENSG00000001167	brown
STPG1	ENSG00000001460	yellow
NIPAL3	ENSG00000001461	salmon
LAS1L	ENSG00000001497	tan
ENPP4	ENSG00000001561	turquoise
SEMA3F	ENSG00000001617	red
CFTR	ENSG00000001626	salmon
ANKIB1	ENSG00000001629	magenta
CYP51A1	ENSG00000001630	turquoise
KRIT1	ENSG00000001631	red
RAD52	ENSG00000002016	tan
MYH16	ENSG00000002079	green
BAD	ENSG00000002330	pink
LAP3	ENSG00000002549	black
CD99	ENSG00000002586	turquoise
HS3ST1	ENSG00000002587	grey
WNT16	ENSG00000002745	lightcyan
HECW1	ENSG00000002746	yellow
MAD1L1	ENSG00000002822	green
LASP1	ENSG00000002834	turquoise
SNX11	ENSG00000002919	turquoise
TMEM176A	ENSG00000002933	black
M6PR	ENSG00000003056	turquoise
KLHL13	ENSG00000003096	turquoise
CYP26B1	ENSG00000003137	magenta
ICA1	ENSG00000003147	turquoise
DBNDD1	ENSG00000003249	turquoise
ALS2	ENSG00000003393	turquoise
CASP10	ENSG00000003400	turquoise
CFLAR	ENSG00000003402	turquoise
TFPI	ENSG00000003436	lightcyan
NDUFAF7	ENSG00000003509	pink
RBM5	ENSG00000003756	blue
MTMR7	ENSG00000003987	turquoise
SLC7A2	ENSG00000003989	black
ARF5	ENSG00000004059	turquoise
SARM1	ENSG00000004139	turquoise
POLDIP2	ENSG00000004142	greenyellow
PLXND1	ENSG00000004399	turquoise
AK2	ENSG00000004455	yellow
CD38	ENSG00000004468	grey60
FKBP4	ENSG00000004478	yellow
KDM1A	ENSG00000004487	turquoise
RBM6	ENSG00000004534	green
CAMKK1	ENSG00000004660	yellow
RECQL	ENSG00000004700	turquoise
CCDC132	ENSG00000004766	turquoise
HSPB6	ENSG00000004776	blue
ARHGAP33	ENSG00000004777	turquoise
NDUFAB1	ENSG00000004779	turquoise
PDK4	ENSG00000004799	yellow
ZMYND10	ENSG00000004838	turquoise
ARX	ENSG00000004848	yellow
SLC25A13	ENSG00000004864	cyan
ST7	ENSG00000004866	turquoise
CDC27	ENSG00000004897	turquoise
SLC4A1	ENSG00000004939	brown
HCCS	ENSG00000004961	turquoise
DVL2	ENSG00000004975	turquoise
UPF1	ENSG00000005007	turquoise
SKAP2	ENSG00000005020	turquoise
SLC25A5	ENSG00000005022	pink
CCDC109B	ENSG00000005059	yellow
POLR2J	ENSG00000005075	red
DHX33	ENSG00000005100	yellow
THSD7A	ENSG00000005108	green
LIG3	ENSG00000005156	pink
RPAP3	ENSG00000005175	turquoise
ACSM3	ENSG00000005187	blue
AC004381.6	ENSG00000005189	blue
CIAPIN1	ENSG00000005194	turquoise
SPPL2B	ENSG00000005206	lightgreen
FAM214B	ENSG00000005238	lightgreen
COPZ2	ENSG00000005243	turquoise
PRKAR2B	ENSG00000005249	turquoise
MSL3	ENSG00000005302	pink
CREBBP	ENSG00000005339	turquoise
BZRAP1	ENSG00000005379	turquoise
MPO	ENSG00000005381	midnightblue
PON1	ENSG00000005421	brown
GCFC2	ENSG00000005436	green
WDR54	ENSG00000005448	grey60
CROT	ENSG00000005469	turquoise
ABCB4	ENSG00000005471	grey
MLL5	ENSG00000005483	red
RHBDD2	ENSG00000005486	yellow
SOX8	ENSG00000005513	salmon
IBTK	ENSG00000005700	turquoise
ZNF195	ENSG00000005801	red
MYCBP2	ENSG00000005810	turquoise
FBXL3	ENSG00000005812	turquoise
ITGAL	ENSG00000005844	black
PDK2	ENSG00000005882	magenta
ITGA3	ENSG00000005884	turquoise
ZFX	ENSG00000005889	pink
LAMP2	ENSG00000005893	cyan
GGNBP2	ENSG00000005955	turquoise
ITGA2B	ENSG00000005961	turquoise
ASB4	ENSG00000005981	yellow
GDE1	ENSG00000006007	turquoise
C19orf60	ENSG00000006015	brown
CRLF1	ENSG00000006016	blue
OSBPL7	ENSG00000006025	turquoise
TMEM98	ENSG00000006042	cyan
YBX2	ENSG00000006047	tan
MAP3K14	ENSG00000006062	turquoise
ABCC8	ENSG00000006071	turquoise
CCL3	ENSG00000006075	red
SYNRG	ENSG00000006114	peru
CACNG3	ENSG00000006116	yellow
TMEM132A	ENSG00000006118	green
AP2B1	ENSG00000006125	yellow
TAC1	ENSG00000006128	greenyellow
ZNF263	ENSG00000006194	red
CX3CL1	ENSG00000006210	magenta
SPATA20	ENSG00000006282	yellow
CACNA1G	ENSG00000006283	turquoise
TNFRSF12A	ENSG00000006327	black
DLX6	ENSG00000006377	brown
MAP3K9	ENSG00000006432	yellow
RALA	ENSG00000006451	green
BAIAP2L1	ENSG00000006453	tan
JHDM1D	ENSG00000006459	yellow
ETV1	ENSG00000006468	blue
AGK	ENSG00000006530	turquoise
ALDH3B1	ENSG00000006534	turquoise
TTC22	ENSG00000006555	blue
PHTF2	ENSG00000006576	blue
FARP2	ENSG00000006607	turquoise
USH1C	ENSG00000006611	brown
GGCT	ENSG00000006625	turquoise
DBF4	ENSG00000006634	pink
IFRD1	ENSG00000006652	brown
COX10	ENSG00000006695	grey
GTF2IRD1	ENSG00000006704	turquoise
PAF1	ENSG00000006712	brown
VPS41	ENSG00000006715	turquoise
ARHGAP44	ENSG00000006740	yellow
ELAC2	ENSG00000006744	greenyellow
SCIN	ENSG00000006747	black
ARSD	ENSG00000006756	grey60
PNPLA4	ENSG00000006757	green
ADIPOR2	ENSG00000006831	cyan
CDKL3	ENSG00000006837	turquoise
UPP2	ENSG00000007001	lightyellow
MARK4	ENSG00000007047	turquoise
PROM1	ENSG00000007062	yellow
CCDC124	ENSG00000007080	green
CEACAM21	ENSG00000007129	black
PAFAH1B1	ENSG00000007168	turquoise
NOS2	ENSG00000007171	yellow
DNAH9	ENSG00000007174	pink
KIAA0100	ENSG00000007202	blue
GAS7	ENSG00000007237	yellow
TRAPPC6A	ENSG00000007255	lightyellow
MATK	ENSG00000007264	yellow
ST7L	ENSG00000007341	blue
PAX6	ENSG00000007372	yellow
RPUSD1	ENSG00000007376	green
RHBDF1	ENSG00000007384	green
LUC7L	ENSG00000007392	red
CACNA2D2	ENSG00000007402	turquoise
BAIAP3	ENSG00000007516	magenta
TSR3	ENSG00000007520	yellow
PIGQ	ENSG00000007541	turquoise
CRAMP1L	ENSG00000007545	turquoise
TEAD3	ENSG00000007866	turquoise
SELE	ENSG00000007908	black
DNAJC11	ENSG00000007923	turquoise
FMO3	ENSG00000007933	yellow
MYLIP	ENSG00000007944	red
NOX1	ENSG00000007952	blue
PSMB1	ENSG00000008018	turquoise
SYN1	ENSG00000008056	yellow
JARID2	ENSG00000008083	turquoise
CDKL5	ENSG00000008086	turquoise
CAMK1G	ENSG00000008118	yellow
CDK11A	ENSG00000008128	turquoise
NADK	ENSG00000008130	tan
DLEC1	ENSG00000008226	turquoise
CYTH3	ENSG00000008256	green
ADAM22	ENSG00000008277	turquoise
SYPL1	ENSG00000008282	brown
CYB561	ENSG00000008283	yellow
SPAG9	ENSG00000008294	magenta
CELSR3	ENSG00000008300	magenta
AASS	ENSG00000008311	yellow
SS18L2	ENSG00000008324	turquoise
MPND	ENSG00000008382	green
MGST1	ENSG00000008394	yellow
CRY1	ENSG00000008405	brown
PGLYRP1	ENSG00000008438	tan
NFIX	ENSG00000008441	turquoise
ST3GAL1	ENSG00000008513	blue
MMP25	ENSG00000008516	turquoise
IL32	ENSG00000008517	black
PKD1	ENSG00000008710	turquoise
MAPK8IP2	ENSG00000008735	magenta
MED24	ENSG00000008838	turquoise
RHOBTB2	ENSG00000008853	magenta
HEATR5B	ENSG00000008869	turquoise
SEC62	ENSG00000008952	turquoise
RPS20	ENSG00000008988	turquoise
CSDE1	ENSG00000009307	turquoise
UBE3C	ENSG00000009335	turquoise
REV3L	ENSG00000009413	brown
TENM1	ENSG00000009694	turquoise
PAX7	ENSG00000009709	yellow
MASP2	ENSG00000009724	red
FAM76A	ENSG00000009780	midnightblue
TRAF3IP3	ENSG00000009790	grey
POMT2	ENSG00000009830	turquoise
VTA1	ENSG00000009844	turquoise
MLXIPL	ENSG00000009950	turquoise
BAZ1B	ENSG00000009954	midnightblue
RANBP9	ENSG00000010017	turquoise
SPRTN	ENSG00000010072	blue
METTL13	ENSG00000010165	turquoise
DYRK4	ENSG00000010219	pink
ZNF207	ENSG00000010244	brown
UQCRC1	ENSG00000010256	turquoise
STARD3NL	ENSG00000010270	turquoise
CD9	ENSG00000010278	cyan
HHATL	ENSG00000010282	salmon
NCAPD2	ENSG00000010292	salmon
IFFO1	ENSG00000010295	lightgreen
GIPR	ENSG00000010310	blue
PHF7	ENSG00000010318	lightyellow
SEMA3G	ENSG00000010319	brown
NISCH	ENSG00000010322	magenta
STAB1	ENSG00000010327	black
FUZ	ENSG00000010361	green
SLC6A13	ENSG00000010379	lightcyan
IDS	ENSG00000010404	yellow
PRSS3	ENSG00000010438	turquoise
ZNF200	ENSG00000010539	green
CD4	ENSG00000010610	black
LRRC23	ENSG00000010626	turquoise
BTK	ENSG00000010671	black
HFE	ENSG00000010704	turquoise
SCMH1	ENSG00000010803	blue
FYN	ENSG00000010810	turquoise
HIVEP2	ENSG00000010818	yellow
TCEB3	ENSG00000011007	turquoise
LYPLA2	ENSG00000011009	yellow
CLCN6	ENSG00000011021	magenta
MRC2	ENSG00000011028	lightcyan
NME2	ENSG00000011052	turquoise
SLC6A7	ENSG00000011083	magenta
TSPAN9	ENSG00000011105	brown
BTBD7	ENSG00000011114	pink
APBA3	ENSG00000011132	tan
MKS1	ENSG00000011143	green
ABHD5	ENSG00000011198	yellow
KAL1	ENSG00000011201	blue
AKAP8L	ENSG00000011243	green
MBTD1	ENSG00000011258	blue
UTP18	ENSG00000011260	turquoise
RNF216	ENSG00000011275	blue
TTC19	ENSG00000011295	green
PTBP1	ENSG00000011304	turquoise
DPF1	ENSG00000011332	green
SYT7	ENSG00000011347	magenta
LARS2	ENSG00000011376	midnightblue
PIK3C2A	ENSG00000011405	yellow
PLAUR	ENSG00000011422	black
ANLN	ENSG00000011426	cyan
WIZ	ENSG00000011451	turquoise
RABGAP1	ENSG00000011454	turquoise
DCN	ENSG00000011465	lightcyan
QPCTL	ENSG00000011478	grey
PPP5C	ENSG00000011485	magenta
CEP68	ENSG00000011523	turquoise
MAP4K3	ENSG00000011566	turquoise
ZBTB32	ENSG00000011590	pink
TYROBP	ENSG00000011600	black
TMEM159	ENSG00000011638	grey
GABRA3	ENSG00000011677	turquoise
BRCA1	ENSG00000012048	brown
ERCC1	ENSG00000012061	blue
CD22	ENSG00000012124	salmon
SEMA3B	ENSG00000012171	salmon
MBTPS2	ENSG00000012174	blue
PRICKLE3	ENSG00000012211	turquoise
LTF	ENSG00000012223	black
EXTL3	ENSG00000012232	magenta
ELOVL5	ENSG00000012660	brown
ALOX5	ENSG00000012779	black
KDM5D	ENSG00000012817	grey
CALCOCO1	ENSG00000012822	green
UBR7	ENSG00000012963	turquoise
MAP4K5	ENSG00000012983	brown
EHD3	ENSG00000013016	yellow
PSMC4	ENSG00000013275	greenyellow
MAN2B2	ENSG00000013288	turquoise
SLC7A14	ENSG00000013293	turquoise
CLDN11	ENSG00000013297	cyan
SLC25A39	ENSG00000013306	tan
MVP	ENSG00000013364	black
NUB1	ENSG00000013374	red
PGM3	ENSG00000013375	pink
RWDD2A	ENSG00000013392	turquoise
CLK1	ENSG00000013441	yellow
POLR3B	ENSG00000013503	turquoise
ANGEL1	ENSG00000013523	turquoise
RNF14	ENSG00000013561	turquoise
DNASE1L1	ENSG00000013563	lightyellow
DDX11	ENSG00000013573	green
HEBP1	ENSG00000013583	grey
GPRC5A	ENSG00000013588	black
MAMLD1	ENSG00000013619	turquoise
CD6	ENSG00000013725	yellow
TACC3	ENSG00000013810	turquoise
UFL1	ENSG00000014123	blue
POLA2	ENSG00000014138	tan
ZC3H3	ENSG00000014164	turquoise
CAPN1	ENSG00000014216	magenta
ACPP	ENSG00000014257	black
MDH1	ENSG00000014641	turquoise
SLC30A9	ENSG00000014824	turquoise
MTMR11	ENSG00000014914	blue
COX15	ENSG00000014919	green
CCDC88C	ENSG00000015133	turquoise
YAF2	ENSG00000015153	turquoise
ZMYND11	ENSG00000015171	turquoise
WAS	ENSG00000015285	tan
BID	ENSG00000015475	tan
MATR3	ENSG00000015479	turquoise
NPC1L1	ENSG00000015520	blue
XYLT2	ENSG00000015532	turquoise
RGPD5	ENSG00000015568	greenyellow
STMN4	ENSG00000015592	yellow
NUDCD3	ENSG00000015676	turquoise
CHDH	ENSG00000016391	turquoise
IL20RA	ENSG00000016402	yellow
CLCA4	ENSG00000016602	cyan
GLT8D1	ENSG00000016864	turquoise
ATP2C1	ENSG00000017260	turquoise
SRCIN1	ENSG00000017373	turquoise
IGF1	ENSG00000017427	turquoise
SLC38A5	ENSG00000017483	grey
MAGIX	ENSG00000017621	brown
RALBP1	ENSG00000017797	red
RUFY3	ENSG00000018189	turquoise
CNTN1	ENSG00000018236	turquoise
SLC11A1	ENSG00000018280	black
WWTR1	ENSG00000018408	turquoise
AGPS	ENSG00000018510	turquoise
ZNF806	ENSG00000018607	grey
CXorf56	ENSG00000018610	turquoise
ATP1A2	ENSG00000018625	green
TTC27	ENSG00000018699	red
ZNF582	ENSG00000018869	yellow
VSIG2	ENSG00000019102	tan
PHLDB1	ENSG00000019144	salmon
MARCO	ENSG00000019169	lightcyan
PRDM11	ENSG00000019485	green
SYT13	ENSG00000019505	turquoise
SNAI2	ENSG00000019549	lightcyan
CD74	ENSG00000019582	black
HGF	ENSG00000019991	black
ZRANB1	ENSG00000019995	turquoise
NCDN	ENSG00000020129	yellow
GPR124	ENSG00000020181	turquoise
ZFP64	ENSG00000020256	magenta
MNAT1	ENSG00000020426	turquoise
SAMD4A	ENSG00000020577	black
RUNX3	ENSG00000020633	turquoise
MRE11A	ENSG00000020922	red
PLEKHB1	ENSG00000021300	salmon
SERPINB1	ENSG00000021355	black
CYP3A43	ENSG00000021461	yellow
SLC7A9	ENSG00000021488	blue
SPAST	ENSG00000021574	turquoise
NRXN3	ENSG00000021645	turquoise
OSBPL5	ENSG00000021762	turquoise
AQR	ENSG00000021776	turquoise
CPS1	ENSG00000021826	brown
FHL1	ENSG00000022267	red
RTFDC1	ENSG00000022277	turquoise
GABRA1	ENSG00000022355	turquoise
NLRP2	ENSG00000022556	grey
SLC45A4	ENSG00000022567	grey
RNF10	ENSG00000022840	magenta
ZNF839	ENSG00000022976	yellow
ZDHHC6	ENSG00000023041	turquoise
GRAMD1B	ENSG00000023171	yellow
RNH1	ENSG00000023191	salmon
NDUFS1	ENSG00000023228	turquoise
RB1CC1	ENSG00000023287	green
ERP44	ENSG00000023318	pink
ALAS1	ENSG00000023330	greenyellow
BIRC3	ENSG00000023445	red
AKAP11	ENSG00000023516	turquoise
GLRX2	ENSG00000023572	turquoise
SNAPC1	ENSG00000023608	blue
DERA	ENSG00000023697	magenta
STRAP	ENSG00000023734	turquoise
ABCC2	ENSG00000023839	red
DEF6	ENSG00000023892	black
PLEKHO1	ENSG00000023902	grey
GCLM	ENSG00000023909	coral
UBR2	ENSG00000024048	yellow
EHD2	ENSG00000024422	turquoise
DEPDC1	ENSG00000024526	blue
CCDC28A	ENSG00000024862	turquoise
RRAGD	ENSG00000025039	turquoise
HSF2	ENSG00000025156	turquoise
PHF20	ENSG00000025293	tan
HSD17B6	ENSG00000025423	red
NR1H3	ENSG00000025434	turquoise
TYMP	ENSG00000025708	black
NCAPH2	ENSG00000025770	green
TOMM34	ENSG00000025772	turquoise
SEC63	ENSG00000025796	tan
KPNA6	ENSG00000025800	turquoise
VIM	ENSG00000026025	lightcyan
RTEL1-TNFRSF6B	ENSG00000026036	turquoise
FAS	ENSG00000026103	yellow
RNASET2	ENSG00000026297	black
CD44	ENSG00000026508	black
KCNG1	ENSG00000026559	red
AGPAT4	ENSG00000026652	brown
BTN3A1	ENSG00000026950	yellow
MIPEP	ENSG00000027001	pink
PRKCH	ENSG00000027075	turquoise
INSRR	ENSG00000027644	lightcyan
IFNGR1	ENSG00000027697	red
B4GALT7	ENSG00000027847	green
VRK2	ENSG00000028116	cyan
TNFRSF1B	ENSG00000028137	black
VEZT	ENSG00000028203	tan
POU2F2	ENSG00000028277	turquoise
BRD9	ENSG00000028310	lightgreen
SNX1	ENSG00000028528	salmon
TBPL1	ENSG00000028839	turquoise
ARNTL2	ENSG00000029153	turquoise
BCLAF1	ENSG00000029363	turquoise
SLC39A9	ENSG00000029364	turquoise
ANK1	ENSG00000029534	magenta
TFB1M	ENSG00000029639	tan
RABEP1	ENSG00000029725	turquoise
HMGB3	ENSG00000029993	blue
NUP160	ENSG00000030066	yellow
BAK1	ENSG00000030110	greenyellow
MUSK	ENSG00000030304	cyan
IKZF2	ENSG00000030419	brown
GRN	ENSG00000030582	pink
FAM13B	ENSG00000031003	red
ARHGAP31	ENSG00000031081	turquoise
NR2E3	ENSG00000031544	brown
CENPQ	ENSG00000031691	magenta
SARS	ENSG00000031698	pink
RANBP3	ENSG00000031823	turquoise
ARID4A	ENSG00000032219	blue
TSSC1	ENSG00000032389	turquoise
PNPLA6	ENSG00000032444	turquoise
IFT88	ENSG00000032742	magenta
ALG1	ENSG00000033011	yellow
ZCCHC8	ENSG00000033030	midnightblue
ABCF2	ENSG00000033050	turquoise
CHPF2	ENSG00000033100	turquoise
LRRC7	ENSG00000033122	turquoise
FUT8	ENSG00000033170	magenta
UBA6	ENSG00000033178	turquoise
GAB2	ENSG00000033327	salmon
ATP6V0A1	ENSG00000033627	turquoise
PIAS1	ENSG00000033800	blue
SLC4A7	ENSG00000033867	turquoise
APBA2	ENSG00000034053	yellow
UHRF1	ENSG00000034063	brown
MAP2K3	ENSG00000034152	red
EFCAB1	ENSG00000034239	brown
TMSB10	ENSG00000034510	pink
ASTE1	ENSG00000034533	turquoise
RNF19A	ENSG00000034677	magenta
PEX3	ENSG00000034693	turquoise
GABARAPL2	ENSG00000034713	turquoise
SH3YL1	ENSG00000035115	lightyellow
FAM136A	ENSG00000035141	turquoise
VCL	ENSG00000035403	seashell
DEPDC1B	ENSG00000035499	green
DAPK2	ENSG00000035664	salmon
NSMAF	ENSG00000035681	blue
ADSS	ENSG00000035687	turquoise
TIMP2	ENSG00000035862	turquoise
RFC1	ENSG00000035928	magenta
TBC1D23	ENSG00000036054	turquoise
CUL3	ENSG00000036257	turquoise
MYOM2	ENSG00000036448	blue
CYP46A1	ENSG00000036530	magenta
ZZZ3	ENSG00000036549	coral
USP2	ENSG00000036672	magenta
TUBG2	ENSG00000037042	magenta
RPL26L1	ENSG00000037241	turquoise
FLT4	ENSG00000037280	turquoise
NSUN2	ENSG00000037474	midnightblue
FBXO42	ENSG00000037637	blue
MFAP3	ENSG00000037749	blue
MRI1	ENSG00000037757	turquoise
METTL1	ENSG00000037897	grey
AGA	ENSG00000038002	blue
PI4K2B	ENSG00000038210	yellow
BOD1L1	ENSG00000038219	grey
MAT2B	ENSG00000038274	turquoise
TLL1	ENSG00000038295	green
EDC4	ENSG00000038358	magenta
TRIO	ENSG00000038382	blue
VCAN	ENSG00000038427	yellow
CLEC16A	ENSG00000038532	turquoise
MSR1	ENSG00000038945	black
CDH1	ENSG00000039068	lightcyan
SKIV2L2	ENSG00000039123	turquoise
DNAH5	ENSG00000039139	brown
ZFYVE16	ENSG00000039319	yellow
FAM65A	ENSG00000039523	turquoise
RAI14	ENSG00000039560	turquoise
PNKP	ENSG00000039650	lightgreen
PHLPP2	ENSG00000040199	turquoise
SPDL1	ENSG00000040275	brown
STAU2	ENSG00000040341	turquoise
PQLC2	ENSG00000040487	tan
CTNS	ENSG00000040531	turquoise
RTN4R	ENSG00000040608	magenta
PHF23	ENSG00000040633	grey
CDH10	ENSG00000040731	turquoise
INPP4A	ENSG00000040933	turquoise
RAB27B	ENSG00000041353	turquoise
PSMA4	ENSG00000041357	turquoise
MYO16	ENSG00000041515	turquoise
LSG1	ENSG00000041802	green
PARP3	ENSG00000041880	red
TNC	ENSG00000041982	brown
THAP3	ENSG00000041988	green
FAM65C	ENSG00000042062	pink
TDP1	ENSG00000042088	turquoise
AIFM2	ENSG00000042286	turquoise
SPATA7	ENSG00000042317	tan
MED17	ENSG00000042429	blue
RETSAT	ENSG00000042445	brown
CAPG	ENSG00000042493	black
AP2S1	ENSG00000042753	turquoise
USH2A	ENSG00000042781	grey
TG	ENSG00000042832	blue
ADAM28	ENSG00000042980	black
DCUN1D1	ENSG00000043093	coral
PHF15	ENSG00000043143	blue
ZIC2	ENSG00000043355	turquoise
LCP2	ENSG00000043462	black
TRIT1	ENSG00000043514	turquoise
ADRB1	ENSG00000043591	sienna
CUL7	ENSG00000044090	tan
CTNNA1	ENSG00000044115	salmon
PHKA2	ENSG00000044446	turquoise
CNTLN	ENSG00000044459	yellow
EPHA3	ENSG00000044524	pink
HSPA5	ENSG00000044574	midnightblue
DSG2	ENSG00000046604	lightcyan
GEMIN8	ENSG00000046647	grey60
OFD1	ENSG00000046651	yellow
GPM6B	ENSG00000046653	magenta
PREX2	ENSG00000046889	yellow
WDR37	ENSG00000047056	yellow
YTHDC2	ENSG00000047188	turquoise
CTPS2	ENSG00000047230	magenta
ATP6V1H	ENSG00000047249	turquoise
POLR2B	ENSG00000047315	turquoise
FAM214A	ENSG00000047346	brown
ARAP2	ENSG00000047365	brown
TPR	ENSG00000047410	red
CP	ENSG00000047457	black
KIAA0556	ENSG00000047578	turquoise
DTNBP1	ENSG00000047579	grey
XK	ENSG00000047597	turquoise
ANO2	ENSG00000047617	turquoise
C12orf4	ENSG00000047621	turquoise
SCML1	ENSG00000047634	blue
WWC3	ENSG00000047644	turquoise
ARHGAP6	ENSG00000047648	turquoise
FAM184B	ENSG00000047662	blue
MAP4	ENSG00000047849	brown
GOPC	ENSG00000047932	turquoise
ROS1	ENSG00000047936	turquoise
USP28	ENSG00000048028	grey
HDAC9	ENSG00000048052	turquoise
TSPAN17	ENSG00000048140	blue
NOP16	ENSG00000048162	grey
CC2D2A	ENSG00000048342	greenyellow
RRM2B	ENSG00000048392	turquoise
ZNF800	ENSG00000048405	blue
SNX29	ENSG00000048471	blue
LMO3	ENSG00000048540	turquoise
MRPS10	ENSG00000048544	turquoise
GUCA1A	ENSG00000048545	yellow
RSF1	ENSG00000048649	green
VPS13D	ENSG00000048707	yellow
CELF2	ENSG00000048740	yellow
FAM120A	ENSG00000048828	blue
R3HDM1	ENSG00000048991	turquoise
COL9A2	ENSG00000049089	salmon
KITLG	ENSG00000049130	turquoise
ERCC8	ENSG00000049167	turquoise
ADAMTS6	ENSG00000049192	blue
H6PD	ENSG00000049239	blue
VAMP3	ENSG00000049245	brown
PER3	ENSG00000049246	red
UTS2	ENSG00000049247	red
EPN3	ENSG00000049283	pink
LTBP1	ENSG00000049323	yellow
RCN1	ENSG00000049449	pink
ELN	ENSG00000049540	turquoise
RFC2	ENSG00000049541	pink
ARID1B	ENSG00000049618	blue
CLPTM1L	ENSG00000049656	brown
NEDD4L	ENSG00000049759	turquoise
FOXP3	ENSG00000049768	brown
PPP1R3F	ENSG00000049769	magenta
HEXB	ENSG00000049860	turquoise
PTCD2	ENSG00000049883	pink
KIAA2022	ENSG00000050030	turquoise
JKAMP	ENSG00000050130	turquoise
DKK3	ENSG00000050165	turquoise
ARHGEF5	ENSG00000050327	turquoise
NFE2L3	ENSG00000050344	grey
CCDC90A	ENSG00000050393	blue
LIMA1	ENSG00000050405	yellow
LETMD1	ENSG00000050426	blue
SLC4A8	ENSG00000050438	turquoise
LAMC3	ENSG00000050555	blue
PTGER3	ENSG00000050628	blue
TNIP3	ENSG00000050730	grey
MAPK9	ENSG00000050748	turquoise
COL23A1	ENSG00000050767	lightgreen
BCAR1	ENSG00000050820	turquoise
FAM160A2	ENSG00000051009	magenta
HERPUD1	ENSG00000051108	yellow
HOMER3	ENSG00000051128	turquoise
RAD51	ENSG00000051180	grey
POLQ	ENSG00000051341	purple
PIK3CB	ENSG00000051382	turquoise
CYBA	ENSG00000051523	black
THOC3	ENSG00000051596	turquoise
HEBP2	ENSG00000051620	yellow
MPHOSPH9	ENSG00000051825	chocolate
PLEKHA5	ENSG00000052126	purple
PRSS8	ENSG00000052344	green
SIKE1	ENSG00000052723	turquoise
RRP12	ENSG00000052749	blue
FNIP2	ENSG00000052795	turquoise
MSMO1	ENSG00000052802	turquoise
TTC17	ENSG00000052841	red
ALX4	ENSG00000052850	pink
FSTL4	ENSG00000053108	yellow
FOXN3	ENSG00000053254	brown
METTL24	ENSG00000053328	grey
AKR7A2	ENSG00000053371	brown
MRTO4	ENSG00000053372	greenyellow
NNAT	ENSG00000053438	yellow
USE1	ENSG00000053501	grey
MCF2L2	ENSG00000053524	blue
NRIP2	ENSG00000053702	pink
LAMA3	ENSG00000053747	green
AP5M1	ENSG00000053770	green
ANAPC4	ENSG00000053900	blue
KCNQ1	ENSG00000053918	blue
TRAPPC3	ENSG00000054116	turquoise
THRAP3	ENSG00000054118	blue
PHPT1	ENSG00000054148	blue
ENTPD2	ENSG00000054179	blue
LY75	ENSG00000054219	black
ARID4B	ENSG00000054267	pink
OPN3	ENSG00000054277	turquoise
SDCCAG8	ENSG00000054282	pink
PTPRN	ENSG00000054356	yellow
HHAT	ENSG00000054392	brown
KIF1B	ENSG00000054523	yellow
FOXC1	ENSG00000054598	lightcyan
TBC1D22A	ENSG00000054611	turquoise
SYNE2	ENSG00000054654	lightcyan
PLEKHH1	ENSG00000054690	cyan
ATP9A	ENSG00000054793	turquoise
CBLN4	ENSG00000054803	turquoise
FAM168A	ENSG00000054965	blue
RELT	ENSG00000054967	black
GALC	ENSG00000054983	brown
NOP58	ENSG00000055044	pink
SZRD1	ENSG00000055070	turquoise
KCNH2	ENSG00000055118	turquoise
CUL1	ENSG00000055130	turquoise
FAM114A2	ENSG00000055147	green
CYFIP2	ENSG00000055163	yellow
TAB2	ENSG00000055208	yellow
GINM1	ENSG00000055211	yellow
EIF2AK2	ENSG00000055332	green
USP36	ENSG00000055483	turquoise
MLL3	ENSG00000055609	greenyellow
MCOLN3	ENSG00000055732	brown
CCDC85A	ENSG00000055813	turquoise
PUM2	ENSG00000055917	turquoise
MRPL43	ENSG00000055950	brown
ITIH4	ENSG00000055955	turquoise
C4orf27	ENSG00000056050	turquoise
ZFR	ENSG00000056097	lightgreen
ZNF280C	ENSG00000056277	bisque
NPFFR2	ENSG00000056291	turquoise
PHF21B	ENSG00000056487	turquoise
TRAF1	ENSG00000056558	turquoise
RC3H2	ENSG00000056586	green
PCGF2	ENSG00000056661	turquoise
IL17RB	ENSG00000056736	grey60
TRAF3IP2	ENSG00000056972	turquoise
GYG2	ENSG00000056998	black
DCBLD2	ENSG00000057019	turquoise
SOAT1	ENSG00000057252	midnightblue
PKP2	ENSG00000057294	lightcyan
MSH4	ENSG00000057468	grey60
F7	ENSG00000057593	grey
GDI2	ENSG00000057608	turquoise
PRDM1	ENSG00000057657	grey
ATG5	ENSG00000057663	turquoise
TMCC3	ENSG00000057704	cyan
PITHD1	ENSG00000057757	turquoise
MTA3	ENSG00000057935	yellow
USP13	ENSG00000058056	blue
ATP11B	ENSG00000058063	coral
LAMC2	ENSG00000058085	grey
CDK14	ENSG00000058091	turquoise
SEC61A1	ENSG00000058262	black
PPP1R12A	ENSG00000058272	turquoise
RASGRF1	ENSG00000058335	yellow
CAMK2B	ENSG00000058404	magenta
CROCC	ENSG00000058453	turquoise
POLR3E	ENSG00000058600	blue
ATP2B4	ENSG00000058668	yellow
ZC3H11A	ENSG00000058673	grey60
RIOK2	ENSG00000058729	turquoise
YIPF1	ENSG00000058799	turquoise
TMEM48	ENSG00000058804	turquoise
DGKG	ENSG00000058866	pink
FLYWCH1	ENSG00000059122	green
UNKL	ENSG00000059145	turquoise
TBXAS1	ENSG00000059377	black
PARP12	ENSG00000059378	turquoise
ALDH18A1	ENSG00000059573	blue
TARBP1	ENSG00000059588	grey60
PET112	ENSG00000059691	turquoise
MXD1	ENSG00000059728	brown
CDK17	ENSG00000059758	turquoise
DNAJC25	ENSG00000059769	turquoise
SLC2A3	ENSG00000059804	red
PSD	ENSG00000059915	magenta
CTDP1	ENSG00000060069	green
CSDA	ENSG00000060138	black
STYK1	ENSG00000060140	turquoise
WNK1	ENSG00000060237	brown
CCAR1	ENSG00000060339	brown
OGFR	ENSG00000060491	green
GNA15	ENSG00000060558	grey
PIGV	ENSG00000060642	turquoise
PTPRU	ENSG00000060656	turquoise
SNRNP40	ENSG00000060688	tan
RIMBP2	ENSG00000060709	magenta
COL11A1	ENSG00000060718	lightcyan
QSER1	ENSG00000060749	greenyellow
MPC1	ENSG00000060762	turquoise
ACAA1	ENSG00000060971	blue
BCAT1	ENSG00000060982	turquoise
HDAC7	ENSG00000061273	turquoise
LZTS1	ENSG00000061337	magenta
PRDM6	ENSG00000061455	lightcyan
WNT8A	ENSG00000061492	blue
SPAG4	ENSG00000061656	blue
NCKAP1	ENSG00000061676	turquoise
MRPS35	ENSG00000061794	turquoise
GUCY1B3	ENSG00000061918	turquoise
SFSWAP	ENSG00000061936	turquoise
TNK2	ENSG00000061938	turquoise
MON2	ENSG00000061987	tan
CDH3	ENSG00000062038	red
ARSF	ENSG00000062096	grey
GPBP1	ENSG00000062194	turquoise
DGAT2	ENSG00000062282	turquoise
ZFP112	ENSG00000062370	blue
CS	ENSG00000062485	yellow
LTK	ENSG00000062524	blue
MRPS24	ENSG00000062582	pink
ELMO2	ENSG00000062598	brown
WAPAL	ENSG00000062650	magenta
VMP1	ENSG00000062716	turquoise
APPBP2	ENSG00000062725	turquoise
POLD1	ENSG00000062822	turquoise
SEZ6	ENSG00000063015	magenta
EIF4B	ENSG00000063046	turquoise
SLC6A16	ENSG00000063127	tan
GLTSCR1	ENSG00000063169	turquoise
SPHK2	ENSG00000063176	turquoise
RPL18	ENSG00000063177	turquoise
CA11	ENSG00000063180	brown
ISOC2	ENSG00000063241	brown
U2AF2	ENSG00000063244	blue
EPN1	ENSG00000063245	turquoise
MED29	ENSG00000063322	grey60
AHRR	ENSG00000063438	red
ZNF275	ENSG00000063587	green
MTMR1	ENSG00000063601	turquoise
GPC1	ENSG00000063660	lightgreen
ADCK1	ENSG00000063761	yellow
HAGH	ENSG00000063854	greenyellow
RNF4	ENSG00000063978	red
CASP8	ENSG00000064012	brown
LIMCH1	ENSG00000064042	brown
ASUN	ENSG00000064102	greenyellow
TM7SF3	ENSG00000064115	turquoise
SPA17	ENSG00000064199	turquoise
TSPAN32	ENSG00000064201	green
WISP2	ENSG00000064205	blue
ST3GAL6	ENSG00000064225	blue
ATP2C2	ENSG00000064270	green
NGFR	ENSG00000064300	greenyellow
CDON	ENSG00000064309	brown
TAF2	ENSG00000064313	turquoise
HIPK2	ENSG00000064393	salmon
TNPO3	ENSG00000064419	green
MEF2BNB-MEF2B	ENSG00000064489	pink
RFXANK	ENSG00000064490	brown
TMEM161A	ENSG00000064545	green
LPAR2	ENSG00000064547	turquoise
CTSA	ENSG00000064601	turquoise
SUGP2	ENSG00000064607	magenta
SLC12A2	ENSG00000064651	brown
SNX24	ENSG00000064652	blue
EYA2	ENSG00000064655	turquoise
CNN2	ENSG00000064666	turquoise
ABCA7	ENSG00000064687	turquoise
SNCAIP	ENSG00000064692	lightcyan
DDX20	ENSG00000064703	tan
BTBD1	ENSG00000064726	turquoise
FAR2	ENSG00000064763	turquoise
BCAS1	ENSG00000064787	cyan
CHI3L2	ENSG00000064886	black
SBNO2	ENSG00000064932	black
PMS1	ENSG00000064933	pink
HMG20B	ENSG00000064961	turquoise
CALCRL	ENSG00000064989	magenta
TAF11	ENSG00000064995	pink
ANKS1A	ENSG00000064999	turquoise
AP3D1	ENSG00000065000	turquoise
ZNF76	ENSG00000065029	turquoise
SLC9A3R2	ENSG00000065054	green
NTHL1	ENSG00000065057	brown
UHRF1BP1	ENSG00000065060	grey
GNAI3	ENSG00000065135	yellow
IPO5	ENSG00000065150	turquoise
OAT	ENSG00000065154	turquoise
WDR3	ENSG00000065183	turquoise
PKN2	ENSG00000065243	yellow
WDR18	ENSG00000065268	blue
TRAM2	ENSG00000065308	turquoise
NTN1	ENSG00000065320	turquoise
GLP2R	ENSG00000065325	brown
DGKA	ENSG00000065357	blue
ERBB3	ENSG00000065361	cyan
ANKRD44	ENSG00000065413	brown
KARS	ENSG00000065427	turquoise
ADAT1	ENSG00000065457	grey
PDIA5	ENSG00000065485	pink
TBC1D22B	ENSG00000065491	yellow
NDUFB4	ENSG00000065518	turquoise
SPEN	ENSG00000065526	pink
MYLK	ENSG00000065534	turquoise
ZC3H15	ENSG00000065548	turquoise
MAP2K4	ENSG00000065559	turquoise
TMEM206	ENSG00000065600	cyan
SNAP91	ENSG00000065609	turquoise
SLK	ENSG00000065613	turquoise
CYB5R4	ENSG00000065615	coral
COL17A1	ENSG00000065618	grey
GSTO2	ENSG00000065621	grey
SEC61A2	ENSG00000065665	turquoise
PRKCQ	ENSG00000065675	salmon
TLE2	ENSG00000065717	turquoise
ASB1	ENSG00000065802	red
FAM107B	ENSG00000065809	cyan
ME1	ENSG00000065833	pink
TBC1D1	ENSG00000065882	brown
CDK13	ENSG00000065883	blue
MTHFD2	ENSG00000065911	black
SLC9A7	ENSG00000065923	turquoise
FOXJ2	ENSG00000065970	brown
YBX1	ENSG00000065978	black
PDE4A	ENSG00000065989	magenta
PPP2R5A	ENSG00000066027	yellow
CTNNA2	ENSG00000066032	blue
ELAVL1	ENSG00000066044	magenta
TIE1	ENSG00000066056	turquoise
DIP2B	ENSG00000066084	cyan
SMARCD1	ENSG00000066117	turquoise
KDM4A	ENSG00000066135	magenta
NFYC	ENSG00000066136	magenta
ZMYND12	ENSG00000066185	blue
SLC9A3	ENSG00000066230	lightgreen
NGEF	ENSG00000066248	yellow
ASPM	ENSG00000066279	brown
CD84	ENSG00000066294	black
ELOVL1	ENSG00000066322	cyan
SPI1	ENSG00000066336	black
ZNRD1	ENSG00000066379	red
MPPED2	ENSG00000066382	turquoise
CLDN18	ENSG00000066405	red
ZBTB11	ENSG00000066422	turquoise
ATXN3	ENSG00000066427	turquoise
GOLGA5	ENSG00000066455	turquoise
FGFR2	ENSG00000066468	cyan
LRRC40	ENSG00000066557	turquoise
ISOC1	ENSG00000066583	pink
EML1	ENSG00000066629	brown
TRMT11	ENSG00000066651	turquoise
THUMPD1	ENSG00000066654	turquoise
MSANTD3	ENSG00000066697	blue
KIF26A	ENSG00000066735	green
ATG2B	ENSG00000066739	turquoise
ARFGEF1	ENSG00000066777	green
ZFAT	ENSG00000066827	red
MTFR1	ENSG00000066855	brown
STAG3	ENSG00000066923	turquoise
FECH	ENSG00000066926	green
MYO9A	ENSG00000066933	turquoise
DDX3Y	ENSG00000067048	grey
PFKP	ENSG00000067057	yellow
IDI1	ENSG00000067064	turquoise
SP100	ENSG00000067066	black
KLF6	ENSG00000067082	black
PPAP2A	ENSG00000067113	yellow
NEO1	ENSG00000067141	turquoise
TRAM1	ENSG00000067167	magenta
PHKA1	ENSG00000067177	turquoise
TNFRSF1A	ENSG00000067182	black
CACNB1	ENSG00000067191	yellow
EVI5	ENSG00000067208	turquoise
STOML1	ENSG00000067221	greenyellow
PKM	ENSG00000067225	turquoise
DHX29	ENSG00000067248	turquoise
DNTTIP2	ENSG00000067334	red
METTL22	ENSG00000067365	turquoise
TP53BP1	ENSG00000067369	turquoise
TRO	ENSG00000067445	yellow
RRP15	ENSG00000067533	turquoise
RHOA	ENSG00000067560	red
DHX8	ENSG00000067596	red
PMS2P4	ENSG00000067601	grey60
PRKCZ	ENSG00000067606	yellow
ZFY	ENSG00000067646	grey
IARS2	ENSG00000067704	turquoise
SYT1	ENSG00000067715	turquoise
NAV3	ENSG00000067798	turquoise
IDH3G	ENSG00000067829	yellow
ROGDI	ENSG00000067836	brown
PDZD4	ENSG00000067840	magenta
ATP2B3	ENSG00000067842	yellow
ROCK1	ENSG00000067900	yellow
CBFB	ENSG00000067955	yellow
PDK3	ENSG00000067992	turquoise
HYAL2	ENSG00000068001	black
HDAC4	ENSG00000068024	turquoise
RASSF1	ENSG00000068028	turquoise
FGFR3	ENSG00000068078	brown
IFI35	ENSG00000068079	turquoise
HEATR6	ENSG00000068097	grey
COASY	ENSG00000068120	magenta
PLEKHH3	ENSG00000068137	tan
MEF2A	ENSG00000068305	turquoise
OTUD5	ENSG00000068308	yellow
TFE3	ENSG00000068323	turquoise
TBC1D25	ENSG00000068354	magenta
ACSL4	ENSG00000068366	turquoise
INPP5A	ENSG00000068383	brown
GPKOW	ENSG00000068394	brown
GRIPAP1	ENSG00000068400	blue
FTSJ1	ENSG00000068438	greenyellow
PRR11	ENSG00000068489	brown
REEP1	ENSG00000068615	turquoise
ATP11A	ENSG00000068650	turquoise
POLR1A	ENSG00000068654	turquoise
LAPTM4A	ENSG00000068697	yellow
TTC7A	ENSG00000068724	turquoise
IP6K2	ENSG00000068745	grey
STON1-GTF2A1L	ENSG00000068781	turquoise
SRBD1	ENSG00000068784	blue
CYFIP1	ENSG00000068793	black
KIF2A	ENSG00000068796	tan
RASGRP2	ENSG00000068831	green
PSME4	ENSG00000068878	brown
IFT80	ENSG00000068885	turquoise
SIRT2	ENSG00000068903	cyan
ERLEC1	ENSG00000068912	turquoise
PPP2R5B	ENSG00000068971	magenta
PYGM	ENSG00000068976	red
MAST4	ENSG00000069020	blue
GPR116	ENSG00000069122	yellow
SDK2	ENSG00000069188	turquoise
ADAM7	ENSG00000069206	lightyellow
NUP133	ENSG00000069248	turquoise
NUCKS1	ENSG00000069275	turquoise
VPS35	ENSG00000069329	turquoise
DNAJA2	ENSG00000069345	turquoise
BCL3	ENSG00000069399	black
KCNAB2	ENSG00000069424	magenta
ABCC9	ENSG00000069431	yellow
CLEC2D	ENSG00000069493	yellow
FUNDC1	ENSG00000069509	turquoise
MAOB	ENSG00000069535	black
RORA	ENSG00000069667	coral
DRD4	ENSG00000069696	tan
TGFBR3	ENSG00000069702	turquoise
KIAA1107	ENSG00000069712	turquoise
ATP1B3	ENSG00000069849	greenyellow
NEDD4	ENSG00000069869	yellow
PIGB	ENSG00000069943	green
MAPK6	ENSG00000069956	turquoise
GNB5	ENSG00000069966	turquoise
RAB27A	ENSG00000069974	yellow
CECR5	ENSG00000069998	brown
UFD1L	ENSG00000070010	brown
LRP6	ENSG00000070018	yellow
GUCY2C	ENSG00000070019	brown
PHRF1	ENSG00000070047	turquoise
IKBKAP	ENSG00000070061	grey60
NUCB2	ENSG00000070081	red
PFN2	ENSG00000070087	turquoise
PTPN3	ENSG00000070159	turquoise
SPTB	ENSG00000070182	magenta
DAPP1	ENSG00000070190	black
FGF10	ENSG00000070193	brown
SLC44A1	ENSG00000070214	cyan
C14orf101	ENSG00000070269	turquoise
SMG6	ENSG00000070366	turquoise
EXOC5	ENSG00000070367	turquoise
CLTCL1	ENSG00000070371	blue
FGF22	ENSG00000070388	blue
FSTL3	ENSG00000070404	turquoise
DGCR2	ENSG00000070413	magenta
RNF126	ENSG00000070423	lightgreen
MNT	ENSG00000070444	turquoise
ZXDC	ENSG00000070476	turquoise
JMJD6	ENSG00000070495	grey60
POLB	ENSG00000070501	turquoise
ST6GALNAC1	ENSG00000070526	grey60
WIPI1	ENSG00000070540	turquoise
FRMPD1	ENSG00000070601	green
GBA2	ENSG00000070610	yellow
NDST1	ENSG00000070614	turquoise
ASNS	ENSG00000070669	turquoise
AP3M2	ENSG00000070718	turquoise
CNGB1	ENSG00000070729	blue
ST6GALNAC2	ENSG00000070731	black
PABPC1	ENSG00000070756	black
TESK2	ENSG00000070759	salmon
C16orf80	ENSG00000070761	turquoise
CSNK2A2	ENSG00000070770	turquoise
PTPN21	ENSG00000070778	greenyellow
EIF2B3	ENSG00000070785	turquoise
CAMK2A	ENSG00000070808	yellow
TCOF1	ENSG00000070814	turquoise
CDC42	ENSG00000070831	turquoise
OSBPL3	ENSG00000070882	black
EPHA8	ENSG00000070886	blue
SLC12A3	ENSG00000070915	blue
RAD18	ENSG00000070950	greenyellow
ATP2B1	ENSG00000070961	turquoise
NCK2	ENSG00000071051	yellow
MAP4K4	ENSG00000071054	salmon
MGAT4A	ENSG00000071073	turquoise
RPL31	ENSG00000071082	turquoise
WDR1	ENSG00000071127	black
SNX13	ENSG00000071189	turquoise
ARHGAP10	ENSG00000071205	red
RPS6KA2	ENSG00000071242	turquoise
ING3	ENSG00000071243	turquoise
VASH1	ENSG00000071246	turquoise
LMCD1	ENSG00000071282	brown
WBSCR22	ENSG00000071462	yellow
SEL1L	ENSG00000071537	turquoise
TRIP13	ENSG00000071539	turquoise
ATP6AP1	ENSG00000071553	turquoise
TCF3	ENSG00000071564	turquoise
TRIB2	ENSG00000071575	grey
DAZAP1	ENSG00000071626	turquoise
MBD3	ENSG00000071655	green
HLTF	ENSG00000071794	turquoise
FAM50A	ENSG00000071859	blue
FAM3A	ENSG00000071889	brown
CPSF1	ENSG00000071894	turquoise
MYO3B	ENSG00000071909	red
CYBRD1	ENSG00000071967	yellow
CDH19	ENSG00000071991	cyan
PDCD2	ENSG00000071994	turquoise
SLC6A15	ENSG00000072041	turquoise
RDH11	ENSG00000072042	turquoise
PRKACA	ENSG00000072062	magenta
LPHN1	ENSG00000072071	magenta
ACTN1	ENSG00000072110	magenta
ZFYVE26	ENSG00000072121	turquoise
RPS6KA6	ENSG00000072133	turquoise
EPN2	ENSG00000072134	green
PTPN18	ENSG00000072135	turquoise
LIMS2	ENSG00000072163	blue
ASIC4	ENSG00000072182	red
SPEG	ENSG00000072195	turquoise
LNX1	ENSG00000072201	turquoise
ALDH3A2	ENSG00000072210	yellow
TFRC	ENSG00000072274	lightgreen
SREBF1	ENSG00000072310	blue
TRPC5	ENSG00000072315	turquoise
AFF4	ENSG00000072364	yellow
UBE2D1	ENSG00000072401	turquoise
MPP5	ENSG00000072415	turquoise
RHOBTB1	ENSG00000072422	blue
ASAH2C	ENSG00000072444	turquoise
SMC1A	ENSG00000072501	brown
HSD17B10	ENSG00000072506	red
MARK2	ENSG00000072518	turquoise
HMMR	ENSG00000072571	blue
CHFR	ENSG00000072609	turquoise
TRHDE	ENSG00000072657	turquoise
P4HA2	ENSG00000072682	midnightblue
FCGR2B	ENSG00000072694	black
NFATC3	ENSG00000072736	turquoise
TRNT1	ENSG00000072756	turquoise
ACADVL	ENSG00000072778	blue
STK10	ENSG00000072786	turquoise
FBXW11	ENSG00000072803	turquoise
ACAP1	ENSG00000072818	turquoise
CRMP1	ENSG00000072832	yellow
EVC	ENSG00000072840	tan
DERL2	ENSG00000072849	pink
SIDT1	ENSG00000072858	yellow
NDE1	ENSG00000072864	salmon
MRVI1	ENSG00000072952	turquoise
TMEM38A	ENSG00000072954	yellow
AP1M1	ENSG00000072958	magenta
PVR	ENSG00000073008	pink
IKBKG	ENSG00000073009	red
XRCC1	ENSG00000073050	turquoise
SCARB1	ENSG00000073060	turquoise
MCM2	ENSG00000073111	lightyellow
MOV10L1	ENSG00000073146	tan
PANX2	ENSG00000073150	turquoise
RP3-402G11.5	ENSG00000073169	turquoise
ALPK1	ENSG00000073331	black
LLGL2	ENSG00000073350	turquoise
PDE8A	ENSG00000073417	cyan
CLCN4	ENSG00000073464	turquoise
NLE1	ENSG00000073536	blue
SDHA	ENSG00000073578	turquoise
SMARCE1	ENSG00000073584	green
FNDC8	ENSG00000073598	tan
GSDMB	ENSG00000073605	blue
KDM5A	ENSG00000073614	red
ADAM11	ENSG00000073670	yellow
PPP2R3A	ENSG00000073711	brown
FERMT2	ENSG00000073712	yellow
DHRS9	ENSG00000073737	brown
PTGS2	ENSG00000073756	red
IGF2BP2	ENSG00000073792	lightcyan
MAP3K13	ENSG00000073803	turquoise
ST6GAL1	ENSG00000073849	black
FRY	ENSG00000073910	turquoise
PICALM	ENSG00000073921	magenta
NSF	ENSG00000073969	turquoise
GLI2	ENSG00000074047	pink
CLASP1	ENSG00000074054	yellow
MRPS34	ENSG00000074071	pink
NOTCH3	ENSG00000074181	green
CLNS1A	ENSG00000074201	turquoise
PPP2R2C	ENSG00000074211	magenta
TEAD2	ENSG00000074219	turquoise
EED	ENSG00000074266	lightgreen
CDHR2	ENSG00000074276	turquoise
SNCB	ENSG00000074317	yellow
TSG101	ENSG00000074319	green
C17orf85	ENSG00000074356	brown
ATP2A3	ENSG00000074370	blue
CA12	ENSG00000074410	brown
MGLL	ENSG00000074416	pink
NTN4	ENSG00000074527	turquoise
BCS1L	ENSG00000074582	red
NUAK1	ENSG00000074590	turquoise
DPP8	ENSG00000074603	tan
SLC24A1	ENSG00000074621	blue
ZNF532	ENSG00000074657	turquoise
SCARF1	ENSG00000074660	turquoise
LMAN1	ENSG00000074695	magenta
PTPLAD1	ENSG00000074696	turquoise
IPCEF1	ENSG00000074706	turquoise
ZZEF1	ENSG00000074755	turquoise
ENO1	ENSG00000074800	red
SLC12A1	ENSG00000074803	turquoise
C19orf10	ENSG00000074842	blue
ANO8	ENSG00000074855	turquoise
TUBE1	ENSG00000074935	blue
ARHGEF10L	ENSG00000074964	turquoise
TXK	ENSG00000074966	grey
WSCD2	ENSG00000075035	yellow
KCNQ2	ENSG00000075043	magenta
TACR2	ENSG00000075073	magenta
ACTR6	ENSG00000075089	turquoise
TIPIN	ENSG00000075131	red
SRI	ENSG00000075142	turquoise
EIF4G3	ENSG00000075151	turquoise
NUP37	ENSG00000075188	blue
SEMA3A	ENSG00000075213	turquoise
SEMA3C	ENSG00000075223	blue
TTC38	ENSG00000075234	turquoise
ACAT1	ENSG00000075239	turquoise
GRAMD4	ENSG00000075240	green
CELSR1	ENSG00000075275	turquoise
WNT8B	ENSG00000075290	green
ZNF638	ENSG00000075292	red
SLC25A40	ENSG00000075303	turquoise
TIMM21	ENSG00000075336	green
ADD2	ENSG00000075340	yellow
RASAL2	ENSG00000075391	turquoise
VPS9D1	ENSG00000075399	turquoise
ZNF37A	ENSG00000075407	lightyellow
MARK3	ENSG00000075413	greenyellow
SLC25A3	ENSG00000075415	pink
FNDC3B	ENSG00000075420	yellow
FOSL2	ENSG00000075426	black
CACNG5	ENSG00000075429	green
CACNG4	ENSG00000075461	turquoise
FRYL	ENSG00000075539	cyan
TMEM131	ENSG00000075568	brown
FSCN1	ENSG00000075618	brown
ACTB	ENSG00000075624	magenta
MOCOS	ENSG00000075643	black
PLD1	ENSG00000075651	cyan
WDR62	ENSG00000075702	pink
DLG1	ENSG00000075711	pink
RAB7A	ENSG00000075785	magenta
BCAP29	ENSG00000075790	turquoise
SEC31B	ENSG00000075826	greenyellow
SART3	ENSG00000075856	brown
ARHGAP15	ENSG00000075884	black
TUBA3D	ENSG00000075886	green
EXOSC7	ENSG00000075914	blue
KIFAP3	ENSG00000075945	turquoise
MKRN2	ENSG00000075975	turquoise
MCM6	ENSG00000076003	pink
REXO2	ENSG00000076043	blue
RBM7	ENSG00000076053	magenta
RBMS2	ENSG00000076067	turquoise
BAZ2A	ENSG00000076108	turquoise
PTPN23	ENSG00000076201	turquoise
MLH1	ENSG00000076242	green
UNG	ENSG00000076248	yellow
FMO4	ENSG00000076258	yellow
KLHL20	ENSG00000076321	turquoise
RGS11	ENSG00000076344	turquoise
SLC46A1	ENSG00000076351	turquoise
PLXNA2	ENSG00000076356	magenta
SPAG5	ENSG00000076382	pink
ANKRD13A	ENSG00000076513	salmon
TPD52	ENSG00000076554	turquoise
ACACB	ENSG00000076555	green
TRAF4	ENSG00000076604	turquoise
PAG1	ENSG00000076641	blue
GPATCH1	ENSG00000076650	blue
ICAM3	ENSG00000076662	blue
NT5C2	ENSG00000076685	greenyellow
MCAM	ENSG00000076706	brown
GPC4	ENSG00000076716	greenyellow
MBNL3	ENSG00000076770	yellow
CAMSAP3	ENSG00000076826	turquoise
RAP1GAP	ENSG00000076864	magenta
XAB2	ENSG00000076924	green
ARHGEF1	ENSG00000076928	turquoise
STXBP2	ENSG00000076944	black
MAP2K7	ENSG00000076984	turquoise
DGKD	ENSG00000077044	turquoise
CTTNBP2	ENSG00000077063	brown
ACTL6B	ENSG00000077080	yellow
RARB	ENSG00000077092	turquoise
TOP2B	ENSG00000077097	turquoise
TM9SF3	ENSG00000077147	turquoise
NFKB2	ENSG00000077150	black
UBE2T	ENSG00000077152	turquoise
PPP1R12B	ENSG00000077157	yellow
DNAJC10	ENSG00000077232	turquoise
GTF3C1	ENSG00000077235	magenta
IL4R	ENSG00000077238	black
USP33	ENSG00000077254	turquoise
PAK3	ENSG00000077264	turquoise
DCX	ENSG00000077279	yellow
SNRPA	ENSG00000077312	blue
SPAG6	ENSG00000077327	turquoise
EXOSC5	ENSG00000077348	pink
DYNC1I2	ENSG00000077380	brown
APBB1IP	ENSG00000077420	black
LRCH4	ENSG00000077454	turquoise
FAM76B	ENSG00000077458	tan
SIRT6	ENSG00000077463	brown
POLD3	ENSG00000077514	turquoise
ACTN2	ENSG00000077522	yellow
CAPZB	ENSG00000077549	grey
GPR137B	ENSG00000077585	yellow
NAALAD2	ENSG00000077616	purple
PHF17	ENSG00000077684	turquoise
SLC25A43	ENSG00000077713	turquoise
UBE2A	ENSG00000077721	turquoise
FGFR1	ENSG00000077782	green
GTF2I	ENSG00000077809	brown
SMC1B	ENSG00000077935	red
FBLN1	ENSG00000077942	turquoise
ITGA8	ENSG00000077943	grey
CST7	ENSG00000077984	black
MAP2	ENSG00000078018	turquoise
PIAS2	ENSG00000078043	turquoise
AMPH	ENSG00000078053	turquoise
ARAF	ENSG00000078061	turquoise
MCCC1	ENSG00000078070	lightgreen
FAP	ENSG00000078098	lightyellow
NEBL	ENSG00000078114	yellow
ACER3	ENSG00000078124	brown
UBE2K	ENSG00000078140	turquoise
PIK3C3	ENSG00000078142	turquoise
N4BP2	ENSG00000078177	peru
C12orf5	ENSG00000078237	blue
TULP3	ENSG00000078246	turquoise
SYNJ2	ENSG00000078269	salmon
ADCY2	ENSG00000078295	brown
PPP2R5C	ENSG00000078304	turquoise
PMS2P1	ENSG00000078319	tan
RBFOX1	ENSG00000078328	turquoise
GNB1	ENSG00000078369	turquoise
EDN1	ENSG00000078401	black
MLLT10	ENSG00000078403	purple
ZCWPW1	ENSG00000078487	blue
ADCYAP1R1	ENSG00000078549	turquoise
FGF20	ENSG00000078579	blue
ITM2A	ENSG00000078596	blue
NRD1	ENSG00000078618	turquoise
VDAC3	ENSG00000078668	turquoise
PCM1	ENSG00000078674	red
TNRC6C	ENSG00000078687	turquoise
CBFA2T2	ENSG00000078699	turquoise
DBC1	ENSG00000078725	turquoise
ITCH	ENSG00000078747	turquoise
PKD2L2	ENSG00000078795	red
TP53INP2	ENSG00000078804	salmon
SDF4	ENSG00000078808	green
MYH7B	ENSG00000078814	turquoise
TP73	ENSG00000078900	pink
TOLLIP	ENSG00000078902	magenta
UBE2D4	ENSG00000078967	blue
CLUL1	ENSG00000079101	lightgreen
RUNX1T1	ENSG00000079102	brown
THOC1	ENSG00000079134	red
FKBP7	ENSG00000079150	blue
OSBPL6	ENSG00000079156	turquoise
SLC1A3	ENSG00000079215	yellow
XRCC5	ENSG00000079246	turquoise
LXN	ENSG00000079257	pink
SP140	ENSG00000079263	grey60
MKNK1	ENSG00000079277	turquoise
TNS1	ENSG00000079308	turquoise
REXO1	ENSG00000079313	turquoise
SAR1A	ENSG00000079332	turquoise
CDC14A	ENSG00000079335	yellow
RAPGEF3	ENSG00000079337	turquoise
CEACAM1	ENSG00000079385	blue
SENP1	ENSG00000079387	yellow
CIC	ENSG00000079432	turquoise
LIPE	ENSG00000079435	salmon
FDFT1	ENSG00000079459	tan
PAFAH1B3	ENSG00000079462	greenyellow
OPHN1	ENSG00000079482	turquoise
KIF22	ENSG00000079616	yellow
SCGN	ENSG00000079689	grey
LRRC16A	ENSG00000079691	grey
PGM1	ENSG00000079739	brown
DDX1	ENSG00000079785	turquoise
DNM2	ENSG00000079805	salmon
EPB41L2	ENSG00000079819	greenyellow
RIMS1	ENSG00000079841	turquoise
MOXD1	ENSG00000079931	red
STX7	ENSG00000079950	turquoise
RABL2B	ENSG00000079974	turquoise
KEAP1	ENSG00000079999	bisque
PTPRH	ENSG00000080031	salmon
DCT	ENSG00000080166	grey
SLC35C2	ENSG00000080189	blue
CRYBG3	ENSG00000080200	brown
EPHA6	ENSG00000080224	turquoise
RFX3	ENSG00000080298	green
RIF1	ENSG00000080345	turquoise
RAB21	ENSG00000080371	pink
SLC4A4	ENSG00000080493	yellow
SMARCA2	ENSG00000080503	turquoise
SESN1	ENSG00000080546	blue
MID2	ENSG00000080561	blue
COL5A3	ENSG00000080573	green
SRCAP	ENSG00000080603	turquoise
KIAA0020	ENSG00000080608	blue
CPB2	ENSG00000080618	salmon
KCNN2	ENSG00000080709	turquoise
CNOT4	ENSG00000080802	peru
PSEN1	ENSG00000080815	cyan
CPOX	ENSG00000080819	cyan
CLDND1	ENSG00000080822	cyan
MOK	ENSG00000080823	turquoise
HSP90AA1	ENSG00000080824	yellow
RBL1	ENSG00000080839	yellow
DLGAP4	ENSG00000080845	turquoise
IGSF9B	ENSG00000080854	blue
CROCCP3	ENSG00000080947	turquoise
AP4E1	ENSG00000081014	blue
RSBN1	ENSG00000081019	turquoise
MAGI3	ENSG00000081026	turquoise
CXCL2	ENSG00000081041	black
COL4A4	ENSG00000081052	turquoise
TCF7	ENSG00000081059	turquoise
OSTM1	ENSG00000081087	turquoise
CDH7	ENSG00000081138	turquoise
IMPG2	ENSG00000081148	blue
PCNP	ENSG00000081154	turquoise
EXD2	ENSG00000081177	grey60
ARG2	ENSG00000081181	tan
MEF2C	ENSG00000081189	turquoise
PTPRC	ENSG00000081237	black
CACNA1S	ENSG00000081248	blue
PKP1	ENSG00000081277	green
UBA5	ENSG00000081307	turquoise
STK17B	ENSG00000081320	yellow
CDC14B	ENSG00000081377	brown
ZNF510	ENSG00000081386	blue
LRP2	ENSG00000081479	cyan
ZNF506	ENSG00000081665	brown
JMJD4	ENSG00000081692	yellow
DUSP12	ENSG00000081721	turquoise
AACS	ENSG00000081760	magenta
KIAA0141	ENSG00000081791	turquoise
CADPS2	ENSG00000081803	turquoise
PCDHB4	ENSG00000081818	grey
PCDHA6	ENSG00000081842	turquoise
PCDHGA2	ENSG00000081853	turquoise
HSPB11	ENSG00000081870	turquoise
PHLPP1	ENSG00000081913	salmon
ATP8B1	ENSG00000081923	grey
IL12RB2	ENSG00000081985	yellow
SMARCD3	ENSG00000082014	green
WDR70	ENSG00000082068	blue
FYB	ENSG00000082074	black
MPP4	ENSG00000082126	grey
STRADB	ENSG00000082146	blue
BZW1	ENSG00000082153	turquoise
PGR	ENSG00000082175	lightcyan
C1QTNF3	ENSG00000082196	green
ME2	ENSG00000082212	turquoise
C5orf22	ENSG00000082213	turquoise
CCNT2	ENSG00000082258	green
FAM135A	ENSG00000082269	turquoise
COL19A1	ENSG00000082293	turquoise
EPB41L3	ENSG00000082397	turquoise
COBLL1	ENSG00000082438	grey
DLG3	ENSG00000082458	turquoise
KCNK2	ENSG00000082482	pink
SERTAD4	ENSG00000082497	turquoise
TRAF5	ENSG00000082512	grey
MRPL22	ENSG00000082515	tan
GEMIN5	ENSG00000082516	grey
OPRK1	ENSG00000082556	turquoise
NFE2L1	ENSG00000082641	blue
SEMA5B	ENSG00000082684	magenta
GSK3B	ENSG00000082701	turquoise
ITGB5	ENSG00000082781	turquoise
ERC1	ENSG00000082805	grey
XPO1	ENSG00000082898	blue
RNF13	ENSG00000082996	brown
TRPM3	ENSG00000083067	yellow
PALB2	ENSG00000083093	red
DOPEY1	ENSG00000083097	tan
LYRM2	ENSG00000083099	turquoise
BCKDHB	ENSG00000083123	yellow
KAT6A	ENSG00000083168	brown
ZCCHC6	ENSG00000083223	brown
ULK2	ENSG00000083290	blue
GRHL2	ENSG00000083307	blue
TNPO1	ENSG00000083312	magenta
PLOD1	ENSG00000083444	blue
P2RX5	ENSG00000083454	blue
ITGAE	ENSG00000083457	turquoise
DIS3	ENSG00000083520	turquoise
PIBF1	ENSG00000083535	red
TDRD3	ENSG00000083544	red
NUFIP1	ENSG00000083635	turquoise
PDS5B	ENSG00000083642	turquoise
OXCT1	ENSG00000083720	turquoise
RRAGB	ENSG00000083750	turquoise
CYLD	ENSG00000083799	turquoise
SLC27A5	ENSG00000083807	green
ZNF324	ENSG00000083812	turquoise
ZNF671	ENSG00000083814	blue
ZNF416	ENSG00000083817	black
ZNF586	ENSG00000083828	pink
ZNF446	ENSG00000083838	turquoise
ZNF8	ENSG00000083842	turquoise
ZNF264	ENSG00000083844	grey
RPS5	ENSG00000083845	turquoise
FAT1	ENSG00000083857	yellow
YTHDC1	ENSG00000083896	brown
CHMP2B	ENSG00000083937	turquoise
SMAP2	ENSG00000084070	yellow
PPIE	ENSG00000084072	green
ZMPSTE24	ENSG00000084073	coral
STARD7	ENSG00000084090	red
NOA1	ENSG00000084092	red
REST	ENSG00000084093	yellow
SSH1	ENSG00000084112	turquoise
GSTP1	ENSG00000084207	red
APLP2	ENSG00000084234	turquoise
KIAA1467	ENSG00000084444	turquoise
SLCO1A2	ENSG00000084453	cyan
WBP11	ENSG00000084463	yellow
EIF3I	ENSG00000084623	pink
NKAIN1	ENSG00000084628	blue
COL16A1	ENSG00000084636	turquoise
TXLNA	ENSG00000084652	green
APOB	ENSG00000084674	lightcyan
NCOA1	ENSG00000084676	peru
AGBL5	ENSG00000084693	greenyellow
EFR3B	ENSG00000084710	yellow
KIF3C	ENSG00000084731	yellow
RAB10	ENSG00000084733	turquoise
GCKR	ENSG00000084734	brown
HADHA	ENSG00000084754	yellow
MAPRE3	ENSG00000084764	yellow
CAD	ENSG00000084774	turquoise
CD59	ENSG00000085063	yellow
CD82	ENSG00000085117	salmon
BCORL1	ENSG00000085185	turquoise
ATRX	ENSG00000085224	green
TAF9	ENSG00000085231	turquoise
FCN1	ENSG00000085265	turquoise
MYNN	ENSG00000085274	turquoise
MECOM	ENSG00000085276	yellow
SCAMP1	ENSG00000085365	turquoise
PREP	ENSG00000085377	turquoise
HACE1	ENSG00000085382	turquoise
SEH1L	ENSG00000085415	turquoise
WDR47	ENSG00000085433	turquoise
WDFY1	ENSG00000085449	turquoise
OVGP1	ENSG00000085465	midnightblue
SLC25A24	ENSG00000085491	blue
MAP3K4	ENSG00000085511	green
PILRA	ENSG00000085514	turquoise
ABCB1	ENSG00000085563	yellow
ZNF213	ENSG00000085644	turquoise
AKR1B1	ENSG00000085662	green
CPNE3	ENSG00000085719	yellow
RRN3	ENSG00000085721	turquoise
CTTN	ENSG00000085733	tan
MTIF2	ENSG00000085760	turquoise
DDHD2	ENSG00000085788	turquoise
TTC39A	ENSG00000085831	blue
EPS15	ENSG00000085832	turquoise
MGST2	ENSG00000085871	red
CHERP	ENSG00000085872	turquoise
ATG16L1	ENSG00000085978	turquoise
USP40	ENSG00000085982	turquoise
POMGNT1	ENSG00000085998	brown
RAD54L	ENSG00000085999	pink
MAST2	ENSG00000086015	turquoise
DNAJA1	ENSG00000086061	yellow
B4GALT1	ENSG00000086062	black
CHMP5	ENSG00000086065	turquoise
NFX1	ENSG00000086102	midnightblue
AQP6	ENSG00000086159	red
DIMT1	ENSG00000086189	magenta
IPO11	ENSG00000086200	turquoise
FOLH1	ENSG00000086205	cyan
EIF2AK1	ENSG00000086232	turquoise
EPDR1	ENSG00000086289	turquoise
SNX10	ENSG00000086300	turquoise
SEPHS1	ENSG00000086475	greenyellow
MRPL28	ENSG00000086504	pink
HBQ1	ENSG00000086506	turquoise
ITPKC	ENSG00000086544	black
FAT2	ENSG00000086570	blue
RBM22	ENSG00000086589	red
TMED2	ENSG00000086598	turquoise
ERO1LB	ENSG00000086619	coral
ZFAND6	ENSG00000086666	turquoise
TXLNG	ENSG00000086712	yellow
PPEF1	ENSG00000086717	turquoise
LAT2	ENSG00000086730	black
HUWE1	ENSG00000086758	magenta
ZW10	ENSG00000086827	pink
ALG9	ENSG00000086848	turquoise
NOX4	ENSG00000086991	blue
ACOX3	ENSG00000087008	turquoise
MTMR2	ENSG00000087053	turquoise
PPP1R15A	ENSG00000087074	sienna
HSD17B14	ENSG00000087076	brown
TRIP6	ENSG00000087077	turquoise
ACHE	ENSG00000087085	magenta
FTL	ENSG00000087086	brown
SRRT	ENSG00000087087	turquoise
BAX	ENSG00000087088	red
NLK	ENSG00000087095	turquoise
PIGS	ENSG00000087111	red
ADAMTS2	ENSG00000087116	pink
ATXN7L3	ENSG00000087152	magenta
PGS1	ENSG00000087157	turquoise
PSMC5	ENSG00000087191	yellow
UIMC1	ENSG00000087206	blue
MMP2	ENSG00000087245	black
MT3	ENSG00000087250	yellow
LPCAT2	ENSG00000087253	black
GNAO1	ENSG00000087258	turquoise
OGFOD1	ENSG00000087263	blue
SH3BP2	ENSG00000087266	turquoise
NOP14	ENSG00000087269	green
ADD1	ENSG00000087274	blue
L2HGDH	ENSG00000087299	green
TXNDC16	ENSG00000087301	turquoise
C14orf166	ENSG00000087302	turquoise
NID2	ENSG00000087303	red
GMCL1	ENSG00000087338	tan
SF3B2	ENSG00000087365	grey
KLHDC5	ENSG00000087448	turquoise
GNAS	ENSG00000087460	yellow
DNM1L	ENSG00000087470	turquoise
PTHLH	ENSG00000087494	turquoise
PHACTR3	ENSG00000087495	turquoise
ERGIC2	ENSG00000087502	turquoise
TFAP2C	ENSG00000087510	turquoise
AURKA	ENSG00000087586	blue
CASS4	ENSG00000087589	turquoise
PIR	ENSG00000087842	brown
AAMDC	ENSG00000087884	yellow
RFX2	ENSG00000087903	turquoise
METTL2A	ENSG00000087995	turquoise
ALG6	ENSG00000088035	blue
CNOT3	ENSG00000088038	turquoise
GP6	ENSG00000088053	turquoise
PTPN4	ENSG00000088179	turquoise
DDX18	ENSG00000088205	turquoise
KHSRP	ENSG00000088247	turquoise
GNA11	ENSG00000088256	turquoise
ASAP3	ENSG00000088280	turquoise
EDEM2	ENSG00000088298	turquoise
DNMT3B	ENSG00000088305	green
TPX2	ENSG00000088325	turquoise
FER1L4	ENSG00000088340	tan
PDRG1	ENSG00000088356	red
EPB41L1	ENSG00000088367	magenta
DOCK9	ENSG00000088387	salmon
ANKRD10	ENSG00000088448	blue
TGDS	ENSG00000088451	blue
DOCK3	ENSG00000088538	yellow
C3orf18	ENSG00000088543	brown
COQ9	ENSG00000088682	brown
KIF9	ENSG00000088727	red
ARHGAP28	ENSG00000088756	grey
CRLS1	ENSG00000088766	turquoise
PPP1R13B	ENSG00000088808	turquoise
ATRN	ENSG00000088812	turquoise
SMOX	ENSG00000088826	turquoise
SIGLEC1	ENSG00000088827	black
FKBP1A	ENSG00000088832	turquoise
NSFL1C	ENSG00000088833	magenta
SLC4A11	ENSG00000088836	green
C20orf194	ENSG00000088854	blue
ZNF343	ENSG00000088876	pink
EBF4	ENSG00000088881	turquoise
MAVS	ENSG00000088888	turquoise
PROSAPIP1	ENSG00000088899	magenta
F11	ENSG00000088926	grey
XRN2	ENSG00000088930	turquoise
PLK1S1	ENSG00000088970	brown
DYNLL1	ENSG00000088986	turquoise
TESC	ENSG00000088992	yellow
SNX5	ENSG00000089006	magenta
RPL6	ENSG00000089009	turquoise
MAPKAPK5	ENSG00000089022	midnightblue
P2RX7	ENSG00000089041	green
ESF1	ENSG00000089048	red
RBBP9	ENSG00000089050	pink
ANAPC5	ENSG00000089053	blue
SLC23A2	ENSG00000089057	red
SLC24A6	ENSG00000089060	turquoise
TMEM230	ENSG00000089063	turquoise
DZANK1	ENSG00000089091	red
KDM2B	ENSG00000089094	turquoise
C20orf26	ENSG00000089101	grey
TASP1	ENSG00000089123	turquoise
OAS1	ENSG00000089127	yellow
GCN1L1	ENSG00000089154	turquoise
RPLP0	ENSG00000089157	red
PXN	ENSG00000089159	turquoise
SIRT4	ENSG00000089163	grey60
RPH3A	ENSG00000089169	yellow
KIF16B	ENSG00000089177	red
TRMT6	ENSG00000089195	green
CHGB	ENSG00000089199	turquoise
PEBP1	ENSG00000089220	pink
BRAP	ENSG00000089234	turquoise
ERP29	ENSG00000089248	pink
NOS1	ENSG00000089250	grey
FUS	ENSG00000089280	turquoise
IGBP1	ENSG00000089289	turquoise
FXYD5	ENSG00000089327	turquoise
ZNF302	ENSG00000089335	coral
GRAMD1A	ENSG00000089351	turquoise
FXYD3	ENSG00000089356	turquoise
HEPH	ENSG00000089472	yellow
CDIP1	ENSG00000089486	magenta
CMTM1	ENSG00000089505	blue
KCNH4	ENSG00000089558	green
GANAB	ENSG00000089597	brown
GMIP	ENSG00000089639	turquoise
RBM41	ENSG00000089682	lightyellow
MLF2	ENSG00000089693	yellow
OTUB2	ENSG00000089723	blue
DDX24	ENSG00000089737	turquoise
ZBTB25	ENSG00000089775	turquoise
NECAP1	ENSG00000089818	turquoise
ARHGAP4	ENSG00000089820	black
ANKRD24	ENSG00000089847	turquoise
DHX32	ENSG00000089876	turquoise
RCOR1	ENSG00000089902	grey
GPATCH2L	ENSG00000089916	green
LTBP4	ENSG00000090006	turquoise
BLVRB	ENSG00000090013	blue
SLC9A1	ENSG00000090020	magenta
SPTLC1	ENSG00000090054	turquoise
PAPOLA	ENSG00000090060	yellow
CCNK	ENSG00000090061	blue
PCBP4	ENSG00000090097	salmon
RGS1	ENSG00000090104	black
YPEL3	ENSG00000090238	magenta
MRPS33	ENSG00000090263	turquoise
NDUFB2	ENSG00000090266	turquoise
NUDC	ENSG00000090273	yellow
MAEA	ENSG00000090316	magenta
ICAM1	ENSG00000090339	black
STRN4	ENSG00000090372	turquoise
IRAK3	ENSG00000090376	black
LYZ	ENSG00000090382	black
MUL1	ENSG00000090432	red
TFAP4	ENSG00000090447	turquoise
PDCD7	ENSG00000090470	green
SPG21	ENSG00000090487	blue
DNAJB11	ENSG00000090520	red
LEPREL1	ENSG00000090530	blue
THPO	ENSG00000090534	green
CHRD	ENSG00000090539	yellow
FLT3LG	ENSG00000090554	turquoise
RAB11FIP3	ENSG00000090565	turquoise
GNPTG	ENSG00000090581	blue
ZNF268	ENSG00000090612	blue
GOLGA3	ENSG00000090615	turquoise
PABPC4	ENSG00000090621	brown
CD209	ENSG00000090659	black
CERS4	ENSG00000090661	tan
MCOLN1	ENSG00000090674	blue
USP48	ENSG00000090686	brown
EFNB1	ENSG00000090776	turquoise
PDPR	ENSG00000090857	red
AARS	ENSG00000090861	yellow
GLG1	ENSG00000090863	red
KIF4A	ENSG00000090889	grey
TNRC6A	ENSG00000090905	turquoise
FCGBP	ENSG00000090920	black
PLEKHG2	ENSG00000090924	turquoise
DLL3	ENSG00000090932	brown
NAT14	ENSG00000090971	yellow
PITPNM2	ENSG00000090975	turquoise
EXOC1	ENSG00000090989	turquoise
RBM27	ENSG00000091009	turquoise
OSBPL8	ENSG00000091039	turquoise
DTX2	ENSG00000091073	turquoise
NLRC4	ENSG00000091106	black
PUS7	ENSG00000091127	greenyellow
NRCAM	ENSG00000091129	turquoise
LAMB1	ENSG00000091136	midnightblue
SLC26A4	ENSG00000091137	turquoise
SLC26A3	ENSG00000091138	yellow
DLD	ENSG00000091140	turquoise
WDR7	ENSG00000091157	turquoise
TXNL1	ENSG00000091164	turquoise
ABCC6	ENSG00000091262	green
CMTM6	ENSG00000091317	black
ITGA6	ENSG00000091409	yellow
RAPGEF4	ENSG00000091428	turquoise
MLTK	ENSG00000091436	yellow
SMPX	ENSG00000091482	turquoise
FH	ENSG00000091483	turquoise
SEL1L3	ENSG00000091490	brown
TF	ENSG00000091513	cyan
CDV3	ENSG00000091527	blue
MYO15A	ENSG00000091536	turquoise
ALKBH5	ENSG00000091542	brown
NLRP1	ENSG00000091592	turquoise
PITPNM3	ENSG00000091622	magenta
SPAG7	ENSG00000091640	pink
ORC6	ENSG00000091651	turquoise
ZFHX4	ENSG00000091656	turquoise
SLC17A6	ENSG00000091664	turquoise
ZC3HC1	ENSG00000091732	turquoise
ESR1	ENSG00000091831	purple
RGS17	ENSG00000091844	green
ANGPT2	ENSG00000091879	black
TMEM101	ENSG00000091947	blue
CD200	ENSG00000091972	turquoise
CCDC80	ENSG00000091986	black
PSME1	ENSG00000092010	turquoise
PPP2R3C	ENSG00000092020	turquoise
HAUS4	ENSG00000092036	yellow
JPH4	ENSG00000092051	magenta
MYH7	ENSG00000092054	red
SLC7A8	ENSG00000092068	magenta
OSGEP	ENSG00000092094	yellow
SLC22A17	ENSG00000092096	turquoise
RNF31	ENSG00000092098	yellow
SCFD1	ENSG00000092108	turquoise
G2E3	ENSG00000092140	turquoise
HECTD1	ENSG00000092148	turquoise
HNRNPC	ENSG00000092199	turquoise
SUPT16H	ENSG00000092201	turquoise
TOX4	ENSG00000092203	turquoise
GEMIN2	ENSG00000092208	turquoise
TGM1	ENSG00000092295	turquoise
TINF2	ENSG00000092330	red
SEMA6A	ENSG00000092421	salmon
TRPM7	ENSG00000092439	blue
TYRO3	ENSG00000092445	yellow
WDR76	ENSG00000092470	yellow
CAPN3	ENSG00000092529	cyan
SNAP23	ENSG00000092531	yellow
TBX15	ENSG00000092607	lightcyan
PHGDH	ENSG00000092621	turquoise
COL9A3	ENSG00000092758	brown
EZR	ENSG00000092820	yellow
MYL6	ENSG00000092841	turquoise
EIF2C1	ENSG00000092847	red
TEKT2	ENSG00000092850	green
CLSPN	ENSG00000092853	turquoise
RFFL	ENSG00000092871	salmon
UNC13D	ENSG00000092929	turquoise
MFSD11	ENSG00000092931	yellow
DPYSL2	ENSG00000092964	red
TGFB2	ENSG00000092969	turquoise
GPATCH2	ENSG00000092978	tan
NUP50	ENSG00000093000	turquoise
COMT	ENSG00000093010	turquoise
CECR1	ENSG00000093072	turquoise
XXbac-B461K10.4	ENSG00000093100	turquoise
ECHDC1	ENSG00000093144	turquoise
LRRFIP2	ENSG00000093167	red
SEC22C	ENSG00000093183	green
XYLB	ENSG00000093217	red
HDAC6	ENSG00000094631	turquoise
CDC6	ENSG00000094804	grey60
UPRT	ENSG00000094841	turquoise
CDC23	ENSG00000094880	turquoise
AAAS	ENSG00000094914	brown
CBX5	ENSG00000094916	turquoise
FMO2	ENSG00000094963	yellow
SUCO	ENSG00000094975	blue
MSH2	ENSG00000095002	turquoise
MAP3K1	ENSG00000095015	yellow
DHPS	ENSG00000095059	brown
HOOK2	ENSG00000095066	green
NXPE1	ENSG00000095110	midnightblue
ARCN1	ENSG00000095139	turquoise
EPB41L4B	ENSG00000095203	yellow
TMEM38B	ENSG00000095209	magenta
PSMD5	ENSG00000095261	green
PTGS1	ENSG00000095303	black
NUP188	ENSG00000095319	turquoise
CRAT	ENSG00000095321	turquoise
SH2D3C	ENSG00000095370	turquoise
NANS	ENSG00000095380	red
TBC1D2	ENSG00000095383	green
DFNB31	ENSG00000095397	salmon
PDE6C	ENSG00000095464	grey
CWF19L1	ENSG00000095485	turquoise
SEMA4G	ENSG00000095539	turquoise
BTAF1	ENSG00000095564	pink
IKZF5	ENSG00000095574	blue
BLNK	ENSG00000095585	black
TLL2	ENSG00000095587	turquoise
CYP26A1	ENSG00000095596	turquoise
TDRD1	ENSG00000095627	blue
SORBS1	ENSG00000095637	turquoise
CRTAC1	ENSG00000095713	yellow
BAMBI	ENSG00000095739	yellow
MYO3A	ENSG00000095777	lightcyan
WAC	ENSG00000095787	peru
CREM	ENSG00000095794	red
NUBP2	ENSG00000095906	brown
C19orf77	ENSG00000095932	yellow
HIVEP1	ENSG00000095951	magenta
TREM2	ENSG00000095970	black
FKBP5	ENSG00000096060	black
SRPK1	ENSG00000096063	turquoise
BRPF3	ENSG00000096070	magenta
MRPS18A	ENSG00000096080	pink
TMEM14A	ENSG00000096092	turquoise
EFHC1	ENSG00000096093	lightyellow
HSP90AB1	ENSG00000096384	pink
CDC5L	ENSG00000096401	turquoise
ITPR3	ENSG00000096433	turquoise
ZNF184	ENSG00000096654	turquoise
DSP	ENSG00000096696	lightcyan
SIRT1	ENSG00000096717	magenta
HNRNPH3	ENSG00000096746	midnightblue
IFT74	ENSG00000096872	red
JAK2	ENSG00000096968	blue
IL12RB1	ENSG00000096996	red
ABL1	ENSG00000097007	turquoise
ACOT7	ENSG00000097021	yellow
SH3GLB1	ENSG00000097033	yellow
CDC7	ENSG00000097046	turquoise
SYDE2	ENSG00000097096	red
PCSK5	ENSG00000099139	yellow
SCD	ENSG00000099194	cyan
TMED1	ENSG00000099203	brown
ABLIM1	ENSG00000099204	greenyellow
ERMP1	ENSG00000099219	brown
RAB18	ENSG00000099246	turquoise
NRP1	ENSG00000099250	black
HSD17B7P2	ENSG00000099251	black
PRTFDC1	ENSG00000099256	blue
PALMD	ENSG00000099260	lightcyan
TSPAN15	ENSG00000099282	cyan
H2AFY2	ENSG00000099284	brown
FAM21A	ENSG00000099290	grey
MAST3	ENSG00000099308	magenta
MZF1	ENSG00000099326	turquoise
OCEL1	ENSG00000099330	blue
MYO9B	ENSG00000099331	turquoise
KCNK6	ENSG00000099337	blue
CATSPERG	ENSG00000099338	lightgreen
PSMD8	ENSG00000099341	pink
FBXL19	ENSG00000099364	green
STX1B	ENSG00000099365	magenta
HSD3B7	ENSG00000099377	turquoise
SETD1A	ENSG00000099381	turquoise
BCL7C	ENSG00000099385	turquoise
CIRBP	ENSG00000099622	grey60
ATP5D	ENSG00000099624	magenta
C19orf26	ENSG00000099625	green
PCDH11Y	ENSG00000099715	turquoise
PRKY	ENSG00000099725	turquoise
IGFALS	ENSG00000099769	green
HNRNPM	ENSG00000099783	blue
MARCH2	ENSG00000099785	brown
NDUFB7	ENSG00000099795	pink
TECR	ENSG00000099797	green
TIMM13	ENSG00000099800	brown
CDC34	ENSG00000099804	brown
MTAP	ENSG00000099810	red
KIAA0284	ENSG00000099814	turquoise
POLR2E	ENSG00000099817	yellow
POLRMT	ENSG00000099821	green
HCN2	ENSG00000099822	turquoise
CDHR5	ENSG00000099834	lightgreen
IZUMO4	ENSG00000099840	turquoise
RASSF7	ENSG00000099849	brown
GADD45B	ENSG00000099860	black
PALM	ENSG00000099864	turquoise
MADCAM1	ENSG00000099866	pink
MKNK2	ENSG00000099875	midnightblue
ARVCF	ENSG00000099889	yellow
TRMT2A	ENSG00000099899	blue
RANBP1	ENSG00000099901	pink
ZDHHC8	ENSG00000099904	turquoise
KLHL22	ENSG00000099910	magenta
MED15	ENSG00000099917	turquoise
SERPIND1	ENSG00000099937	tan
SNAP29	ENSG00000099940	blue
CRKL	ENSG00000099942	yellow
LZTR1	ENSG00000099949	tan
MMP11	ENSG00000099953	brown
CECR2	ENSG00000099954	salmon
[truncated: 22,870 more rows]

## Sheet: Gene_Coexpression_GO
GO annotation for each module of the gene co-expression network
module is the module for the term
GO.ID is the GO ID for the Term
Term is the GO ID for the Term
Annotated is the number of genes in that term
Significant is the number of significant DE genes at FDR<0.05 in that term
Expected is the number of expected DE genes in that term
fold_enrichment is the fold enrichment of DE genes in that term
classic is the enrichment p-value
FDR (BH) is the adjusted p-value for the enrichment (adjusted for multi-testing using benjamini hochberg (fdr) method)
module	GO.ID	Term	Annotated	Significant	Expected	fold_enrichment	classic	FDR (BH)
blue	GO:0007601	visual perception	153	28	15.05	1.86047	0.0009	0.019957
blue	GO:0050953	sensory perception of light stimulus	156	28	15.34	1.82529	0.0012	0.0245749
blue	GO:0090305	nucleic acid phosphodiester bond hydroly...	235	38	23.11	1.64431	0.0015	0.0288373
blue	GO:0072523	purine-containing compound catabolic pro...	53	13	5.21	2.4952	0.0015	0.0288373
blue	GO:0006195	purine nucleotide catabolic process	47	12	4.62	2.5974	0.0016	0.0301822
blue	GO:0031123	RNA 3'-end processing	105	20	10.33	1.93611	0.0029	0.0472898
blue	GO:0032526	response to retinoic acid	92	18	9.05	1.98895	0.0034	0.0528275
blue	GO:0000083	regulation of transcription involved in ...	22	7	2.16	3.24074	0.0040	0.0584436
blue	GO:0071300	cellular response to retinoic acid	53	12	5.21	2.30326	0.0046	0.0641764
blue	GO:0090501	RNA phosphodiester bond hydrolysis	102	19	10.03	1.89432	0.0046	0.0641764
blue	GO:0034660	ncRNA metabolic process	458	62	45.04	1.37655	0.0058	0.0743125
blue	GO:1901292	nucleoside phosphate catabolic process	99	18	9.74	1.84805	0.0074	0.088439
blue	GO:0006399	tRNA metabolic process	193	30	18.98	1.58061	0.0078	0.0921776
blue	GO:0009166	nucleotide catabolic process	92	17	9.05	1.87845	0.0078	0.0921776
blue	GO:0046605	regulation of centrosome cycle	37	9	3.64	2.47253	0.0082	0.0948952
blue	GO:0051567	histone H3-K9 methylation	25	7	2.46	2.84553	0.0086	0.09873
blue	GO:0016056	rhodopsin mediated signaling pathway	31	8	3.05	2.62295	0.0086	0.09873
blue	GO:0016568	chromatin modification	538	70	52.91	1.323	0.0089	0.100676
blue	GO:0008033	tRNA processing	141	23	13.87	1.65826	0.0105	0.111317
blue	GO:0044380	protein localization to cytoskeleton	32	8	3.15	2.53968	0.0105	0.111317
blue	GO:0046434	organophosphate catabolic process	142	23	13.97	1.64639	0.0114	0.116553
blue	GO:0032259	methylation	308	43	30.29	1.41961	0.0117	0.117939
blue	GO:0033194	response to hydroperoxide	15	5	1.48	3.37838	0.0118	0.118218
blue	GO:0042953	lipoprotein transport	10	4	0.98	4.08163	0.0120	0.119228
blue	GO:0044872	lipoprotein localization	10	4	0.98	4.08163	0.0120	0.119228
blue	GO:0006396	RNA processing	782	96	76.91	1.24821	0.0124	0.121758
blue	GO:0051297	centrosome organization	97	17	9.54	1.78197	0.0131	0.126225
blue	GO:0031124	mRNA 3'-end processing	82	15	8.06	1.86104	0.0131	0.126225
blue	GO:0031023	microtubule organizing center organizati...	105	18	10.33	1.7425	0.0135	0.128904
blue	GO:0016073	snRNA metabolic process	34	8	3.34	2.39521	0.0152	0.139494
blue	GO:0009798	axis specification	76	14	7.47	1.87416	0.0153	0.139709
blue	GO:0042384	cilium assembly	180	27	17.7	1.52542	0.0173	0.150915
blue	GO:0014819	regulation of skeletal muscle contractio...	11	4	1.08	3.7037	0.0175	0.151758
blue	GO:0034086	maintenance of sister chromatid cohesion	11	4	1.08	3.7037	0.0175	0.151758
blue	GO:0034088	maintenance of mitotic sister chromatid ...	11	4	1.08	3.7037	0.0175	0.151758
blue	GO:0080182	histone H3-K4 trimethylation	11	4	1.08	3.7037	0.0175	0.151758
blue	GO:0046483	heterocycle metabolic process	5009	528	492.63	1.0718	0.0189	0.158341
blue	GO:0046513	ceramide biosynthetic process	49	10	4.82	2.07469	0.0192	0.159656
blue	GO:0009154	purine ribonucleotide catabolic process	29	7	2.85	2.45614	0.0198	0.162426
blue	GO:0072698	protein localization to microtubule cyto...	29	7	2.85	2.45614	0.0198	0.162426
blue	GO:0016070	RNA metabolic process	3887	415	382.29	1.08556	0.0205	0.166268
blue	GO:0044782	cilium organization	200	29	19.67	1.47433	0.0215	0.170996
blue	GO:0006139	nucleobase-containing compound metabolic...	4868	513	478.77	1.0715	0.0217	0.172109
blue	GO:0006725	cellular aromatic compound metabolic pro...	5019	528	493.62	1.06965	0.0218	0.172584
blue	GO:0009261	ribonucleotide catabolic process	30	7	2.95	2.37288	0.0237	0.181453
blue	GO:0090503	RNA phosphodiester bond hydrolysis, exon...	30	7	2.95	2.37288	0.0237	0.181453
blue	GO:0006325	chromatin organization	637	78	62.65	1.24501	0.0239	0.182498
blue	GO:0009650	UV protection	12	4	1.18	3.38983	0.0242	0.183118
blue	GO:0036158	outer dynein arm assembly	12	4	1.18	3.38983	0.0242	0.183118
blue	GO:0043173	nucleotide salvage	12	4	1.18	3.38983	0.0242	0.183118
blue	GO:0070243	regulation of thymocyte apoptotic proces...	12	4	1.18	3.38983	0.0242	0.183118
blue	GO:1901360	organic cyclic compound metabolic proces...	5188	544	510.24	1.06616	0.0245	0.183933
blue	GO:0006198	cAMP catabolic process	18	5	1.77	2.82486	0.0263	0.192133
blue	GO:0018126	protein hydroxylation	18	5	1.77	2.82486	0.0263	0.192133
blue	GO:0021871	forebrain regionalization	18	5	1.77	2.82486	0.0263	0.192133
blue	GO:0006807	nitrogen compound metabolic process	5892	613	579.48	1.05784	0.0276	0.198526
blue	GO:0043414	macromolecule methylation	230	32	22.62	1.41468	0.0279	0.199541
blue	GO:0006479	protein methylation	138	21	13.57	1.54753	0.0286	0.202958
blue	GO:0008213	protein alkylation	138	21	13.57	1.54753	0.0286	0.202958
blue	GO:0034470	ncRNA processing	318	42	31.28	1.34271	0.0294	0.206159
blue	GO:0060271	cilium morphogenesis	214	30	21.05	1.42518	0.0297	0.207755
blue	GO:0016571	histone methylation	107	17	10.52	1.61597	0.0318	0.216637
blue	GO:0002082	regulation of oxidative phosphorylation	13	4	1.28	3.125	0.0323	0.219077
blue	GO:0043628	ncRNA 3'-end processing	19	5	1.87	2.6738	0.0329	0.222097
blue	GO:0071539	protein localization to centrosome	19	5	1.87	2.6738	0.0329	0.222097
blue	GO:0043486	histone exchange	39	8	3.84	2.08333	0.0334	0.224488
blue	GO:1903727	positive regulation of phospholipid meta...	39	8	3.84	2.08333	0.0334	0.224488
blue	GO:0000245	spliceosomal complex assembly	54	10	5.31	1.88324	0.0358	0.234427
blue	GO:0090502	RNA phosphodiester bond hydrolysis, endo...	54	10	5.31	1.88324	0.0358	0.234427
blue	GO:0006493	protein O-linked glycosylation	85	14	8.36	1.67464	0.0371	0.239736
blue	GO:0051276	chromosome organization	961	111	94.51	1.17448	0.0384	0.243055
blue	GO:0050685	positive regulation of mRNA processing	33	7	3.25	2.15385	0.0384	0.243055
blue	GO:0007098	centrosome cycle	70	12	6.88	1.74419	0.0392	0.246488
blue	GO:0090304	nucleic acid metabolic process	4352	457	428.02	1.06771	0.0398	0.248781
blue	GO:0070286	axonemal dynein complex assembly	20	5	1.97	2.53807	0.0405	0.251902
blue	GO:1901380	negative regulation of potassium ion tra...	20	5	1.97	2.53807	0.0405	0.251902
blue	GO:1901136	carbohydrate derivative catabolic proces...	160	23	15.74	1.46125	0.0407	0.253068
blue	GO:0000469	cleavage involved in rRNA processing	14	4	1.38	2.89855	0.0418	0.256573
blue	GO:0070230	positive regulation of lymphocyte apopto...	14	4	1.38	2.89855	0.0418	0.256573
blue	GO:0006312	mitotic recombination	41	8	4.03	1.98511	0.0436	0.263357
blue	GO:0035082	axoneme assembly	41	8	4.03	1.98511	0.0436	0.263357
blue	GO:0018023	peptidyl-lysine trimethylation	27	6	2.66	2.25564	0.0438	0.264088
blue	GO:0022400	regulation of rhodopsin mediated signali...	27	6	2.66	2.25564	0.0438	0.264088
blue	GO:0043552	positive regulation of phosphatidylinosi...	27	6	2.66	2.25564	0.0438	0.264088
blue	GO:0061647	histone H3-K9 modification	34	7	3.34	2.09581	0.0444	0.265002
blue	GO:1901658	glycosyl compound catabolic process	34	7	3.34	2.09581	0.0444	0.265002
blue	GO:0034641	cellular nitrogen compound metabolic pro...	5627	583	553.41	1.05347	0.0446	0.265801
blue	GO:0006488	dolichol-linked oligosaccharide biosynth...	72	12	7.08	1.69492	0.0473	0.275757
blue	GO:0006490	oligosaccharide-lipid intermediate biosy...	72	12	7.08	1.69492	0.0473	0.275757
blue	GO:0009214	cyclic nucleotide catabolic process	21	5	2.07	2.41546	0.0490	0.281915
blue	GO:1903725	regulation of phospholipid metabolic pro...	57	10	5.61	1.78253	0.0495	0.282983
blue	GO:0009132	nucleoside diphosphate metabolic process	105	16	10.33	1.54889	0.0507	0.287032
blue	GO:0031440	regulation of mRNA 3'-end processing	28	6	2.75	2.18182	0.0512	0.288854
blue	GO:0000466	maturation of 5.8S rRNA from tricistroni...	15	4	1.48	2.7027	0.0527	0.29385
blue	GO:0031639	plasminogen activation	15	4	1.48	2.7027	0.0527	0.29385
blue	GO:0048070	regulation of developmental pigmentation	15	4	1.48	2.7027	0.0527	0.29385
blue	GO:1902074	response to salt	15	4	1.48	2.7027	0.0527	0.29385
blue	GO:0032465	regulation of cytokinesis	50	9	4.92	1.82927	0.0527	0.29385
blue	GO:1901565	organonitrogen compound catabolic proces...	314	40	30.88	1.29534	0.0531	0.294446
blue	GO:0016266	O-glycan processing	43	8	4.23	1.89125	0.0557	0.303173
blue	GO:0043551	regulation of phosphatidylinositol 3-kin...	36	7	3.54	1.9774	0.0581	0.31293
blue	GO:0016180	snRNA processing	22	5	2.16	2.31481	0.0584	0.312957
blue	GO:0090218	positive regulation of lipid kinase acti...	29	6	2.85	2.10526	0.0594	0.316286
blue	GO:0043550	regulation of lipid kinase activity	44	8	4.33	1.84758	0.0625	0.326221
blue	GO:1903313	positive regulation of mRNA metabolic pr...	44	8	4.33	1.84758	0.0625	0.326221
blue	GO:0001574	ganglioside biosynthetic process	16	4	1.57	2.54777	0.0649	0.330556
blue	GO:0007210	serotonin receptor signaling pathway	16	4	1.57	2.54777	0.0649	0.330556
blue	GO:0030903	notochord development	16	4	1.57	2.54777	0.0649	0.330556
blue	GO:0032753	positive regulation of interleukin-4 pro...	16	4	1.57	2.54777	0.0649	0.330556
blue	GO:1901017	negative regulation of potassium ion tra...	16	4	1.57	2.54777	0.0649	0.330556
blue	GO:0001756	somitogenesis	52	9	5.11	1.76125	0.0651	0.331271
blue	GO:0000380	alternative mRNA splicing, via spliceoso...	37	7	3.64	1.92308	0.0659	0.333316
blue	GO:0030514	negative regulation of BMP signaling pat...	37	7	3.64	1.92308	0.0659	0.333316
blue	GO:0034968	histone lysine methylation	84	13	8.26	1.57385	0.0662	0.334076
blue	GO:0003306	Wnt signaling pathway involved in heart ...	10	3	0.98	3.06122	0.0673	0.337845
blue	GO:0010755	regulation of plasminogen activation	10	3	0.98	3.06122	0.0673	0.337845
blue	GO:0048311	mitochondrion distribution	10	3	0.98	3.06122	0.0673	0.337845
blue	GO:2000303	regulation of ceramide biosynthetic proc...	10	3	0.98	3.06122	0.0673	0.337845
blue	GO:0016572	histone phosphorylation	30	6	2.95	2.0339	0.0684	0.340138
blue	GO:0034080	CENP-A containing nucleosome assembly	30	6	2.95	2.0339	0.0684	0.340138
blue	GO:0061641	CENP-A containing chromatin organization	30	6	2.95	2.0339	0.0684	0.340138
blue	GO:0031063	regulation of histone deacetylation	23	5	2.26	2.21239	0.0688	0.341328
blue	GO:0009451	RNA modification	118	17	11.61	1.46425	0.0698	0.343697
blue	GO:0018022	peptidyl-lysine methylation	93	14	9.15	1.53005	0.0702	0.345412
blue	GO:0009135	purine nucleoside diphosphate metabolic ...	85	13	8.36	1.55502	0.0714	0.349349
blue	GO:0009179	purine ribonucleoside diphosphate metabo...	85	13	8.36	1.55502	0.0714	0.349349
blue	GO:0043687	post-translational protein modification	441	53	43.37	1.22204	0.0718	0.349708
blue	GO:0007600	sensory perception	432	52	42.49	1.22382	0.0724	0.350909
blue	GO:0006353	DNA-templated transcription, termination	94	14	9.24	1.51515	0.0753	0.358866
blue	GO:0016570	histone modification	378	46	37.18	1.23722	0.0755	0.359601
blue	GO:0031638	zymogen activation	111	16	10.92	1.4652	0.0765	0.363072
blue	GO:0006369	termination of RNA polymerase II transcr...	46	8	4.52	1.76991	0.0775	0.364973
blue	GO:0009118	regulation of nucleoside metabolic proce...	46	8	4.52	1.76991	0.0775	0.364973
blue	GO:1903578	regulation of ATP metabolic process	46	8	4.52	1.76991	0.0775	0.364973
blue	GO:0006007	glucose catabolic process	31	6	3.05	1.96721	0.0781	0.366168
blue	GO:0010824	regulation of centrosome duplication	31	6	3.05	1.96721	0.0781	0.366168
blue	GO:0046189	phenol-containing compound biosynthetic ...	31	6	3.05	1.96721	0.0781	0.366168
blue	GO:0009953	dorsal/ventral pattern formation	78	12	7.67	1.56454	0.0782	0.366551
blue	GO:0003081	regulation of systemic arterial blood pr...	17	4	1.67	2.39521	0.0786	0.366715
blue	GO:0031442	positive regulation of mRNA 3'-end proce...	17	4	1.67	2.39521	0.0786	0.366715
blue	GO:0070242	thymocyte apoptotic process	17	4	1.67	2.39521	0.0786	0.366715
blue	GO:0071467	cellular response to pH	17	4	1.67	2.39521	0.0786	0.366715
blue	GO:0090330	regulation of platelet aggregation	17	4	1.67	2.39521	0.0786	0.366715
blue	GO:0001990	regulation of systemic arterial blood pr...	24	5	2.36	2.11864	0.0802	0.371677
blue	GO:0009185	ribonucleoside diphosphate metabolic pro...	87	13	8.56	1.51869	0.0827	0.37803
blue	GO:0071426	ribonucleoprotein complex export from nu...	87	13	8.56	1.51869	0.0827	0.37803
blue	GO:0034508	centromere complex assembly	39	7	3.84	1.82292	0.0832	0.379539
blue	GO:0001947	heart looping	47	8	4.62	1.7316	0.0857	0.385948
blue	GO:0002830	positive regulation of type 2 immune res...	11	3	1.08	2.77778	0.0860	0.386346
blue	GO:0002861	regulation of inflammatory response to a...	11	3	1.08	2.77778	0.0860	0.386346
blue	GO:0009396	folic acid-containing compound biosynthe...	11	3	1.08	2.77778	0.0860	0.386346
blue	GO:0019372	lipoxygenase pathway	11	3	1.08	2.77778	0.0860	0.386346
blue	GO:0036066	protein O-linked fucosylation	11	3	1.08	2.77778	0.0860	0.386346
blue	GO:0044331	cell-cell adhesion mediated by cadherin	11	3	1.08	2.77778	0.0860	0.386346
blue	GO:0044458	motile cilium assembly	11	3	1.08	2.77778	0.0860	0.386346
blue	GO:0070234	positive regulation of T cell apoptotic ...	11	3	1.08	2.77778	0.0860	0.386346
blue	GO:1903671	negative regulation of sprouting angioge...	11	3	1.08	2.77778	0.0860	0.386346
blue	GO:0006383	transcription from RNA polymerase III pr...	55	9	5.41	1.66359	0.0867	0.388016
blue	GO:0031055	chromatin remodeling at centromere	32	6	3.15	1.90476	0.0885	0.393355
blue	GO:0009062	fatty acid catabolic process	80	12	7.87	1.52478	0.0908	0.401888
blue	GO:0044282	small molecule catabolic process	310	38	30.49	1.24631	0.0909	0.401888
blue	GO:0016569	covalent chromatin modification	384	46	37.77	1.2179	0.0919	0.404172
blue	GO:0006403	RNA localization	184	24	18.1	1.32597	0.0925	0.406191
blue	GO:0006536	glutamate metabolic process	25	5	2.46	2.03252	0.0926	0.406453
blue	GO:0061512	protein localization to cilium	25	5	2.46	2.03252	0.0926	0.406453
blue	GO:0007064	mitotic sister chromatid cohesion	18	4	1.77	2.25989	0.0935	0.408527
blue	GO:0033539	fatty acid beta-oxidation using acyl-CoA...	18	4	1.77	2.25989	0.0935	0.408527
blue	GO:0046697	decidualization	18	4	1.77	2.25989	0.0935	0.408527
blue	GO:0008593	regulation of Notch signaling pathway	64	10	6.29	1.58983	0.0940	0.410089
blue	GO:0061371	determination of heart left/right asymme...	48	8	4.72	1.69492	0.0945	0.411823
blue	GO:0006405	RNA export from nucleus	89	13	8.75	1.48571	0.0950	0.413823
blue	GO:0000041	transition metal ion transport	98	14	9.64	1.45228	0.0985	0.423649
blue	GO:0072329	monocarboxylic acid catabolic process	98	14	9.64	1.45228	0.0985	0.423649
blue	GO:0003044	regulation of systemic arterial blood pr...	33	6	3.25	1.84615	0.0996	0.427009
blue	GO:0090311	regulation of protein deacetylation	33	6	3.25	1.84615	0.0996	0.427009
blue	GO:0070925	organelle assembly	527	61	51.83	1.17692	0.0998	0.427775
blue	GO:0071166	ribonucleoprotein complex localization	90	13	8.85	1.46893	0.1016	0.434101
blue	GO:0003073	regulation of systemic arterial blood pr...	65	10	6.39	1.56495	0.1019	0.434828
blue	GO:0006635	fatty acid beta-oxidation	65	10	6.39	1.56495	0.1019	0.434828
blue	GO:0007218	neuropeptide signaling pathway	65	10	6.39	1.56495	0.1019	0.434828
blue	GO:0061053	somite development	65	10	6.39	1.56495	0.1019	0.434828
blue	GO:0044238	primary metabolic process	8760	883	861.54	1.02491	0.1031	0.437772
blue	GO:0043467	regulation of generation of precursor me...	82	12	8.06	1.48883	0.1047	0.442766
blue	GO:0002711	positive regulation of T cell mediated i...	26	5	2.56	1.95312	0.1058	0.44607
blue	GO:0033120	positive regulation of RNA splicing	26	5	2.56	1.95312	0.1058	0.44607
blue	GO:0045746	negative regulation of Notch signaling p...	26	5	2.56	1.95312	0.1058	0.44607
blue	GO:0097009	energy homeostasis	26	5	2.56	1.95312	0.1058	0.44607
blue	GO:2000008	regulation of protein localization to ce...	26	5	2.56	1.95312	0.1058	0.44607
blue	GO:0003085	negative regulation of systemic arterial...	12	3	1.18	2.54237	0.1066	0.448314
blue	GO:0006152	purine nucleoside catabolic process	12	3	1.18	2.54237	0.1066	0.448314
blue	GO:0021889	olfactory bulb interneuron differentiati...	12	3	1.18	2.54237	0.1066	0.448314
blue	GO:0030208	dermatan sulfate biosynthetic process	12	3	1.18	2.54237	0.1066	0.448314
blue	GO:0042790	transcription of nuclear large rRNA tran...	12	3	1.18	2.54237	0.1066	0.448314
blue	GO:0046130	purine ribonucleoside catabolic process	12	3	1.18	2.54237	0.1066	0.448314
blue	GO:0046655	folic acid metabolic process	12	3	1.18	2.54237	0.1066	0.448314
blue	GO:0051023	regulation of immunoglobulin secretion	12	3	1.18	2.54237	0.1066	0.448314
blue	GO:0060033	anatomical structure regression	12	3	1.18	2.54237	0.1066	0.448314
blue	GO:0090153	regulation of sphingolipid biosynthetic ...	12	3	1.18	2.54237	0.1066	0.448314
blue	GO:1903311	regulation of mRNA metabolic process	108	15	10.62	1.41243	0.1076	0.451763
blue	GO:0046037	GMP metabolic process	19	4	1.87	2.13904	0.1096	0.457863
turquoise	GO:0072599	establishment of protein localization to...	115	93	39.53	2.35264	1.1e-24	4.80413e-22
turquoise	GO:0006613	cotranslational protein targeting to mem...	109	88	37.47	2.34855	2.5e-23	9.65865e-21
turquoise	GO:0045047	protein targeting to ER	111	89	38.16	2.33229	3.6e-23	1.3646e-20
turquoise	GO:0016259	selenocysteine metabolic process	88	75	30.25	2.47934	6.6e-23	2.32621e-20
turquoise	GO:0006614	SRP-dependent cotranslational protein ta...	107	86	36.78	2.33823	1.4e-22	4.68767e-20
turquoise	GO:0006415	translational termination	176	122	60.5	2.01653	2.1e-21	6.027e-19
turquoise	GO:0006414	translational elongation	205	136	70.47	1.9299	5.9e-21	1.62371e-18
turquoise	GO:0070972	protein localization to endoplasmic reti...	134	99	46.06	2.14937	7.7e-21	2.03543e-18
turquoise	GO:0001887	selenium compound metabolic process	113	87	38.84	2.23996	1.7e-20	4.37859e-18
turquoise	GO:0006413	translational initiation	263	163	90.41	1.8029	2.9e-20	7.19272e-18
turquoise	GO:0019083	viral transcription	184	124	63.25	1.96047	4.2e-20	1.0045e-17
turquoise	GO:0019080	viral gene expression	195	127	67.03	1.89467	1.2e-18	2.56468e-16
turquoise	GO:0000184	nuclear-transcribed mRNA catabolic proce...	118	87	40.56	2.14497	2.2e-18	4.51e-16
turquoise	GO:0044033	multi-organism metabolic process	203	130	69.78	1.863	4.0e-18	7.95644e-16
turquoise	GO:0032984	macromolecular complex disassembly	309	178	106.22	1.67577	2.8e-17	4.61082e-15
turquoise	GO:0043241	protein complex disassembly	298	170	102.44	1.65951	5.2e-16	7.51568e-14
turquoise	GO:0043624	cellular protein complex disassembly	270	157	92.81	1.69163	6.7e-16	9.34743e-14
turquoise	GO:0009069	serine family amino acid metabolic proce...	121	84	41.59	2.01972	3.2e-15	4.14761e-13
turquoise	GO:0000956	nuclear-transcribed mRNA catabolic proce...	190	118	65.31	1.80677	4.0e-15	5.11847e-13
turquoise	GO:0006402	mRNA catabolic process	204	123	70.12	1.75414	2.5e-14	3.11957e-12
turquoise	GO:0006612	protein targeting to membrane	192	117	66	1.77273	3.7e-14	4.56031e-12
turquoise	GO:0006401	RNA catabolic process	230	134	79.06	1.69492	7.4e-14	8.84917e-12
turquoise	GO:0006412	translation	622	301	213.81	1.40779	1.2e-13	1.42651e-11
turquoise	GO:0044265	cellular macromolecule catabolic process	875	400	300.78	1.32988	5.0e-13	5.87427e-11
turquoise	GO:0043043	peptide biosynthetic process	644	306	221.37	1.3823	1.3e-12	1.4924e-10
turquoise	GO:0090150	establishment of protein localization to...	355	186	122.03	1.52422	1.3e-12	1.4924e-10
turquoise	GO:0072657	protein localization to membrane	470	232	161.56	1.436	7.3e-12	8.1026e-10
turquoise	GO:0061024	membrane organization	1037	457	356.46	1.28205	1.1e-11	1.18812e-09
turquoise	GO:0022904	respiratory electron transport chain	125	80	42.97	1.86176	1.1e-11	1.18812e-09
turquoise	GO:0016032	viral process	737	339	253.34	1.33812	1.4e-11	1.49606e-09
turquoise	GO:1902582	single-organism intracellular transport	1618	676	556.18	1.21543	2.5e-11	2.64342e-09
turquoise	GO:0046907	intracellular transport	1764	730	606.37	1.20389	3.0e-11	3.13906e-09
turquoise	GO:0022900	electron transport chain	127	80	43.66	1.83234	3.7e-11	3.8316e-09
turquoise	GO:0044764	multi-organism cellular process	750	342	257.81	1.32656	4.1e-11	4.22405e-09
turquoise	GO:0044267	cellular protein metabolic process	4466	1705	1535.17	1.11063	4.4e-11	4.51e-09
turquoise	GO:0006518	peptide metabolic process	741	336	254.72	1.3191	1.4e-10	1.34574e-08
turquoise	GO:0071822	protein complex subunit organization	1661	687	570.96	1.20324	1.5e-10	1.435e-08
turquoise	GO:0072594	establishment of protein localization to...	621	288	213.47	1.34914	1.7e-10	1.61863e-08
turquoise	GO:1902580	single-organism cellular localization	1184	506	406.99	1.24327	2.5e-10	2.33605e-08
turquoise	GO:0044403	symbiosis, encompassing mutualism throug...	762	343	261.93	1.30951	2.6e-10	2.4071e-08
turquoise	GO:0044419	interspecies interaction between organis...	762	343	261.93	1.30951	2.6e-10	2.4071e-08
turquoise	GO:0016482	cytoplasmic transport	1169	500	401.84	1.24428	2.8e-10	2.58037e-08
turquoise	GO:0043933	macromolecular complex subunit organizat...	2328	930	800.24	1.16215	4.0e-10	3.6362e-08
turquoise	GO:0022411	cellular component disassembly	714	323	245.43	1.31606	4.5e-10	4.0723e-08
turquoise	GO:0034613	cellular protein localization	1441	600	495.34	1.21129	7.9e-10	7.05382e-08
turquoise	GO:0044802	single-organism membrane organization	856	377	294.25	1.28122	9.0e-10	8.00044e-08
turquoise	GO:0070727	cellular macromolecule localization	1450	602	498.43	1.20779	1.3e-09	1.14048e-07
turquoise	GO:0043604	amide biosynthetic process	717	322	246.47	1.30645	1.3e-09	1.14048e-07
turquoise	GO:0009057	macromolecule catabolic process	1083	462	372.28	1.241	2.2e-09	1.8728e-07
turquoise	GO:0033365	protein localization to organelle	827	362	284.28	1.27339	4.7e-09	3.90178e-07
turquoise	GO:0051641	cellular localization	2714	1061	932.93	1.13728	5.2e-09	4.28148e-07
turquoise	GO:0045333	cellular respiration	189	103	64.97	1.58535	9.2e-09	7.39312e-07
turquoise	GO:0008104	protein localization	2217	876	762.08	1.14949	1.9e-08	1.45691e-06
turquoise	GO:0006605	protein targeting	655	291	225.15	1.29247	3.0e-08	2.23222e-06
turquoise	GO:0019058	viral life cycle	411	194	141.28	1.37316	3.5e-08	2.58511e-06
turquoise	GO:0015980	energy derivation by oxidation of organi...	353	170	121.34	1.40102	4.4e-08	3.22613e-06
turquoise	GO:0016071	mRNA metabolic process	599	268	205.9	1.3016	5.0e-08	3.65273e-06
turquoise	GO:0016043	cellular component organization	5460	2022	1876.85	1.07734	5.1e-08	3.69888e-06
turquoise	GO:0034655	nucleobase-containing compound catabolic...	371	177	127.53	1.38791	5.4e-08	3.88839e-06
turquoise	GO:0019538	protein metabolic process	4897	1825	1683.32	1.08417	5.8e-08	4.11739e-06
turquoise	GO:0071840	cellular component organization or bioge...	5580	2063	1918.1	1.07554	5.9e-08	4.17363e-06
turquoise	GO:0015031	protein transport	1682	676	578.18	1.16919	6.3e-08	4.42542e-06
turquoise	GO:0006367	transcription initiation from RNA polyme...	253	128	86.97	1.47177	6.4e-08	4.48e-06
turquoise	GO:0006886	intracellular protein transport	959	406	329.65	1.23161	6.6e-08	4.60396e-06
turquoise	GO:0006352	DNA-templated transcription, initiation	293	144	100.72	1.42971	1.0e-07	6.85666e-06
turquoise	GO:0043603	cellular amide metabolic process	892	379	306.62	1.23606	1.2e-07	8.1722e-06
turquoise	GO:0051649	establishment of localization in cell	2341	912	804.71	1.13333	2.0e-07	1.30879e-05
turquoise	GO:0015992	proton transport	123	70	42.28	1.65563	2.4e-07	1.54538e-05
turquoise	GO:0045184	establishment of protein localization	1821	722	625.96	1.15343	2.6e-07	1.63231e-05
turquoise	GO:1901566	organonitrogen compound biosynthetic pro...	1287	525	442.4	1.18671	2.7e-07	1.68981e-05
turquoise	GO:0006575	cellular modified amino acid metabolic p...	277	135	95.22	1.41777	4.6e-07	2.75863e-05
turquoise	GO:0046700	heterocycle catabolic process	403	186	138.53	1.34267	4.7e-07	2.80187e-05
turquoise	GO:0006818	hydrogen transport	125	70	42.97	1.62904	5.4e-07	3.18141e-05
turquoise	GO:1902600	hydrogen ion transmembrane transport	88	53	30.25	1.75207	6.0e-07	3.48382e-05
turquoise	GO:0044270	cellular nitrogen compound catabolic pro...	405	185	139.22	1.32883	1.2e-06	6.60493e-05
turquoise	GO:0042255	ribosome assembly	48	33	16.5	2	1.2e-06	6.60493e-05
turquoise	GO:0033036	macromolecule localization	2528	971	868.99	1.11739	1.4e-06	7.54048e-05
turquoise	GO:0065003	macromolecular complex assembly	1448	579	497.74	1.16326	1.4e-06	7.54048e-05
turquoise	GO:0019439	aromatic compound catabolic process	411	187	141.28	1.32361	1.4e-06	7.54048e-05
turquoise	GO:0044085	cellular component biogenesis	2385	919	819.83	1.12096	1.6e-06	8.43675e-05
turquoise	GO:1901361	organic cyclic compound catabolic proces...	433	195	148.84	1.31013	2.0e-06	0.000103026
turquoise	GO:0042773	ATP synthesis coupled electron transport	63	40	21.66	1.84672	2.2e-06	0.000112463
turquoise	GO:0042775	mitochondrial ATP synthesis coupled elec...	62	39	21.31	1.83013	4.1e-06	0.000195187
turquoise	GO:0070647	protein modification by small protein co...	935	385	321.4	1.19788	4.3e-06	0.000203743
turquoise	GO:0002181	cytoplasmic translation	40	28	13.75	2.03636	4.5e-06	0.000211721
turquoise	GO:0006996	organelle organization	3313	1245	1138.83	1.09323	4.8e-06	0.00022374
turquoise	GO:0000209	protein polyubiquitination	211	104	72.53	1.43389	4.9e-06	0.000227873
turquoise	GO:0006810	transport	3919	1458	1347.14	1.08229	5.8e-06	0.000266641
turquoise	GO:0006091	generation of precursor metabolites and ...	429	191	147.47	1.29518	6.2e-06	0.000282444
turquoise	GO:0007156	homophilic cell adhesion via plasma memb...	139	73	47.78	1.52784	7.7e-06	0.000342241
turquoise	GO:0022607	cellular component assembly	2198	844	755.55	1.11707	9.1e-06	0.000399168
turquoise	GO:0006120	mitochondrial electron transport, NADH t...	43	29	14.78	1.96211	9.7e-06	0.000420892
turquoise	GO:0032446	protein modification by small protein co...	829	342	284.96	1.20017	1.2e-05	0.000504351
turquoise	GO:1901605	alpha-amino acid metabolic process	309	142	106.22	1.33685	1.4e-05	0.000574
turquoise	GO:0033108	mitochondrial respiratory chain complex ...	73	43	25.09	1.71383	1.5e-05	0.0006125
turquoise	GO:0010257	NADH dehydrogenase complex assembly	56	35	19.25	1.81818	1.6e-05	0.000641597
turquoise	GO:0032981	mitochondrial respiratory chain complex ...	56	35	19.25	1.81818	1.6e-05	0.000641597
turquoise	GO:0097031	mitochondrial respiratory chain complex ...	56	35	19.25	1.81818	1.6e-05	0.000641597
turquoise	GO:0010256	endomembrane system organization	504	218	173.25	1.2583	1.6e-05	0.000641597
turquoise	GO:0044248	cellular catabolic process	1558	610	535.56	1.13899	1.6e-05	0.000641597
turquoise	GO:0009119	ribonucleoside metabolic process	320	146	110	1.32727	1.7e-05	0.000677639
turquoise	GO:0009141	nucleoside triphosphate metabolic proces...	233	111	80.09	1.38594	1.7e-05	0.000677639
turquoise	GO:0032543	mitochondrial translation	116	62	39.87	1.55505	1.8e-05	0.00071185
turquoise	GO:0042273	ribosomal large subunit biogenesis	40	27	13.75	1.96364	1.9e-05	0.000744074
turquoise	GO:0044765	single-organism transport	3426	1277	1177.67	1.08434	2.1e-05	0.00081289
turquoise	GO:0009199	ribonucleoside triphosphate metabolic pr...	212	102	72.87	1.39975	2.2e-05	0.000846705
turquoise	GO:0006511	ubiquitin-dependent protein catabolic pr...	530	227	182.19	1.24595	2.3e-05	0.000876793
turquoise	GO:0051179	localization	4900	1793	1684.35	1.06451	2.4e-05	0.000913182
turquoise	GO:1901575	organic substance catabolic process	1632	635	560.99	1.13193	2.5e-05	0.000945857
turquoise	GO:0048193	Golgi vesicle transport	320	145	110	1.31818	2.7e-05	0.00100264
turquoise	GO:0006119	oxidative phosphorylation	81	46	27.84	1.6523	2.9e-05	0.0010651
turquoise	GO:0034622	cellular macromolecular complex assembly	796	327	273.62	1.19509	2.9e-05	0.0010651
turquoise	GO:0009205	purine ribonucleoside triphosphate metab...	206	99	70.81	1.39811	3.1e-05	0.00112417
turquoise	GO:0044839	cell cycle G2/M phase transition	187	91	64.28	1.41568	3.5e-05	0.00124672
turquoise	GO:0044260	cellular macromolecule metabolic process	7290	2616	2505.9	1.04394	3.5e-05	0.00124672
turquoise	GO:0000027	ribosomal large subunit assembly	20	16	6.87	2.32897	3.8e-05	0.0013488
turquoise	GO:0051234	establishment of localization	4036	1488	1387.36	1.07254	3.9e-05	0.00138185
turquoise	GO:0000086	G2/M transition of mitotic cell cycle	183	89	62.91	1.41472	4.4e-05	0.00155627
turquoise	GO:0006464	cellular protein modification process	3461	1285	1189.7	1.0801	4.5e-05	0.00158605
turquoise	GO:0036211	protein modification process	3461	1285	1189.7	1.0801	4.5e-05	0.00158605
turquoise	GO:0019941	modification-dependent protein catabolic...	538	228	184.94	1.23283	5.0e-05	0.00173789
turquoise	GO:1901564	organonitrogen compound metabolic proces...	1990	761	684.05	1.11249	5.2e-05	0.00179807
turquoise	GO:0046128	purine ribonucleoside metabolic process	296	134	101.75	1.31695	5.7e-05	0.00195082
turquoise	GO:0009116	nucleoside metabolic process	342	152	117.56	1.29296	6.0e-05	0.00203615
turquoise	GO:0009123	nucleoside monophosphate metabolic proce...	251	116	86.28	1.34446	6.0e-05	0.00203615
turquoise	GO:0010498	proteasomal protein catabolic process	378	166	129.94	1.27751	6.1e-05	0.00206659
turquoise	GO:0042278	purine nucleoside metabolic process	299	135	102.78	1.31349	6.2e-05	0.00209694
turquoise	GO:0070124	mitochondrial translational initiation	83	46	28.53	1.61234	6.5e-05	0.00218735
turquoise	GO:0046034	ATP metabolic process	192	92	66	1.39394	6.7e-05	0.00223965
turquoise	GO:0009161	ribonucleoside monophosphate metabolic p...	239	111	82.16	1.35102	6.7e-05	0.00223965
turquoise	GO:0042776	mitochondrial ATP synthesis coupled prot...	17	14	5.84	2.39726	6.8e-05	0.00226554
turquoise	GO:0070911	global genome nucleotide-excision repair	61	36	20.97	1.71674	6.9e-05	0.00229505
turquoise	GO:0016567	protein ubiquitination	718	295	246.81	1.19525	7.1e-05	0.00235767
turquoise	GO:0043632	modification-dependent macromolecule cat...	546	230	187.68	1.22549	7.4e-05	0.00244919
turquoise	GO:1902578	single-organism localization	3579	1323	1230.26	1.07538	8.2e-05	0.0026918
turquoise	GO:0007005	mitochondrion organization	714	293	245.43	1.19382	8.3e-05	0.00272018
turquoise	GO:0044257	cellular protein catabolic process	616	256	211.75	1.20897	8.8e-05	0.00286071
turquoise	GO:0009144	purine nucleoside triphosphate metabolic...	213	100	73.22	1.36575	9.0e-05	0.00291159
turquoise	GO:0006289	nucleotide-excision repair	112	58	38.5	1.50649	0.00011	0.00348016
turquoise	GO:0043161	proteasome-mediated ubiquitin-dependent ...	356	156	122.37	1.27482	0.00011	0.00348016
turquoise	GO:0051603	proteolysis involved in cellular protein...	589	245	202.47	1.21006	0.00012	0.003761
turquoise	GO:0006461	protein complex assembly	1219	478	419.03	1.14073	0.00012	0.003761
turquoise	GO:0070271	protein complex biogenesis	1219	478	419.03	1.14073	0.00012	0.003761
turquoise	GO:0042254	ribosome biogenesis	222	103	76.31	1.34976	0.00013	0.0040304
turquoise	GO:0071826	ribonucleoprotein complex subunit organi...	203	95	69.78	1.36142	0.00015	0.00457979
turquoise	GO:0009167	purine ribonucleoside monophosphate meta...	228	105	78.37	1.3398	0.00016	0.00480478
turquoise	GO:0070125	mitochondrial translational elongation	83	45	28.53	1.57729	0.00016	0.00480478
turquoise	GO:0009056	catabolic process	1985	753	682.33	1.10357	0.00018	0.00532577
turquoise	GO:0007268	synaptic transmission	646	265	222.06	1.19337	0.00018	0.00532577
turquoise	GO:0099536	synaptic signaling	646	265	222.06	1.19337	0.00018	0.00532577
turquoise	GO:0099537	trans-synaptic signaling	646	265	222.06	1.19337	0.00018	0.00532577
turquoise	GO:0009126	purine nucleoside monophosphate metaboli...	229	105	78.72	1.33384	0.00019	0.00556429
turquoise	GO:0015985	energy coupled proton transport, down el...	22	16	7.56	2.1164	0.00027	0.00762911
turquoise	GO:0015986	ATP synthesis coupled proton transport	22	16	7.56	2.1164	0.00027	0.00762911
turquoise	GO:0070126	mitochondrial translational termination	85	45	29.22	1.54004	0.00032	0.00890416
turquoise	GO:1901657	glycosyl compound metabolic process	355	153	122.03	1.25379	0.00034	0.00936982
turquoise	GO:0022613	ribonucleoprotein complex biogenesis	363	156	124.78	1.2502	0.00035	0.00961902
turquoise	GO:0044708	single-organism behavior	379	162	130.28	1.24348	0.00037	0.0100859
turquoise	GO:0030397	membrane disassembly	45	27	15.47	1.74531	0.00038	0.0103026
turquoise	GO:0051081	nuclear envelope disassembly	45	27	15.47	1.74531	0.00038	0.0103026
turquoise	GO:0009142	nucleoside triphosphate biosynthetic pro...	65	36	22.34	1.61146	0.00040	0.0106862
turquoise	GO:0007626	locomotory behavior	173	81	59.47	1.36203	0.00045	0.0116202
turquoise	GO:2000058	regulation of protein ubiquitination inv...	93	48	31.97	1.50141	0.00045	0.0116202
turquoise	GO:0002220	innate immune response activating cell s...	117	58	40.22	1.44207	0.00048	0.0122376
turquoise	GO:0042787	protein ubiquitination involved in ubiqu...	191	88	65.66	1.34024	0.00050	0.0126671
turquoise	GO:0043623	cellular protein complex assembly	479	199	164.65	1.20862	0.00053	0.013227
turquoise	GO:0002223	stimulatory C-type lectin receptor signa...	115	57	39.53	1.44194	0.00053	0.013227
turquoise	GO:0007611	learning or memory	214	97	73.56	1.31865	0.00054	0.0134598
turquoise	GO:0009145	purine nucleoside triphosphate biosynthe...	48	28	16.5	1.69697	0.00057	0.013965
turquoise	GO:0071702	organic substance transport	2326	868	799.55	1.08561	0.00059	0.0143326
turquoise	GO:0044249	cellular biosynthetic process	5277	1902	1813.94	1.04855	0.00059	0.0143326
turquoise	GO:0072583	clathrin-mediated endocytosis	55	31	18.91	1.63934	0.00067	0.0157246
turquoise	GO:0007399	nervous system development	2129	797	731.83	1.08905	0.00069	0.0160813
turquoise	GO:0006520	cellular amino acid metabolic process	460	191	158.12	1.20794	0.00070	0.0162955
turquoise	GO:0019048	modulation by virus of host morphology o...	62	34	21.31	1.5955	0.00073	0.016896
turquoise	GO:0009201	ribonucleoside triphosphate biosynthetic...	53	30	18.22	1.64654	0.00074	0.0170684
turquoise	GO:0022618	ribonucleoprotein complex assembly	193	88	66.34	1.3265	0.00076	0.0174896
turquoise	GO:0099518	vesicle cytoskeletal trafficking	40	24	13.75	1.74545	0.00080	0.0182844
turquoise	GO:0019054	modulation by virus of host process	51	29	17.53	1.65431	0.00081	0.0183875
turquoise	GO:0044772	mitotic cell cycle phase transition	452	187	155.37	1.20358	0.00097	0.0211588
turquoise	GO:0009206	purine ribonucleoside triphosphate biosy...	47	27	16.16	1.67079	0.00099	0.0215017
turquoise	GO:1901576	organic substance biosynthetic process	5344	1921	1836.98	1.04574	0.00101	0.0217015
turquoise	GO:0044770	cell cycle phase transition	471	194	161.9	1.19827	0.00102	0.0218463
turquoise	GO:0036465	synaptic vesicle recycling	32	20	11	1.81818	0.00106	0.022511
turquoise	GO:2000060	positive regulation of protein ubiquitin...	84	43	28.87	1.48944	0.00108	0.0228873
turquoise	GO:0030163	protein catabolic process	738	293	253.68	1.155	0.00109	0.0230264
turquoise	GO:0007264	small GTPase mediated signal transductio...	839	330	288.4	1.14424	0.00111	0.0233507
turquoise	GO:0006221	pyrimidine nucleotide biosynthetic proce...	30	19	10.31	1.84287	0.00112	0.0234628
turquoise	GO:0044068	modulation by symbiont of host cellular ...	54	30	18.56	1.61638	0.00112	0.0234628
turquoise	GO:0007077	mitotic nuclear envelope disassembly	43	25	14.78	1.69147	0.00119	0.0244199
turquoise	GO:0048488	synaptic vesicle endocytosis	26	17	8.94	1.90157	0.00121	0.0247042
turquoise	GO:0031000	response to caffeine	20	14	6.87	2.03785	0.00123	0.0249855
turquoise	GO:0042762	regulation of sulfur metabolic process	20	14	6.87	2.03785	0.00123	0.0249855
turquoise	GO:0000715	nucleotide-excision repair, DNA damage r...	22	15	7.56	1.98413	0.00125	0.0252387
turquoise	GO:0098742	cell-cell adhesion via plasma-membrane a...	188	85	64.62	1.31538	0.00126	0.0254151
turquoise	GO:0051650	establishment of vesicle localization	216	96	74.25	1.29293	0.00127	0.0255654
turquoise	GO:0044271	cellular nitrogen compound biosynthetic ...	4156	1506	1428.61	1.05417	0.00131	0.0260316
turquoise	GO:0072384	organelle transport along microtubule	59	32	20.28	1.57791	0.00133	0.0264029
turquoise	GO:0043412	macromolecule modification	3616	1317	1242.98	1.05955	0.00136	0.0268393
turquoise	GO:0044237	cellular metabolic process	8781	3098	3018.43	1.02636	0.00137	0.0269308
midnightblue	GO:0042026	protein refolding	22	5	0.19	26.3158	1.1e-06	6.12161e-05
midnightblue	GO:0006986	response to unfolded protein	162	9	1.41	6.38298	1.2e-05	0.000504351
midnightblue	GO:0007565	female pregnancy	169	9	1.47	6.12245	1.6e-05	0.000641597
midnightblue	GO:0035966	response to topologically incorrect prot...	172	9	1.5	6	1.9e-05	0.000744074
midnightblue	GO:0044706	multi-multicellular organism process	206	9	1.79	5.02793	7.7e-05	0.00254011
midnightblue	GO:0070431	nucleotide-binding oligomerization domai...	11	3	0.1	30	0.00010	0.00319396
midnightblue	GO:0046655	folic acid metabolic process	12	3	0.1	30	0.00013	0.0040304
midnightblue	GO:0042558	pteridine-containing compound metabolic ...	33	4	0.29	13.7931	0.00018	0.00532577
midnightblue	GO:0090083	regulation of inclusion body assembly	15	3	0.13	23.0769	0.00027	0.00762911
midnightblue	GO:0042559	pteridine-containing compound biosynthet...	16	3	0.14	21.4286	0.00033	0.00911926
midnightblue	GO:0034605	cellular response to heat	107	6	0.93	6.45161	0.00034	0.00936982
midnightblue	GO:0044703	multi-organism reproductive process	706	16	6.14	2.60586	0.00039	0.0104888
midnightblue	GO:0006457	protein folding	208	8	1.81	4.41989	0.00046	0.0118176
midnightblue	GO:1900034	regulation of cellular response to heat	75	5	0.65	7.69231	0.00048	0.0122376
midnightblue	GO:0046653	tetrahydrofolate metabolic process	19	3	0.17	17.6471	0.00056	0.0137873
midnightblue	GO:0070841	inclusion body assembly	19	3	0.17	17.6471	0.00056	0.0137873
midnightblue	GO:0006417	regulation of translation	307	9	2.67	3.37079	0.00143	0.0277572
midnightblue	GO:0006760	folic acid-containing compound metabolic...	26	3	0.23	13.0435	0.00144	0.0278974
midnightblue	GO:0042149	cellular response to glucose starvation	30	3	0.26	11.5385	0.00219	0.0387981
midnightblue	GO:0009408	response to heat	155	6	1.35	4.44444	0.00232	0.040459
midnightblue	GO:0034599	cellular response to oxidative stress	210	7	1.83	3.82514	0.00238	0.0410775
midnightblue	GO:0006730	one-carbon metabolic process	31	3	0.27	11.1111	0.00241	0.041382
midnightblue	GO:0034248	regulation of cellular amide metabolic p...	332	9	2.89	3.11419	0.00243	0.0416187
midnightblue	GO:0080135	regulation of cellular response to stres...	611	13	5.31	2.44821	0.00249	0.0423216
midnightblue	GO:0009267	cellular response to starvation	110	5	0.96	5.20833	0.00270	0.0447181
midnightblue	GO:0035999	tetrahydrofolate interconversion	10	2	0.09	22.2222	0.00322	0.0508568
midnightblue	GO:0010608	posttranscriptional regulation of gene e...	419	10	3.64	2.74725	0.00354	0.0537962
midnightblue	GO:0070423	nucleotide-binding oligomerization domai...	36	3	0.31	9.67742	0.00371	0.0554155
midnightblue	GO:0009396	folic acid-containing compound biosynthe...	11	2	0.1	20	0.00392	0.0576521
midnightblue	GO:1903894	regulation of IRE1-mediated unfolded pro...	11	2	0.1	20	0.00392	0.0576521
midnightblue	GO:1990440	positive regulation of transcription fro...	11	2	0.1	20	0.00392	0.0576521
midnightblue	GO:0007338	single fertilization	75	4	0.65	6.15385	0.00410	0.0592583
midnightblue	GO:0033554	cellular response to stress	1789	26	15.55	1.67203	0.00529	0.0707488
midnightblue	GO:0006544	glycine metabolic process	13	2	0.11	18.1818	0.00549	0.0720406
midnightblue	GO:0009070	serine family amino acid biosynthetic pr...	13	2	0.11	18.1818	0.00549	0.0720406
midnightblue	GO:1904888	cranial skeletal system development	43	3	0.37	8.10811	0.00614	0.0771919
midnightblue	GO:0071243	cellular response to arsenic-containing ...	14	2	0.12	16.6667	0.00637	0.0795359
midnightblue	GO:0010803	regulation of tumor necrosis factor-medi...	44	3	0.38	7.89474	0.00654	0.0811041
midnightblue	GO:0042594	response to starvation	139	5	1.21	4.13223	0.00728	0.0876611
midnightblue	GO:0010042	response to manganese ion	15	2	0.13	15.3846	0.00731	0.0876764
midnightblue	GO:0032075	positive regulation of nuclease activity	15	2	0.13	15.3846	0.00731	0.0876764
midnightblue	GO:0090398	cellular senescence	49	3	0.43	6.97674	0.00882	0.100223
midnightblue	GO:0022414	reproductive process	1051	17	9.14	1.85996	0.00928	0.1034
midnightblue	GO:0036499	PERK-mediated unfolded protein response	17	2	0.15	13.3333	0.00936	0.103833
midnightblue	GO:0000003	reproduction	1052	17	9.15	1.85792	0.00937	0.103887
midnightblue	GO:0009266	response to temperature stimulus	210	6	1.83	3.27869	0.01004	0.108443
midnightblue	GO:0035872	nucleotide-binding domain, leucine rich ...	52	3	0.45	6.66667	0.01039	0.110617
midnightblue	GO:0031669	cellular response to nutrient levels	152	5	1.32	3.78788	0.01048	0.111222
midnightblue	GO:0002753	cytoplasmic pattern recognition receptor...	54	3	0.47	6.38298	0.01151	0.11726
midnightblue	GO:1900407	regulation of cellular response to oxida...	54	3	0.47	6.38298	0.01151	0.11726
midnightblue	GO:0007340	acrosome reaction	19	2	0.17	11.7647	0.01163	0.117588
midnightblue	GO:0021904	dorsal/ventral neural tube patterning	19	2	0.17	11.7647	0.01163	0.117588
midnightblue	GO:0051704	multi-organism process	1909	26	16.6	1.56627	0.01211	0.120025
midnightblue	GO:0006979	response to oxidative stress	355	8	3.09	2.589	0.01226	0.121034
midnightblue	GO:0009566	fertilization	104	4	0.9	4.44444	0.01282	0.124603
midnightblue	GO:0007339	binding of sperm to zona pellucida	20	2	0.17	11.7647	0.01285	0.124713
midnightblue	GO:0019430	removal of superoxide radicals	20	2	0.17	11.7647	0.01285	0.124713
midnightblue	GO:0043496	regulation of protein homodimerization a...	20	2	0.17	11.7647	0.01285	0.124713
midnightblue	GO:1902882	regulation of response to oxidative stre...	58	3	0.5	6	0.01397	0.132198
midnightblue	GO:0032069	regulation of nuclease activity	22	2	0.19	10.5263	0.01545	0.140575
midnightblue	GO:0036003	positive regulation of transcription fro...	22	2	0.19	10.5263	0.01545	0.140575
midnightblue	GO:0050820	positive regulation of coagulation	23	2	0.2	10	0.01683	0.147842
midnightblue	GO:0071450	cellular response to oxygen radical	23	2	0.2	10	0.01683	0.147842
midnightblue	GO:0071451	cellular response to superoxide	23	2	0.2	10	0.01683	0.147842
midnightblue	GO:0031050	dsRNA fragmentation	24	2	0.21	9.52381	0.01825	0.15516
midnightblue	GO:0034198	cellular response to amino acid starvati...	24	2	0.21	9.52381	0.01825	0.15516
midnightblue	GO:0035196	production of miRNAs involved in gene si...	24	2	0.21	9.52381	0.01825	0.15516
midnightblue	GO:0070918	production of small RNA involved in gene...	24	2	0.21	9.52381	0.01825	0.15516
midnightblue	GO:1901099	negative regulation of signal transducti...	24	2	0.21	9.52381	0.01825	0.15516
midnightblue	GO:2001240	negative regulation of extrinsic apoptot...	24	2	0.21	9.52381	0.01825	0.15516
midnightblue	GO:1901607	alpha-amino acid biosynthetic process	65	3	0.57	5.26316	0.01893	0.158526
midnightblue	GO:0031668	cellular response to extracellular stimu...	177	5	1.54	3.24675	0.01913	0.159289
midnightblue	GO:0036498	IRE1-mediated unfolded protein response	66	3	0.57	5.26316	0.01971	0.162284
midnightblue	GO:0038034	signal transduction in absence of ligand	66	3	0.57	5.26316	0.01971	0.162284
midnightblue	GO:0097192	extrinsic apoptotic signaling pathway in...	66	3	0.57	5.26316	0.01971	0.162284
midnightblue	GO:0002686	negative regulation of leukocyte migrati...	25	2	0.22	9.09091	0.01973	0.162316
midnightblue	GO:2000772	regulation of cellular senescence	25	2	0.22	9.09091	0.01973	0.162316
midnightblue	GO:0000303	response to superoxide	26	2	0.23	8.69565	0.02126	0.169691
midnightblue	GO:0035036	sperm-egg recognition	26	2	0.23	8.69565	0.02126	0.169691
midnightblue	GO:0071827	plasma lipoprotein particle organization	26	2	0.23	8.69565	0.02126	0.169691
midnightblue	GO:1900101	regulation of endoplasmic reticulum unfo...	26	2	0.23	8.69565	0.02126	0.169691
midnightblue	GO:0030968	endoplasmic reticulum unfolded protein r...	122	4	1.06	3.77358	0.02175	0.172438
midnightblue	GO:0043604	amide biosynthetic process	717	12	6.23	1.92616	0.02195	0.173258
midnightblue	GO:0031047	gene silencing by RNA	123	4	1.07	3.73832	0.02234	0.175111
midnightblue	GO:0043603	cellular amide metabolic process	892	14	7.75	1.80645	0.02260	0.176187
midnightblue	GO:0000305	response to oxygen radical	27	2	0.23	8.69565	0.02283	0.177498
midnightblue	GO:0046685	response to arsenic-containing substance	27	2	0.23	8.69565	0.02283	0.177498
midnightblue	GO:0070646	protein modification by small protein re...	124	4	1.08	3.7037	0.02293	0.177862
midnightblue	GO:0034620	cellular response to unfolded protein	125	4	1.09	3.66972	0.02354	0.180848
midnightblue	GO:0009108	coenzyme biosynthetic process	126	4	1.1	3.63636	0.02415	0.183084
midnightblue	GO:0017148	negative regulation of translation	127	4	1.1	3.63636	0.02477	0.185683
midnightblue	GO:0071825	protein-lipid complex subunit organizati...	29	2	0.25	8	0.02611	0.191651
midnightblue	GO:0016233	telomere capping	30	2	0.26	7.69231	0.02782	0.19904
midnightblue	GO:0030890	positive regulation of B cell proliferat...	30	2	0.26	7.69231	0.02782	0.19904
midnightblue	GO:0042982	amyloid precursor protein metabolic proc...	30	2	0.26	7.69231	0.02782	0.19904
midnightblue	GO:0034249	negative regulation of cellular amide me...	133	4	1.16	3.44828	0.02871	0.203229
midnightblue	GO:0035967	cellular response to topologically incor...	133	4	1.16	3.44828	0.02871	0.203229
midnightblue	GO:0001961	positive regulation of cytokine-mediated...	31	2	0.27	7.40741	0.02957	0.20699
midnightblue	GO:0021532	neural tube patterning	31	2	0.27	7.40741	0.02957	0.20699
midnightblue	GO:1903202	negative regulation of oxidative stress-...	31	2	0.27	7.40741	0.02957	0.20699
midnightblue	GO:2001237	negative regulation of extrinsic apoptot...	78	3	0.68	4.41176	0.03041	0.211178
midnightblue	GO:0032757	positive regulation of interleukin-8 pro...	32	2	0.28	7.14286	0.03136	0.215446
midnightblue	GO:0060760	positive regulation of response to cytok...	32	2	0.28	7.14286	0.03136	0.215446
midnightblue	GO:0090342	regulation of cell aging	32	2	0.28	7.14286	0.03136	0.215446
midnightblue	GO:0008652	cellular amino acid biosynthetic process	79	3	0.69	4.34783	0.03142	0.2155
midnightblue	GO:1900408	negative regulation of cellular response...	33	2	0.29	6.89655	0.03320	0.223821
midnightblue	GO:1902883	negative regulation of response to oxida...	33	2	0.29	6.89655	0.03320	0.223821
midnightblue	GO:0006397	mRNA processing	429	8	3.73	2.14477	0.03348	0.224488
midnightblue	GO:2001236	regulation of extrinsic apoptotic signal...	140	4	1.22	3.27869	0.03376	0.22547
midnightblue	GO:0097191	extrinsic apoptotic signaling pathway	209	5	1.82	2.74725	0.03570	0.234077
midnightblue	GO:0016071	mRNA metabolic process	599	10	5.21	1.91939	0.03573	0.234198
midnightblue	GO:0006766	vitamin metabolic process	143	4	1.24	3.22581	0.03607	0.235581
midnightblue	GO:0048701	embryonic cranial skeleton morphogenesis	35	2	0.3	6.66667	0.03700	0.239398
midnightblue	GO:0050853	B cell receptor signaling pathway	35	2	0.3	6.66667	0.03700	0.239398
midnightblue	GO:0009988	cell-cell recognition	36	2	0.31	6.45161	0.03896	0.245671
midnightblue	GO:0021915	neural tube development	147	4	1.28	3.125	0.03929	0.246976
midnightblue	GO:0007569	cell aging	87	3	0.76	3.94737	0.04008	0.249909
midnightblue	GO:0043484	regulation of RNA splicing	87	3	0.76	3.94737	0.04008	0.249909
midnightblue	GO:0032781	positive regulation of ATPase activity	37	2	0.32	6.25	0.04095	0.253915
midnightblue	GO:0006767	water-soluble vitamin metabolic process	88	3	0.76	3.94737	0.04124	0.255012
midnightblue	GO:0051188	cofactor biosynthetic process	151	4	1.31	3.05344	0.04267	0.259612
midnightblue	GO:2001239	regulation of extrinsic apoptotic signal...	38	2	0.33	6.06061	0.04299	0.260455
midnightblue	GO:0006412	translation	622	10	5.41	1.84843	0.04429	0.265002
midnightblue	GO:0048705	skeletal system morphogenesis	153	4	1.33	3.00752	0.04442	0.265042
midnightblue	GO:0006950	response to stress	3384	38	29.42	1.29164	0.04478	0.266203
midnightblue	GO:0006984	ER-nucleus signaling pathway	39	2	0.34	5.88235	0.04506	0.267352
midnightblue	GO:0071359	cellular response to dsRNA	39	2	0.34	5.88235	0.04506	0.267352
midnightblue	GO:0043648	dicarboxylic acid metabolic process	92	3	0.8	3.75	0.04605	0.271463
midnightblue	GO:0043393	regulation of protein binding	158	4	1.37	2.91971	0.04897	0.281915
midnightblue	GO:0036297	interstrand cross-link repair	42	2	0.37	5.40541	0.05149	0.29022
midnightblue	GO:0032677	regulation of interleukin-8 production	43	2	0.37	5.40541	0.05370	0.295881
midnightblue	GO:0035195	gene silencing by miRNA	43	2	0.37	5.40541	0.05370	0.295881
midnightblue	GO:1903201	regulation of oxidative stress-induced c...	43	2	0.37	5.40541	0.05370	0.295881
midnightblue	GO:0043043	peptide biosynthetic process	644	10	5.6	1.78571	0.05372	0.295881
midnightblue	GO:0046718	viral entry into host cell	98	3	0.85	3.52941	0.05375	0.295881
midnightblue	GO:0030888	regulation of B cell proliferation	44	2	0.38	5.26316	0.05595	0.304204
midnightblue	GO:0097006	regulation of plasma lipoprotein particl...	44	2	0.38	5.26316	0.05595	0.304204
midnightblue	GO:1903313	positive regulation of mRNA metabolic pr...	44	2	0.38	5.26316	0.05595	0.304204
midnightblue	GO:0002764	immune response-regulating signaling pat...	563	9	4.89	1.84049	0.05659	0.306937
midnightblue	GO:0006518	peptide metabolic process	741	11	6.44	1.70807	0.05746	0.310148
midnightblue	GO:0048538	thymus development	45	2	0.39	5.12821	0.05823	0.312957
midnightblue	GO:0070830	bicellular tight junction assembly	45	2	0.39	5.12821	0.05823	0.312957
midnightblue	GO:0030260	entry into host cell	102	3	0.89	3.37079	0.05921	0.315525
midnightblue	GO:0044409	entry into host	102	3	0.89	3.37079	0.05921	0.315525
midnightblue	GO:0051806	entry into cell of other organism involv...	102	3	0.89	3.37079	0.05921	0.315525
midnightblue	GO:0051828	entry into other organism involved in sy...	102	3	0.89	3.37079	0.05921	0.315525
midnightblue	GO:0052126	movement in host environment	102	3	0.89	3.37079	0.05921	0.315525
midnightblue	GO:0052192	movement in environment of other organis...	102	3	0.89	3.37079	0.05921	0.315525
midnightblue	GO:0051260	protein homooligomerization	242	5	2.1	2.38095	0.05998	0.318277
midnightblue	GO:0010556	regulation of macromolecule biosynthetic...	3353	37	29.15	1.2693	0.06014	0.318958
midnightblue	GO:0016441	posttranscriptional gene silencing	46	2	0.4	5	0.06054	0.320038
midnightblue	GO:0035194	posttranscriptional gene silencing by RN...	46	2	0.4	5	0.06054	0.320038
midnightblue	GO:0042398	cellular modified amino acid biosyntheti...	46	2	0.4	5	0.06054	0.320038
midnightblue	GO:0010468	regulation of gene expression	3574	39	31.07	1.25523	0.06179	0.323681
midnightblue	GO:0070647	protein modification by small protein co...	935	13	8.13	1.59902	0.06230	0.325685
midnightblue	GO:0071496	cellular response to external stimulus	245	5	2.13	2.34742	0.06256	0.326449
midnightblue	GO:0032637	interleukin-8 production	47	2	0.41	4.87805	0.06288	0.326734
midnightblue	GO:0005978	glycogen biosynthetic process	48	2	0.42	4.7619	0.06525	0.331279
midnightblue	GO:0006801	superoxide metabolic process	48	2	0.42	4.7619	0.06525	0.331279
midnightblue	GO:0009250	glucan biosynthetic process	48	2	0.42	4.7619	0.06525	0.331279
midnightblue	GO:0010812	negative regulation of cell-substrate ad...	48	2	0.42	4.7619	0.06525	0.331279
midnightblue	GO:2000112	regulation of cellular macromolecule bio...	3270	36	28.43	1.26627	0.06573	0.333062
midnightblue	GO:2001234	negative regulation of apoptotic signali...	175	4	1.52	2.63158	0.06628	0.334312
midnightblue	GO:0016579	protein deubiquitination	107	3	0.93	3.22581	0.06639	0.334581
midnightblue	GO:1903311	regulation of mRNA metabolic process	108	3	0.94	3.19149	0.06787	0.338683
midnightblue	GO:0007568	aging	251	5	2.18	2.29358	0.06791	0.338683
midnightblue	GO:0051171	regulation of nitrogen compound metaboli...	3614	39	31.42	1.24125	0.07143	0.34941
midnightblue	GO:0001959	regulation of cytokine-mediated signalin...	111	3	0.96	3.125	0.07240	0.350909
midnightblue	GO:0043462	regulation of ATPase activity	51	2	0.44	4.54545	0.07254	0.3512
midnightblue	GO:0009628	response to abiotic stimulus	1056	14	9.18	1.52505	0.07402	0.355927
midnightblue	GO:0080134	regulation of response to stress	1249	16	10.86	1.4733	0.07428	0.356835
midnightblue	GO:0043297	apical junction assembly	52	2	0.45	4.44444	0.07503	0.358678
midnightblue	GO:0001838	embryonic epithelial tube formation	113	3	0.98	3.06122	0.07550	0.359601
midnightblue	GO:0031396	regulation of protein ubiquitination	260	5	2.26	2.21239	0.07639	0.363072
midnightblue	GO:0072175	epithelial tube formation	114	3	0.99	3.0303	0.07707	0.364829
midnightblue	GO:0022617	extracellular matrix disassembly	116	3	1.01	2.9703	0.08025	0.371823
midnightblue	GO:0060759	regulation of response to cytokine stimu...	117	3	1.02	2.94118	0.08186	0.375827
midnightblue	GO:0080090	regulation of primary metabolic process	4862	50	42.27	1.18287	0.08259	0.37803
midnightblue	GO:0016458	gene silencing	189	4	1.64	2.43902	0.08263	0.37803
midnightblue	GO:0006360	transcription from RNA polymerase I prom...	55	2	0.48	4.16667	0.08264	0.37803
midnightblue	GO:0070059	intrinsic apoptotic signaling pathway in...	55	2	0.48	4.16667	0.08264	0.37803
midnightblue	GO:0006222	UMP biosynthetic process	10	1	0.09	11.1111	0.08363	0.379861
midnightblue	GO:0006983	ER overload response	10	1	0.09	11.1111	0.08363	0.379861
midnightblue	GO:0007084	mitotic nuclear envelope reassembly	10	1	0.09	11.1111	0.08363	0.379861
midnightblue	GO:0009173	pyrimidine ribonucleoside monophosphate ...	10	1	0.09	11.1111	0.08363	0.379861
midnightblue	GO:0009174	pyrimidine ribonucleoside monophosphate ...	10	1	0.09	11.1111	0.08363	0.379861
midnightblue	GO:0019043	establishment of viral latency	10	1	0.09	11.1111	0.08363	0.379861
midnightblue	GO:0030238	male sex determination	10	1	0.09	11.1111	0.08363	0.379861
midnightblue	GO:0030854	positive regulation of granulocyte diffe...	10	1	0.09	11.1111	0.08363	0.379861
midnightblue	GO:0033690	positive regulation of osteoblast prolif...	10	1	0.09	11.1111	0.08363	0.379861
midnightblue	GO:0034975	protein folding in endoplasmic reticulum	10	1	0.09	11.1111	0.08363	0.379861
midnightblue	GO:0035437	maintenance of protein localization in e...	10	1	0.09	11.1111	0.08363	0.379861
midnightblue	GO:0036500	ATF6-mediated unfolded protein response	10	1	0.09	11.1111	0.08363	0.379861
midnightblue	GO:0043619	regulation of transcription from RNA pol...	10	1	0.09	11.1111	0.08363	0.379861
midnightblue	GO:0046049	UMP metabolic process	10	1	0.09	11.1111	0.08363	0.379861
midnightblue	GO:0046348	amino sugar catabolic process	10	1	0.09	11.1111	0.08363	0.379861
midnightblue	GO:0051085	chaperone mediated protein folding requi...	10	1	0.09	11.1111	0.08363	0.379861
midnightblue	GO:0051451	myoblast migration	10	1	0.09	11.1111	0.08363	0.379861
midnightblue	GO:0060037	pharyngeal system development	10	1	0.09	11.1111	0.08363	0.379861
midnightblue	GO:1900115	extracellular regulation of signal trans...	10	1	0.09	11.1111	0.08363	0.379861
brown	GO:0071294	cellular response to zinc ion	15	6	1.1	5.45455	0.00043	0.0112337
brown	GO:0010043	response to zinc ion	49	11	3.58	3.07263	0.00067	0.0157246
brown	GO:0007049	cell cycle	1624	147	118.8	1.23737	0.00303	0.0488937
brown	GO:0015909	long-chain fatty acid transport	43	9	3.15	2.85714	0.00339	0.0528275
brown	GO:0051301	cell division	578	60	42.28	1.41911	0.00361	0.054489
brown	GO:0015701	bicarbonate transport	36	8	2.63	3.04183	0.00382	0.0568052
brown	GO:0015669	gas transport	10	4	0.73	5.47945	0.00418	0.0600259
brown	GO:0022402	cell cycle process	1184	110	86.61	1.27006	0.00468	0.0650666
brown	GO:0033559	unsaturated fatty acid metabolic process	89	14	6.51	2.15054	0.00503	0.0680948
brown	GO:2001239	regulation of extrinsic apoptotic signal...	38	8	2.78	2.8777	0.00542	0.0714018
brown	GO:0034502	protein localization to chromosome	55	10	4.02	2.48756	0.00598	0.0758927
brown	GO:0006730	one-carbon metabolic process	31	7	2.27	3.0837	0.00610	0.0769592
brown	GO:0071459	protein localization to chromosome, cent...	11	4	0.8	5	0.00619	0.0777232
brown	GO:0071157	negative regulation of cell cycle arrest	18	5	1.32	3.78788	0.00796	0.0929747
brown	GO:1901661	quinone metabolic process	25	6	1.83	3.27869	0.00800	0.0932792
brown	GO:0000244	spliceosomal tri-snRNP complex assembly	12	4	0.88	4.54545	0.00876	0.0999934
brown	GO:0036109	alpha-linolenic acid metabolic process	12	4	0.88	4.54545	0.00876	0.0999934
brown	GO:0071466	cellular response to xenobiotic stimulus	134	18	9.8	1.83673	0.00880	0.100222
brown	GO:0071103	DNA conformation change	196	24	14.34	1.67364	0.00887	0.100507
brown	GO:0008207	C21-steroid hormone metabolic process	26	6	1.9	3.15789	0.00978	0.106725
brown	GO:0018200	peptidyl-glutamic acid modification	26	6	1.9	3.15789	0.00978	0.106725
brown	GO:0006323	DNA packaging	137	18	10.02	1.79641	0.01097	0.114668
brown	GO:0044058	regulation of digestive system process	27	6	1.98	3.0303	0.01181	0.118218
brown	GO:0023019	signal transduction involved in regulati...	13	4	0.95	4.21053	0.01193	0.118827
brown	GO:0043651	linoleic acid metabolic process	13	4	0.95	4.21053	0.01193	0.118827
brown	GO:1902001	fatty acid transmembrane transport	13	4	0.95	4.21053	0.01193	0.118827
brown	GO:0009410	response to xenobiotic stimulus	139	18	10.17	1.76991	0.01264	0.12345
brown	GO:2000677	regulation of transcription regulatory r...	28	6	2.05	2.92683	0.01412	0.132805
brown	GO:0043687	post-translational protein modification	441	45	32.26	1.39492	0.01434	0.134308
brown	GO:0006805	xenobiotic metabolic process	131	17	9.58	1.77453	0.01480	0.137019
brown	GO:0032369	negative regulation of lipid transport	21	5	1.54	3.24675	0.01574	0.142338
brown	GO:0006677	glycosylceramide metabolic process	14	4	1.02	3.92157	0.01575	0.142338
brown	GO:0030150	protein import into mitochondrial matrix	14	4	1.02	3.92157	0.01575	0.142338
brown	GO:0071276	cellular response to cadmium ion	14	4	1.02	3.92157	0.01575	0.142338
brown	GO:2001241	positive regulation of extrinsic apoptot...	14	4	1.02	3.92157	0.01575	0.142338
brown	GO:0006271	DNA strand elongation involved in DNA re...	37	7	2.71	2.58303	0.01631	0.145446
brown	GO:0045739	positive regulation of DNA repair	37	7	2.71	2.58303	0.01631	0.145446
brown	GO:0032228	regulation of synaptic transmission, GAB...	29	6	2.12	2.83019	0.01673	0.147479
brown	GO:0065002	intracellular protein transmembrane tran...	46	8	3.37	2.37389	0.01728	0.150806
brown	GO:0044237	cellular metabolic process	8781	673	642.37	1.04768	0.01839	0.15602
brown	GO:0070542	response to fatty acid	65	10	4.76	2.10084	0.01898	0.158812
brown	GO:0006839	mitochondrial transport	265	29	19.39	1.49562	0.01910	0.159289
brown	GO:0003156	regulation of organ formation	22	5	1.61	3.10559	0.01918	0.159555
brown	GO:0051346	negative regulation of hydrolase activit...	311	33	22.75	1.45055	0.01979	0.162426
brown	GO:0006282	regulation of DNA repair	75	11	5.49	2.00364	0.01993	0.163293
brown	GO:0031293	membrane protein intracellular domain pr...	15	4	1.1	3.63636	0.02026	0.165121
brown	GO:0070498	interleukin-1-mediated signaling pathway	15	4	1.1	3.63636	0.02026	0.165121
brown	GO:0071168	protein localization to chromatin	15	4	1.1	3.63636	0.02026	0.165121
brown	GO:0072655	establishment of protein localization to...	179	21	13.09	1.60428	0.02133	0.169845
brown	GO:0006672	ceramide metabolic process	76	11	5.56	1.97842	0.02182	0.172584
brown	GO:0008608	attachment of spindle microtubules to ki...	23	5	1.68	2.97619	0.02307	0.17826
brown	GO:0017144	drug metabolic process	23	5	1.68	2.97619	0.02307	0.17826
brown	GO:0006626	protein targeting to mitochondrion	149	18	10.9	1.65138	0.02421	0.183125
brown	GO:0044743	intracellular protein transmembrane impo...	40	7	2.93	2.38908	0.02444	0.18392
brown	GO:1901137	carbohydrate derivative biosynthetic pro...	795	73	58.16	1.25516	0.02469	0.185152
brown	GO:0006631	fatty acid metabolic process	305	32	22.31	1.43433	0.02478	0.185688
brown	GO:0006309	apoptotic DNA fragmentation	16	4	1.17	3.4188	0.02548	0.188611
brown	GO:0097090	presynaptic membrane organization	16	4	1.17	3.4188	0.02548	0.188611
brown	GO:0045861	negative regulation of proteolysis	272	29	19.9	1.45729	0.02610	0.191648
brown	GO:0042451	purine nucleoside biosynthetic process	88	12	6.44	1.86335	0.02617	0.191828
brown	GO:0046129	purine ribonucleoside biosynthetic proce...	88	12	6.44	1.86335	0.02617	0.191828
brown	GO:0044255	cellular lipid metabolic process	909	82	66.5	1.23308	0.02644	0.192544
brown	GO:0070585	protein localization to mitochondrion	183	21	13.39	1.56833	0.02652	0.19255
brown	GO:0007051	spindle organization	119	15	8.71	1.72216	0.02682	0.194167
brown	GO:0043954	cellular component maintenance	24	5	1.76	2.84091	0.02743	0.197657
brown	GO:0000096	sulfur amino acid metabolic process	41	7	3	2.33333	0.02767	0.198816
brown	GO:1901135	carbohydrate derivative metabolic proces...	1202	105	87.93	1.19413	0.02945	0.206438
brown	GO:0000075	cell cycle checkpoint	230	25	16.83	1.48544	0.03013	0.210105
brown	GO:0071806	protein transmembrane transport	51	8	3.73	2.14477	0.03063	0.212192
brown	GO:0022616	DNA strand elongation	42	7	3.07	2.28013	0.03118	0.215186
brown	GO:0032663	regulation of interleukin-2 production	42	7	3.07	2.28013	0.03118	0.215186
brown	GO:0010874	regulation of cholesterol efflux	17	4	1.24	3.22581	0.03144	0.2155
brown	GO:0031664	regulation of lipopolysaccharide-mediate...	17	4	1.24	3.22581	0.03144	0.2155
brown	GO:0003306	Wnt signaling pathway involved in heart ...	10	3	0.73	4.10959	0.03175	0.216443
brown	GO:0018206	peptidyl-methionine modification	10	3	0.73	4.10959	0.03175	0.216443
brown	GO:0033079	immature T cell proliferation	10	3	0.73	4.10959	0.03175	0.216443
brown	GO:0046479	glycosphingolipid catabolic process	10	3	0.73	4.10959	0.03175	0.216443
brown	GO:0046514	ceramide catabolic process	10	3	0.73	4.10959	0.03175	0.216443
brown	GO:0060456	positive regulation of digestive system ...	10	3	0.73	4.10959	0.03175	0.216443
brown	GO:1903019	negative regulation of glycoprotein meta...	10	3	0.73	4.10959	0.03175	0.216443
brown	GO:2000291	regulation of myoblast proliferation	10	3	0.73	4.10959	0.03175	0.216443
brown	GO:0008284	positive regulation of cell proliferatio...	670	62	49.01	1.26505	0.03180	0.216637
brown	GO:0030262	apoptotic nuclear changes	25	5	1.83	2.73224	0.03229	0.219077
brown	GO:0032941	secretion by tissue	71	10	5.19	1.92678	0.03311	0.223365
brown	GO:0042180	cellular ketone metabolic process	199	22	14.56	1.51099	0.03408	0.226919
brown	GO:0008152	metabolic process	10082	762	737.54	1.03316	0.03446	0.229011
brown	GO:0031572	G2 DNA damage checkpoint	34	6	2.49	2.40964	0.03478	0.230737
brown	GO:0006665	sphingolipid metabolic process	134	16	9.8	1.63265	0.03546	0.233878
brown	GO:0006488	dolichol-linked oligosaccharide biosynth...	72	10	5.27	1.89753	0.03603	0.235473
brown	GO:0006490	oligosaccharide-lipid intermediate biosy...	72	10	5.27	1.89753	0.03603	0.235473
brown	GO:1901616	organic hydroxy compound catabolic proce...	53	8	3.88	2.06186	0.03754	0.240952
brown	GO:2001238	positive regulation of extrinsic apoptot...	53	8	3.88	2.06186	0.03754	0.240952
brown	GO:0031365	N-terminal protein amino acid modificati...	26	5	1.9	2.63158	0.03765	0.241195
brown	GO:0034694	response to prostaglandin	26	5	1.9	2.63158	0.03765	0.241195
brown	GO:0006643	membrane lipid metabolic process	179	20	13.09	1.52788	0.03808	0.242476
brown	GO:0002021	response to dietary excess	18	4	1.32	3.0303	0.03815	0.242476
brown	GO:0008356	asymmetric cell division	18	4	1.32	3.0303	0.03815	0.242476
brown	GO:0043090	amino acid import	18	4	1.32	3.0303	0.03815	0.242476
brown	GO:0072488	ammonium transmembrane transport	18	4	1.32	3.0303	0.03815	0.242476
brown	GO:0009127	purine nucleoside monophosphate biosynth...	63	9	4.61	1.95228	0.03878	0.244892
brown	GO:0009168	purine ribonucleoside monophosphate bios...	63	9	4.61	1.95228	0.03878	0.244892
brown	GO:0031663	lipopolysaccharide-mediated signaling pa...	44	7	3.22	2.17391	0.03908	0.245887
brown	GO:0060416	response to growth hormone	35	6	2.56	2.34375	0.03947	0.247875
brown	GO:0006590	thyroid hormone generation	11	3	0.8	3.75	0.04133	0.255012
brown	GO:0019377	glycolipid catabolic process	11	3	0.8	3.75	0.04133	0.255012
brown	GO:0030157	pancreatic juice secretion	11	3	0.8	3.75	0.04133	0.255012
brown	GO:0045023	G0 to G1 transition	11	3	0.8	3.75	0.04133	0.255012
brown	GO:0046541	saliva secretion	11	3	0.8	3.75	0.04133	0.255012
brown	GO:2000679	positive regulation of transcription reg...	11	3	0.8	3.75	0.04133	0.255012
brown	GO:0048678	response to axon injury	54	8	3.95	2.02532	0.04136	0.255119
brown	GO:0006690	icosanoid metabolic process	74	10	5.41	1.84843	0.04240	0.258283
brown	GO:1901568	fatty acid derivative metabolic process	74	10	5.41	1.84843	0.04240	0.258283
brown	GO:0032743	positive regulation of interleukin-2 pro...	27	5	1.98	2.52525	0.04352	0.26325
brown	GO:0010466	negative regulation of peptidase activit...	171	19	12.51	1.51878	0.04448	0.265302
brown	GO:0071824	protein-DNA complex subunit organization	160	18	11.7	1.53846	0.04471	0.266203
brown	GO:0007263	nitric oxide mediated signal transductio...	19	4	1.39	2.8777	0.04561	0.26966
brown	GO:0009264	deoxyribonucleotide catabolic process	19	4	1.39	2.8777	0.04561	0.26966
brown	GO:0060397	JAK-STAT cascade involved in growth horm...	19	4	1.39	2.8777	0.04561	0.26966
brown	GO:0060914	heart formation	19	4	1.39	2.8777	0.04561	0.26966
brown	GO:1902176	negative regulation of oxidative stress-...	19	4	1.39	2.8777	0.04561	0.26966
brown	GO:0009142	nucleoside triphosphate biosynthetic pro...	65	9	4.76	1.89076	0.04608	0.271539
brown	GO:0032355	response to estradiol	128	15	9.36	1.60256	0.04689	0.27438
brown	GO:0048146	positive regulation of fibroblast prolif...	56	8	4.1	1.95122	0.04975	0.283701
brown	GO:2001236	regulation of extrinsic apoptotic signal...	140	16	10.24	1.5625	0.04981	0.283962
brown	GO:0030517	negative regulation of axon extension	37	6	2.71	2.21402	0.05002	0.285079
brown	GO:0006687	glycosphingolipid metabolic process	66	9	4.83	1.86335	0.05004	0.285112
brown	GO:0006664	glycolipid metabolic process	108	13	7.9	1.64557	0.05141	0.289876
brown	GO:0001711	endodermal cell fate commitment	12	3	0.88	3.40909	0.05219	0.292361
brown	GO:0021670	lateral ventricle development	12	3	0.88	3.40909	0.05219	0.292361
brown	GO:0042448	progesterone metabolic process	12	3	0.88	3.40909	0.05219	0.292361
brown	GO:0046519	sphingoid metabolic process	12	3	0.88	3.40909	0.05219	0.292361
brown	GO:0046641	positive regulation of alpha-beta T cell...	12	3	0.88	3.40909	0.05219	0.292361
brown	GO:0050667	homocysteine metabolic process	12	3	0.88	3.40909	0.05219	0.292361
brown	GO:0071218	cellular response to misfolded protein	12	3	0.88	3.40909	0.05219	0.292361
brown	GO:0009206	purine ribonucleoside triphosphate biosy...	47	7	3.44	2.03488	0.05319	0.294864
brown	GO:0043627	response to estrogen	186	20	13.61	1.46951	0.05322	0.294949
brown	GO:0000737	DNA catabolic process, endonucleolytic	20	4	1.46	2.73973	0.05383	0.295881
brown	GO:0008211	glucocorticoid metabolic process	20	4	1.46	2.73973	0.05383	0.295881
brown	GO:0046386	deoxyribose phosphate catabolic process	20	4	1.46	2.73973	0.05383	0.295881
brown	GO:0061311	cell surface receptor signaling pathway ...	20	4	1.46	2.73973	0.05383	0.295881
brown	GO:0070229	negative regulation of lymphocyte apopto...	20	4	1.46	2.73973	0.05383	0.295881
brown	GO:1902116	negative regulation of organelle assembl...	20	4	1.46	2.73973	0.05383	0.295881
brown	GO:0051932	synaptic transmission, GABAergic	38	6	2.78	2.15827	0.05588	0.304071
brown	GO:0055114	oxidation-reduction process	957	83	70.01	1.18554	0.05640	0.30632
brown	GO:0006486	protein glycosylation	387	37	28.31	1.30696	0.05651	0.306668
brown	GO:0043413	macromolecule glycosylation	387	37	28.31	1.30696	0.05651	0.306668
brown	GO:0003401	axis elongation	29	5	2.12	2.35849	0.05683	0.307906
brown	GO:1903509	liposaccharide metabolic process	110	13	8.05	1.61491	0.05801	0.312697
brown	GO:2001020	regulation of response to DNA damage sti...	143	16	10.46	1.52964	0.05833	0.312957
brown	GO:0006261	DNA-dependent DNA replication	121	14	8.85	1.58192	0.05846	0.312957
brown	GO:0009066	aspartate family amino acid metabolic pr...	48	7	3.51	1.9943	0.05851	0.312957
brown	GO:0009145	purine nucleoside triphosphate biosynthe...	48	7	3.51	1.9943	0.05851	0.312957
brown	GO:0015908	fatty acid transport	68	9	4.97	1.81087	0.05863	0.313515
brown	GO:0044242	cellular lipid catabolic process	155	17	11.34	1.49912	0.06081	0.320481
brown	GO:0009100	glycoprotein metabolic process	499	46	36.5	1.26027	0.06106	0.321545
brown	GO:0032787	monocarboxylic acid metabolic process	499	46	36.5	1.26027	0.06106	0.321545
brown	GO:0006165	nucleoside diphosphate phosphorylation	79	10	5.78	1.7301	0.06156	0.323331
brown	GO:0007589	body fluid secretion	79	10	5.78	1.7301	0.06156	0.323331
brown	GO:0032890	regulation of organic acid transport	39	6	2.85	2.10526	0.06213	0.324881
brown	GO:0034645	cellular macromolecule biosynthetic proc...	4357	341	318.73	1.06987	0.06275	0.326734
brown	GO:0002369	T cell cytokine production	21	4	1.54	2.5974	0.06279	0.326734
brown	GO:0071379	cellular response to prostaglandin stimu...	21	4	1.54	2.5974	0.06279	0.326734
brown	GO:2000516	positive regulation of CD4-positive, alp...	21	4	1.54	2.5974	0.06279	0.326734
brown	GO:0070085	glycosylation	391	37	28.6	1.29371	0.06376	0.328875
brown	GO:0032623	interleukin-2 production	49	7	3.58	1.95531	0.06416	0.328875
brown	GO:0010875	positive regulation of cholesterol efflu...	13	3	0.95	3.15789	0.06426	0.328875
brown	GO:0016558	protein import into peroxisome matrix	13	3	0.95	3.15789	0.06426	0.328875
brown	GO:0031054	pre-miRNA processing	13	3	0.95	3.15789	0.06426	0.328875
brown	GO:0032891	negative regulation of organic acid tran...	13	3	0.95	3.15789	0.06426	0.328875
brown	GO:0042789	mRNA transcription from RNA polymerase I...	13	3	0.95	3.15789	0.06426	0.328875
brown	GO:0071599	otic vesicle development	13	3	0.95	3.15789	0.06426	0.328875
brown	GO:2000001	regulation of DNA damage checkpoint	13	3	0.95	3.15789	0.06426	0.328875
brown	GO:0007586	digestion	101	12	7.39	1.62382	0.06461	0.329864
brown	GO:1903047	mitotic cell cycle process	800	70	58.52	1.19617	0.06491	0.330556
brown	GO:0044070	regulation of anion transport	112	13	8.19	1.5873	0.06517	0.331279
brown	GO:0009101	glycoprotein biosynthetic process	454	42	33.21	1.26468	0.06788	0.338683
brown	GO:0000278	mitotic cell cycle	954	82	69.79	1.17495	0.06788	0.338683
brown	GO:0007050	cell cycle arrest	238	24	17.41	1.37852	0.06794	0.338683
brown	GO:0008637	apoptotic mitochondrial changes	113	13	8.27	1.57195	0.06896	0.341328
brown	GO:0044282	small molecule catabolic process	310	30	22.68	1.32275	0.07032	0.345495
brown	GO:0006691	leukotriene metabolic process	22	4	1.61	2.48447	0.07249	0.351139
brown	GO:0042133	neurotransmitter metabolic process	22	4	1.61	2.48447	0.07249	0.351139
brown	GO:0016054	organic acid catabolic process	205	21	15	1.4	0.07342	0.353861
brown	GO:0046395	carboxylic acid catabolic process	205	21	15	1.4	0.07342	0.353861
brown	GO:0006636	unsaturated fatty acid biosynthetic proc...	51	7	3.73	1.87668	0.07640	0.363072
brown	GO:0006807	nitrogen compound metabolic process	5892	453	431.03	1.05097	0.07680	0.363894
brown	GO:0009059	macromolecule biosynthetic process	4485	349	328.1	1.0637	0.07688	0.364188
brown	GO:0034728	nucleosome organization	115	13	8.41	1.54578	0.07696	0.364481
brown	GO:1903749	positive regulation of establishment of ...	104	12	7.61	1.57687	0.07704	0.364773
brown	GO:0001759	organ induction	14	3	1.02	2.94118	0.07749	0.364973
brown	GO:0002902	regulation of B cell apoptotic process	14	3	1.02	2.94118	0.07749	0.364973
brown	GO:0007625	grooming behavior	14	3	1.02	2.94118	0.07749	0.364973
brown	GO:0010715	regulation of extracellular matrix disas...	14	3	1.02	2.94118	0.07749	0.364973
brown	GO:0010738	regulation of protein kinase A signaling	14	3	1.02	2.94118	0.07749	0.364973
brown	GO:0045324	late endosome to vacuole transport	14	3	1.02	2.94118	0.07749	0.364973
brown	GO:0051383	kinetochore organization	14	3	1.02	2.94118	0.07749	0.364973
brown	GO:0051450	myoblast proliferation	14	3	1.02	2.94118	0.07749	0.364973
brown	GO:0060147	regulation of posttranscriptional gene s...	14	3	1.02	2.94118	0.07749	0.364973
brown	GO:0060966	regulation of gene silencing by RNA	14	3	1.02	2.94118	0.07749	0.364973
brown	GO:0009058	biosynthetic process	5418	418	396.35	1.05462	0.07757	0.365132
black	GO:0006955	immune response	1304	293	71.76	4.08305	< 1e-30
black	GO:0002376	immune system process	2089	365	114.96	3.17502	< 1e-30
black	GO:0006952	defense response	1416	295	77.92	3.78593	< 1e-30
black	GO:0002682	regulation of immune system process	1247	250	68.62	3.64325	< 1e-30
black	GO:0006954	inflammatory response	474	152	26.09	5.82599	< 1e-30
black	GO:0002684	positive regulation of immune system pro...	762	190	41.93	4.53136	< 1e-30
black	GO:0050776	regulation of immune response	816	184	44.91	4.09708	< 1e-30
black	GO:0006950	response to stress	3384	392	186.23	2.10492	< 1e-30
black	GO:0001775	cell activation	780	173	42.92	4.03075	< 1e-30
black	GO:0050896	response to stimulus	6700	582	368.71	1.57848	< 1e-30
black	GO:0043207	response to external biotic stimulus	677	159	37.26	4.26731	< 1e-30
black	GO:0051707	response to other organism	677	159	37.26	4.26731	< 1e-30
black	GO:0009605	response to external stimulus	2032	286	111.82	2.55768	< 1e-30
black	GO:0045087	innate immune response	876	179	48.21	3.71292	< 1e-30
black	GO:0009607	response to biotic stimulus	708	160	38.96	4.10678	< 1e-30
black	GO:0002252	immune effector process	615	148	33.84	4.37352	< 1e-30
black	GO:0048583	regulation of response to stimulus	3160	364	173.9	2.09316	< 1e-30
black	GO:0009617	response to bacterium	373	114	20.53	5.55285	< 1e-30
black	GO:0045321	leukocyte activation	575	140	31.64	4.42478	< 1e-30
black	GO:0050778	positive regulation of immune response	544	136	29.94	4.54242	< 1e-30
black	GO:0034097	response to cytokine	710	150	39.07	3.83926	< 1e-30
black	GO:0001816	cytokine production	513	125	28.23	4.42791	< 1e-30
black	GO:0048584	positive regulation of response to stimu...	1729	242	95.15	2.54335	< 1e-30
black	GO:0031347	regulation of defense response	635	138	34.95	3.9485	< 1e-30
black	GO:0001817	regulation of cytokine production	463	114	25.48	4.4741	< 1e-30
black	GO:0002250	adaptive immune response	248	84	13.65	6.15385	< 1e-30
black	GO:0071345	cellular response to cytokine stimulus	619	130	34.06	3.81679	< 1e-30
black	GO:0002253	activation of immune response	451	110	24.82	4.43191	< 1e-30
black	GO:0002237	response to molecule of bacterial origin	271	84	14.91	5.6338	< 1e-30
black	GO:0007159	leukocyte cell-cell adhesion	386	99	21.24	4.66102	< 1e-30
black	GO:0007165	signal transduction	4537	420	249.68	1.68215	< 1e-30
black	GO:0048518	positive regulation of biological proces...	4661	426	256.5	1.66082	< 1e-30
black	GO:0002443	leukocyte mediated immunity	220	74	12.11	6.11065	< 1e-30
black	GO:0032496	response to lipopolysaccharide	260	80	14.31	5.5905	< 1e-30
black	GO:0009611	response to wounding	857	149	47.16	3.15946	< 1e-30
black	GO:0007166	cell surface receptor signaling pathway	2405	277	132.35	2.09294	< 1e-30
black	GO:0051716	cellular response to stimulus	5688	482	313.02	1.53984	< 1e-30
black	GO:0019221	cytokine-mediated signaling pathway	487	108	26.8	4.02985	< 1e-30
black	GO:0050900	leukocyte migration	273	80	15.02	5.32623	< 1e-30
black	GO:0050865	regulation of cell activation	381	94	20.97	4.48259	< 1e-30
black	GO:0046649	lymphocyte activation	491	107	27.02	3.96003	< 1e-30
black	GO:0070486	leukocyte aggregation	360	91	19.81	4.59364	< 1e-30
black	GO:0034341	response to interferon-gamma	121	54	6.66	8.10811	< 1e-30
black	GO:0002694	regulation of leukocyte activation	351	89	19.32	4.60663	< 1e-30
black	GO:0070887	cellular response to chemical stimulus	2471	275	135.98	2.02236	< 1e-30
black	GO:0034109	homotypic cell-cell adhesion	418	97	23	4.21739	< 1e-30
black	GO:0022610	biological adhesion	1231	177	67.74	2.61293	< 1e-30
black	GO:0044700	single organism signaling	4943	433	272.02	1.59179	< 1e-30
black	GO:0001819	positive regulation of cytokine producti...	313	83	17.22	4.81998	< 1e-30
black	GO:0042110	T cell activation	352	88	19.37	4.54311	< 1e-30
black	GO:0070489	T cell aggregation	352	88	19.37	4.54311	< 1e-30
black	GO:0071593	lymphocyte aggregation	353	88	19.43	4.52908	< 1e-30
black	GO:0098542	defense response to other organism	385	92	21.19	4.34167	< 1e-30
black	GO:0023052	signaling	4952	433	272.52	1.58887	< 1e-30
black	GO:0007155	cell adhesion	1228	176	67.58	2.60432	< 1e-30
black	GO:0032101	regulation of response to external stimu...	722	129	39.73	3.24692	< 1e-30
black	GO:0002460	adaptive immune response based on somati...	170	61	9.36	6.51709	< 1e-30
black	GO:0007154	cell communication	5018	435	276.15	1.57523	< 1e-30
black	GO:0080134	regulation of response to stress	1249	176	68.73	2.56074	< 1e-30
black	GO:0098602	single organism cell adhesion	640	118	35.22	3.35037	< 1e-30
black	GO:0016337	single organismal cell-cell adhesion	595	113	32.74	3.45144	< 1e-30
black	GO:0002274	myeloid leukocyte activation	127	52	6.99	7.4392	< 1e-30
black	GO:0042221	response to chemical	3442	334	189.42	1.76328	< 1e-30
black	GO:0050867	positive regulation of cell activation	236	69	12.99	5.31178	< 1e-30
black	GO:0002697	regulation of immune effector process	337	82	18.55	4.42049	< 1e-30
black	GO:1903034	regulation of response to wounding	301	77	16.56	4.64976	< 1e-30
black	GO:0002696	positive regulation of leukocyte activat...	228	67	12.55	5.33865	< 1e-30
black	GO:1903037	regulation of leukocyte cell-cell adhesi...	237	68	13.04	5.21472	< 1e-30
black	GO:0002521	leukocyte differentiation	374	85	20.58	4.13022	2.2e-30	2.51125e-26
black	GO:0050863	regulation of T cell activation	228	66	12.55	5.25896	2.5e-30	2.51125e-26
black	GO:0051239	regulation of multicellular organismal p...	2172	241	119.53	2.01623	5.2e-30	3.48227e-26
black	GO:0051704	multi-organism process	1909	220	105.06	2.09404	2.4e-29	1.04468e-25
black	GO:0002757	immune response-activating signal transd...	412	88	22.67	3.88178	2.6e-29	1.04468e-25
black	GO:0051240	positive regulation of multicellular org...	1199	163	65.98	2.47045	4.7e-29	1.57372e-25
black	GO:0034110	regulation of homotypic cell-cell adhesi...	247	67	13.59	4.9301	6.7e-29	1.58488e-25
black	GO:0071310	cellular response to organic substance	2071	231	113.97	2.02685	6.8e-29	1.58488e-25
black	GO:1903039	positive regulation of leukocyte cell-ce...	165	55	9.08	6.05727	7.1e-29	1.58488e-25
black	GO:0031349	positive regulation of defense response	360	81	19.81	4.08884	1.2e-28	2.4108e-25
black	GO:0010033	response to organic substance	2601	268	143.14	1.87229	1.5e-28	2.73955e-25
black	GO:0050727	regulation of inflammatory response	202	60	11.12	5.39568	2.6e-28	4.018e-25
black	GO:0045088	regulation of innate immune response	347	79	19.1	4.13613	2.6e-28	4.018e-25
black	GO:0051249	regulation of lymphocyte activation	307	74	16.89	4.38129	3.1e-28	4.4198e-25
black	GO:0034112	positive regulation of homotypic cell-ce...	163	54	8.97	6.02007	3.3e-28	4.4198e-25
black	GO:0002683	negative regulation of immune system pro...	302	73	16.62	4.3923	6.0e-28	7.53375e-25
black	GO:0050870	positive regulation of T cell activation	159	53	8.75	6.05714	7.4e-28	8.74506e-25
black	GO:0002520	immune system development	665	112	36.6	3.06011	1.5e-27	1.67417e-24
black	GO:0071346	cellular response to interferon-gamma	103	43	5.67	7.58377	1.9e-27	2.009e-24
black	GO:0032943	mononuclear cell proliferation	203	59	11.17	5.28201	2.7e-27	2.71215e-24
black	GO:0070661	leukocyte proliferation	211	60	11.61	5.16796	3.5e-27	3.34833e-24
black	GO:0097529	myeloid leukocyte migration	110	44	6.05	7.27273	4.0e-27	3.65273e-24
black	GO:0030097	hemopoiesis	595	104	32.74	3.17654	6.3e-27	5.50291e-24
black	GO:0030595	leukocyte chemotaxis	123	46	6.77	6.79468	8.4e-27	6.91096e-24
black	GO:0046651	lymphocyte proliferation	200	58	11.01	5.26794	8.6e-27	6.91096e-24
black	GO:0048534	hematopoietic or lymphoid organ developm...	629	107	34.61	3.09159	1.1e-26	8.49962e-24
black	GO:0002366	leukocyte activation involved in immune ...	155	51	8.53	5.9789	1.5e-26	1.11611e-23
black	GO:0002764	immune response-regulating signaling pat...	563	100	30.98	3.22789	1.8e-26	1.2915e-23
black	GO:0070663	regulation of leukocyte proliferation	162	52	8.92	5.8296	1.9e-26	1.31624e-23
black	GO:0030155	regulation of cell adhesion	536	97	29.5	3.28814	2.6e-26	1.74113e-23
black	GO:0002263	cell activation involved in immune respo...	157	51	8.64	5.90278	3.0e-26	1.88344e-23
black	GO:0071216	cellular response to biotic stimulus	157	51	8.64	5.90278	3.0e-26	1.88344e-23
black	GO:0032944	regulation of mononuclear cell prolifera...	158	51	8.7	5.86207	4.3e-26	2.61779e-23
black	GO:0098609	cell-cell adhesion	744	117	40.94	2.85784	4.5e-26	2.65897e-23
black	GO:0071219	cellular response to molecule of bacteri...	140	48	7.7	6.23377	6.0e-26	3.444e-23
black	GO:0060333	interferon-gamma-mediated signaling path...	80	37	4.4	8.40909	9.7e-26	5.41314e-23
black	GO:0051251	positive regulation of lymphocyte activa...	209	58	11.5	5.04348	1.1e-25	5.9727e-23
black	GO:0097530	granulocyte migration	71	35	3.91	8.95141	1.3e-25	6.87289e-23
black	GO:0050670	regulation of lymphocyte proliferation	156	50	8.58	5.82751	1.9e-25	9.78744e-23
black	GO:0022409	positive regulation of cell-cell adhesio...	190	55	10.46	5.25813	2.1e-25	1.05473e-22
black	GO:0002449	lymphocyte mediated immunity	163	51	8.97	5.68562	2.2e-25	1.078e-22
black	GO:0071621	granulocyte chemotaxis	63	33	3.47	9.51009	2.5e-25	1.19583e-22
black	GO:0022407	regulation of cell-cell adhesion	307	70	16.89	4.14446	3.4e-25	1.58851e-22
black	GO:0042127	regulation of cell proliferation	1252	159	68.9	2.30769	5.5e-25	2.51125e-22
black	GO:0048522	positive regulation of cellular process	4011	350	220.73	1.58565	8.0e-25	3.57156e-22
black	GO:0042742	defense response to bacterium	120	43	6.6	6.51515	3.0e-24	1.28234e-21
black	GO:0065007	biological regulation	9179	624	505.14	1.2353	3.8e-24	1.59046e-21
black	GO:0008283	cell proliferation	1608	185	88.49	2.09063	4.5e-24	1.845e-21
black	GO:0060326	cell chemotaxis	167	50	9.19	5.4407	6.2e-24	2.49116e-21
black	GO:0042098	T cell proliferation	141	46	7.76	5.92784	7.2e-24	2.83624e-21
black	GO:0071222	cellular response to lipopolysaccharide	133	44	7.32	6.01093	3.7e-23	1.37654e-20
black	GO:0032103	positive regulation of response to exter...	219	56	12.05	4.6473	6.4e-23	2.32621e-20
black	GO:0042129	regulation of T cell proliferation	116	41	6.38	6.42633	6.5e-23	2.32621e-20
black	GO:0040011	locomotion	1556	178	85.63	2.07871	8.4e-23	2.90959e-20
black	GO:0006959	humoral immune response	106	39	5.83	6.68954	1.4e-22	4.68767e-20
black	GO:0030593	neutrophil chemotaxis	51	28	2.81	9.96441	2.0e-22	6.37778e-20
black	GO:0050789	regulation of biological process	8764	600	482.3	1.24404	2.8e-22	8.78937e-20
black	GO:0002703	regulation of leukocyte mediated immunit...	120	41	6.6	6.21212	2.9e-22	8.82742e-20
black	GO:0051241	negative regulation of multicellular org...	845	119	46.5	2.55914	2.9e-22	8.82742e-20
black	GO:0033993	response to lipid	768	112	42.26	2.65026	3.5e-22	1.04948e-19
black	GO:1990266	neutrophil migration	57	29	3.14	9.23567	6.2e-22	1.83174e-19
black	GO:1903706	regulation of hemopoiesis	264	60	14.53	4.12939	1.2e-21	3.49391e-19
black	GO:0045785	positive regulation of cell adhesion	312	65	17.17	3.78567	3.4e-21	9.62056e-19
black	GO:1902105	regulation of leukocyte differentiation	199	51	10.95	4.65753	5.1e-21	1.42304e-18
black	GO:0050663	cytokine secretion	129	41	7.1	5.77465	6.4e-21	1.73751e-18
black	GO:0045089	positive regulation of innate immune res...	299	63	16.45	3.82979	7.7e-21	2.03543e-18
black	GO:0050777	negative regulation of immune response	100	36	5.5	6.54545	1.4e-20	3.65273e-18
black	GO:1901700	response to oxygen-containing compound	1385	159	76.22	2.08607	2.3e-20	5.84899e-18
black	GO:0002685	regulation of leukocyte migration	114	38	6.27	6.06061	2.7e-20	6.78037e-18
black	GO:0042060	wound healing	624	95	34.34	2.76645	3.7e-20	9.065e-18
black	GO:0042102	positive regulation of T cell proliferat...	69	30	3.8	7.89474	3.8e-20	9.19783e-18
black	GO:0008219	cell death	1732	184	95.31	1.93054	6.0e-20	1.40163e-17
black	GO:0016265	death	1732	184	95.31	1.93054	6.0e-20	1.40163e-17
black	GO:0050878	regulation of body fluid levels	598	92	32.91	2.7955	7.4e-20	1.7088e-17
black	GO:0016477	cell migration	1016	128	55.91	2.28939	1.2e-19	2.73955e-17
black	GO:0070665	positive regulation of leukocyte prolife...	102	35	5.61	6.23886	2.9e-19	6.47344e-17
black	GO:1903036	positive regulation of response to wound...	110	36	6.05	5.95041	5.4e-19	1.19215e-16
black	GO:0012501	programmed cell death	1632	174	89.81	1.93742	6.0e-19	1.29613e-16
black	GO:0019882	antigen processing and presentation	212	50	11.67	4.28449	6.0e-19	1.29613e-16
black	GO:0032946	positive regulation of mononuclear cell ...	100	34	5.5	6.18182	1.3e-18	2.74916e-16
black	GO:0008284	positive regulation of cell proliferatio...	670	96	36.87	2.60374	1.6e-18	3.34833e-16
black	GO:0002429	immune response-activating cell surface ...	277	57	15.24	3.74016	1.9e-18	3.93515e-16
black	GO:0007599	hemostasis	481	78	26.47	2.94673	2.7e-18	5.47909e-16
black	GO:0030098	lymphocyte differentiation	245	53	13.48	3.93175	3.2e-18	6.4288e-16
black	GO:0002526	acute inflammatory response	97	33	5.34	6.17978	4.2e-18	8.27235e-16
black	GO:0050707	regulation of cytokine secretion	110	35	6.05	5.78512	4.7e-18	9.16728e-16
black	GO:0048870	cell motility	1099	131	60.48	2.16601	4.9e-18	9.37533e-16
black	GO:0051674	localization of cell	1099	131	60.48	2.16601	4.9e-18	9.37533e-16
black	GO:0006915	apoptotic process	1613	170	88.77	1.91506	5.7e-18	1.08031e-15
black	GO:0030217	T cell differentiation	175	44	9.63	4.56906	6.0e-18	1.10587e-15
black	GO:0050671	positive regulation of lymphocyte prolif...	98	33	5.39	6.12245	6.0e-18	1.10587e-15
black	GO:0007596	blood coagulation	477	77	26.25	2.93333	6.0e-18	1.10587e-15
black	GO:0002218	activation of innate immune response	266	55	14.64	3.75683	6.3e-18	1.15061e-15
black	GO:0050817	coagulation	480	77	26.42	2.91446	8.8e-18	1.5785e-15
black	GO:0044707	single-multicellular organism process	5040	389	277.36	1.40251	8.8e-18	1.5785e-15
black	GO:0050729	positive regulation of inflammatory resp...	70	28	3.85	7.27273	1.0e-17	1.77788e-15
black	GO:0043067	regulation of programmed cell death	1265	143	69.62	2.05401	1.2e-17	2.11474e-15
black	GO:0002687	positive regulation of leukocyte migrati...	82	30	4.51	6.65188	1.4e-17	2.40393e-15
black	GO:1903555	regulation of tumor necrosis factor supe...	82	30	4.51	6.65188	1.4e-17	2.40393e-15
black	GO:0042981	regulation of apoptotic process	1254	142	69.01	2.05767	1.4e-17	2.40393e-15
black	GO:0050794	regulation of cellular process	8310	564	457.31	1.2333	1.5e-17	2.53235e-15
black	GO:0002455	humoral immune response mediated by circ...	33	20	1.82	10.989	1.5e-17	2.53235e-15
black	GO:0002275	myeloid cell activation involved in immu...	56	25	3.08	8.11688	2.4e-17	3.98479e-15
black	GO:0071706	tumor necrosis factor superfamily cytoki...	84	30	4.62	6.49351	3.0e-17	4.9e-15
black	GO:0006935	chemotaxis	724	98	39.84	2.45984	3.6e-17	5.78592e-15
black	GO:0042330	taxis	724	98	39.84	2.45984	3.6e-17	5.78592e-15
black	GO:0002768	immune response-regulating cell surface ...	440	72	24.21	2.97398	3.7e-17	5.89944e-15
black	GO:0019724	B cell mediated immunity	79	29	4.35	6.66667	4.3e-17	6.74898e-15
black	GO:0032680	regulation of tumor necrosis factor prod...	79	29	4.35	6.66667	4.3e-17	6.74898e-15
black	GO:0010941	regulation of cell death	1350	148	74.29	1.99219	4.6e-17	7.16388e-15
black	GO:0006897	endocytosis	548	82	30.16	2.71883	5.0e-17	7.72692e-15
black	GO:0032640	tumor necrosis factor production	80	29	4.4	6.59091	6.4e-17	9.66737e-15
black	GO:0002699	positive regulation of immune effector p...	120	35	6.6	5.30303	1.0e-16	1.49925e-14
black	GO:0016064	immunoglobulin mediated immune response	76	28	4.18	6.69856	1.3e-16	1.93459e-14
black	GO:0032675	regulation of interleukin-6 production	82	29	4.51	6.43016	1.4e-16	2.06809e-14
black	GO:0032501	multicellular organismal process	5469	408	300.97	1.35562	3.1e-16	4.54591e-14
black	GO:0032879	regulation of localization	2087	198	114.85	1.72399	5.0e-16	7.27899e-14
black	GO:0002286	T cell activation involved in immune res...	57	24	3.14	7.64331	5.6e-16	8.036e-14
black	GO:0032635	interleukin-6 production	86	29	4.73	6.13108	6.0e-16	8.54894e-14
black	GO:0048002	antigen processing and presentation of p...	180	42	9.91	4.23814	6.3e-16	8.85084e-14
black	GO:0035556	intracellular signal transduction	2318	213	127.56	1.6698	8.5e-16	1.17769e-13
black	GO:0040012	regulation of locomotion	656	89	36.1	2.46537	1.1e-15	1.51363e-13
black	GO:0046631	alpha-beta T cell activation	88	29	4.84	5.99174	1.2e-15	1.62892e-13
black	GO:0002758	innate immune response-activating signal...	261	51	14.36	3.55153	1.2e-15	1.62892e-13
black	GO:0002688	regulation of leukocyte chemotaxis	70	26	3.85	6.75325	1.3e-15	1.75282e-13
black	GO:0042089	cytokine biosynthetic process	76	27	4.18	6.45933	1.4e-15	1.86265e-13
black	GO:0042107	cytokine metabolic process	76	27	4.18	6.45933	1.4e-15	1.86265e-13
black	GO:0002224	toll-like receptor signaling pathway	145	37	7.98	4.63659	1.6e-15	2.11474e-13
black	GO:1903708	positive regulation of hemopoiesis	138	36	7.59	4.74308	1.9e-15	2.49484e-13
black	GO:1902107	positive regulation of leukocyte differe...	111	32	6.11	5.23732	3.1e-15	4.04409e-13
black	GO:0002573	myeloid leukocyte differentiation	156	38	8.58	4.4289	3.5e-15	4.50737e-13
black	GO:0042035	regulation of cytokine biosynthetic proc...	67	25	3.69	6.77507	4.1e-15	5.21323e-13
yellow	GO:0007268	synaptic transmission	646	98	58.87	1.66468	2.5e-07	1.58438e-05
yellow	GO:0099536	synaptic signaling	646	98	58.87	1.66468	2.5e-07	1.58438e-05
yellow	GO:0099537	trans-synaptic signaling	646	98	58.87	1.66468	2.5e-07	1.58438e-05
yellow	GO:0007267	cell-cell signaling	989	133	90.13	1.47565	2.0e-06	0.000103026
yellow	GO:0032501	multicellular organismal process	5469	575	498.39	1.15371	2.1e-06	0.0001079
yellow	GO:0007399	nervous system development	2129	252	194.02	1.29884	2.4e-06	0.000121451
yellow	GO:0044707	single-multicellular organism process	5040	533	459.3	1.16046	3.7e-06	0.000179983
yellow	GO:0017156	calcium ion regulated exocytosis	91	22	8.29	2.6538	1.6e-05	0.000641597
yellow	GO:0016079	synaptic vesicle exocytosis	55	16	5.01	3.19361	2.0e-05	0.000777176
yellow	GO:0099504	synaptic vesicle cycle	81	20	7.38	2.71003	2.8e-05	0.00103595
yellow	GO:0046903	secretion	902	118	82.2	1.43552	2.8e-05	0.00103595
yellow	GO:0044767	single-organism developmental process	4779	501	435.51	1.15038	2.9e-05	0.0010651
yellow	GO:0050877	neurological system process	729	99	66.43	1.49029	3.0e-05	0.00109383
yellow	GO:0048856	anatomical structure development	4336	459	395.14	1.16161	3.0e-05	0.00109383
yellow	GO:0051046	regulation of secretion	561	80	51.12	1.56495	3.3e-05	0.00119239
yellow	GO:0045055	regulated exocytosis	151	30	13.76	2.18023	3.4e-05	0.00121975
yellow	GO:0032502	developmental process	4843	506	441.34	1.14651	3.7e-05	0.00131563
yellow	GO:0007275	multicellular organism development	4128	437	376.19	1.16165	5.5e-05	0.0018888
yellow	GO:0031175	neuron projection development	1011	128	92.13	1.38934	6.0e-05	0.00203615
yellow	GO:0032940	secretion by cell	799	105	72.81	1.44211	6.6e-05	0.00221359
yellow	GO:0044700	single organism signaling	4943	512	450.46	1.13662	8.6e-05	0.00281391
yellow	GO:1903530	regulation of secretion by cell	515	73	46.93	1.55551	8.7e-05	0.00283279
yellow	GO:0023052	signaling	4952	512	451.28	1.13455	0.00011	0.00348016
yellow	GO:0048666	neuron development	1124	138	102.43	1.34726	0.00013	0.0040304
yellow	GO:0050803	regulation of synapse structure or activ...	225	38	20.5	1.85366	0.00014	0.00432708
yellow	GO:0071804	cellular potassium ion transport	156	29	14.22	2.03938	0.00016	0.00480478
yellow	GO:0071805	potassium ion transmembrane transport	156	29	14.22	2.03938	0.00016	0.00480478
yellow	GO:0048167	regulation of synaptic plasticity	141	27	12.85	2.10117	0.00016	0.00480478
yellow	GO:0048731	system development	3689	391	336.18	1.16307	0.00016	0.00480478
yellow	GO:0003008	system process	1296	155	118.1	1.31245	0.00018	0.00532577
yellow	GO:0003014	renal system process	92	20	8.38	2.38663	0.00019	0.00556429
yellow	GO:0050804	modulation of synaptic transmission	261	42	23.78	1.76619	0.00019	0.00556429
yellow	GO:0097479	synaptic vesicle localization	107	22	9.75	2.25641	0.00022	0.00637778
yellow	GO:0007154	cell communication	5018	515	457.29	1.1262	0.00022	0.00637778
yellow	GO:0022008	neurogenesis	1510	176	137.61	1.27898	0.00024	0.00690774
yellow	GO:0048489	synaptic vesicle transport	101	21	9.2	2.28261	0.00026	0.00739858
yellow	GO:0097480	establishment of synaptic vesicle locali...	101	21	9.2	2.28261	0.00026	0.00739858
yellow	GO:0040011	locomotion	1556	180	141.8	1.26939	0.00030	0.0084176
yellow	GO:0050708	regulation of protein secretion	326	49	29.71	1.64928	0.00032	0.00890416
yellow	GO:0017158	regulation of calcium ion-dependent exoc...	49	13	4.47	2.90828	0.00033	0.00911926
yellow	GO:0006813	potassium ion transport	187	32	17.04	1.87793	0.00036	0.00985341
yellow	GO:0030182	neuron differentiation	1337	157	121.84	1.28858	0.00039	0.0104888
yellow	GO:0048699	generation of neurons	1436	167	130.86	1.27617	0.00040	0.0106862
yellow	GO:0051239	regulation of multicellular organismal p...	2172	240	197.93	1.21255	0.00047	0.0120284
yellow	GO:0050806	positive regulation of synaptic transmis...	113	22	10.3	2.13592	0.00049	0.0124609
yellow	GO:0002702	positive regulation of production of mol...	51	13	4.65	2.7957	0.00050	0.0126671
yellow	GO:0009306	protein secretion	402	57	36.63	1.5561	0.00050	0.0126671
yellow	GO:0007269	neurotransmitter secretion	129	24	11.76	2.04082	0.00055	0.0136245
yellow	GO:0002720	positive regulation of cytokine producti...	28	9	2.55	3.52941	0.00059	0.0143326
yellow	GO:0048812	neuron projection morphogenesis	791	99	72.08	1.37347	0.00063	0.0151215
yellow	GO:0006928	movement of cell or subcellular componen...	1679	190	153.01	1.24175	0.00063	0.0151215
yellow	GO:0050896	response to stimulus	6700	665	610.57	1.08915	0.00065	0.0154722
yellow	GO:0046928	regulation of neurotransmitter secretion	46	12	4.19	2.86396	0.00065	0.0154722
yellow	GO:0050710	negative regulation of cytokine secretio...	34	10	3.1	3.22581	0.00065	0.0154722
yellow	GO:0001505	regulation of neurotransmitter levels	162	28	14.76	1.89702	0.00069	0.0160813
yellow	GO:0007409	axonogenesis	677	86	61.7	1.39384	0.00089	0.0198008
yellow	GO:0050856	regulation of T cell receptor signaling ...	24	8	2.19	3.65297	0.00090	0.019957
yellow	GO:2000300	regulation of synaptic vesicle exocytosi...	19	7	1.73	4.04624	0.00097	0.0211588
yellow	GO:0099531	presynaptic process involved in synaptic...	134	24	12.21	1.9656	0.00097	0.0211588
yellow	GO:0007171	activation of transmembrane receptor pro...	10	5	0.91	5.49451	0.00106	0.022511
yellow	GO:0014041	regulation of neuron maturation	10	5	0.91	5.49451	0.00106	0.022511
yellow	GO:0048468	cell development	1890	209	172.24	1.21342	0.00112	0.0234628
yellow	GO:0044763	single-organism cellular process	10137	968	923.79	1.04786	0.00119	0.0244199
yellow	GO:0042221	response to chemical	3442	359	313.67	1.14451	0.00119	0.0244199
yellow	GO:0061564	axon development	704	88	64.16	1.37157	0.00129	0.0258902
yellow	GO:0030030	cell projection organization	1374	157	125.21	1.25389	0.00130	0.0259612
yellow	GO:0050663	cytokine secretion	129	23	11.76	1.95578	0.00131	0.0260316
yellow	GO:0006836	neurotransmitter transport	161	27	14.67	1.84049	0.00137	0.0269308
yellow	GO:0002252	immune effector process	615	78	56.05	1.39161	0.00160	0.0301822
yellow	GO:0035637	multicellular organismal signaling	164	27	14.95	1.80602	0.00180	0.0332371
yellow	GO:0050707	regulation of cytokine secretion	110	20	10.02	1.99601	0.00206	0.0371836
yellow	GO:0098662	inorganic cation transmembrane transport	548	70	49.94	1.40168	0.00227	0.0399337
yellow	GO:0050790	regulation of catalytic activity	2020	219	184.08	1.1897	0.00233	0.040563
yellow	GO:0007610	behavior	624	78	56.87	1.37155	0.00238	0.0410775
yellow	GO:0048667	cell morphogenesis involved in neuron di...	757	92	68.99	1.33353	0.00238	0.0410775
yellow	GO:0098660	inorganic ion transmembrane transport	615	77	56.05	1.37377	0.00242	0.0415182
yellow	GO:0051607	defense response to virus	269	39	24.51	1.59119	0.00244	0.0417543
yellow	GO:0007417	central nervous system development	816	98	74.36	1.31791	0.00251	0.0425176
yellow	GO:0023061	signal release	367	50	33.44	1.49522	0.00254	0.0429172
yellow	GO:1903307	positive regulation of regulated secreto...	40	10	3.65	2.73973	0.00254	0.0429172
yellow	GO:0032879	regulation of localization	2087	225	190.19	1.18303	0.00267	0.0446259
yellow	GO:0007616	long-term memory	28	8	2.55	3.13725	0.00275	0.0453965
yellow	GO:0065009	regulation of molecular function	2455	260	223.72	1.16217	0.00316	0.0503445
yellow	GO:0050709	negative regulation of protein secretion	91	17	8.29	2.05066	0.00323	0.0509346
yellow	GO:0065008	regulation of biological quality	3051	317	278.04	1.14012	0.00331	0.0518704
yellow	GO:0051345	positive regulation of hydrolase activit...	747	90	68.07	1.32217	0.00339	0.0528275
yellow	GO:0060291	long-term synaptic potentiation	55	12	5.01	2.39521	0.00340	0.0528275
yellow	GO:0030154	cell differentiation	3105	322	282.96	1.13797	0.00342	0.0530562
yellow	GO:0048869	cellular developmental process	3347	345	305.01	1.13111	0.00343	0.0531204
yellow	GO:1903305	regulation of regulated secretory pathwa...	84	16	7.65	2.0915	0.00344	0.0531204
yellow	GO:0048858	cell projection morphogenesis	1010	117	92.04	1.27119	0.00346	0.0532654
yellow	GO:1902803	regulation of synaptic vesicle transport	29	8	2.64	3.0303	0.00350	0.0536346
yellow	GO:0048013	ephrin receptor signaling pathway	92	17	8.38	2.02864	0.00363	0.0546267
yellow	GO:0006081	cellular aldehyde metabolic process	77	15	7.02	2.13675	0.00364	0.0546953
yellow	GO:0044093	positive regulation of molecular functio...	1592	175	145.08	1.20623	0.00379	0.0565264
yellow	GO:0051716	cellular response to stimulus	5688	563	518.35	1.08614	0.00389	0.0576328
yellow	GO:0051588	regulation of neurotransmitter transport	56	12	5.1	2.35294	0.00398	0.0582786
yellow	GO:0009084	glutamine family amino acid biosynthetic...	18	6	1.64	3.65854	0.00402	0.0585655
yellow	GO:0097150	neuronal stem cell population maintenanc...	18	6	1.64	3.65854	0.00402	0.0585655
yellow	GO:1901698	response to nitrogen compound	927	108	84.48	1.27841	0.00411	0.0593601
yellow	GO:0016477	cell migration	1016	117	92.59	1.26364	0.00420	0.060227
yellow	GO:0021877	forebrain neuron fate commitment	13	5	1.18	4.23729	0.00430	0.0611373
yellow	GO:0017157	regulation of exocytosis	133	22	12.12	1.81518	0.00431	0.0612361
yellow	GO:0032990	cell part morphogenesis	1030	118	93.86	1.25719	0.00478	0.0660021
yellow	GO:0007411	axon guidance	518	65	47.21	1.37683	0.00484	0.0662368
yellow	GO:0097485	neuron projection guidance	518	65	47.21	1.37683	0.00484	0.0662368
yellow	GO:0051336	regulation of hydrolase activity	1080	123	98.42	1.24975	0.00487	0.0665567
yellow	GO:0031279	regulation of cyclase activity	65	13	5.92	2.19595	0.00520	0.069925
yellow	GO:0042060	wound healing	624	76	56.87	1.33638	0.00521	0.0699658
yellow	GO:0002700	regulation of production of molecular me...	80	15	7.29	2.05761	0.00529	0.0707488
yellow	GO:0014047	glutamate secretion	44	10	4.01	2.49377	0.00533	0.0710306
yellow	GO:0044699	single-organism process	11035	1039	1005.62	1.03319	0.00535	0.0710306
yellow	GO:0043085	positive regulation of catalytic activit...	1353	150	123.3	1.21655	0.00537	0.0710694
yellow	GO:0007274	neuromuscular synaptic transmission	19	6	1.73	3.46821	0.00543	0.0714867
yellow	GO:0070887	cellular response to chemical stimulus	2471	259	225.18	1.15019	0.00554	0.07246
yellow	GO:0000902	cell morphogenesis	1335	148	121.66	1.21651	0.00568	0.0735253
yellow	GO:0051339	regulation of lyase activity	66	13	6.01	2.16306	0.00594	0.075624
yellow	GO:0042573	retinoic acid metabolic process	14	5	1.28	3.90625	0.00620	0.0777516
yellow	GO:0071277	cellular response to calcium ion	45	10	4.1	2.43902	0.00631	0.0789831
yellow	GO:0048870	cell motility	1099	124	100.15	1.23814	0.00638	0.0795619
yellow	GO:0051674	localization of cell	1099	124	100.15	1.23814	0.00638	0.0795619
yellow	GO:0010941	regulation of cell death	1350	149	123.03	1.21109	0.00648	0.0805589
yellow	GO:0030803	negative regulation of cyclic nucleotide...	32	8	2.92	2.73973	0.00672	0.0826729
yellow	GO:0010562	positive regulation of phosphorus metabo...	973	111	88.67	1.25183	0.00697	0.0851748
yellow	GO:0045937	positive regulation of phosphate metabol...	973	111	88.67	1.25183	0.00697	0.0851748
yellow	GO:0098655	cation transmembrane transport	603	73	54.95	1.32848	0.00705	0.0858911
yellow	GO:0031280	negative regulation of cyclase activity	20	6	1.82	3.2967	0.00717	0.0867743
yellow	GO:0039528	cytoplasmic pattern recognition receptor...	20	6	1.82	3.2967	0.00717	0.0867743
yellow	GO:0045956	positive regulation of calcium ion-depen...	20	6	1.82	3.2967	0.00717	0.0867743
yellow	GO:0010243	response to organonitrogen compound	856	99	78.01	1.26907	0.00724	0.0873583
yellow	GO:0030001	metal ion transport	691	82	62.97	1.30221	0.00742	0.0885727
yellow	GO:0030834	regulation of actin filament depolymeriz...	46	10	4.19	2.38663	0.00742	0.0885727
yellow	GO:0090066	regulation of anatomical structure size	416	53	37.91	1.39805	0.00769	0.0911458
yellow	GO:0044708	single-organism behavior	379	49	34.54	1.41865	0.00772	0.0914474
yellow	GO:0055114	oxidation-reduction process	957	109	87.21	1.24986	0.00782	0.0922512
yellow	GO:0002682	regulation of immune system process	1247	138	113.64	1.21436	0.00796	0.0929747
yellow	GO:0055085	transmembrane transport	1207	134	109.99	1.21829	0.00800	0.0932792
yellow	GO:0098586	cellular response to virus	33	8	3.01	2.65781	0.00818	0.0947729
yellow	GO:0051240	positive regulation of multicellular org...	1199	133	109.26	1.21728	0.00845	0.0975635
yellow	GO:0002753	cytoplasmic pattern recognition receptor...	54	11	4.92	2.23577	0.00848	0.0977975
yellow	GO:0031629	synaptic vesicle fusion to presynaptic a...	15	5	1.37	3.64964	0.00861	0.09873
yellow	GO:0050860	negative regulation of T cell receptor s...	15	5	1.37	3.64964	0.00861	0.09873
yellow	GO:0099500	vesicle fusion to plasma membrane	15	5	1.37	3.64964	0.00861	0.09873
yellow	GO:1901160	primary amino compound metabolic process	15	5	1.37	3.64964	0.00861	0.09873
yellow	GO:0034762	regulation of transmembrane transport	372	48	33.9	1.41593	0.00862	0.0987882
yellow	GO:0019228	neuronal action potential	27	7	2.46	2.84553	0.00895	0.100731
yellow	GO:0032205	negative regulation of telomere maintena...	27	7	2.46	2.84553	0.00895	0.100731
yellow	GO:0001765	membrane raft assembly	10	4	0.91	4.3956	0.00920	0.102682
yellow	GO:0006600	creatine metabolic process	10	4	0.91	4.3956	0.00920	0.102682
yellow	GO:0016188	synaptic vesicle maturation	10	4	0.91	4.3956	0.00920	0.102682
yellow	GO:0021826	substrate-independent telencephalic tang...	10	4	0.91	4.3956	0.00920	0.102682
yellow	GO:0021843	substrate-independent telencephalic tang...	10	4	0.91	4.3956	0.00920	0.102682
yellow	GO:0010458	exit from mitosis	21	6	1.91	3.14136	0.00927	0.103349
yellow	GO:0003018	vascular process in circulatory system	142	22	12.94	1.70015	0.00939	0.103933
yellow	GO:0051049	regulation of transport	1527	165	139.16	1.18569	0.00941	0.103986
yellow	GO:0031644	regulation of neurological system proces...	55	11	5.01	2.19561	0.00976	0.10668
yellow	GO:0045761	regulation of adenylate cyclase activity	55	11	5.01	2.19561	0.00976	0.10668
yellow	GO:0007200	phospholipase C-activating G-protein cou...	70	13	6.38	2.03762	0.00983	0.106843
yellow	GO:0051047	positive regulation of secretion	283	38	25.79	1.47344	0.00984	0.106843
yellow	GO:0030809	negative regulation of nucleotide biosyn...	34	8	3.1	2.58065	0.00986	0.106843
yellow	GO:0050854	regulation of antigen receptor-mediated ...	34	8	3.1	2.58065	0.00986	0.106843
yellow	GO:1900372	negative regulation of purine nucleotide...	34	8	3.1	2.58065	0.00986	0.106843
yellow	GO:0002718	regulation of cytokine production involv...	48	10	4.37	2.28833	0.01009	0.108682
yellow	GO:0002440	production of molecular mediator of immu...	118	19	10.75	1.76744	0.01016	0.109035
yellow	GO:0007270	neuron-neuron synaptic transmission	118	19	10.75	1.76744	0.01016	0.109035
yellow	GO:0051960	regulation of nervous system development	671	79	61.15	1.29191	0.01024	0.10966
yellow	GO:0098542	defense response to other organism	385	49	35.09	1.39641	0.01028	0.109971
yellow	GO:0007600	sensory perception	432	54	39.37	1.3716	0.01037	0.11058
yellow	GO:0032989	cellular component morphogenesis	1399	152	127.49	1.19225	0.01042	0.110644
yellow	GO:0072659	protein localization to plasma membrane	195	28	17.77	1.57569	0.01051	0.111364
yellow	GO:0034220	ion transmembrane transport	859	98	78.28	1.25192	0.01087	0.114215
yellow	GO:0060341	regulation of cellular localization	1098	122	100.06	1.21927	0.01089	0.114291
yellow	GO:0003091	renal water homeostasis	28	7	2.55	2.7451	0.01101	0.114668
yellow	GO:0006099	tricarboxylic acid cycle	28	7	2.55	2.7451	0.01101	0.114668
yellow	GO:0032094	response to food	28	7	2.55	2.7451	0.01101	0.114668
yellow	GO:0051179	localization	4900	484	446.54	1.08389	0.01113	0.114668
yellow	GO:0034765	regulation of ion transmembrane transpor...	359	46	32.72	1.40587	0.01125	0.115607
yellow	GO:0002684	positive regulation of immune system pro...	762	88	69.44	1.26728	0.01138	0.116467
yellow	GO:0007420	brain development	616	73	56.14	1.30032	0.01147	0.11709
yellow	GO:0051592	response to calcium ion	103	17	9.39	1.81044	0.01148	0.117132
yellow	GO:0019233	sensory perception of pain	87	15	7.93	1.89155	0.01154	0.117268
yellow	GO:0014829	vascular smooth muscle contraction	16	5	1.46	3.42466	0.01159	0.11742
yellow	GO:0032095	regulation of response to food	16	5	1.46	3.42466	0.01159	0.11742
yellow	GO:0072606	interleukin-8 secretion	16	5	1.46	3.42466	0.01159	0.11742
yellow	GO:2000811	negative regulation of anoikis	16	5	1.46	3.42466	0.01159	0.11742
yellow	GO:0030042	actin filament depolymerization	49	10	4.47	2.23714	0.01167	0.117873
yellow	GO:0030800	negative regulation of cyclic nucleotide...	35	8	3.19	2.50784	0.01178	0.118218
yellow	GO:0072350	tricarboxylic acid metabolic process	35	8	3.19	2.50784	0.01178	0.118218
yellow	GO:0051350	negative regulation of lyase activity	22	6	2	3	0.01179	0.118218
yellow	GO:0007166	cell surface receptor signaling pathway	2405	249	219.17	1.1361	0.01179	0.118218
yellow	GO:0042391	regulation of membrane potential	323	42	29.44	1.42663	0.01180	0.118218
yellow	GO:0006935	chemotaxis	724	84	65.98	1.27311	0.01184	0.1184
yellow	GO:0042330	taxis	724	84	65.98	1.27311	0.01184	0.1184
yellow	GO:0010942	positive regulation of cell death	559	67	50.94	1.31527	0.01185	0.118441
yellow	GO:1990778	protein localization to cell periphery	197	28	17.95	1.55989	0.01199	0.119228
yellow	GO:0042981	regulation of apoptotic process	1254	137	114.28	1.19881	0.01240	0.121758
yellow	GO:0008015	blood circulation	427	53	38.91	1.36212	0.01257	0.123044
yellow	GO:0043067	regulation of programmed cell death	1265	138	115.28	1.19709	0.01268	0.123781
yellow	GO:0009653	anatomical structure morphogenesis	2357	244	214.79	1.13599	0.01277	0.124297
yellow	GO:0001764	neuron migration	121	19	11.03	1.72257	0.01315	0.126585
salmon	GO:1903053	regulation of extracellular matrix organ...	30	4	0.36	11.1111	0.00042	0.0110442
salmon	GO:0072574	hepatocyte proliferation	14	3	0.17	17.6471	0.00055	0.0136245
salmon	GO:0072575	epithelial cell proliferation involved i...	14	3	0.17	17.6471	0.00055	0.0136245
salmon	GO:0071526	semaphorin-plexin signaling pathway	34	4	0.41	9.7561	0.00069	0.0160813
salmon	GO:0072576	liver morphogenesis	16	3	0.19	15.7895	0.00083	0.0187567
salmon	GO:0097320	membrane tubulation	16	3	0.19	15.7895	0.00083	0.0187567
salmon	GO:0030517	negative regulation of axon extension	37	4	0.44	9.09091	0.00095	0.0208585
salmon	GO:0010769	regulation of cell morphogenesis involve...	306	11	3.65	3.0137	0.00112	0.0234628
salmon	GO:0001755	neural crest cell migration	42	4	0.5	8	0.00154	0.0292979
salmon	GO:0050922	negative regulation of chemotaxis	42	4	0.5	8	0.00154	0.0292979
salmon	GO:0010771	negative regulation of cell morphogenesi...	108	6	1.29	4.65116	0.00185	0.033973
salmon	GO:0050767	regulation of neurogenesis	590	16	7.04	2.27273	0.00185	0.033973
salmon	GO:0045664	regulation of neuron differentiation	494	14	5.9	2.37288	0.00239	0.0412147
salmon	GO:0050770	regulation of axonogenesis	153	7	1.83	3.82514	0.00240	0.0413162
salmon	GO:0048843	negative regulation of axon extension in...	23	3	0.27	11.1111	0.00248	0.0422589
salmon	GO:0031128	developmental induction	24	3	0.29	10.3448	0.00281	0.0461971
salmon	GO:0043087	regulation of GTPase activity	503	14	6	2.33333	0.00281	0.0461971
salmon	GO:0060284	regulation of cell development	737	18	8.8	2.04545	0.00305	0.0490982
salmon	GO:1902668	negative regulation of axon guidance	25	3	0.3	10	0.00316	0.0503445
salmon	GO:0022008	neurogenesis	1510	30	18.02	1.66482	0.00342	0.0530562
salmon	GO:0030516	regulation of axon extension	85	5	1.01	4.9505	0.00346	0.0532654
salmon	GO:0042692	muscle cell differentiation	307	10	3.66	2.73224	0.00380	0.0566335
salmon	GO:0022604	regulation of cell morphogenesis	472	13	5.63	2.30906	0.00432	0.0613348
salmon	GO:0048521	negative regulation of behavior	56	4	0.67	5.97015	0.00443	0.062324
salmon	GO:0014032	neural crest cell development	57	4	0.68	5.88235	0.00472	0.0654415
salmon	GO:0048468	cell development	1890	35	22.56	1.55142	0.00482	0.0660982
salmon	GO:0031345	negative regulation of cell projection o...	132	6	1.58	3.79747	0.00502	0.0680053
salmon	GO:0010721	negative regulation of cell development	270	9	3.22	2.79503	0.00513	0.0691225
salmon	GO:0031344	regulation of cell projection organizati...	484	13	5.78	2.24913	0.00532	0.0709687
salmon	GO:0044763	single-organism cellular process	10137	135	120.98	1.11589	0.00542	0.0714018
salmon	GO:0007422	peripheral nervous system development	60	4	0.72	5.55556	0.00567	0.0735253
salmon	GO:0010755	regulation of plasminogen activation	10	2	0.12	16.6667	0.00598	0.0758927
salmon	GO:0032367	intracellular cholesterol transport	10	2	0.12	16.6667	0.00598	0.0758927
salmon	GO:0050771	negative regulation of axonogenesis	61	4	0.73	5.47945	0.00602	0.0762863
salmon	GO:0048699	generation of neurons	1436	28	17.14	1.63361	0.00612	0.0770368
salmon	GO:0061387	regulation of extent of cell growth	98	5	1.17	4.2735	0.00634	0.0792599
salmon	GO:0030030	cell projection organization	1374	27	16.4	1.64634	0.00643	0.0801357
salmon	GO:0051960	regulation of nervous system development	671	16	8.01	1.9975	0.00646	0.0804596
salmon	GO:0022603	regulation of anatomical structure morph...	796	18	9.5	1.89474	0.00674	0.0828175
salmon	GO:0014033	neural crest cell differentiation	63	4	0.75	5.33333	0.00674	0.0828175
salmon	GO:0048841	regulation of axon extension involved in...	33	3	0.39	7.69231	0.00700	0.0853855
salmon	GO:0007076	mitotic chromosome condensation	11	2	0.13	15.3846	0.00725	0.087374
salmon	GO:0032366	intracellular sterol transport	11	2	0.13	15.3846	0.00725	0.087374
salmon	GO:0048869	cellular developmental process	3347	54	39.95	1.35169	0.00776	0.0918671
salmon	GO:0097581	lamellipodium organization	66	4	0.79	5.06329	0.00794	0.0929747
salmon	GO:0042552	myelination	104	5	1.24	4.03226	0.00811	0.0941791
salmon	GO:0030182	neuron differentiation	1337	26	15.96	1.62907	0.00856	0.0986069
salmon	GO:0002323	natural killer cell activation involved ...	12	2	0.14	14.2857	0.00864	0.0989046
salmon	GO:0014031	mesenchymal cell development	149	6	1.78	3.37079	0.00892	0.100731
salmon	GO:0015701	bicarbonate transport	36	3	0.43	6.97674	0.00893	0.100731
salmon	GO:0007272	ensheathment of neurons	107	5	1.28	3.90625	0.00912	0.10213
salmon	GO:0008366	axon ensheathment	107	5	1.28	3.90625	0.00912	0.10213
salmon	GO:0048675	axon extension	107	5	1.28	3.90625	0.00912	0.10213
salmon	GO:0001558	regulation of cell growth	350	10	4.18	2.39234	0.00931	0.103507
salmon	GO:1902667	regulation of axon guidance	37	3	0.44	6.81818	0.00963	0.105604
salmon	GO:0030308	negative regulation of cell growth	152	6	1.81	3.31492	0.00979	0.106776
salmon	GO:0048864	stem cell development	153	6	1.83	3.27869	0.01009	0.108682
salmon	GO:0043584	nose development	13	2	0.16	12.5	0.01013	0.10883
salmon	GO:2000651	positive regulation of sodium ion transm...	13	2	0.16	12.5	0.01013	0.10883
salmon	GO:0007010	cytoskeleton organization	959	20	11.45	1.74672	0.01030	0.110068
salmon	GO:0048846	axon extension involved in axon guidance	38	3	0.45	6.66667	0.01037	0.11058
salmon	GO:1902284	neuron projection extension involved in ...	38	3	0.45	6.66667	0.01037	0.11058
salmon	GO:0048856	anatomical structure development	4336	66	51.75	1.27536	0.01089	0.114291
salmon	GO:0044699	single-organism process	11035	143	131.7	1.0858	0.01113	0.114668
salmon	GO:0050919	negative chemotaxis	39	3	0.47	6.38298	0.01113	0.114668
salmon	GO:0030154	cell differentiation	3105	50	37.06	1.34916	0.01134	0.116294
salmon	GO:0008361	regulation of cell size	157	6	1.87	3.20856	0.01136	0.11644
salmon	GO:0048762	mesenchymal cell differentiation	158	6	1.89	3.1746	0.01170	0.117939
salmon	GO:0090136	epithelial cell-cell adhesion	14	2	0.17	11.7647	0.01172	0.118082
salmon	GO:0010977	negative regulation of neuron projection...	115	5	1.37	3.64964	0.01220	0.120619
salmon	GO:0032502	developmental process	4843	72	57.8	1.24567	0.01272	0.124111
salmon	GO:0050982	detection of mechanical stimulus	41	3	0.49	6.12245	0.01276	0.124297
salmon	GO:0055002	striated muscle cell development	117	5	1.4	3.57143	0.01308	0.126214
salmon	GO:0031639	plasminogen activation	15	2	0.18	11.1111	0.01342	0.128385
salmon	GO:0043302	positive regulation of leukocyte degranu...	15	2	0.18	11.1111	0.01342	0.128385
salmon	GO:0072077	renal vesicle morphogenesis	15	2	0.18	11.1111	0.01342	0.128385
salmon	GO:0090190	positive regulation of branching involve...	15	2	0.18	11.1111	0.01342	0.128385
salmon	GO:0010975	regulation of neuron projection developm...	371	10	4.43	2.25734	0.01359	0.129367
salmon	GO:0060491	regulation of cell projection assembly	119	5	1.42	3.52113	0.01399	0.132263
salmon	GO:0008360	regulation of cell shape	120	5	1.43	3.4965	0.01446	0.134554
salmon	GO:0060326	cell chemotaxis	167	6	1.99	3.01508	0.01503	0.138383
salmon	GO:0061213	positive regulation of mesonephros devel...	16	2	0.19	10.5263	0.01522	0.139494
salmon	GO:0071711	basement membrane organization	16	2	0.19	10.5263	0.01522	0.139494
salmon	GO:0072087	renal vesicle development	16	2	0.19	10.5263	0.01522	0.139494
salmon	GO:0090189	regulation of branching involved in uret...	16	2	0.19	10.5263	0.01522	0.139494
salmon	GO:0060042	retina morphogenesis in camera-type eye	44	3	0.53	5.66038	0.01545	0.140575
salmon	GO:0050768	negative regulation of neurogenesis	219	7	2.61	2.68199	0.01609	0.144139
salmon	GO:0045596	negative regulation of cell differentiat...	499	12	5.96	2.01342	0.01650	0.146286
salmon	GO:0048640	negative regulation of developmental gro...	82	4	0.98	4.08163	0.01665	0.147168
salmon	GO:0061217	regulation of mesonephros development	17	2	0.2	10	0.01712	0.149735
salmon	GO:1903055	positive regulation of extracellular mat...	17	2	0.2	10	0.01712	0.149735
salmon	GO:0045665	negative regulation of neuron differenti...	173	6	2.06	2.91262	0.01759	0.152093
salmon	GO:0043583	ear development	175	6	2.09	2.87081	0.01851	0.156378
salmon	GO:0040013	negative regulation of locomotion	226	7	2.7	2.59259	0.01879	0.157748
salmon	GO:0002089	lens morphogenesis in camera-type eye	18	2	0.21	9.52381	0.01911	0.159289
salmon	GO:0010288	response to lead ion	18	2	0.21	9.52381	0.01911	0.159289
salmon	GO:1902307	positive regulation of sodium ion transm...	18	2	0.21	9.52381	0.01911	0.159289
salmon	GO:0003281	ventricular septum development	48	3	0.57	5.26316	0.01950	0.16115
salmon	GO:0006893	Golgi to plasma membrane transport	48	3	0.57	5.26316	0.01950	0.16115
salmon	GO:0055001	muscle cell development	130	5	1.55	3.22581	0.01977	0.162426
salmon	GO:0043547	positive regulation of GTPase activity	454	11	5.42	2.02952	0.02028	0.165217
salmon	GO:0051642	centrosome localization	19	2	0.23	8.69565	0.02119	0.169537
salmon	GO:0048870	cell motility	1099	21	13.12	1.60061	0.02126	0.169691
salmon	GO:0051674	localization of cell	1099	21	13.12	1.60061	0.02126	0.169691
salmon	GO:0030198	extracellular matrix organization	342	9	4.08	2.20588	0.02158	0.171428
salmon	GO:0050906	detection of stimulus involved in sensor...	89	4	1.06	3.77358	0.02181	0.172584
salmon	GO:0043062	extracellular structure organization	343	9	4.09	2.20049	0.02194	0.173258
salmon	GO:0030032	lamellipodium assembly	51	3	0.61	4.91803	0.02288	0.177749
salmon	GO:0045662	negative regulation of myoblast differen...	20	2	0.24	8.33333	0.02336	0.179809
salmon	GO:0042471	ear morphogenesis	91	4	1.09	3.66972	0.02344	0.180218
salmon	GO:0051961	negative regulation of nervous system de...	238	7	2.84	2.46479	0.02413	0.183002
salmon	GO:1990138	neuron projection extension	137	5	1.64	3.04878	0.02416	0.183091
salmon	GO:0060627	regulation of vesicle-mediated transport	350	9	4.18	2.15311	0.02460	0.184546
salmon	GO:0042632	cholesterol homeostasis	53	3	0.63	4.7619	0.02530	0.18846
salmon	GO:0055092	sterol homeostasis	53	3	0.63	4.7619	0.02530	0.18846
salmon	GO:0032365	intracellular lipid transport	21	2	0.25	8	0.02562	0.188611
salmon	GO:0048596	embryonic camera-type eye morphogenesis	21	2	0.25	8	0.02562	0.188611
salmon	GO:0072273	metanephric nephron morphogenesis	21	2	0.25	8	0.02562	0.188611
salmon	GO:0050954	sensory perception of mechanical stimulu...	141	5	1.68	2.97619	0.02693	0.194893
salmon	GO:0010720	positive regulation of cell development	415	10	4.95	2.0202	0.02718	0.19607
salmon	GO:0007399	nervous system development	2129	35	25.41	1.37741	0.02765	0.198744
salmon	GO:0030261	chromosome condensation	22	2	0.26	7.69231	0.02797	0.199757
salmon	GO:0090181	regulation of cholesterol metabolic proc...	22	2	0.26	7.69231	0.02797	0.199757
salmon	GO:0030301	cholesterol transport	56	3	0.67	4.47761	0.02918	0.205189
salmon	GO:0032535	regulation of cellular component size	304	8	3.63	2.20386	0.02949	0.206646
salmon	GO:0044767	single-organism developmental process	4779	69	57.04	1.20968	0.03007	0.209902
salmon	GO:0060485	mesenchyme development	196	6	2.34	2.5641	0.03017	0.210311
salmon	GO:0050920	regulation of chemotaxis	146	5	1.74	2.87356	0.03068	0.212392
salmon	GO:0060560	developmental growth involved in morphog...	197	6	2.35	2.55319	0.03082	0.213067
salmon	GO:0015918	sterol transport	58	3	0.69	4.34783	0.03193	0.217228
salmon	GO:0019218	regulation of steroid metabolic process	58	3	0.69	4.34783	0.03193	0.217228
salmon	GO:0031175	neuron projection development	1011	19	12.07	1.57415	0.03240	0.219681
salmon	GO:0010591	regulation of lamellipodium assembly	24	2	0.29	6.89655	0.03290	0.222097
salmon	GO:0051294	establishment of spindle orientation	24	2	0.29	6.89655	0.03290	0.222097
salmon	GO:1900026	positive regulation of substrate adhesio...	24	2	0.29	6.89655	0.03290	0.222097
salmon	GO:0007017	microtubule-based process	553	12	6.6	1.81818	0.03322	0.223881
salmon	GO:0016477	cell migration	1016	19	12.13	1.56636	0.03383	0.225796
salmon	GO:0008203	cholesterol metabolic process	103	4	1.23	3.25203	0.03480	0.230737
salmon	GO:0021545	cranial nerve development	25	2	0.3	6.66667	0.03549	0.233911
salmon	GO:0050974	detection of mechanical stimulus involve...	25	2	0.3	6.66667	0.03549	0.233911
salmon	GO:0007266	Rho protein signal transduction	152	5	1.81	2.76243	0.03558	0.234077
salmon	GO:0061061	muscle structure development	497	11	5.93	1.85497	0.03598	0.235376
salmon	GO:0040008	regulation of growth	560	12	6.68	1.79641	0.03605	0.235527
salmon	GO:2000026	regulation of multicellular organismal d...	1373	24	16.39	1.46431	0.03624	0.236307
salmon	GO:0032414	positive regulation of ion transmembrane...	61	3	0.73	4.10959	0.03629	0.236545
salmon	GO:0090596	sensory organ morphogenesis	205	6	2.45	2.44898	0.03637	0.236924
salmon	GO:1902652	secondary alcohol metabolic process	105	4	1.25	3.2	0.03695	0.239305
salmon	GO:0008610	lipid biosynthetic process	564	12	6.73	1.78306	0.03775	0.241463
salmon	GO:0051146	striated muscle cell differentiation	207	6	2.47	2.42915	0.03785	0.241629
salmon	GO:0085029	extracellular matrix assembly	26	2	0.31	6.45161	0.03815	0.242476
salmon	GO:0051129	negative regulation of cellular componen...	565	12	6.74	1.78042	0.03818	0.242476
salmon	GO:0009581	detection of external stimulus	155	5	1.85	2.7027	0.03820	0.242476
salmon	GO:0045926	negative regulation of growth	208	6	2.48	2.41935	0.03861	0.244076
salmon	GO:0016049	cell growth	443	10	5.29	1.89036	0.03976	0.248781
salmon	GO:0048638	regulation of developmental growth	265	7	3.16	2.21519	0.03977	0.248781
salmon	GO:0003338	metanephros morphogenesis	27	2	0.32	6.25	0.04089	0.253684
salmon	GO:0045214	sarcomere organization	27	2	0.32	6.25	0.04089	0.253684
salmon	GO:0048048	embryonic eye morphogenesis	27	2	0.32	6.25	0.04089	0.253684
salmon	GO:0009582	detection of abiotic stimulus	159	5	1.9	2.63158	0.04187	0.256924
salmon	GO:0000226	microtubule cytoskeleton organization	386	9	4.61	1.95228	0.04197	0.257154
salmon	GO:0051271	negative regulation of cellular componen...	213	6	2.54	2.3622	0.04253	0.258917
salmon	GO:0051606	detection of stimulus	270	7	3.22	2.17391	0.04325	0.261872
salmon	GO:0032989	cellular component morphogenesis	1399	24	16.7	1.43713	0.04362	0.263398
salmon	GO:1901976	regulation of cell cycle checkpoint	28	2	0.33	6.06061	0.04369	0.263723
salmon	GO:0009653	anatomical structure morphogenesis	2357	37	28.13	1.31532	0.04385	0.26431
salmon	GO:0022612	gland morphogenesis	113	4	1.35	2.96296	0.04632	0.272335
salmon	GO:0048666	neuron development	1124	20	13.41	1.49142	0.04634	0.272373
salmon	GO:0021772	olfactory bulb development	29	2	0.35	5.71429	0.04657	0.273485
salmon	GO:0035137	hindlimb morphogenesis	29	2	0.35	5.71429	0.04657	0.273485
salmon	GO:0072210	metanephric nephron development	29	2	0.35	5.71429	0.04657	0.273485
salmon	GO:0008202	steroid metabolic process	218	6	2.6	2.30769	0.04669	0.273747
salmon	GO:0045595	regulation of cell differentiation	1267	22	15.12	1.45503	0.04700	0.274645
salmon	GO:0010923	negative regulation of phosphatase activ...	68	3	0.81	3.7037	0.04762	0.276557
salmon	GO:0016125	sterol metabolic process	115	4	1.37	2.91971	0.04885	0.281915
salmon	GO:0010508	positive regulation of autophagy	69	3	0.82	3.65854	0.04936	0.282519
salmon	GO:0032411	positive regulation of transporter activ...	69	3	0.82	3.65854	0.04936	0.282519
salmon	GO:0045921	positive regulation of exocytosis	69	3	0.82	3.65854	0.04936	0.282519
salmon	GO:0016601	Rac protein signal transduction	30	2	0.36	5.55556	0.04951	0.282983
salmon	GO:0031076	embryonic camera-type eye development	30	2	0.36	5.55556	0.04951	0.282983
salmon	GO:0032456	endocytic recycling	30	2	0.36	5.55556	0.04951	0.282983
salmon	GO:0040012	regulation of locomotion	656	13	7.83	1.66028	0.05035	0.285905
salmon	GO:0050769	positive regulation of neurogenesis	339	8	4.05	1.97531	0.05054	0.286595
salmon	GO:0018108	peptidyl-tyrosine phosphorylation	280	7	3.34	2.09581	0.05080	0.287323
salmon	GO:0010001	glial cell differentiation	168	5	2.01	2.48756	0.05090	0.287808
salmon	GO:0007098	centrosome cycle	70	3	0.84	3.57143	0.05113	0.288621
salmon	GO:1903729	regulation of plasma membrane organizati...	70	3	0.84	3.57143	0.05113	0.288621
salmon	GO:0018212	peptidyl-tyrosine modification	282	7	3.37	2.07715	0.05241	0.29321
salmon	GO:0021988	olfactory lobe development	31	2	0.37	5.40541	0.05252	0.293498
salmon	GO:0051293	establishment of spindle localization	31	2	0.37	5.40541	0.05252	0.293498
salmon	GO:0090184	positive regulation of kidney developmen...	31	2	0.37	5.40541	0.05252	0.293498
salmon	GO:0006892	post-Golgi vesicle-mediated transport	118	4	1.41	2.83688	0.05279	0.293969
salmon	GO:0034446	substrate adhesion-dependent cell spread...	71	3	0.85	3.52941	0.05294	0.293969
salmon	GO:0060840	artery development	71	3	0.85	3.52941	0.05294	0.293969
salmon	GO:2000177	regulation of neural precursor cell prol...	71	3	0.85	3.52941	0.05294	0.293969
salmon	GO:0044283	small molecule biosynthetic process	469	10	5.6	1.78571	0.05460	0.298968
salmon	GO:0048863	stem cell differentiation	227	6	2.71	2.21402	0.05480	0.299818
salmon	GO:0051093	negative regulation of developmental pro...	666	13	7.95	1.63522	0.05551	0.302713
salmon	GO:0001960	negative regulation of cytokine-mediated...	32	2	0.38	5.26316	0.05560	0.302793
salmon	GO:0007628	adult walking behavior	32	2	0.38	5.26316	0.05560	0.302793
salmon	GO:0043300	regulation of leukocyte degranulation	32	2	0.38	5.26316	0.05560	0.302793
tan	GO:0010821	regulation of mitochondrion organization	204	11	3.97	2.77078	0.0022	0.038941
tan	GO:0015802	basic amino acid transport	14	3	0.27	11.1111	0.0023	0.04025
tan	GO:0097284	hepatocyte apoptotic process	14	3	0.27	11.1111	0.0023	0.04025
tan	GO:0006725	cellular aromatic compound metabolic pro...	5019	119	97.61	1.21914	0.0039	0.0576521
tan	GO:1901360	organic cyclic compound metabolic proces...	5188	122	100.9	1.20912	0.0045	0.0630439
tan	GO:0046483	heterocycle metabolic process	5009	117	97.42	1.20099	0.0074	0.088439
tan	GO:0042133	neurotransmitter metabolic process	22	3	0.43	6.97674	0.0085	0.0979719
tan	GO:0090199	regulation of release of cytochrome c fr...	42	4	0.82	4.87805	0.0088	0.100222
tan	GO:0019748	secondary metabolic process	43	4	0.84	4.7619	0.0095	0.104635
tan	GO:0006397	mRNA processing	429	16	8.34	1.91847	0.0099	0.107161
tan	GO:0035235	ionotropic glutamate receptor signaling ...	24	3	0.47	6.38298	0.0109	0.114291
tan	GO:0006941	striated muscle contraction	125	7	2.43	2.88066	0.0111	0.114668
tan	GO:0061512	protein localization to cilium	25	3	0.49	6.12245	0.0122	0.120619
tan	GO:0009308	amine metabolic process	195	9	3.79	2.37467	0.0141	0.132679
tan	GO:0006020	inositol metabolic process	10	2	0.19	10.5263	0.0153	0.139709
tan	GO:0006047	UDP-N-acetylglucosamine metabolic proces...	10	2	0.19	10.5263	0.0153	0.139709
tan	GO:0010826	negative regulation of centrosome duplic...	10	2	0.19	10.5263	0.0153	0.139709
tan	GO:0015791	polyol transport	10	2	0.19	10.5263	0.0153	0.139709
tan	GO:0046606	negative regulation of centrosome cycle	10	2	0.19	10.5263	0.0153	0.139709
tan	GO:0072531	pyrimidine-containing compound transmemb...	10	2	0.19	10.5263	0.0153	0.139709
tan	GO:0001510	RNA methylation	50	4	0.97	4.12371	0.0160	0.143885
tan	GO:0006568	tryptophan metabolic process	11	2	0.21	9.52381	0.0185	0.156359
tan	GO:0034390	smooth muscle cell apoptotic process	11	2	0.21	9.52381	0.0185	0.156359
tan	GO:0034391	regulation of smooth muscle cell apoptot...	11	2	0.21	9.52381	0.0185	0.156359
tan	GO:0043455	regulation of secondary metabolic proces...	11	2	0.21	9.52381	0.0185	0.156359
tan	GO:0006140	regulation of nucleotide metabolic proce...	171	8	3.33	2.4024	0.0187	0.157321
tan	GO:0000281	mitotic cytokinesis	30	3	0.58	5.17241	0.0200	0.163548
tan	GO:0003009	skeletal muscle contraction	30	3	0.58	5.17241	0.0200	0.163548
tan	GO:0045851	pH reduction	30	3	0.58	5.17241	0.0200	0.163548
tan	GO:0010155	regulation of proton transport	12	2	0.23	8.69565	0.0219	0.173081
tan	GO:0009225	nucleotide-sugar metabolic process	31	3	0.6	5	0.0219	0.173081
tan	GO:0007005	mitochondrion organization	714	22	13.89	1.58387	0.0222	0.174491
tan	GO:0008637	apoptotic mitochondrial changes	113	6	2.2	2.72727	0.0230	0.178062
tan	GO:0001836	release of cytochrome c from mitochondri...	56	4	1.09	3.66972	0.0233	0.179485
tan	GO:0006807	nitrogen compound metabolic process	5892	131	114.59	1.14321	0.0234	0.179979
tan	GO:0016071	mRNA metabolic process	599	19	11.65	1.6309	0.0250	0.186571
tan	GO:0006684	sphingomyelin metabolic process	13	2	0.25	8	0.0255	0.188611
tan	GO:0051589	negative regulation of neurotransmitter ...	13	2	0.25	8	0.0255	0.188611
tan	GO:0022613	ribonucleoprotein complex biogenesis	363	13	7.06	1.84136	0.0255	0.188611
tan	GO:0008380	RNA splicing	364	13	7.08	1.83616	0.0260	0.190984
tan	GO:0006139	nucleobase-containing compound metabolic...	4868	110	94.68	1.16181	0.0283	0.201541
tan	GO:0006586	indolalkylamine metabolic process	14	2	0.27	7.40741	0.0294	0.206159
tan	GO:0006677	glycosylceramide metabolic process	14	2	0.27	7.40741	0.0294	0.206159
tan	GO:0042402	cellular biogenic amine catabolic proces...	14	2	0.27	7.40741	0.0294	0.206159
tan	GO:0048148	behavioral response to cocaine	14	2	0.27	7.40741	0.0294	0.206159
tan	GO:2000251	positive regulation of actin cytoskeleto...	14	2	0.27	7.40741	0.0294	0.206159
tan	GO:0044106	cellular amine metabolic process	188	8	3.66	2.18579	0.0308	0.213002
tan	GO:0000910	cytokinesis	121	6	2.35	2.55319	0.0308	0.213002
tan	GO:0009310	amine catabolic process	15	2	0.29	6.89655	0.0335	0.224488
tan	GO:0046902	regulation of mitochondrial membrane per...	63	4	1.23	3.25203	0.0341	0.226919
tan	GO:0006839	mitochondrial transport	265	10	5.15	1.94175	0.0347	0.23053
tan	GO:0007283	spermatogenesis	342	12	6.65	1.80451	0.0356	0.234077
tan	GO:0048232	male gamete generation	343	12	6.67	1.7991	0.0363	0.236545
tan	GO:0008152	metabolic process	10082	209	196.08	1.06589	0.0366	0.237421
tan	GO:0061640	cytoskeleton-dependent cytokinesis	38	3	0.74	4.05405	0.0372	0.24015
tan	GO:2001239	regulation of extrinsic apoptotic signal...	38	3	0.74	4.05405	0.0372	0.24015
tan	GO:0006885	regulation of pH	65	4	1.26	3.1746	0.0376	0.241029
tan	GO:0006884	cell volume homeostasis	16	2	0.31	6.45161	0.0378	0.241463
tan	GO:0007035	vacuolar acidification	16	2	0.31	6.45161	0.0378	0.241463
tan	GO:0007141	male meiosis I	16	2	0.31	6.45161	0.0378	0.241463
tan	GO:0009074	aromatic amino acid family catabolic pro...	16	2	0.31	6.45161	0.0378	0.241463
tan	GO:0016338	calcium-independent cell-cell adhesion v...	16	2	0.31	6.45161	0.0378	0.241463
tan	GO:0032225	regulation of synaptic transmission, dop...	16	2	0.31	6.45161	0.0378	0.241463
tan	GO:0042438	melanin biosynthetic process	16	2	0.31	6.45161	0.0378	0.241463
tan	GO:0090201	negative regulation of release of cytoch...	16	2	0.31	6.45161	0.0378	0.241463
tan	GO:0034641	cellular nitrogen compound metabolic pro...	5627	124	109.44	1.13304	0.0385	0.243534
tan	GO:0032259	methylation	308	11	5.99	1.83639	0.0388	0.244892
tan	GO:0036498	IRE1-mediated unfolded protein response	66	4	1.28	3.125	0.0394	0.247513
tan	GO:0046580	negative regulation of Ras protein signa...	39	3	0.76	3.94737	0.0398	0.248781
tan	GO:0090305	nucleic acid phosphodiester bond hydroly...	235	9	4.57	1.96937	0.0405	0.251902
tan	GO:0090559	regulation of membrane permeability	67	4	1.3	3.07692	0.0413	0.255012
tan	GO:0006576	cellular biogenic amine metabolic proces...	164	7	3.19	2.19436	0.0413	0.255012
tan	GO:0006582	melanin metabolic process	17	2	0.33	6.06061	0.0423	0.258143
tan	GO:0042537	benzene-containing compound metabolic pr...	17	2	0.33	6.06061	0.0423	0.258143
tan	GO:0010823	negative regulation of mitochondrion org...	40	3	0.78	3.84615	0.0424	0.258283
tan	GO:0050879	multicellular organismal movement	40	3	0.78	3.84615	0.0424	0.258283
tan	GO:0050881	musculoskeletal movement	40	3	0.78	3.84615	0.0424	0.258283
tan	GO:0051058	negative regulation of small GTPase medi...	40	3	0.78	3.84615	0.0424	0.258283
tan	GO:1900542	regulation of purine nucleotide metaboli...	165	7	3.21	2.18069	0.0425	0.258813
tan	GO:0030004	cellular monovalent inorganic cation hom...	68	4	1.32	3.0303	0.0433	0.262096
tan	GO:0030814	regulation of cAMP metabolic process	99	5	1.93	2.59067	0.0439	0.264374
tan	GO:0000387	spliceosomal snRNP assembly	41	3	0.8	3.75	0.0451	0.267393
tan	GO:0006312	mitotic recombination	41	3	0.8	3.75	0.0451	0.267393
tan	GO:0007215	glutamate receptor signaling pathway	69	4	1.34	2.98507	0.0452	0.267788
tan	GO:0006865	amino acid transport	133	6	2.59	2.3166	0.0455	0.269406
tan	GO:0045978	negative regulation of nucleoside metabo...	18	2	0.35	5.71429	0.0470	0.274645
tan	GO:0090140	regulation of mitochondrial fission	18	2	0.35	5.71429	0.0470	0.274645
tan	GO:1903579	negative regulation of ATP metabolic pro...	18	2	0.35	5.71429	0.0470	0.274645
tan	GO:0016054	organic acid catabolic process	205	8	3.99	2.00501	0.0473	0.275757
tan	GO:0046395	carboxylic acid catabolic process	205	8	3.99	2.00501	0.0473	0.275757
tan	GO:0006281	DNA repair	479	15	9.32	1.60944	0.0477	0.276803
tan	GO:0036297	interstrand cross-link repair	42	3	0.82	3.65854	0.0479	0.277884
tan	GO:0016241	regulation of macroautophagy	103	5	2	2.5	0.0505	0.286595
tan	GO:0003416	endochondral bone growth	19	2	0.37	5.40541	0.0519	0.291901
tan	GO:0071480	cellular response to gamma radiation	19	2	0.37	5.40541	0.0519	0.291901
tan	GO:0006396	RNA processing	782	22	15.21	1.44642	0.0524	0.29321
tan	GO:0022402	cell cycle process	1184	31	23.03	1.34607	0.0544	0.298117
tan	GO:0048747	muscle fiber development	45	3	0.88	3.40909	0.0568	0.307826
tan	GO:0060395	SMAD protein signal transduction	45	3	0.88	3.40909	0.0568	0.307826
tan	GO:0044550	secondary metabolite biosynthetic proces...	20	2	0.39	5.12821	0.0569	0.308119
tan	GO:0098868	bone growth	20	2	0.39	5.12821	0.0569	0.308119
tan	GO:0006974	cellular response to DNA damage stimulus	747	21	14.53	1.44529	0.0575	0.310197
tan	GO:0030808	regulation of nucleotide biosynthetic pr...	108	5	2.1	2.38095	0.0596	0.317015
tan	GO:1900371	regulation of purine nucleotide biosynth...	108	5	2.1	2.38095	0.0596	0.317015
tan	GO:0010332	response to gamma radiation	46	3	0.89	3.37079	0.0599	0.317937
tan	GO:0042220	response to cocaine	46	3	0.89	3.37079	0.0599	0.317937
tan	GO:0007224	smoothened signaling pathway	109	5	2.12	2.35849	0.0615	0.323185
tan	GO:0042987	amyloid precursor protein catabolic proc...	21	2	0.41	4.87805	0.0621	0.324861
tan	GO:0051181	cofactor transport	21	2	0.41	4.87805	0.0621	0.324861
tan	GO:1903047	mitotic cell cycle process	800	22	15.56	1.41388	0.0638	0.328875
tan	GO:0015931	nucleobase-containing compound transport	182	7	3.54	1.9774	0.0652	0.331279
tan	GO:0008306	associative learning	78	4	1.52	2.63158	0.0654	0.331957
tan	GO:0010507	negative regulation of autophagy	48	3	0.93	3.22581	0.0664	0.334581
tan	GO:0051453	regulation of intracellular pH	48	3	0.93	3.22581	0.0664	0.334581
tan	GO:0070585	protein localization to mitochondrion	183	7	3.56	1.96629	0.0667	0.335672
tan	GO:0016242	negative regulation of macroautophagy	22	2	0.43	4.65116	0.0675	0.338342
tan	GO:0030488	tRNA methylation	22	2	0.43	4.65116	0.0675	0.338342
tan	GO:0097352	autophagosome maturation	22	2	0.43	4.65116	0.0675	0.338342
tan	GO:0030838	positive regulation of actin filament po...	79	4	1.54	2.5974	0.0679	0.338683
tan	GO:0051216	cartilage development	148	6	2.88	2.08333	0.0692	0.341328
tan	GO:0046148	pigment biosynthetic process	49	3	0.95	3.15789	0.0697	0.343457
tan	GO:0009062	fatty acid catabolic process	80	4	1.56	2.5641	0.0704	0.345719
tan	GO:0006310	DNA recombination	262	9	5.1	1.76471	0.0706	0.346193
tan	GO:0006626	protein targeting to mitochondrion	149	6	2.9	2.06897	0.0709	0.347241
tan	GO:0051168	nuclear export	150	6	2.92	2.05479	0.0728	0.352083
tan	GO:0006862	nucleotide transport	23	2	0.45	4.44444	0.0730	0.352456
tan	GO:0009072	aromatic amino acid family metabolic pro...	23	2	0.45	4.44444	0.0730	0.352456
tan	GO:0042430	indole-containing compound metabolic pro...	23	2	0.45	4.44444	0.0730	0.352456
tan	GO:0046487	glyoxylate metabolic process	23	2	0.45	4.44444	0.0730	0.352456
tan	GO:0097576	vacuole fusion	23	2	0.45	4.44444	0.0730	0.352456
tan	GO:0090304	nucleic acid metabolic process	4352	96	84.64	1.13422	0.0752	0.358866
tan	GO:0010833	telomere maintenance via telomere length...	82	4	1.59	2.51572	0.0756	0.359906
tan	GO:0030641	regulation of cellular pH	51	3	0.99	3.0303	0.0766	0.363375
tan	GO:0018958	phenol-containing compound metabolic pro...	83	4	1.61	2.48447	0.0783	0.366633
tan	GO:0002063	chondrocyte development	24	2	0.47	4.25532	0.0786	0.366715
tan	GO:0006779	porphyrin-containing compound biosynthet...	24	2	0.47	4.25532	0.0786	0.366715
tan	GO:0048741	skeletal muscle fiber development	24	2	0.47	4.25532	0.0786	0.366715
tan	GO:1901099	negative regulation of signal transducti...	24	2	0.47	4.25532	0.0786	0.366715
tan	GO:2001240	negative regulation of extrinsic apoptot...	24	2	0.47	4.25532	0.0786	0.366715
tan	GO:0010822	positive regulation of mitochondrion org...	154	6	3	2	0.0803	0.371883
tan	GO:0051236	establishment of RNA localization	154	6	3	2	0.0803	0.371883
tan	GO:0010506	regulation of autophagy	192	7	3.73	1.87668	0.0814	0.374559
tan	GO:0061448	connective tissue development	192	7	3.73	1.87668	0.0814	0.374559
tan	GO:1901617	organic hydroxy compound biosynthetic pr...	192	7	3.73	1.87668	0.0814	0.374559
tan	GO:0006260	DNA replication	310	10	6.03	1.65837	0.0815	0.374848
tan	GO:0044282	small molecule catabolic process	310	10	6.03	1.65837	0.0815	0.374848
tan	GO:0030799	regulation of cyclic nucleotide metaboli...	119	5	2.31	2.1645	0.0826	0.37803
tan	GO:0022618	ribonucleoprotein complex assembly	193	7	3.75	1.86667	0.0831	0.379392
tan	GO:1900543	negative regulation of purine nucleotide...	53	3	1.03	2.91262	0.0839	0.380829
tan	GO:0048285	organelle fission	521	15	10.13	1.48075	0.0844	0.38258
tan	GO:0001963	synaptic transmission, dopaminergic	25	2	0.49	4.08163	0.0844	0.38258
tan	GO:0007143	female meiotic division	25	2	0.49	4.08163	0.0844	0.38258
tan	GO:0070528	protein kinase C signaling	25	2	0.49	4.08163	0.0844	0.38258
tan	GO:0033043	regulation of organelle organization	964	25	18.75	1.33333	0.0860	0.386346
tan	GO:0030817	regulation of cAMP biosynthetic process	86	4	1.67	2.39521	0.0866	0.387655
tan	GO:0006261	DNA-dependent DNA replication	121	5	2.35	2.12766	0.0872	0.38904
tan	GO:0009411	response to UV	121	5	2.35	2.12766	0.0872	0.38904
tan	GO:0046058	cAMP metabolic process	121	5	2.35	2.12766	0.0872	0.38904
tan	GO:0000377	RNA splicing, via transesterification re...	274	9	5.33	1.68856	0.0875	0.390119
tan	GO:0000398	mRNA splicing, via spliceosome	274	9	5.33	1.68856	0.0875	0.390119
tan	GO:0030204	chondroitin sulfate metabolic process	54	3	1.05	2.85714	0.0876	0.390305
tan	GO:1902108	regulation of mitochondrial membrane per...	54	3	1.05	2.85714	0.0876	0.390305
tan	GO:0030968	endoplasmic reticulum unfolded protein r...	122	5	2.37	2.1097	0.0896	0.397716
tan	GO:0045761	regulation of adenylate cyclase activity	55	3	1.07	2.80374	0.0914	0.402681
tan	GO:0045980	negative regulation of nucleotide metabo...	55	3	1.07	2.80374	0.0914	0.402681
tan	GO:0015992	proton transport	123	5	2.39	2.09205	0.0920	0.404172
tan	GO:0032104	regulation of response to extracellular ...	123	5	2.39	2.09205	0.0920	0.404172
tan	GO:0032107	regulation of response to nutrient level...	123	5	2.39	2.09205	0.0920	0.404172
tan	GO:0000375	RNA splicing, via transesterification re...	278	9	5.41	1.66359	0.0936	0.408788
tan	GO:0001541	ovarian follicle development	56	3	1.09	2.75229	0.0952	0.414514
tan	GO:0051588	regulation of neurotransmitter transport	56	3	1.09	2.75229	0.0952	0.414514
tan	GO:0006405	RNA export from nucleus	89	4	1.73	2.31214	0.0953	0.41486
tan	GO:0007276	gamete generation	446	13	8.67	1.49942	0.0961	0.416627
tan	GO:0014904	myotube cell development	27	2	0.53	3.77358	0.0963	0.416774
tan	GO:0032201	telomere maintenance via semi-conservati...	27	2	0.53	3.77358	0.0963	0.416774
tan	GO:0033014	tetrapyrrole biosynthetic process	27	2	0.53	3.77358	0.0963	0.416774
tan	GO:0045214	sarcomere organization	27	2	0.53	3.77358	0.0963	0.416774
tan	GO:0051452	intracellular pH reduction	27	2	0.53	3.77358	0.0963	0.416774
tan	GO:0090200	positive regulation of release of cytoch...	27	2	0.53	3.77358	0.0963	0.416774
tan	GO:0098534	centriole assembly	27	2	0.53	3.77358	0.0963	0.416774
tan	GO:2000249	regulation of actin cytoskeleton reorgan...	27	2	0.53	3.77358	0.0963	0.416774
tan	GO:0001505	regulation of neurotransmitter levels	162	6	3.15	1.90476	0.0966	0.417983
tan	GO:0006818	hydrogen transport	125	5	2.43	2.05761	0.0969	0.418272
tan	GO:0034620	cellular response to unfolded protein	125	5	2.43	2.05761	0.0969	0.418272
tan	GO:0071166	ribonucleoprotein complex localization	90	4	1.75	2.28571	0.0983	0.42297
tan	GO:0042440	pigment metabolic process	57	3	1.11	2.7027	0.0991	0.425047
tan	GO:0050654	chondroitin sulfate proteoglycan metabol...	57	3	1.11	2.7027	0.0991	0.425047
tan	GO:0030048	actin filament-based movement	91	4	1.77	2.25989	0.1013	0.433004
tan	GO:0071826	ribonucleoprotein complex subunit organi...	203	7	3.95	1.77215	0.1017	0.434436
tan	GO:0001975	response to amphetamine	28	2	0.54	3.7037	0.1024	0.436498
tan	GO:0045003	double-strand break repair via synthesis...	28	2	0.54	3.7037	0.1024	0.436498
tan	GO:0030819	positive regulation of cAMP biosynthetic...	58	3	1.13	2.65487	0.1031	0.437772
tan	GO:0007006	mitochondrial membrane organization	93	4	1.81	2.20994	0.1075	0.45172
tan	GO:0007281	germ cell development	167	6	3.25	1.84615	0.1076	0.451763
tan	GO:0022412	cellular process involved in reproductio...	206	7	4.01	1.74564	0.1077	0.452035
tan	GO:0000266	mitochondrial fission	29	2	0.56	3.57143	0.1086	0.45539
tan	GO:0015872	dopamine transport	29	2	0.56	3.57143	0.1086	0.45539
tan	GO:0072348	sulfur compound transport	29	2	0.56	3.57143	0.1086	0.45539
tan	GO:0008589	regulation of smoothened signaling pathw...	60	3	1.17	2.5641	0.1113	0.463619
tan	GO:0019725	cellular homeostasis	678	18	13.19	1.36467	0.1122	0.466301
red	GO:0090304	nucleic acid metabolic process	4352	227	183.39	1.2378	5.1e-05	0.00176653
red	GO:0016070	RNA metabolic process	3887	204	163.8	1.24542	0.00012	0.003761
red	GO:1901360	organic cyclic compound metabolic proces...	5188	261	218.62	1.19385	0.00013	0.0040304
red	GO:0034641	cellular nitrogen compound metabolic pro...	5627	279	237.12	1.17662	0.00018	0.00532577
red	GO:0031497	chromatin assembly	109	14	4.59	3.05011	0.00019	0.00556429
red	GO:0009889	regulation of biosynthetic process	3541	187	149.22	1.25318	0.00019	0.00556429
red	GO:0031326	regulation of cellular biosynthetic proc...	3497	185	147.36	1.25543	0.00019	0.00556429
red	GO:0006139	nucleobase-containing compound metabolic...	4868	245	205.13	1.19436	0.00026	0.00739858
red	GO:0051171	regulation of nitrogen compound metaboli...	3614	189	152.29	1.24105	0.00030	0.0084176
red	GO:0007059	chromosome segregation	248	23	10.45	2.20096	0.00033	0.00911926
red	GO:0006807	nitrogen compound metabolic process	5892	288	248.29	1.15993	0.00038	0.0103026
red	GO:0006725	cellular aromatic compound metabolic pro...	5019	250	211.5	1.18203	0.00043	0.0112337
red	GO:0006333	chromatin assembly or disassembly	132	15	5.56	2.69784	0.00044	0.0114354
red	GO:0010556	regulation of macromolecule biosynthetic...	3353	176	141.29	1.24566	0.00045	0.0116202
red	GO:0006334	nucleosome assembly	92	12	3.88	3.09278	0.00047	0.0120284
red	GO:0046483	heterocycle metabolic process	5009	249	211.08	1.17965	0.00051	0.0128717
red	GO:0001817	regulation of cytokine production	463	35	19.51	1.79395	0.00060	0.0145229
red	GO:0065004	protein-DNA complex assembly	137	15	5.77	2.59965	0.00066	0.015581
red	GO:0044237	cellular metabolic process	8781	406	370.03	1.09721	0.00066	0.015581
red	GO:0030002	cellular anion homeostasis	11	4	0.46	8.69565	0.00081	0.0183875
red	GO:0030320	cellular monovalent inorganic anion home...	11	4	0.46	8.69565	0.00081	0.0183875
red	GO:0051276	chromosome organization	961	61	40.5	1.50617	0.00082	0.0185725
red	GO:2001141	regulation of RNA biosynthetic process	2957	156	124.61	1.25191	0.00089	0.0198008
red	GO:0051252	regulation of RNA metabolic process	3053	160	128.65	1.24368	0.00101	0.0217015
red	GO:0045143	homologous chromosome segregation	39	7	1.64	4.26829	0.00108	0.0228873
red	GO:0034728	nucleosome organization	115	13	4.85	2.68041	0.00109	0.0230264
red	GO:0071704	organic substance metabolic process	9023	414	380.22	1.08884	0.00113	0.0235984
red	GO:0071824	protein-DNA complex subunit organization	160	16	6.74	2.37389	0.00118	0.0244199
red	GO:0031323	regulation of cellular metabolic process	4943	243	208.29	1.16664	0.00130	0.0259612
red	GO:2000112	regulation of cellular macromolecule bio...	3270	169	137.8	1.22642	0.00131	0.0260316
red	GO:0032774	RNA biosynthetic process	3227	167	135.98	1.22812	0.00134	0.0265228
red	GO:0019219	regulation of nucleobase-containing comp...	3338	172	140.66	1.22281	0.00134	0.0265228
red	GO:0007129	synapsis	30	6	1.26	4.7619	0.00136	0.0268393
red	GO:1903506	regulation of nucleic acid-templated tra...	2942	154	123.97	1.24224	0.00137	0.0269308
red	GO:0006702	androgen biosynthetic process	13	4	0.55	7.27273	0.00165	0.0309221
red	GO:0035428	hexose transmembrane transport	13	4	0.55	7.27273	0.00165	0.0309221
red	GO:0072202	cell differentiation involved in metanep...	13	4	0.55	7.27273	0.00165	0.0309221
red	GO:1904659	glucose transmembrane transport	13	4	0.55	7.27273	0.00165	0.0309221
red	GO:0001819	positive regulation of cytokine producti...	313	25	13.19	1.89538	0.00167	0.0312678
red	GO:0044238	primary metabolic process	8760	402	369.14	1.08902	0.00173	0.0320625
red	GO:0006323	DNA packaging	137	14	5.77	2.42634	0.00191	0.0349471
red	GO:0006355	regulation of transcription, DNA-templat...	2924	152	123.22	1.23357	0.00200	0.0363291
red	GO:0032776	DNA methylation on cytosine	14	4	0.59	6.77966	0.00223	0.0393334
red	GO:0055083	monovalent inorganic anion homeostasis	14	4	0.59	6.77966	0.00223	0.0393334
red	GO:0097659	nucleic acid-templated transcription	3112	160	131.14	1.22007	0.00235	0.0408404
red	GO:0060255	regulation of macromolecule metabolic pr...	4877	238	205.51	1.15809	0.00237	0.0410459
red	GO:0098813	nuclear chromosome segregation	187	17	7.88	2.15736	0.00238	0.0410775
red	GO:0006351	transcription, DNA-templated	3099	159	130.59	1.21755	0.00266	0.0445328
red	GO:0043170	macromolecule metabolic process	7775	360	327.63	1.0988	0.00283	0.0463741
red	GO:0008152	metabolic process	10082	453	424.85	1.06626	0.00295	0.0479107
red	GO:0009059	macromolecule biosynthetic process	4485	220	189	1.16402	0.00305	0.0490982
red	GO:0031327	negative regulation of cellular biosynth...	1261	73	53.14	1.37373	0.00309	0.0496625
red	GO:0009890	negative regulation of biosynthetic proc...	1283	74	54.06	1.36885	0.00318	0.0505829
red	GO:0080090	regulation of primary metabolic process	4862	236	204.88	1.15189	0.00340	0.0528275
red	GO:0008209	androgen metabolic process	25	5	1.05	4.7619	0.00344	0.0531204
red	GO:0070528	protein kinase C signaling	25	5	1.05	4.7619	0.00344	0.0531204
red	GO:0001816	cytokine production	513	35	21.62	1.61887	0.00344	0.0531204
red	GO:0001822	kidney development	227	19	9.57	1.98537	0.00347	0.0533785
red	GO:0009057	macromolecule catabolic process	1083	64	45.64	1.40228	0.00350	0.0536346
red	GO:0044260	cellular macromolecule metabolic process	7290	339	307.2	1.10352	0.00357	0.0541293
red	GO:0006310	DNA recombination	262	21	11.04	1.90217	0.00365	0.0547636
red	GO:0071103	DNA conformation change	196	17	8.26	2.05811	0.00387	0.0574212
red	GO:0010558	negative regulation of macromolecule bio...	1212	70	51.07	1.37067	0.00398	0.0582786
red	GO:0048285	organelle fission	521	35	21.95	1.59453	0.00440	0.0622069
red	GO:0034645	cellular macromolecule biosynthetic proc...	4357	213	183.6	1.16013	0.00443	0.062324
red	GO:1901362	organic cyclic compound biosynthetic pro...	3746	186	157.85	1.17833	0.00457	0.0639354
red	GO:0000280	nuclear division	485	33	20.44	1.61448	0.00463	0.0645053
red	GO:0044271	cellular nitrogen compound biosynthetic ...	4156	204	175.13	1.16485	0.00466	0.0648783
red	GO:0060393	regulation of pathway-restricted SMAD pr...	50	7	2.11	3.31754	0.00471	0.065348
red	GO:0034219	carbohydrate transmembrane transport	17	4	0.72	5.55556	0.00479	0.0660021
red	GO:0071875	adrenergic receptor signaling pathway	17	4	0.72	5.55556	0.00479	0.0660021
red	GO:0090049	regulation of cell migration involved in...	17	4	0.72	5.55556	0.00479	0.0660021
red	GO:0046685	response to arsenic-containing substance	27	5	1.14	4.38596	0.00488	0.0665575
red	GO:1901685	glutathione derivative metabolic process	27	5	1.14	4.38596	0.00488	0.0665575
red	GO:1901687	glutathione derivative biosynthetic proc...	27	5	1.14	4.38596	0.00488	0.0665575
red	GO:0010468	regulation of gene expression	3574	178	150.61	1.18186	0.00506	0.0684548
red	GO:0030968	endoplasmic reticulum unfolded protein r...	122	12	5.14	2.33463	0.00534	0.0710306
red	GO:0019438	aromatic compound biosynthetic process	3647	181	153.68	1.17777	0.00539	0.0712402
red	GO:0034508	centromere complex assembly	39	6	1.64	3.65854	0.00544	0.0715714
red	GO:0000724	double-strand break repair via homologou...	138	13	5.82	2.23368	0.00551	0.0721146
red	GO:0000725	recombinational repair	138	13	5.82	2.23368	0.00551	0.0721146
red	GO:0044249	cellular biosynthetic process	5277	252	222.37	1.13325	0.00556	0.0725799
red	GO:0045003	double-strand break repair via synthesis...	28	5	1.18	4.23729	0.00574	0.0736847
red	GO:0009410	response to xenobiotic stimulus	139	13	5.86	2.21843	0.00585	0.0748576
red	GO:0006940	regulation of smooth muscle contraction	52	7	2.19	3.19635	0.00586	0.0748902
red	GO:0034654	nucleobase-containing compound biosynthe...	3587	178	151.15	1.17764	0.00591	0.0753375
red	GO:0051241	negative regulation of multicellular org...	845	51	35.61	1.43218	0.00595	0.0757033
red	GO:0019222	regulation of metabolic process	5663	268	238.64	1.12303	0.00637	0.0795359
red	GO:0034620	cellular response to unfolded protein	125	12	5.27	2.27704	0.00647	0.0804844
red	GO:0060389	pathway-restricted SMAD protein phosphor...	53	7	2.23	3.13901	0.00652	0.080906
red	GO:0072001	renal system development	241	19	10.16	1.87008	0.00659	0.0815731
red	GO:0070849	response to epidermal growth factor	29	5	1.22	4.09836	0.00670	0.0826004
red	GO:0010467	gene expression	4582	221	193.08	1.1446	0.00702	0.0855775
red	GO:0006705	mineralocorticoid biosynthetic process	10	3	0.42	7.14286	0.00715	0.0866889
red	GO:0032352	positive regulation of hormone metabolic...	10	3	0.42	7.14286	0.00715	0.0866889
red	GO:0034975	protein folding in endoplasmic reticulum	10	3	0.42	7.14286	0.00715	0.0866889
red	GO:0036500	ATF6-mediated unfolded protein response	10	3	0.42	7.14286	0.00715	0.0866889
red	GO:0019941	modification-dependent protein catabolic...	538	35	22.67	1.54389	0.00718	0.086843
red	GO:0042446	hormone biosynthetic process	54	7	2.28	3.07018	0.00722	0.0871694
red	GO:0060004	reflex	19	4	0.8	5	0.00730	0.0876611
red	GO:0017148	negative regulation of translation	127	12	5.35	2.24299	0.00732	0.0876916
red	GO:0001656	metanephros development	68	8	2.87	2.78746	0.00756	0.0899233
red	GO:0006302	double-strand break repair	210	17	8.85	1.9209	0.00766	0.0908438
red	GO:0045132	meiotic chromosome segregation	55	7	2.32	3.01724	0.00798	0.0931541
red	GO:0034976	response to endoplasmic reticulum stress	246	19	10.37	1.83221	0.00815	0.0945344
red	GO:0090316	positive regulation of intracellular pro...	230	18	9.69	1.85759	0.00866	0.0990207
red	GO:0045815	positive regulation of gene expression, ...	56	7	2.36	2.9661	0.00880	0.100222
red	GO:0043535	regulation of blood vessel endothelial c...	43	6	1.81	3.31492	0.00882	0.100223
red	GO:0021511	spinal cord patterning	20	4	0.84	4.7619	0.00882	0.100223
red	GO:0043632	modification-dependent macromolecule cat...	546	35	23.01	1.52108	0.00894	0.100731
red	GO:0002042	cell migration involved in sprouting ang...	31	5	1.31	3.81679	0.00894	0.100731
red	GO:0018130	heterocycle biosynthetic process	3646	179	153.64	1.16506	0.00897	0.1009
red	GO:0006805	xenobiotic metabolic process	131	12	5.52	2.17391	0.00929	0.1034
red	GO:0008212	mineralocorticoid metabolic process	11	3	0.46	6.52174	0.00953	0.104679
red	GO:0042340	keratan sulfate catabolic process	11	3	0.46	6.52174	0.00953	0.104679
red	GO:0043476	pigment accumulation	11	3	0.46	6.52174	0.00953	0.104679
red	GO:0043482	cellular pigment accumulation	11	3	0.46	6.52174	0.00953	0.104679
red	GO:0031100	organ regeneration	71	8	2.99	2.67559	0.00976	0.10668
red	GO:0006511	ubiquitin-dependent protein catabolic pr...	530	34	22.33	1.52262	0.00978	0.106725
red	GO:0007126	meiotic nuclear division	132	12	5.56	2.15827	0.00985	0.106843
red	GO:0051145	smooth muscle cell differentiation	44	6	1.85	3.24324	0.00986	0.106843
red	GO:0070192	chromosome organization involved in meio...	44	6	1.85	3.24324	0.00986	0.106843
red	GO:0034249	negative regulation of cellular amide me...	133	12	5.6	2.14286	0.01042	0.110644
red	GO:0035967	cellular response to topologically incor...	133	12	5.6	2.14286	0.01042	0.110644
red	GO:0045648	positive regulation of erythrocyte diffe...	21	4	0.88	4.54545	0.01054	0.111623
red	GO:0006749	glutathione metabolic process	45	6	1.9	3.15789	0.01098	0.114668
red	GO:1901576	organic substance biosynthetic process	5344	252	225.19	1.11906	0.01102	0.114668
red	GO:0071466	cellular response to xenobiotic stimulus	134	12	5.65	2.12389	0.01103	0.114668
red	GO:0030900	forebrain development	326	23	13.74	1.67394	0.01106	0.114668
red	GO:0009058	biosynthetic process	5418	255	228.31	1.1169	0.01146	0.117047
red	GO:0051898	negative regulation of protein kinase B ...	33	5	1.39	3.59712	0.01166	0.117832
red	GO:0046661	male sex differentiation	119	11	5.01	2.19561	0.01170	0.117939
red	GO:0051321	meiotic cell cycle	169	14	7.12	1.96629	0.01219	0.120619
red	GO:0006325	chromatin organization	637	39	26.84	1.45306	0.01225	0.121034
red	GO:0016556	mRNA modification	12	3	0.51	5.88235	0.01232	0.121328
red	GO:0051382	kinetochore assembly	12	3	0.51	5.88235	0.01232	0.121328
red	GO:0060347	heart trabecula formation	12	3	0.51	5.88235	0.01232	0.121328
red	GO:0051301	cell division	578	36	24.36	1.47783	0.01233	0.121367
red	GO:0007127	meiosis I	74	8	3.12	2.5641	0.01240	0.121758
red	GO:0010226	response to lithium ion	22	4	0.93	4.30108	0.01246	0.122168
red	GO:0033137	negative regulation of peptidyl-serine p...	22	4	0.93	4.30108	0.01246	0.122168
red	GO:1901890	positive regulation of cell junction ass...	22	4	0.93	4.30108	0.01246	0.122168
red	GO:0001655	urogenital system development	275	20	11.59	1.72563	0.01261	0.123217
red	GO:0009987	cellular process	12450	539	524.64	1.02737	0.01277	0.124297
red	GO:0009411	response to UV	121	11	5.1	2.15686	0.01315	0.126585
red	GO:1903046	meiotic cell cycle process	138	12	5.82	2.06186	0.01371	0.130229
red	GO:0044248	cellular catabolic process	1558	83	65.65	1.26428	0.01389	0.131565
red	GO:1901698	response to nitrogen compound	927	53	39.06	1.35689	0.01406	0.132551
red	GO:0042594	response to starvation	139	12	5.86	2.04778	0.01445	0.134554
red	GO:0008643	carbohydrate transport	156	13	6.57	1.97869	0.01470	0.136345
red	GO:0016579	protein deubiquitination	107	10	4.51	2.21729	0.01473	0.136497
red	GO:0045933	positive regulation of muscle contractio...	35	5	1.47	3.40136	0.01489	0.137662
red	GO:0006259	DNA metabolic process	870	50	36.66	1.36388	0.01540	0.140311
red	GO:0042789	mRNA transcription from RNA polymerase I...	13	3	0.55	5.45455	0.01552	0.141085
red	GO:0070646	protein modification by small protein re...	124	11	5.23	2.10325	0.01557	0.141347
red	GO:0051172	negative regulation of nitrogen compound...	1289	70	54.32	1.28866	0.01575	0.142338
red	GO:0006612	protein targeting to membrane	192	15	8.09	1.85414	0.01592	0.143616
red	GO:1901575	organic substance catabolic process	1632	86	68.77	1.25055	0.01596	0.143654
red	GO:0048608	reproductive structure development	356	24	15	1.6	0.01599	0.14386
red	GO:0043331	response to dsRNA	63	7	2.65	2.64151	0.01634	0.145446
red	GO:0019827	stem cell population maintenance	142	12	5.98	2.00669	0.01686	0.148041
red	GO:0045005	DNA-dependent DNA replication maintenanc...	24	4	1.01	3.9604	0.01695	0.148507
red	GO:1903670	regulation of sprouting angiogenesis	24	4	1.01	3.9604	0.01695	0.148507
red	GO:0044265	cellular macromolecule catabolic process	875	50	36.87	1.35612	0.01697	0.148617
red	GO:2000113	negative regulation of cellular macromol...	1147	63	48.33	1.30354	0.01733	0.151045
red	GO:1903509	liposaccharide metabolic process	110	10	4.64	2.15517	0.01760	0.152093
red	GO:0043534	blood vessel endothelial cell migration	64	7	2.7	2.59259	0.01770	0.152093
red	GO:0007417	central nervous system development	816	47	34.39	1.36668	0.01786	0.153075
red	GO:0061458	reproductive system development	360	24	15.17	1.58207	0.01806	0.154262
red	GO:0015749	monosaccharide transport	127	11	5.35	2.05607	0.01832	0.155492
red	GO:0034644	cellular response to UV	65	7	2.74	2.55474	0.01914	0.159289
red	GO:0010801	negative regulation of peptidyl-threonin...	14	3	0.59	5.08475	0.01914	0.159289
red	GO:0044320	cellular response to leptin stimulus	14	3	0.59	5.08475	0.01914	0.159289
red	GO:0051383	kinetochore organization	14	3	0.59	5.08475	0.01914	0.159289
red	GO:0071243	cellular response to arsenic-containing ...	14	3	0.59	5.08475	0.01914	0.159289
red	GO:0045987	positive regulation of smooth muscle con...	25	4	1.05	3.80952	0.01952	0.161249
red	GO:0006986	response to unfolded protein	162	13	6.83	1.90337	0.01953	0.161265
red	GO:0098727	maintenance of cell number	145	12	6.11	1.96399	0.01957	0.161463
red	GO:0051781	positive regulation of cell division	96	9	4.05	2.22222	0.01976	0.162426
red	GO:0051302	regulation of cell division	233	17	9.82	1.73116	0.01985	0.16277
red	GO:0006396	RNA processing	782	45	32.95	1.36571	0.02050	0.166268
red	GO:0006687	glycosphingolipid metabolic process	66	7	2.78	2.51799	0.02066	0.166825
red	GO:0010862	positive regulation of pathway-restricte...	38	5	1.6	3.125	0.02077	0.167578
red	GO:0051050	positive regulation of transport	784	45	33.04	1.36199	0.02132	0.169833
red	GO:0071478	cellular response to radiation	147	12	6.19	1.93861	0.02154	0.171178
red	GO:0008584	male gonad development	98	9	4.13	2.17918	0.02229	0.174866
red	GO:0033135	regulation of peptidyl-serine phosphoryl...	98	9	4.13	2.17918	0.02229	0.174866
red	GO:0046546	development of primary male sexual chara...	98	9	4.13	2.17918	0.02229	0.174866
red	GO:0009056	catabolic process	1985	101	83.65	1.20741	0.02273	0.176994
red	GO:0006984	ER-nucleus signaling pathway	39	5	1.64	3.04878	0.02303	0.178157
red	GO:0071359	cellular response to dsRNA	39	5	1.64	3.04878	0.02303	0.178157
red	GO:0033554	cellular response to stress	1789	92	75.39	1.22032	0.02304	0.178165
red	GO:0006974	cellular response to DNA damage stimulus	747	43	31.48	1.36595	0.02308	0.178269
red	GO:0007130	synaptonemal complex assembly	15	3	0.63	4.7619	0.02319	0.178852
red	GO:0021854	hypothalamus development	15	3	0.63	4.7619	0.02319	0.178852
red	GO:0043968	histone H2A acetylation	15	3	0.63	4.7619	0.02319	0.178852
red	GO:1901699	cellular response to nitrogen compound	647	38	27.26	1.39398	0.02400	0.182498
red	GO:0035058	nonmotile primary cilium assembly	27	4	1.14	3.50877	0.02535	0.188611
red	GO:0051603	proteolysis involved in cellular protein...	589	35	24.82	1.41015	0.02539	0.188611
red	GO:0006336	DNA replication-independent nucleosome a...	40	5	1.69	2.95858	0.02544	0.188611
magenta	GO:0007268	synaptic transmission	646	68	27.51	2.47183	3.1e-12	3.47927e-10
magenta	GO:0099536	synaptic signaling	646	68	27.51	2.47183	3.1e-12	3.47927e-10
magenta	GO:0099537	trans-synaptic signaling	646	68	27.51	2.47183	3.1e-12	3.47927e-10
magenta	GO:0007267	cell-cell signaling	989	83	42.11	1.97103	1.3e-09	1.14048e-07
magenta	GO:0048666	neuron development	1124	88	47.86	1.8387	1.2e-08	9.45412e-07
magenta	GO:0031175	neuron projection development	1011	81	43.05	1.88153	1.8e-08	1.39085e-06
magenta	GO:0048699	generation of neurons	1436	104	61.15	1.70074	2.9e-08	2.16584e-06
magenta	GO:0030182	neuron differentiation	1337	98	56.93	1.72141	4.4e-08	3.22613e-06
magenta	GO:0007399	nervous system development	2129	138	90.66	1.52217	1.1e-07	7.51667e-06
magenta	GO:0022008	neurogenesis	1510	105	64.3	1.63297	2.0e-07	1.30879e-05
magenta	GO:0050804	modulation of synaptic transmission	261	31	11.11	2.79028	2.3e-07	1.48576e-05
magenta	GO:0048812	neuron projection morphogenesis	791	64	33.68	1.90024	4.8e-07	2.85302e-05
magenta	GO:0010975	regulation of neuron projection developm...	371	37	15.8	2.34177	1.3e-06	7.05865e-05
magenta	GO:0050808	synapse organization	220	26	9.37	2.77481	2.4e-06	0.000121451
magenta	GO:0031344	regulation of cell projection organizati...	484	43	20.61	2.08637	4.0e-06	0.000191333
magenta	GO:0048667	cell morphogenesis involved in neuron di...	757	59	32.23	1.83059	4.5e-06	0.000211721
magenta	GO:0010469	regulation of receptor activity	116	17	4.94	3.4413	7.9e-06	0.000349584
magenta	GO:0061564	axon development	704	55	29.98	1.83456	9.1e-06	0.000399168
magenta	GO:0048858	cell projection morphogenesis	1010	72	43.01	1.67403	9.3e-06	0.000407052
magenta	GO:0051960	regulation of nervous system development	671	53	28.57	1.85509	9.8e-06	0.000423402
magenta	GO:0032990	cell part morphogenesis	1030	73	43.86	1.66439	9.8e-06	0.000423402
magenta	GO:0030030	cell projection organization	1374	91	58.51	1.55529	1.1e-05	0.000468199
magenta	GO:0042147	retrograde transport, endosome to Golgi	63	12	2.68	4.47761	1.2e-05	0.000504351
magenta	GO:0044699	single-organism process	11035	507	469.89	1.07898	1.5e-05	0.0006125
magenta	GO:1902578	single-organism localization	3579	197	152.4	1.29265	1.6e-05	0.000641597
magenta	GO:0001505	regulation of neurotransmitter levels	162	20	6.9	2.89855	1.8e-05	0.00071185
magenta	GO:0007409	axonogenesis	677	52	28.83	1.80368	2.6e-05	0.0009727
magenta	GO:0050767	regulation of neurogenesis	590	47	25.12	1.87102	2.6e-05	0.0009727
magenta	GO:0007416	synapse assembly	128	17	5.45	3.11927	3.0e-05	0.00109383
magenta	GO:0007269	neurotransmitter secretion	129	17	5.49	3.09654	3.3e-05	0.00119239
magenta	GO:0045664	regulation of neuron differentiation	494	41	21.04	1.94867	3.4e-05	0.00121975
magenta	GO:0044765	single-organism transport	3426	188	145.88	1.28873	3.5e-05	0.00124672
magenta	GO:0016358	dendrite development	187	21	7.96	2.63819	4.8e-05	0.00168293
magenta	GO:0048468	cell development	1890	114	80.48	1.4165	5.3e-05	0.0018295
magenta	GO:0099531	presynaptic process involved in synaptic...	134	17	5.71	2.97723	5.4e-05	0.00186082
magenta	GO:0006836	neurotransmitter transport	161	19	6.86	2.76968	5.5e-05	0.0018888
magenta	GO:0034765	regulation of ion transmembrane transpor...	359	32	15.29	2.09287	6.5e-05	0.00218735
magenta	GO:0065008	regulation of biological quality	3051	169	129.92	1.3008	6.6e-05	0.00221359
magenta	GO:0000904	cell morphogenesis involved in different...	943	65	40.15	1.61893	7.3e-05	0.00242008
magenta	GO:0045055	regulated exocytosis	151	18	6.43	2.79938	7.5e-05	0.00247821
magenta	GO:0070588	calcium ion transmembrane transport	223	23	9.5	2.42105	8.0e-05	0.00263044
magenta	GO:0048813	dendrite morphogenesis	113	15	4.81	3.1185	8.7e-05	0.00283279
magenta	GO:0016192	vesicle-mediated transport	1235	80	52.59	1.5212	8.7e-05	0.00283279
magenta	GO:0006810	transport	3919	208	166.88	1.2464	9.2e-05	0.00296199
magenta	GO:0050803	regulation of synapse structure or activ...	225	23	9.58	2.40084	9.2e-05	0.00296199
magenta	GO:0017156	calcium ion regulated exocytosis	91	13	3.87	3.35917	0.00012	0.003761
magenta	GO:0008016	regulation of heart contraction	200	21	8.52	2.46479	0.00013	0.0040304
magenta	GO:0034762	regulation of transmembrane transport	372	32	15.84	2.0202	0.00013	0.0040304
magenta	GO:0051234	establishment of localization	4036	212	171.86	1.23356	0.00015	0.00457979
magenta	GO:0007420	brain development	616	46	26.23	1.75372	0.00015	0.00457979
magenta	GO:0060322	head development	652	48	27.76	1.72911	0.00015	0.00457979
magenta	GO:0044763	single-organism cellular process	10137	468	431.65	1.08421	0.00016	0.00480478
magenta	GO:0048731	system development	3689	196	157.08	1.24777	0.00016	0.00480478
magenta	GO:0048846	axon extension involved in axon guidance	38	8	1.62	4.93827	0.00016	0.00480478
magenta	GO:1902284	neuron projection extension involved in ...	38	8	1.62	4.93827	0.00016	0.00480478
magenta	GO:0048168	regulation of neuronal synaptic plastici...	48	9	2.04	4.41176	0.00016	0.00480478
magenta	GO:0016043	cellular component organization	5460	274	232.49	1.17855	0.00021	0.00611435
magenta	GO:0051641	cellular localization	2714	150	115.57	1.29791	0.00023	0.00663894
magenta	GO:0022037	metencephalon development	98	13	4.17	3.11751	0.00026	0.00739858
magenta	GO:0051649	establishment of localization in cell	2341	132	99.68	1.32424	0.00027	0.00762911
magenta	GO:0050770	regulation of axonogenesis	153	17	6.51	2.61137	0.00028	0.00788948
magenta	GO:0060047	heart contraction	227	22	9.67	2.27508	0.00028	0.00788948
magenta	GO:0032412	regulation of ion transmembrane transpor...	169	18	7.2	2.5	0.00032	0.00890416
magenta	GO:0003015	heart process	229	22	9.75	2.25641	0.00032	0.00890416
magenta	GO:0048167	regulation of synaptic plasticity	141	16	6	2.66667	0.00033	0.00911926
magenta	GO:0032409	regulation of transporter activity	185	19	7.88	2.41117	0.00035	0.00961902
magenta	GO:0060079	excitatory postsynaptic potential	53	9	2.26	3.9823	0.00036	0.00985341
magenta	GO:0022898	regulation of transmembrane transporter ...	172	18	7.32	2.45902	0.00039	0.0104888
magenta	GO:0060078	regulation of postsynaptic membrane pote...	65	10	2.77	3.61011	0.00039	0.0104888
magenta	GO:0007411	axon guidance	518	39	22.06	1.76791	0.00040	0.0106862
magenta	GO:0097485	neuron projection guidance	518	39	22.06	1.76791	0.00040	0.0106862
magenta	GO:0000902	cell morphogenesis	1335	82	56.85	1.44239	0.00040	0.0106862
magenta	GO:0048169	regulation of long-term neuronal synapti...	24	6	1.02	5.88235	0.00041	0.010881
magenta	GO:0032011	ARF protein signal transduction	16	5	0.68	7.35294	0.00041	0.010881
magenta	GO:0032012	regulation of ARF protein signal transdu...	16	5	0.68	7.35294	0.00041	0.010881
magenta	GO:0060284	regulation of cell development	737	51	31.38	1.62524	0.00041	0.010881
magenta	GO:0021549	cerebellum development	90	12	3.83	3.13316	0.00042	0.0110442
magenta	GO:1903169	regulation of calcium ion transmembrane ...	103	13	4.39	2.96128	0.00042	0.0110442
magenta	GO:0032989	cellular component morphogenesis	1399	85	59.57	1.42689	0.00044	0.0114354
magenta	GO:1901019	regulation of calcium ion transmembrane ...	66	10	2.81	3.55872	0.00044	0.0114354
magenta	GO:0016197	endosomal transport	236	22	10.05	2.18905	0.00048	0.0122376
magenta	GO:0023061	signal release	367	30	15.63	1.91939	0.00049	0.0124609
magenta	GO:0050807	regulation of synapse organization	105	13	4.47	2.90828	0.00051	0.0128717
magenta	GO:0022604	regulation of cell morphogenesis	472	36	20.1	1.79104	0.00052	0.0130585
magenta	GO:0061337	cardiac conduction	119	14	5.07	2.76134	0.00053	0.013227
magenta	GO:0017157	regulation of exocytosis	133	15	5.66	2.65018	0.00053	0.013227
magenta	GO:0018342	protein prenylation	10	4	0.43	9.30233	0.00056	0.0137873
magenta	GO:0097354	prenylation	10	4	0.43	9.30233	0.00056	0.0137873
magenta	GO:0007612	learning	134	15	5.71	2.62697	0.00058	0.0141927
magenta	GO:0007010	cytoskeleton organization	959	62	40.84	1.51812	0.00061	0.0147118
magenta	GO:0051179	localization	4900	246	208.65	1.17901	0.00062	0.0149171
magenta	GO:0010769	regulation of cell morphogenesis involve...	306	26	13.03	1.9954	0.00064	0.0153432
magenta	GO:0042391	regulation of membrane potential	323	27	13.75	1.96364	0.00065	0.0154722
magenta	GO:1903522	regulation of blood circulation	258	23	10.99	2.09281	0.00067	0.0157246
magenta	GO:0051128	regulation of cellular component organiz...	1952	111	83.12	1.33542	0.00068	0.0159221
magenta	GO:1990138	neuron projection extension	137	15	5.83	2.5729	0.00073	0.016896
magenta	GO:0021695	cerebellar cortex development	47	8	2	4	0.00074	0.0170684
magenta	GO:0071840	cellular component organization or bioge...	5580	275	237.6	1.15741	0.00076	0.0174896
magenta	GO:0007275	multicellular organism development	4128	211	175.78	1.20036	0.00078	0.0179088
magenta	GO:0048857	neural nucleus development	59	9	2.51	3.58566	0.00081	0.0183875
magenta	GO:0090129	positive regulation of synapse maturatio...	11	4	0.47	8.51064	0.00085	0.0191012
magenta	GO:0007154	cell communication	5018	250	213.67	1.17003	0.00088	0.0196218
magenta	GO:0051650	establishment of vesicle localization	216	20	9.2	2.17391	0.00093	0.0204641
magenta	GO:0017158	regulation of calcium ion-dependent exoc...	49	8	2.09	3.82775	0.00099	0.0215017
magenta	GO:0050789	regulation of biological process	8764	408	373.18	1.09331	0.00101	0.0217015
magenta	GO:0021700	developmental maturation	203	19	8.64	2.19907	0.00109	0.0230264
magenta	GO:0030902	hindbrain development	128	14	5.45	2.56881	0.00110	0.0231646
magenta	GO:0035176	social behavior	39	7	1.66	4.21687	0.00115	0.0239167
magenta	GO:0046426	negative regulation of JAK-STAT cascade	39	7	1.66	4.21687	0.00115	0.0239167
magenta	GO:0051703	intraspecies interaction between organis...	39	7	1.66	4.21687	0.00115	0.0239167
magenta	GO:1904893	negative regulation of STAT cascade	39	7	1.66	4.21687	0.00115	0.0239167
magenta	GO:0048489	synaptic vesicle transport	101	12	4.3	2.7907	0.00119	0.0244199
magenta	GO:0097480	establishment of synaptic vesicle locali...	101	12	4.3	2.7907	0.00119	0.0244199
magenta	GO:0051049	regulation of transport	1527	89	65.02	1.36881	0.00120	0.0245749
magenta	GO:0023052	signaling	4952	246	210.86	1.16665	0.00121	0.0247042
magenta	GO:0043269	regulation of ion transport	513	37	21.84	1.69414	0.00122	0.024883
magenta	GO:0021692	cerebellar Purkinje cell layer morphogen...	12	4	0.51	7.84314	0.00123	0.0249855
magenta	GO:0060074	synapse maturation	20	5	0.85	5.88235	0.00125	0.0252387
magenta	GO:1904062	regulation of cation transmembrane trans...	190	18	8.09	2.22497	0.00127	0.0255654
magenta	GO:0065007	biological regulation	9179	424	390.85	1.08482	0.00131	0.0260316
magenta	GO:0009987	cellular process	12450	549	530.14	1.03558	0.00134	0.0265228
magenta	GO:1902582	single-organism intracellular transport	1618	93	68.9	1.34978	0.00143	0.0277572
magenta	GO:0044700	single organism signaling	4943	245	210.48	1.16401	0.00144	0.0278974
magenta	GO:0048856	anatomical structure development	4336	218	184.63	1.18074	0.00153	0.0291906
magenta	GO:0044707	single-multicellular organism process	5040	249	214.61	1.16024	0.00155	0.0294603
magenta	GO:0050890	cognition	242	21	10.3	2.03883	0.00159	0.030135
magenta	GO:0006887	exocytosis	327	26	13.92	1.86782	0.00168	0.0313965
magenta	GO:0051648	vesicle localization	227	20	9.67	2.06825	0.00170	0.0315939
magenta	GO:0035637	multicellular organismal signaling	164	16	6.98	2.29226	0.00171	0.0317211
magenta	GO:0048172	regulation of short-term neuronal synapt...	13	4	0.55	7.27273	0.00171	0.0317211
magenta	GO:0010646	regulation of cell communication	2630	140	111.99	1.25011	0.00193	0.0352809
magenta	GO:0048675	axon extension	107	12	4.56	2.63158	0.00196	0.0357318
magenta	GO:0097479	synaptic vesicle localization	107	12	4.56	2.63158	0.00196	0.0357318
magenta	GO:0007611	learning or memory	214	19	9.11	2.08562	0.00201	0.036412
magenta	GO:0006487	protein N-linked glycosylation	247	21	10.52	1.9962	0.00205	0.0370364
magenta	GO:0098655	cation transmembrane transport	603	41	25.68	1.59657	0.00207	0.0372303
magenta	GO:0006996	organelle organization	3313	171	141.07	1.21216	0.00211	0.0378819
magenta	GO:0098662	inorganic cation transmembrane transport	548	38	23.33	1.6288	0.00213	0.0382069
magenta	GO:0060627	regulation of vesicle-mediated transport	350	27	14.9	1.81208	0.00214	0.0382156
magenta	GO:0016079	synaptic vesicle exocytosis	55	8	2.34	3.4188	0.00214	0.0382156
magenta	GO:0099504	synaptic vesicle cycle	81	10	3.45	2.89855	0.00224	0.0394751
magenta	GO:0038127	ERBB signaling pathway	334	26	14.22	1.82841	0.00226	0.0397926
magenta	GO:0090128	regulation of synapse maturation	14	4	0.6	6.66667	0.00231	0.0403547
magenta	GO:0048841	regulation of axon extension involved in...	33	6	1.41	4.25532	0.00241	0.041382
magenta	GO:0032940	secretion by cell	799	51	34.02	1.49912	0.00241	0.041382
magenta	GO:0008104	protein localization	2217	120	94.4	1.27119	0.00248	0.0422589
magenta	GO:0030154	cell differentiation	3105	161	132.22	1.21767	0.00249	0.0423216
magenta	GO:0018193	peptidyl-amino acid modification	1218	72	51.86	1.38835	0.00255	0.0429417
magenta	GO:0030534	adult behavior	125	13	5.32	2.44361	0.00256	0.043074
magenta	GO:0006816	calcium ion transport	320	25	13.63	1.83419	0.00260	0.0436374
magenta	GO:0070085	glycosylation	391	29	16.65	1.74174	0.00267	0.0446259
magenta	GO:0018279	protein N-linked glycosylation via aspar...	236	20	10.05	1.99005	0.00269	0.0446629
magenta	GO:2001257	regulation of cation channel activity	83	10	3.53	2.83286	0.00269	0.0446629
magenta	GO:0018196	peptidyl-asparagine modification	237	20	10.09	1.98216	0.00282	0.046248
magenta	GO:0071526	semaphorin-plexin signaling pathway	34	6	1.45	4.13793	0.00282	0.046248
magenta	GO:0044057	regulation of system process	429	31	18.27	1.69677	0.00288	0.04704
magenta	GO:1903305	regulation of regulated secretory pathwa...	84	10	3.58	2.7933	0.00294	0.0477869
magenta	GO:0007626	locomotory behavior	173	16	7.37	2.17096	0.00294	0.0477869
magenta	GO:0051961	negative regulation of nervous system de...	238	20	10.13	1.97433	0.00296	0.0480342
magenta	GO:0021680	cerebellar Purkinje cell layer developme...	24	5	1.02	4.90196	0.00298	0.0482419
magenta	GO:0046907	intracellular transport	1764	98	75.11	1.30475	0.00305	0.0490982
magenta	GO:0048588	developmental cell growth	174	16	7.41	2.15924	0.00312	0.0500246
magenta	GO:0015031	protein transport	1682	94	71.62	1.31248	0.00314	0.050225
magenta	GO:0050790	regulation of catalytic activity	2020	110	86.01	1.27892	0.00319	0.0506617
magenta	GO:0030516	regulation of axon extension	85	10	3.62	2.76243	0.00321	0.0508568
magenta	GO:0007031	peroxisome organization	35	6	1.49	4.02685	0.00328	0.0515612
magenta	GO:0044708	single-organism behavior	379	28	16.14	1.73482	0.00331	0.0518704
magenta	GO:0006464	cellular protein modification process	3461	176	147.37	1.19427	0.00346	0.0532654
magenta	GO:0036211	protein modification process	3461	176	147.37	1.19427	0.00346	0.0532654
magenta	GO:0010506	regulation of autophagy	192	17	8.18	2.07824	0.00348	0.0534914
magenta	GO:0099565	chemical synaptic transmission, postsyna...	86	10	3.66	2.73224	0.00349	0.0536041
magenta	GO:0050794	regulation of cellular process	8310	385	353.85	1.08803	0.00352	0.0536954
magenta	GO:0007173	epidermal growth factor receptor signali...	328	25	13.97	1.78955	0.00359	0.0542687
magenta	GO:0010977	negative regulation of neuron projection...	115	12	4.9	2.44898	0.00359	0.0542687
magenta	GO:0007417	central nervous system development	816	51	34.75	1.46763	0.00369	0.05524
magenta	GO:0007610	behavior	624	41	26.57	1.54309	0.00382	0.0568052
magenta	GO:0045184	establishment of protein localization	1821	100	77.54	1.28966	0.00392	0.0576521
magenta	GO:0007264	small GTPase mediated signal transductio...	839	52	35.73	1.45536	0.00401	0.0585472
magenta	GO:0044767	single-organism developmental process	4779	234	203.5	1.14988	0.00404	0.0586866
magenta	GO:0051963	regulation of synapse assembly	74	9	3.15	2.85714	0.00405	0.0587469
magenta	GO:0031345	negative regulation of cell projection o...	132	13	5.62	2.31317	0.00412	0.0594353
magenta	GO:0032501	multicellular organismal process	5469	264	232.88	1.13363	0.00414	0.0595366
magenta	GO:0051640	organelle localization	422	30	17.97	1.66945	0.00423	0.0604845
magenta	GO:0016241	regulation of macroautophagy	103	11	4.39	2.50569	0.00436	0.061859
magenta	GO:0046903	secretion	902	55	38.41	1.43192	0.00437	0.0619572
magenta	GO:1902667	regulation of axon guidance	37	6	1.58	3.79747	0.00438	0.0619677
magenta	GO:0048869	cellular developmental process	3347	170	142.52	1.19282	0.00441	0.0623044
magenta	GO:0006486	protein glycosylation	387	28	16.48	1.69903	0.00442	0.0623142
magenta	GO:0043413	macromolecule glycosylation	387	28	16.48	1.69903	0.00442	0.0623142
[truncated: 3,611 more rows]

## Sheet: Protein_Coexpression
Protein co-expression network
ProteinID is the protein ID for the protein
GeneName is the gene name corresponding to the protein ID
module is the name of the module the gene belongs to.
GeneName	protein_ID	module
ABETA		brown
HDLBP	A0A024R4E5	turquoise
IGLC3	A0A075B6L0	black
SYNM	A0A075B7B1	green
COL1A2	A0A087WTA8	black
KHSRP	A0A087WTP3	turquoise
GPX1	A0A087WUQ6	yellow
ARL15	A0A087WUW9	blue
APOOL	A0A087WUX8	grey
SYN2	A0A087WW96	blue
IGLL5	A0A087WWC9	black
IQSEC1	A0A087WWK8	blue
PRODH	A0A087WWM6	turquoise
NDUFA10	A0A087WXC5	yellow
IGHG3	A0A087WXL8	black
RPL17	A0A087WXM6	red
MTSS1L	A0A087WXN9	turquoise
ASNA1	A0A087WXS7	turquoise
VTA1	A0A087WY55	yellow
SNX9	A0A087WYU1	brown
MARCKS	A0A087WZH7	brown
LYNX1	A0A087WZS0	turquoise
IGKV3-11	A0A087WZW8	black
SBDS	A0A087X020	brown
IGHG1	A0A087X079	black
CAPN5	A0A087X0C8	red
COPE	A0A087X0I4	grey
ACOT2	A0A087X0W7	grey
CADM1	A0A087X105	blue
IGHM	A0A087X2C0	black
MYEF2	A0A0A0MR39	turquoise
EPB41L3	A0A0A0MRA8	blue
MTX1	A0A0A0MRK6	green
SFXN3	A0A0A0MS41	blue
PITPNB	A0A0A0MSW4	turquoise
IARS	A0A0A0MSX9	blue
TTN	A0A0A0MTS7	brown
TMED7-TICAM2	A0A0A6YYA0	turquoise
ACSS3	A0A0B4J1R2	grey
uncharacterized	A0A0B4J2D5	blue
CRTAC1	A0A0C4DFP6	turquoise
SOD2	A0A0C4DFU2	yellow
FSD1L	A0A0C4DG97	grey
SCOC	A0A0C4DGB0	turquoise
NUMBL	A0A0C4DGH3	turquoise
NDUFA6	A0A0C4DGS0	blue
DDOST	A0A0C4DGS1	turquoise
CUL1	A0A0C4DGX4	green
UBA6	A0AVT1	brown
KIAA1598	A0MZ66-4	brown
ILVBL	A1L0T0	turquoise
CARNS1	A5YM72	brown
PGP	A6NDG6	brown
sept-08	A6NFQ9	turquoise
TUBAL3	A6NHL2-2	turquoise
PTBP1	A6NLN1	black
CD9	A6NNI4	brown
RAPGEF5	A8MQ07	blue
ATP1A2	B1AKY9	blue
ARHGEF7	B1ALK7	yellow
CS	B4DJV2	yellow
PSD3	B4DKF8	turquoise
0	B4DLN1	red
STK24	B4DR80	red
MPP2	B4DZ84	red
DGKB	B5MBY2	blue
MPV17	B5MC53	turquoise
SYNGR1	B5MCD7	blue
DLG2	B7Z2T4	blue
MFSD4	B7Z8X0	turquoise
ACADM	B7Z9I1	turquoise
SH3GLB2	B7ZC39	brown
SRGAP2	B7ZM87	pink
PTMA	B8ZZQ6	turquoise
TCEB2	B8ZZU8	turquoise
C9orf172	C9J069	blue
SRI	C9J0K6	red
DNAJB6	C9J2C4	turquoise
SSR1	C9J3L8	green
IMMT	C9J406	brown
RPSA	C9J9K3	turquoise
HIGD1A	C9JAW5	grey
GPS1	C9JFE4	turquoise
CYCS	C9JFR7	yellow
SCG5	C9JNY7	brown
MOG	C9JTE0	brown
RPL24	C9JXB8	grey
	CONP00761	turquoise
	CONP01966	grey
	CONP15636	turquoise
EIF4G2	D3DQV9	grey
PPP1R9B	D3DTX6	blue
RPL32	D3YTB1	grey
HNRNPAB	D6R9P3	turquoise
HSD17B11	D6RCD0	grey
GC	D6RF35	turquoise
sept-11	D6RGI3	blue
CLASP2	E3W994	brown
NUDCD2	E5RFP0	turquoise
STMN2	E5RGX5	brown
TCEB1	E5RHG8	turquoise
ERLIN2	E5RHW4	green
TBCA	E5RIW3	turquoise
COPS6	E7EM64	turquoise
PPP1R2	E7EMN6	brown
CACNB4	E7EN11	turquoise
TXNRD2	E7ENA2	turquoise
NEFM	E7ESP9	brown
CSNK2A1	E7EU96	red
GABRB2	E7EV50	blue
MAP4	E7EVA0	brown
HDHD1	E7EVH9	grey
MYO6	E7EW20	brown
sept-10	E7EW69	blue
ADAM23	E7EWD3	brown
MAGI2	E7EWI0	grey
C16orf62	E7EWW0	turquoise
NACA	E9PAV3	grey
CAMK2D	E9PBG7	blue
RBBP7	E9PC52	grey
CELF2	E9PC62	yellow
MARK2	E9PC69	turquoise
OGDH	E9PCR7	blue
SNAP91	E9PDG8	blue
DST	E9PEB9	brown
STXBP5L	E9PFI2	blue
PPP2R5D	E9PFR3	yellow
MAP1A	E9PGC8	blue
TNS1	E9PGF5	blue
COPS8	E9PGT6	turquoise
EPB41L2	E9PHY5	brown
MROH1	E9PHY8	brown
THY1	E9PIM6	yellow
SOGA3	E9PJP2	blue
PRMT1	E9PKG1	grey
NEDD8-MDP1	E9PL57	brown
NPEPPS	E9PLK3	pink
CD59	E9PNW4	yellow
PUM1	E9PR38	turquoise
CRYAB	E9PR44	brown
UBXN1	E9PRQ7	turquoise
SCYL1	E9PS17	turquoise
CPNE1	F2Z2V0	turquoise
APLP1	F5GZ08	turquoise
PLEKHB1	F5GZ38	brown
VAMP1	F5GZV7	turquoise
GABARAPL1	F5GZY7	turquoise
GPHN	F5H039	blue
GNB3	F5H100	turquoise
SYT7	F5H126	blue
SEC23A	F5H365	brown
TSG101	F5H442	turquoise
0	F5H5P2	grey
MYO1C	F5H6E2	black
ATL3	F5H6I7	blue
PPP3R1	F6U1T9	blue
AGAP2	F8VVT9	blue
NAP1L1	F8VY35	turquoise
PRKAG1	F8VYY9	brown
FAIM2	F8VZI9	turquoise
0	F8W031	turquoise
AK2	F8W1A4	turquoise
NRBP1	F8W6G1	blue
FAM162A	F8W7Q4	brown
ABLIM1	F8W8M4	brown
MAP4	F8W9U4	turquoise
CPSF6	F8WJN3	grey
GRIA4	G3V164	grey
TJP1	G3V1L9	blue
HBA2	G3V1N2	black
ATP5J2-PTCD1	G3V325	yellow
HNRNPC	G3V4C1	turquoise
USP11	G5E9A6	brown
MPRIP	H0Y2S9	turquoise
BCAS1	H0Y542	brown
0	H0Y858	turquoise
NDUFB5	H0Y886	yellow
RAPGEF2	H0Y905	turquoise
CD44	H0YD13	green
CADPS	H0YFP0	brown
METTL7A	H0YI09	green
0	H0YIV9	turquoise
ANP32A	H0YN26	red
WDR61	H0YN81	turquoise
RAB8B	H0YNE9	turquoise
NOL3	H3BM67	grey
PLLP	H3BN27	brown
0	H3BN98	turquoise
MACF1	H3BQK9	pink
UBE2I	H3BQQ9	turquoise
C16orf58	H3BSM7	turquoise
LRRC57	H3BSW0	green
EARS2	H3BTB7	grey
MAP1LC3B	H3BTL1	turquoise
CYB5B	H3BUX2	turquoise
GABARAP	H6UMI1	turquoise
UNC13A	H7BXE5	blue
ESYT2	H7BXI1	brown
MBP	H7BYR8	turquoise
NCAM1	H7BYX6	brown
PDIA3	H7BZJ3	brown
USP46	H7BZK6	brown
APOO	H7C1U8	blue
NCAM2	H9KV31	brown
GOSR2	I3L4Z6	grey
ANK2	I6L894	brown
PI4KA	J3KN10	yellow
SRSF2	J3KP15	turquoise
HECTD4	J3KPF0	turquoise
SYT1	J3KQA0	green
APOL2	J3KQL8	green
DDX5	J3KTA4	turquoise
SCO1	J3QL56	grey
SNRPN	J3QLE5	turquoise
RPL19	J3QR09	turquoise
CMTM4	J3QRP2	turquoise
VAMP2	J3QRU4	blue
KATNAL2	K7EIJ8	turquoise
ACTN4	K7EJH8	turquoise
PSMD8	K7EJR3	turquoise
H3F3B	K7EK07	red
GFAP	K7EKD1	green
LONP1	K7EKE6	green
WBP2	K7EMC9	turquoise
TPM4	K7EQW8	turquoise
DCAKD	K7ESP4	turquoise
SARS2	M0QWZ7	yellow
RPS5	M0R0F0	grey
RPL18A	M0R117	grey
AGPS	O00116	turquoise
KIF2A	O00139-4	red
TK2	O00142-2	turquoise
ACOT7	O00154-4	blue
FXYD1	O00168	turquoise
AIP	O00170	turquoise
STXBP3	O00186	brown
C11orf58	O00193	turquoise
RAB27B	O00194	blue
NDUFS8	O00217	yellow
PSMD11	O00231	grey
PSMD12	O00232	red
PSMD9	O00233	turquoise
ATOX1	O00244	grey
PGRMC1	O00264	turquoise
CLIC1	O00299	black
EIF3F	O00303	turquoise
PDHX	O00330-3	blue
DCTN6	O00399	turquoise
WASL	O00401	brown
PDE2A	O00408-4	blue
IPO5	O00410	pink
DNM1L	O00429-6	blue
RTCA	O00442	turquoise
GFRA2	O00451-3	brown
AGRN	O00468-6	red
EXOC5	O00471	grey
NDUFA4	O00483	yellow
PSMD14	O00487	red
BIN1	O00499	brown
KPNA3	O00505	turquoise
CHL1	O00533	blue
SDCBP	O00560	brown
NOP56	O00567	turquoise
DDX3X	O00571-2	yellow
PIR	O00625	turquoise
KPNA4	O00629	turquoise
PPP6C	O00743	brown
PDXK	O00764	pink
DLGAP1	O14490	red
PPAP2B	O14495	brown
C2CD2L	O14523	blue
ASTN1	O14525-2	turquoise
DPYSL4	O14531	blue
COX7A2L	O14548	green
HSPB6	O14558	green
NDUFAB1	O14561	yellow
DYNC1I1	O14576-2	turquoise
CIT	O14578-4	blue
NCAN	O14594	blue
AP3D1	O14617-5	blue
STX16	O14662	grey
ADAM10	O14672	brown
CDIPT	O14735-3	turquoise
PDCD5	O14737	brown
PRMT5	O14744	turquoise
SLC9A3R1	O14745	green
TPP1	O14773-2	red
GNB5	O14775-2	blue
TNPO2	O14787-2	turquoise
MRAS	O14807	grey
CPLX1	O14810	green
PSMA7	O14818	turquoise
RASGRF2	O14827	brown
SCAMP3	O14828	turquoise
MGST3	O14880	blue
GIPC1	O14908	turquoise
LIN7A	O14910	turquoise
CASK	O14936-4	turquoise
UQCRQ	O14949	yellow
UQCR11	O14957	brown
HGS	O14964	red
PPP1R12A	O14974	green
GAK	O14976	brown
HNRNPDL	O14979-3	turquoise
XPO1	O14980	brown
SYN3	O14994	blue
SPTBN2	O15020	blue
PLXNB2	O15031	turquoise
KIF3B	O15066	grey
PFAS	O15067	brown
DCLK1	O15075	blue
SNPH	O15079	green
ERC2	O15083	blue
SCAMP1	O15126	blue
ARPC2	O15144	yellow
ARPC3	O15145	turquoise
PGRMC2	O15173	turquoise
PFDN6	O15212	black
LAMA5	O15230	black
VGF	O15240	green
SURF4	O15260-2	turquoise
OGT	O15294-3	blue
EIF3H	O15372	turquoise
STX7	O15400-2	turquoise
YKT6	O15498	turquoise
ARPC5	O15511	green
PDPK1	O15530-2	turquoise
FABP7	O15540	turquoise
DHX15	O43143	green
PLXNB1	O43157-2	green
PHGDH	O43175	green
NDUFS4	O43181	blue
sept-04	O43236	brown
DYNC1LI2	O43237	brown
PSMD3	O43242	yellow
RBFOX2	O43251	turquoise
SRGAP3	O43295-2	blue
HSPA12A	O43301	blue
EEF1E1	O43324	grey
HNRNPR	O43390	brown
TXNL1	O43396	turquoise
TPD52L2	O43399-3	turquoise
ERI3	O43414	grey
SYNJ1	O43426-2	blue
FIBP	O43427-2	yellow
AKR7A2	O43488	red
LAMTOR5	O43504	turquoise
B4GAT1	O43505	brown
DENR	O43583	turquoise
XPOT	O43592	brown
DNPH1	O43598	grey
TIMM44	O43615	blue
TRAPPC3	O43617	turquoise
NCK2	O43639	green
NDUFB3	O43676	yellow
NDUFA2	O43678	yellow
ACTN4	O43707	black
GSTZ1	O43708	turquoise
CYTH3	O43739-2	brown
AP1G1	O43747	yellow
SYNGR3	O43761	turquoise
SGTA	O43765	grey
ENSA	O43768-2	brown
NARS	O43776	turquoise
NUDT21	O43809	grey
LANCL1	O43813	red
STRN	O43815-2	grey
IDH3B	O43837	blue
CALU	O43852	grey
AHCYL1	O43865	turquoise
NDUFS5	O43920	yellow
TIMM8A	O60220	green
PRPSAP2	O60256	brown
GNG7	O60262	yellow
KIAA0513	O60268	blue
KIF5C	O60282	red
MAST3	O60307	grey
OPA1	O60313	blue
PIP5K1C	O60331	blue
DFNA5	O60443	grey
SNX3	O60493	turquoise
MGEA5	O60502	green
SYNCRIP	O60506-2	grey
EXOC3	O60645-3	brown
PLIN3	O60664-4	blue
KPNA6	O60684	grey
CTNND1	O60716-5	brown
EIF1B	O60739	brown
SNX2	O60749	brown
DPM1	O60762	turquoise
USO1	O60763	grey
TOM1	O60784	blue
PFKFB2	O60825-2	turquoise
PRAF2	O60831	grey
GAS7	O60861-1	blue
EDF1	O60869	turquoise
GPR37L1	O60883	brown
DNAJA2	O60884	turquoise
CUTA	O60888-3	turquoise
PFDN1	O60925	red
SCN2B	O60939	turquoise
ABCB7	O75027	grey
PLXNA2	O75051	brown
DNAJC6	O75061	blue
WDR1	O75083	green
ATP9A	O75110	turquoise
ROCK2	O75116	blue
CPNE3	O75131	green
PPFIA3	O75145-2	blue
HIP1R	O75146	green
CAND2	O75155	turquoise
TSC22D2	O75157-2	turquoise
GGCT	O75223	turquoise
NDUFS7	O75251	blue
NDUFS2	O75306	blue
GBAS	O75323	yellow
PPFIA2	O75334-4	turquoise
PPFIA4	O75335	brown
PDCD6	O75340	yellow
ATP6V1G1	O75348	brown
VPS4B	O75351	grey
H2AFY	O75367-3	green
SH3BGRL	O75368	brown
NDUFS6	O75380	yellow
TRIM3	O75382	red
SEC22B	O75396	red
MTX2	O75431-2	green
VPS26A	O75436	turquoise
NDUFB1	O75438	brown
PMPCB	O75439	brown
PSIP1	O75475	grey
NDUFS3	O75489	yellow
HSBP1	O75506	turquoise
CLDN11	O75508	brown
ECI2	O75521-2	grey
KHDRBS3	O75525-2	yellow
BANF1	O75531	blue
CSDE1	O75534-2	yellow
PRKRA	O75569	brown
LYPLA1	O75608	grey
CREG1	O75629	turquoise
SNRNP200	O75643	turquoise
TIPRL	O75663	green
PPM1B	O75688	grey
ADAP1	O75689	brown
SLC25A12	O75746	blue
PALM	O75781	blue
PALM	O75781-2	brown
ATP6AP2	O75787-2	turquoise
EIF3J	O75822	turquoise
CBR3	O75828	red
PSMD10	O75832	turquoise
ZMPSTE24	O75844	grey
IDH1	O75874	turquoise
RBBP9	O75884	brown
ALDH1L1	O75891	green
GABBR2	O75899	turquoise
PAK3	O75914-2	brown
ARL6IP5	O75915	red
DCTN3	O75935	grey
ATP5H	O75947	blue
FLOT1	O75955	blue
TRIO	O75962-2	blue
ATP5L	O75964	yellow
GLRX3	O76003	blue
WFS1	O76024	turquoise
NEBL	O76041-2	yellow
SEC14L2	O76054	green
SNCG	O76070	blue
DDAH1	O94760	pink
LY6H	O94772	yellow
ACTL6B	O94805	grey
TPPP	O94811	blue
KBTBD11	O94819	yellow
TOMM70A	O94826	blue
DDHD2	O94830	turquoise
MYO1D	O94832	brown
NFASC	O94856-5	brown
UFL1	O94874	turquoise
SORBS2	O94875-7	black
PROSC	O94903	turquoise
LPHN1	O94910	brown
ENDOD1	O94919	brown
GLS	O94925	blue
WDR47	O94967-2	blue
AP2A2	O94973	blue
SEC31A	O94979-3	turquoise
CLSTN1	O94985-2	green
DIRAS1	O95057	blue
NDUFB6	O95139	brown
MFN2	O95140	green
NDUFA3	O95167	brown
NDUFB4	O95168	yellow
NDUFB8	O95169-3	yellow
NDUFA7	O95182	yellow
CSPG5	O95196	turquoise
RTN3	O95197-2	blue
RTN3	O95197-3	brown
LETM1	O95202	blue
SNX4	O95219	blue
SBF1	O95248	yellow
VAPB	O95292	blue
RASAL1	O95294-4	brown
SNAPIN	O95295	turquoise
NDUFC2	O95298	brown
PGLS	O95336	blue
ATG7	O95352	turquoise
LYPLA2	O95372	turquoise
IPO7	O95373	brown
PGM3	O95394	green
AHSA1	O95433	turquoise
GJB6	O95452	green
NPTXR	O95502	blue
MPC2	O95563	brown
ETHE1	O95571	turquoise
ACSL3	O95573	brown
ATP6V1G2	O95670	blue
ASMTL	O95671	turquoise
CDS2	O95674	brown
RAB3D	O95716	yellow
CPNE6	O95741	green
OXSR1	O95747	yellow
HSPA4L	O95757	blue
LSM8	O95777	turquoise
AP2A1	O95782-2	blue
BAG3	O95817	green
CRYZL1	O95825	grey
AIFM1	O95831-3	green
SLC25A27	O95847	brown
BPNT1	O95861	brown
DDAH2	O95865	green
ABHD16A	O95870	brown
LGI1	O95970	yellow
NUDT3	O95989	grey
NDUFB10	O96000	yellow
CLPTM1	O96005	turquoise
TOMM40	O96008	brown
PEX11B	O96011	turquoise
LDHA	P00338	pink
ALDH1A1	P00352	brown
GLUD1	P00367	pink
CYB5R3	P00387-2	brown
GSR	P00390-2	turquoise
MT-CO1	P00395	green
MT-CO2	P00403	yellow
MT-CO3	P00414	turquoise
SOD1	P00441	turquoise
CP	P00450	turquoise
F13A1	P00488	black
PNP	P00491	black
HPRT1	P00492	blue
GOT2	P00505	turquoise
EGFR	P00533	brown
PGK1	P00558	pink
AK1	P00568	green
HP	P00738	turquoise
MT-ATP6	P00846	red
CA1	P00915	black
CA2	P00918	brown
ASS1	P00966	black
SERPINA1	P01009	turquoise
SERPINA3	P01011	turquoise
AGT	P01019	turquoise
A2M	P01023	turquoise
C3	P01024	turquoise
CST3	P01034	turquoise
HRAS	P01112	brown
KRAS	P01116-2	blue
NPY	P01303	turquoise
0	P01623	black
IGHG2	P01859	black
IGHG4	P01861	black
IGHA1	P01876	black
HLA-A	P01892	red
HBD	P02042	black
COL1A1	P02452	black
COL4A1	P02462	black
LMNA	P02545	red
SPTA1	P02549-2	black
APOA1	P02647	black
APOE	P02649	brown
FGA	P02671-2	turquoise
FGB	P02675	turquoise
FGG	P02679-2	turquoise
MBP	P02686	brown
PMP2	P02689	brown
SLC4A1	P02730	black
C1QC	P02747	brown
ORM1	P02763	turquoise
TTR	P02766	black
ALB	P02768	black
TF	P02787	brown
HPX	P02790	turquoise
FTL	P02792	blue
FTH1	P02794	brown
MT2A	P02795	grey
MT-ND1	P03886	green
MT-ND2	P03891	red
MT-ND4	P03905	brown
MT-ND5	P03915	brown
MT-ATP8	P03928	turquoise
CAT	P04040	black
ALDOA	P04075	blue
CSTB	P04080	green
ANXA1	P04083	green
PRNP	P04156-2	turquoise
OAT	P04181	turquoise
KRT1	P04264	turquoise
S100B	P04271	brown
TUBB4A	P04350	yellow
GAPDH	P04406	yellow
CAPNS1	P04632	blue
MT1E	P04732	turquoise
HSPB1	P04792	green
RPN1	P04843	black
RPN2	P04844-2	black
GNAI2	P04899	brown
ATP1A1	P05023-4	blue
ATP1B1	P05026-2	blue
CHGB	P05060	blue
APP	P05067-11	turquoise
APOD	P05090	brown
ALDH2	P05091	pink
PRKCG	P05129	blue
SLC25A5	P05141	yellow
SERPING1	P05155-2	turquoise
PCCA	P05165-2	brown
PCCB	P05166	red
EIF2S1	P05198	grey
HMGN2	P05204	turquoise
FGF1	P05230	blue
RPLP1	P05386	grey
RPLP2	P05387	brown
RPLP0	P05388	yellow
SSB	P05455	turquoise
ITGB1	P05556	blue
PRKCB	P05771-2	blue
CALB1	P05937	green
UROD	P06132	turquoise
FYN	P06241	yellow
CCK	P06307	brown
GSN	P06396-2	brown
ATP5B	P06576	blue
S100A6	P06703	red
EIF4E	P06730	turquoise
ENO1	P06733	green
GPI	P06744	blue
NPM1	P06748	turquoise
TPM3	P06753-4	yellow
TPM3	P06753-5	red
ITGAV	P06756-3	brown
SERPINE2	P07093-2	turquoise
EPHX1	P07099	green
DBI	P07108	green
LDHB	P07195	pink
NEFL	P07196	brown
P4HB	P07237	brown
H1F0	P07305	green
ACYP1	P07311	turquoise
CTSD	P07339	brown
ANXA2	P07355	black
CAPN1	P07384	red
PSAP	P07602-3	red
HEXB	P07686	grey
PFN1	P07737	brown
APRT	P07741	turquoise
EPRS	P07814	brown
CTSB	P07858	brown
HSP90AA1	P07900	turquoise
UQCRH	P07919	blue
TPM2	P07951-2	black
FH	P07954-2	blue
HSPA1B	P08107	turquoise
ANXA6	P08133	pink
SLC3A2	P08195-2	turquoise
PFKM	P08237	blue
HSP90AB1	P08238	turquoise
SYP	P08247	yellow
PDHA1	P08559	yellow
COL4A2	P08572	black
CYC1	P08574	blue
SNRNP70	P08621-2	turquoise
VIM	P08670	black
GNAI3	P08754	turquoise
ANXA5	P08758	green
SNRPA	P09012	grey
ENO2	P09104	turquoise
ACAA1	P09110	turquoise
GSTP1	P09211	green
LGALS1	P09382	red
QDPR	P09417	brown
HMGB1	P09429	brown
RBP1	P09455	blue
GNAO1	P09471	red
GNAO1	P09471-2	yellow
GSTM1	P09488	grey
TPM1	P09493-5	turquoise
CLTA	P09496	yellow
CLTB	P09497	blue
ANXA4	P09525	black
CNP	P09543	brown
DLD	P09622	blue
HNRNPA1	P09651-3	brown
COX6C	P09669	turquoise
PARP1	P09874	brown
UCHL1	P09936	blue
LTA4H	P09960	green
ALDOC	P09972	pink
C4B	P0C0L5	green
GSTT2B	P0CG30	grey
RPS17L	P0CW22	brown
RAP2A	P10114	yellow
TROVE2	P10155	brown
GAA	P10253	brown
RRAS	P10301	black
HIST1H1E	P10412	red
SPP1	P10451-4	brown
DLAT	P10515	yellow
TXN	P10599	turquoise
COX5B	P10606	yellow
MAPT	P10636-2	green
MAPT	P10636-6	brown
MAPT	P10636-7	green
MAPT	P10636-8	brown
PRKAR1A	P10644	brown
CHGA	P10645	brown
ESD	P10768	green
HSPD1	P10809	blue
CLU	P10909-2	green
HAPLN1	P10915	turquoise
HSPA5	P11021	turquoise
LAMC1	P11047	black
MAP2	P11137-3	blue
HSPA8	P11142	yellow
SLC2A1	P11166	black
SLC2A3	P11169	blue
PDHB	P11177	blue
DBT	P11182	blue
PYGB	P11216	brown
PYGM	P11217	green
RALA	P11233	grey
RALB	P11234	grey
SPTB	P11277-2	black
LAMP1	P11279	green
G6PD	P11413	red
PC	P11498	pink
DMD	P11532-4	brown
MTHFD1	P11586	green
ADH5	P11766	green
PRPS2	P11908	turquoise
PABPC1	P11940	brown
NEFH	P12036	brown
COX6A1	P12074	green
HARS	P12081-4	red
COL6A1	P12109	black
COL6A2	P12110	black
COL6A3	P12111	black
SLC25A4	P12235	yellow
SLC25A6	P12236	yellow
IMPDH2	P12268	brown
TPR	P12270	grey
CKB	P12277	pink
ANXA3	P12429	turquoise
CKMT1A	P12532	blue
ACTN1	P12814-3	blue
SRC	P12931-2	turquoise
PEPD	P12955	turquoise
XRCC6	P12956	brown
XRCC5	P13010	brown
COX4I1	P13073	yellow
RNH1	P13489	brown
SCG2	P13521	blue
NCAM1	P13591	blue
VCAN	P13611	brown
ATP1A3	P13637-3	blue
EEF2	P13639	pink
KRT10	P13645	turquoise
KRT5	P13647	turquoise
PDIA4	P13667	brown
TPT1	P13693	turquoise
ALAD	P13716	green
F3	P13726	brown
LCP1	P13796	green
PLS3	P13797	brown
APEH	P13798	brown
ETFA	P13804	yellow
PRKAR2A	P13861	brown
GFAP	P14136	green
MIF	P14174	yellow
CD99	P14209	green
PRKCSH	P14314-2	grey
FDPS	P14324-2	grey
COX7A2	P14406	blue
ATP1B2	P14415	turquoise
NID1	P14543-2	black
AKR1A1	P14550	brown
PKM	P14618	green
PKM	P14618-2	pink
HSP90B1	P14625	turquoise
MYL6B	P14649	red
COX6B1	P14854	yellow
HNRNPL	P14866	turquoise
GABRA1	P14867	blue
DARS	P14868	brown
JUP	P14923	black
UQCRB	P14927	blue
BRAF	P15056	green
GLUL	P15104	blue
AKR1B1	P15121	green
GSPT1	P15170-2	turquoise
PGAM2	P15259	green
EZR	P15311	green
UCHL3	P15374	grey
NME1	P15531	turquoise
NQO1	P15559-2	red
RPS2	P15880	turquoise
CHN1	P15882-3	turquoise
RPA2	P15927	turquoise
COX7C	P15954	red
H2AFX	P16104	red
CBR1	P16152	brown
ACADS	P16219	turquoise
PPP3CB	P16298	blue
KCNA2	P16389	turquoise
POR	P16435	yellow
ATP2A2	P16615	blue
CPE	P16870-2	brown
FAH	P16930	blue
STMN1	P16949	brown
HSPA6	P17066	grey
TMEM11	P17152	brown
GOT1	P17174	blue
PRKCA	P17252	red
GJA1	P17302	green
NDUFB7	P17568	turquoise
SYN1	P17600	blue
SYN1	P17600-2	blue
PRKACA	P17612	yellow
CAPN2	P17655	green
GAP43	P17677	blue
CTPS1	P17812	turquoise
PFKL	P17858	pink
GM2A	P17900	brown
LGALS3	P17931	black
TCP1	P17987	blue
RPL35A	P18077	turquoise
ARF4	P18085	brown
RPL7	P18124	brown
VCL	P18206-2	black
PTPRA	P18433-4	turquoise
GABRB1	P18505	blue
GABRG2	P18507-2	blue
PGAM1	P18669	pink
ATP5J	P18859	blue
CDH2	P19022-2	grey
GNAZ	P19086	blue
MYL12A	P19105	black
PLCG1	P19174	turquoise
NCL	P19338	green
HK1	P19367	blue
NDUFV2	P19404	blue
EIF2AK2	P19525	grey
SRM	P19623	yellow
SLC9A1	P19634	brown
ORM2	P19652	turquoise
CSNK2A2	P19784	turquoise
ATP2B1	P20020-4	blue
EIF2S2	P20042	grey
ANXA7	P20073-2	turquoise
RAB3A	P20336	blue
RAB4A	P20338	turquoise
RAB5A	P20339	turquoise
RAB6A	P20340-2	yellow
PSMB1	P20618	yellow
M6PR	P20645	turquoise
COX5A	P20674	blue
LMNB1	P20700	turquoise
OGN	P20774	black
CAST	P20810-9	turquoise
MAG	P20916-3	brown
RASA1	P20936-2	brown
PTMS	P20962	turquoise
GSTM3	P21266	brown
ATP6V1B2	P21281	blue
ATP6V1C1	P21283	blue
CSRP1	P21291	brown
FLNA	P21333-2	black
NF1	P21359-2	turquoise
MAOA	P21397	turquoise
ACO1	P21399	turquoise
SYT1	P21579	blue
GPD1	P21695	brown
VDAC1	P21796	yellow
BGN	P21810	black
SDHB	P21912	yellow
BCKDHB	P21953	turquoise
COMT	P21964-2	green
TGM2	P21980	black
MUT	P22033	grey
OSBP	P22059	turquoise
PCMT1	P22061	yellow
FBL	P22087	grey
GART	P22102	turquoise
PAICS	P22234	red
SCP2	P22307	red
UBA1	P22314-2	pink
NME2	P22392-2	yellow
FDXR	P22570	grey
PRKACG	P22612	grey
HNRNPA2B1	P22626	red
CALB2	P22676	blue
PRKACB	P22694	brown
UQCRC2	P22695	yellow
CA4	P22748	blue
FECH	P22830	brown
SFPQ	P23246	brown
TUBG1	P23258	turquoise
PPIB	P23284	brown
S100A1	P23297	turquoise
ME2	P23368	grey
WARS	P23381	turquoise
RPS3	P23396	grey
GCSH	P23434	turquoise
PTPRD	P23468-7	red
PTPRE	P23469-3	grey
PTPRZ1	P23471-2	yellow
OMG	P23515	yellow
AHCY	P23526	brown
CFL1	P23528	blue
EIF4B	P23588	brown
ATP2B4	P23634	blue
ATP2B4	P23634-4	brown
ITPKA	P23677	green
CPT2	P23786	turquoise
COX7A1	P24310	green
EEF1B2	P24534	brown
ATP5F1	P24539	yellow
AKAP5	P24588	blue
ACP1	P24666	turquoise
ACAT1	P24752	yellow
TNC	P24821-4	blue
ADRBK1	P25098	brown
MPST	P25325	brown
RPS12	P25398	turquoise
DNAJB1	P25685	turquoise
DNAJB2	P25686	turquoise
ATP5A1	P25705	blue
MT3	P25713	turquoise
PSMA1	P25786	turquoise
PSMA2	P25787	grey
PSMA3	P25788-2	turquoise
PSMA4	P25789	yellow
ITGB8	P26012-2	grey
MSN	P26038	green
DDX6	P26196	grey
CTNNA2	P26232-2	brown
U2AF2	P26368-2	red
RPL13	P26373	grey
ELAVL4	P26378-4	red
IVD	P26440	grey
S100A4	P26447	black
HMGB2	P26583	brown
TARS	P26639	red
VARS	P26640	pink
EEF1G	P26641	yellow
FKBP2	P26885	turquoise
CNTFR	P26992	turquoise
STOM	P27105	turquoise
AK4	P27144	yellow
MAOB	P27338	green
YWHAQ	P27348	turquoise
MAPK3	P27361	green
ATP6V0C	P27449	turquoise
APEX1	P27695	green
CD82	P27701-2	brown
CALR	P27797	brown
CANX	P27824	brown
PIK3R1	P27986	red
PSMA5	P28066	turquoise
PSMB4	P28070	grey
PSMB6	P28072	brown
PSMB5	P28074	turquoise
GSTM2	P28161	green
ABCD3	P28288	brown
TMOD1	P28289	brown
NDUFS1	P28331	blue
GABRB3	P28472-4	brown
MAPK1	P28482	brown
TPP2	P29144	turquoise
IMPA1	P29218	turquoise
TKT	P29401	green
EEF1D	P29692-2	grey
CRABP1	P29762	black
GNA11	P29992	red
ALDH4A1	P30038	yellow
ERP29	P30040	brown
PRDX6	P30041	green
BLVRB	P30043	black
PRDX5	P30044-2	yellow
DDT	P30046	turquoise
PRDX3	P30048-2	yellow
ATP5D	P30049	red
RPL12	P30050	turquoise
ECHS1	P30084	blue
CMPK1	P30085	yellow
PEBP1	P30086	pink
PDIA3	P30101	brown
PPP2R1A	P30153	blue
PPIF	P30405	turquoise
NMT1	P30419	brown
HMOX2	P30519	green
ADSS	P30520	grey
SLC6A1	P30531	turquoise
LRPAP1	P30533	turquoise
CLIP1	P30622-1	grey
SERPINB1	P30740	turquoise
ALDH1B1	P30837	grey
SDHA	P31040	blue
CORO1A	P31146	blue
GDI1	P31150	pink
MAT2A	P31153	turquoise
PRKAR1B	P31321	red
PRKAR2B	P31323	blue
DNAJA1	P31689	turquoise
UQCRC1	P31930	blue
HIBADH	P31937	turquoise
ATIC	P31939	turquoise
HNRNPH3	P31942-2	brown
HNRNPH1	P31943	turquoise
YWHAB	P31946-2	blue
SFN	P31947	grey
STIP1	P31948	turquoise
S100A11	P31949	black
L1CAM	P32004	blue
PRDX2	P32119	pink
GK	P32189-1	brown
SLC8A1	P32418-5	red
RPL9	P32969	grey
KIF5B	P33176	red
DUT	P33316	turquoise
GUCY1A2	P33402	red
EPHX2	P34913	turquoise
HSPA4	P34932	blue
MPI	P34949	turquoise
GPC1	P35052	green
PFN2	P35080	brown
PFN2	P35080-2	blue
CTNNB1	P35222	brown
PHB	P35232	blue
SERPINB6	P35237	turquoise
RDX	P35241	brown
RPA3	P35244	turquoise
RPL22	P35268	brown
SPR	P35270	brown
CBS	P35520	turquoise
KRT9	P35527	turquoise
AGL	P35573	yellow
MYH9	P35579	green
MYH10	P35580-4	blue
COPB2	P35606-2	red
ACTN2	P35609-2	blue
ADD1	P35611-3	pink
ADD2	P35612	blue
BSG	P35613-2	turquoise
FUS	P35637-2	turquoise
MYH11	P35749-4	black
GLRX	P35754	yellow
PPM1A	P35813	turquoise
KRT2	P35908	turquoise
HMGCL	P35914	turquoise
PSMC2	P35998	grey
GGT5	P36269	grey
ARL3	P36405	brown
TRIM23	P36406-3	turquoise
MAP2K2	P36507	turquoise
ATP5C1	P36542-2	yellow
ATP6V1E1	P36543	blue
RPL4	P36578	yellow
PGM1	P36871	green
PPP1CC	P36873	brown
GNL1	P36915	green
SERPINF1	P36955	grey
DLST	P36957	blue
GMPR	P36959	green
GPX4	P36969-2	brown
SRP14	P37108	grey
NUP62	P37198	grey
HPCAL1	P37235	blue
TAGLN2	P37802	black
TALDO1	P37837	brown
SNCA	P37840-2	blue
ETFB	P38117	yellow
RBMX	P38159	turquoise
ATP6V1A	P38606	blue
HSPA9	P38646	blue
EIF4A3	P38919	turquoise
RPS19	P39019	yellow
RPL3	P39023	turquoise
COL18A1	P39060-2	black
CAPG	P40121	green
CAP2	P40123	blue
CCT6A	P40227	blue
RPL13A	P40429	turquoise
ARL1	P40616-2	turquoise
STAT3	P40763-3	green
MDH1	P40925-3	yellow
MDH2	P40926	yellow
HADHA	P40939	green
EIF2S3	P41091	turquoise
CETN2	P41208	grey
PTGDS	P41222	blue
GARS	P41250	brown
EIF1	P41567	turquoise
ADCYAP1R1	P41586-3	blue
GRM5	P41594-2	turquoise
TSPAN7	P41732	blue
ACTR1B	P42025	green
ECI1	P42126	turquoise
TMPO	P42167-2	grey
STAT1	P42224	brown
GRIA2	P42262	blue
GRIA3	P42263	blue
MTOR	P42345	turquoise
DPP6	P42658-2	blue
RPS27	P42677	turquoise
LRPPRC	P42704	yellow
ACAA2	P42765	brown
RPL35	P42766	turquoise
PRCP	P42785	turquoise
HTT	P42858	blue
SLC1A3	P43003-2	brown
SLC1A2	P43004	blue
SLC1A4	P43007	brown
PAFAH1B1	P43034	turquoise
MCAM	P43121	blue
CRAT	P43155-2	yellow
MATR3	P43243	blue
GPD2	P43304	blue
RANBP1	P43487	red
NAMPT	P43490	brown
PSMC4	P43686	turquoise
TSFM	P43897	brown
ASPA	P45381	brown
VDAC2	P45880	blue
ACADSB	P45954	turquoise
USP5	P45974-2	pink
MAP2K4	P45985	yellow
RANGAP1	P46060	grey
CRK	P46108	turquoise
CRKL	P46109	grey
BAG6	P46379-2	yellow
GSTM5	P46439	grey
NSF	P46459	blue
BRCC3	P46736-2	grey
RPL27A	P46776	turquoise
RPL5	P46777	turquoise
RPL21	P46778	turquoise
RPL28	P46779	turquoise
RPS9	P46781	red
MAP1B	P46821	blue
GNPDA1	P46926	brown
UTRN	P46939	black
IQGAP1	P46940	green
GYG1	P46976-2	blue
CAPZA2	P47755	blue
CAPZB	P47756	brown
CAPZB	P47756-2	blue
EIF1AX	P47813	turquoise
QARS	P47897	grey
RPL29	P47914	grey
UQCRFS1	P47985	blue
ATP5O	P48047	yellow
SLC6A11	P48066	brown
PREP	P48147	blue
ME1	P48163	brown
PIP4K2A	P48426	brown
ARCN1	P48444	grey
GCLC	P48506	brown
GSS	P48637	turquoise
CCT5	P48643	blue
IDH2	P48735	yellow
MARCKSL1	P49006	turquoise
CAMLG	P49069	grey
ALDH9A1	P49189	green
RPL34	P49207	grey
LMAN1	P49257	brown
FASN	P49327	pink
FNTA	P49354	brown
CCT3	P49368	blue
ARRB1	P49407	turquoise
TUFM	P49411	blue
AMPH	P49418	blue
ALDH7A1	P49419-2	brown
INPP1	P49441	turquoise
SRP9	P49458	turquoise
AARS	P49588	pink
CARS	P49589	brown
PPM1F	P49593	brown
PSMB3	P49720	turquoise
PSMB2	P49721	turquoise
ACADVL	P49748	yellow
TMED10	P49755	turquoise
RGS6	P49758-10	green
HINT1	P49773	brown
FHIT	P49789	grey
RGS7	P49802-3	blue
TSC2	P49815-5	grey
NDUFV1	P49821-2	blue
GSK3A	P49840	green
GSK3B	P49841	brown
NT5C2	P49902	turquoise
GMPS	P49915	green
HNMT	P50135	blue
GNAQ	P50148	brown
GNG4	P50150	turquoise
GNG10	P50151	turquoise
IDH3A	P50213	yellow
CRIP1	P50238	black
GDI2	P50395	brown
EMD	P50402	turquoise
CPT1A	P50416	turquoise
GATM	P50440-2	brown
ST13	P50502	turquoise
DNM2	P50570-3	yellow
NUDT2	P50583	grey
PPT1	P50897	brown
RPL14	P50914	turquoise
CCT8	P50990	pink
CCT4	P50991	yellow
ANXA11	P50995-2	brown
RAB5C	P51148	turquoise
RAB7A	P51149	yellow
PLCD1	P51178	green
DUSP3	P51452	yellow
NOVA1	P51513-5	turquoise
IDH3G	P51553	blue
SSR4	P51571	grey
BCAP31	P51572	yellow
MECP2	P51608-2	brown
ALDH3A2	P51648	green
ALDH5A1	P51649	blue
HSD17B4	P51659	brown
PSMD7	P51665	grey
GPM6A	P51674	blue
HDGF	P51858	brown
PRELP	P51888	black
NDUFA8	P51970	blue
HNRNPA3	P51991	brown
PGD	P52209-2	brown
HNRNPM	P52272-2	red
RAP1GDS1	P52306-5	pink
ARHGDIA	P52565	blue
ARHGDIB	P52566	green
AGFG1	P52594-2	turquoise
HRSP12	P52758	turquoise
SMS	P52788	grey
THOP1	P52888	grey
CAPZA1	P52907	turquoise
CRIP2	P52943	blue
BLVRA	P53004	yellow
SLC25A1	P53007	turquoise
PPP5C	P53041	blue
ARFIP2	P53365-3	turquoise
ACLY	P53396	yellow
SUCLG1	P53597	yellow
COPB1	P53618	grey
COPA	P53621	grey
AP3M2	P53677	blue
AP2S1	P53680	blue
MAPK10	P53779-2	blue
IST1	P53990-2	grey
SEC24C	P53992	turquoise
SUB1	P53999	turquoise
RARS	P54136	yellow
CACNA2D1	P54289-2	blue
YARS	P54577	yellow
USP14	P54578-2	green
HSPA2	P54652	brown
BCAT1	P54687-4	turquoise
ATP1B3	P54709	black
RAD23B	P54727	turquoise
PDE1A	P54750-4	brown
EPHA4	P54764	blue
NAPA	P54920	pink
EIF5	P55010	turquoise
SLC12A2	P55011-3	brown
PSMD4	P55036	turquoise
CSE1L	P55060-3	turquoise
VCP	P55072	pink
HADHB	P55084	green
ADK	P55263	grey
ADAR	P55265-5	grey
LAMB2	P55268	black
CDH13	P55290-4	blue
TPD52	P55327-4	green
SEC13	P55735	turquoise
HNRNPH2	P55795	turquoise
OXCT1	P55809	blue
EIF3B	P55884	grey
BID	P55957	brown
NDUFV3	P56181	brown
MARS	P56192	yellow
ARPP19	P56211	turquoise
ATP5I	P56385	brown
EIF6	P56537	red
TMEM33	P57088	grey
MTPN	P58546	brown
GNG2	P59768	yellow
ARPC4	P59998	yellow
CD81	P60033	turquoise
TPI1	P60174-1	turquoise
PLP1	P60201	brown
EIF3E	P60228	grey
GABARAPL2	P60520	yellow
MYL6	P60660-2	black
ACTB	P60709	turquoise
EIF4A1	P60842	green
RPS20	P60866	yellow
SNAP25	P60880	blue
SNAP25	P60880-2	grey
PRPS1	P60891	red
PSMA6	P60900	yellow
S100A10	P60903	black
CDC42	P60953	turquoise
CDC42	P60953-1	yellow
DSTN	P60981	yellow
GMFB	P60983	yellow
RAB8A	P61006	grey
SRP54	P61011	turquoise
RAB4B	P61018	turquoise
RAB2A	P61019	yellow
RAB5B	P61020	yellow
RAB10	P61026	turquoise
UBE2D3	P61077	brown
UBE2M	P61081	brown
UBE2K	P61086	turquoise
UBE2N	P61088	yellow
RAB14	P61106	blue
ACTR3	P61158	turquoise
ACTR2	P61160	turquoise
ACTR2	P61160-2	blue
ACTR1A	P61163	pink
COPS2	P61201	pink
ARF3	P61204	blue
RAP1B	P61224	red
RAP2B	P61225	brown
RPS3A	P61247	turquoise
RPL26	P61254	turquoise
STX1B	P61266-2	blue
RPL15	P61313	grey
MAGOH	P61326	turquoise
FGF12	P61328	blue
RPL27	P61353	turquoise
ATP6V0D1	P61421	blue
PCBD1	P61457	brown
RPL37A	P61513	turquoise
RHOA	P61586	yellow
NCALD	P61601	blue
HSPE1	P61604	yellow
SEC61A1	P61619	turquoise
VBP1	P61758	brown
STXBP1	P61764	blue
STXBP1	P61764-2	green
B2M	P61769	brown
PKIA	P61925	brown
SUMO2	P61956	grey
UFM1	P61960	grey
AP1S1	P61966	turquoise
NUTF2	P61970	brown
HNRNPK	P61978-3	brown
YWHAG	P61981	blue
TIMM10	P62072	turquoise
RPS7	P62081	grey
PPP1CA	P62136	turquoise
PPP1CB	P62140	blue
CALM1	P62158	blue
NCS1	P62166	brown
PSMC1	P62191	brown
PSMC5	P62195-2	turquoise
RPS8	P62241	grey
RPS16	P62249	turquoise
YWHAE	P62258	yellow
RPS14	P62263	grey
RPS23	P62266	turquoise
RPS18	P62269	turquoise
RPS13	P62277	grey
RPS11	P62280	turquoise
SNRPE	P62304	grey
SNRPF	P62306	turquoise
SNRPG	P62308	turquoise
SNRPD1	P62314	turquoise
SNRPD2	P62316	grey
SNRPD3	P62318-2	blue
TMSB4X	P62328	red
ARF6	P62330	turquoise
PSMC6	P62333	grey
RPL7A	P62424	yellow
ETF1	P62495-2	brown
RPS4X	P62701	red
PPP2CB	P62714	grey
RHOB	P62745	yellow
RPL23A	P62750	grey
RPS6	P62753	turquoise
VSNL1	P62760	blue
HIST1H4A	P62805	red
RAB1A	P62820	blue
RAN	P62826	yellow
RPL23	P62829	grey
RAP1A	P62834	brown
RPS15	P62841	grey
RPS24	P62847-2	turquoise
RPS25	P62851	grey
RPS26	P62854	grey
RPS28	P62857	grey
GNB1	P62873	pink
GNB2	P62879	yellow
RPL30	P62888	turquoise
RPL31	P62899	turquoise
RPL10A	P62906	red
RPL11	P62913	grey
RPL8	P62917	turquoise
PPIA	P62937	pink
FKBP1A	P62942	blue
RPS27A	P62979	red
GRB2	P62993	turquoise
TRA2B	P62995-3	grey
RAC1	P63000	green
AP2B1	P63010	blue
GNAS	P63092	brown
GNAI1	P63096	blue
YWHAZ	P63104	blue
PPP2R2A	P63151	green
DYNLL1	P63167	turquoise
SKP1	P63208	brown
GNG3	P63215	green
GNG5	P63218	turquoise
EIF5A	P63241	red
GNB2L1	P63244	turquoise
ACTG1	P63261	pink
TMSB10	P63313	brown
PPP2CA	P67775	blue
CSNK2B	P67870	grey
TPM4	P67936	turquoise
ACTC1	P68032	black
UBE2L3	P68036	turquoise
EEF1A1	P68104	green
TUBA1B	P68363	pink
TUBA4A	P68366	blue
TUBB4B	P68371	pink
PAFAH1B2	P68402	blue
HBB	P68871	black
HBA2	P69905	black
IGBP1	P78318	turquoise
SIRPA	P78324	blue
DLG4	P78352-3	blue
PIP4K2B	P78356	green
CNTNAP1	P78357	brown
SRPK2	P78362	turquoise
CCT2	P78371	blue
GSTO1	P78417	turquoise
PRKDC	P78527	turquoise
ABAT	P80404	blue
BASP1	P80723	blue
MRPS36	P82909	brown
HPCA	P84074	blue
ARF5	P84085	blue
ERH	P84090	turquoise
RHOG	P84095	brown
SRSF3	P84103-2	brown
MXRA7	P84157-2	turquoise
HSPG2	P98160	black
MPP1	Q00013-3	yellow
TFAM	Q00059	turquoise
PITPNA	Q00169	turquoise
SLC25A3	Q00325-2	yellow
CDK5	Q00535	yellow
PURA	Q00577	blue
CLTC	Q00610-2	blue
FKBP3	Q00688	red
REEP5	Q00765	red
SORD	Q00796	green
HNRNPU	Q00839	brown
PDE1B	Q01064-2	blue
SPTBN1	Q01082	pink
SET	Q01105-2	turquoise
AMPD2	Q01433-2	turquoise
FABP5	Q01469	green
ANK2	Q01484	blue
ANK2	Q01484-2	turquoise
CAP1	Q01518	brown
SLC7A5	Q01650	turquoise
DR1	Q01658	turquoise
PFKP	Q01813	blue
ATP2B2	Q01814-8	blue
EWSR1	Q01844-2	turquoise
OCRL	Q01968	turquoise
TAGLN	Q01995	black
GUCY1B3	Q02153	yellow
PRKCE	Q02156	blue
CNTN2	Q02246	brown
ALDH6A1	Q02252	pink
BDH1	Q02338	green
MAP2K1	Q02750	blue
FKBP4	Q02790	turquoise
NUCB1	Q02818	turquoise
RPL6	Q02878	red
AKAP12	Q02952	brown
SLC25A11	Q02978	yellow
CAV1	Q03135	black
LMNB2	Q03252	red
GBE1	Q04446	green
EIF4G1	Q04637-5	grey
GLO1	Q04760	brown
AKR1C1	Q04828	blue
SSBP1	Q04837	turquoise
YWHAH	Q04917	blue
DNM1	Q05193	blue
DNM1	Q05193-2	green
GAD2	Q05329	green
PTK2	Q05397-7	red
LIPE	Q05469	brown
GRIN1	Q05586-4	blue
EEF1A2	Q05639	blue
CALD1	Q05682	black
COL14A1	Q05707-2	black
PTPN11	Q06124-2	red
PSME1	Q06323	green
PRDX1	Q06830	red
CDK18	Q07002	grey
RPL18	Q07020-2	turquoise
C1QBP	Q07021	blue
CKAP4	Q07065	grey
KHDRBS1	Q07666-2	turquoise
BAX	Q07812-5	turquoise
KLC1	Q07866-8	red
LRP1	Q07954	turquoise
SRSF1	Q07955	red
ARHGAP1	Q07960	brown
SRSF4	Q08170	turquoise
PCDH1	Q08174-2	blue
PPP3CA	Q08209	blue
DHX9	Q08211	brown
CRYZ	Q08257	turquoise
LGALS3BP	Q08380	brown
ADCY2	Q08462-2	grey
DMTN	Q08495	blue
CD47	Q08722	yellow
PPID	Q08752	brown
ADCY1	Q08828	red
CAMSAP2	Q08AD1-3	red
VAC14	Q08AM6	blue
RBBP4	Q09028-3	brown
AHNAK	Q09666	green
AP1B1	Q10567-2	blue
PMPCA	Q10713	green
KIF1A	Q12756-3	yellow
SCRN1	Q12765	red
KIAA0196	Q12768	turquoise
KIF5A	Q12840	grey
STX4	Q12846	turquoise
GRSF1	Q12849-5	grey
CNTN1	Q12860	blue
AIMP1	Q12904	grey
ILF2	Q12905	brown
ILF3	Q12906	turquoise
LMAN2	Q12907	grey
TRAP1	Q12931-2	yellow
ANK3	Q12955	black
DLG1	Q12959-9	blue
ABR	Q12979	blue
ECH1	Q13011	turquoise
COASY	Q13057	brown
ACACA	Q13085	turquoise
MTAP	Q13126-2	brown
PRKAA1	Q13131	grey
TARDBP	Q13148	turquoise
HNRNPA0	Q13151	grey
PAK1	Q13153	blue
PAK2	Q13177	brown
CBX3	Q13185	turquoise
PSMD2	Q13200	brown
GRIN2B	Q13224	brown
SELENBP1	Q13228	green
NME3	Q13232	grey
TRIM28	Q13263	turquoise
KCNAB2	Q13303	red
PTPRS	Q13332-5	brown
EIF3I	Q13347	brown
PPP2R5C	Q13362-4	red
CTBP1	Q13363	blue
AP3B2	Q13367	blue
UBE2V1	Q13404	turquoise
DYNC1I2	Q13409-2	blue
ILK	Q13418	green
NNT	Q13423	blue
SNTA1	Q13424	green
PDAP1	Q13442	turquoise
LSAMP	Q13449	blue
GPM6B	Q13491-4	blue
PICALM	Q13492-3	grey
TUBB3	Q13509	blue
ASAH1	Q13510	brown
PIN1	Q13526	blue
CAMK2B	Q13554-2	blue
CAMK2G	Q13555-5	turquoise
CAMK2G	Q13555-6	pink
CAMK2D	Q13557-12	brown
DCTN2	Q13561-3	brown
NAE1	Q13564-2	turquoise
STIM1	Q13586	turquoise
SNX1	Q13596	brown
MTMR1	Q13613	turquoise
MTMR2	Q13614	grey
CUL2	Q13617	red
CUL3	Q13618-2	red
CUL4B	Q13620-1	brown
TSTA3	Q13630	grey
RAB31	Q13636	brown
FHL1	Q13642-1	red
MOGS	Q13724-2	brown
ALCAM	Q13740-2	green
SPTAN1	Q13813-2	pink
SPTAN1	Q13813-3	yellow
AUH	Q13825	yellow
DDX39B	Q13838	brown
BLMH	Q13867	grey
SNTB1	Q13884	blue
TUBB2A	Q13885	grey
IDI1	Q13907	turquoise
CAPS	Q13938	green
RASGRF1	Q13972-3	turquoise
CKAP5	Q14008	turquoise
CIRBP	Q14011	turquoise
CAMK1	Q14012	grey
COTL1	Q14019	green
HNRNPD	Q14103-3	turquoise
SCARB2	Q14108	brown
DAG1	Q14118	turquoise
sept-06	Q14141-2	blue
EIF3A	Q14152	turquoise
MLEC	Q14165	turquoise
TTLL12	Q14166	grey
CRMP1	Q14194	brown
CRMP1	Q14194-2	blue
DPYSL3	Q14195-2	green
DCTN1	Q14203-6	black
DYNC1H1	Q14204	pink
EIF4A2	Q14240-2	pink
CTTN	Q14247	brown
FLOT2	Q14254	blue
RCN2	Q14257	turquoise
PTK2B	Q14289	blue
FKBP8	Q14318	turquoise
GNA13	Q14344	brown
GAMT	Q14353	turquoise
GRM2	Q14416	blue
CAPRIN1	Q14444-2	brown
SPARCL1	Q14515	blue
PRPSAP1	Q14558	turquoise
ELAVL3	Q14576-2	grey
INPP5A	Q14642	grey
ITPR1	Q14643-6	yellow
CLINT1	Q14677	turquoise
SMC1A	Q14683	blue
MESDC2	Q14696	turquoise
GANAB	Q14697	pink
RFTN1	Q14699	red
MVP	Q14764	brown
GRM3	Q14832	blue
LASP1	Q14847	brown
CRYM	Q14894	blue
PTGR1	Q14914	brown
KPNB1	Q14974	brown
NUMA1	Q14980-2	green
OPCML	Q14982-2	blue
HEPACAM	Q14CZ8	green
SPCS2	Q15005	grey
PSMD6	Q15008	turquoise
sept-02	Q15019	green
RAB3GAP1	Q15042	blue
KARS	Q15046	grey
MLC1	Q15049	green
EIF4H	Q15056-2	turquoise
ACOX1	Q15067-2	grey
EEA1	Q15075	blue
PDIA6	Q15084-3	brown
PAFAH1B3	Q15102	green
PLCL1	Q15111	brown
PDK2	Q15119	blue
PDK3	Q15120	blue
PEA15	Q15121	brown
PMVK	Q15126	brown
PLEC	Q15149-2	green
PON2	Q15165	brown
PPA1	Q15181	red
PTGES3	Q15185-4	yellow
PVRL1	Q15223	blue
NONO	Q15233	red
PPP2R4	Q15257-2	pink
QPRT	Q15274	turquoise
RABEP1	Q15276	turquoise
RAB35	Q15286	blue
RCN1	Q15293	brown
LLGL1	Q15334	brown
RPS6KA2	Q15349-3	green
TMED2	Q15363	grey
PCBP1	Q15365	turquoise
PCBP2	Q15366-3	yellow
RHEB	Q15382	turquoise
TOMM20	Q15388	grey
SF3B3	Q15393	turquoise
RSU1	Q15404	black
CNN3	Q15417	green
PPP1R7	Q15435	blue
MAPRE2	Q15555-3	blue
SLC9A3R2	Q15599	brown
TSN	Q15631	brown
SF1	Q15637-4	grey
MAPRE1	Q15691	brown
ELAVL1	Q15717	turquoise
MYLK	Q15746-7	turquoise
MLF2	Q15773	blue
ITSN1	Q15811	blue
TBCE	Q15813	grey
NPTX1	Q15818	yellow
UBE2V2	Q15819	turquoise
NEDD8	Q15843	turquoise
ADIRF	Q15847	brown
ATP6AP1	Q15904	brown
RAB11B	Q15907	pink
ZYX	Q15942	turquoise
ETFDH	Q16134	grey
SNCB	Q16143	blue
sept-07	Q16181	yellow
ADRM1	Q16186	turquoise
CCDC6	Q16204	turquoise
INA	Q16352	brown
PSMD5	Q16401	brown
DDB1	Q16531	brown
PPP2R5E	Q16537-2	yellow
CDC37	Q16543	blue
DPYSL2	Q16555	pink
CAMK4	Q16566	blue
NTRK2	Q16620	blue
STX1A	Q16623	blue
SRSF7	Q16629-3	brown
DBN1	Q16643-3	blue
FSCN1	Q16658	yellow
DECR1	Q16698-2	grey
NDUFA5	Q16718	yellow
ATP2B3	Q16720	blue
TST	Q16762	brown
CCBL1	Q16773	brown
GUK1	Q16774	turquoise
HAGH	Q16775-2	blue
HIST2H2BE	Q16778	red
NDUFA9	Q16795	yellow
ME3	Q16798	blue
RTN1	Q16799	blue
RTN1	Q16799-3	yellow
HADH	Q16836	red
PTPRN	Q16849-2	blue
UGP2	Q16851	green
ATP6V1F	Q16864	blue
TXNRD1	Q16881-3	blue
TPD52L1	Q16890-5	turquoise
IMMT	Q16891-2	blue
ARHGAP44	Q17R89-3	blue
HNRNPUL2	Q1KMD3	brown
INF2	Q27J81-2	brown
AAK1	Q2M2I8	blue
KIAA1033	Q2M389	turquoise
IAH1	Q2TAA2	turquoise
MAP7D1	Q3KQU3-4	brown
DAK	Q3LXA3	brown
HSDL1	Q3SXM5	red
RABL6	Q3YEC7	brown
TUBB8	Q3ZCM7	turquoise
TIMM50	Q3ZCQ8	green
LGALSL	Q3ZCW2	blue
VPS26B	Q4G0F5	brown
NADK2	Q4G0N4	brown
PREPL	Q4J6C6-4	brown
TBC1D10B	Q4KMP7	brown
GRIPAP1	Q4V328	blue
FAM98B	Q52LJ0	turquoise
TMEM35	Q53FP2	grey
HSD17B12	Q53GQ0	brown
AGK	Q53H12	yellow
TSSC1	Q53HC9	turquoise
CYBRD1	Q53TN4-3	brown
ACTBL2	Q562R1	grey
HSP90AB4P	Q58FF6	turquoise
HSP90AB2P	Q58FF8	turquoise
RUNDC3A	Q59EK9-4	turquoise
PRRT3	Q5FWE3-2	brown
TCEAL5	Q5H9L2	brown
TUBB	Q5JP53	blue
NOMO2	Q5JPE7-2	grey
PITRM1	Q5JRX3	brown
WDR44	Q5JSH3	turquoise
COA6	Q5JTJ3	brown
IQSEC2	Q5JU85	blue
HSPA12B	Q5JX83	brown
SPECC1	Q5M775	grey
PSMF1	Q5QPM7	grey
ATAT1	Q5SQI0	turquoise
HP1BP3	Q5SSJ5	red
CEP170	Q5SW79	turquoise
CLVS2	Q5SYC1	blue
TPRG1L	Q5T0D9	blue
NBEA	Q5T321	blue
UBR4	Q5T4S7-3	pink
STXBP5	Q5T5C0-2	blue
SARS	Q5T5C7	pink
GPR158	Q5T848	green
ATPAF1	Q5TC12	green
NQO2	Q5TD07	grey
HIST2H3PS2	Q5TEC6	blue
NT5DC1	Q5TFE4	turquoise
KIAA1244	Q5TH69	brown
CROCC	Q5TZA2	blue
VPS53	Q5VIR6-4	grey
ABHD17B	Q5VST6	grey
CDC42BPA	Q5VT25-4	grey
PCDH9	Q5VT82	turquoise
SNX30	Q5VWJ9	turquoise
LYPLAL1	Q5VWZ2	turquoise
KIAA0368	Q5VYK3	turquoise
C19orf70	Q5XKP0	brown
PLCXD3	Q63HM9	turquoise
TBC1D9B	Q66K14-2	turquoise
MAP1S	Q66K74-2	brown
RAP1GAP2	Q684P5-3	blue
MBLAC2	Q68D91	grey
LMBRD2	Q68DH5	turquoise
KCTD16	Q68DU8	blue
CYB5R2	Q6BCY4	brown
RLTPR	Q6F5E8-2	turquoise
HIST2H2AA4	Q6FI13	red
CIAPIN1	Q6FI81	black
PTRHD1	Q6GMV3	green
ABLIM2	Q6H8Q1-2	blue
LAMTOR1	Q6IAA8	turquoise
TWF2	Q6IBS0	blue
RAB12	Q6IQ22	turquoise
SLC25A25	Q6KCM7-4	green
PDE12	Q6L8Q7-2	grey
SLC25A24	Q6NUK1-2	grey
KIAA1211L	Q6NV74	brown
HIBCH	Q6NVY1	grey
PTRF	Q6NZI2	black
C8orf82	Q6P1X6	blue
PRPF8	Q6P2Q9	turquoise
FAHD1	Q6P587-3	blue
TLDC1	Q6P9B6	red
PGM2L1	Q6PCE3	blue
TMEM65	Q6PI78	green
NCEH1	Q6PIU2	blue
LARP1	Q6PKG0	red
SLC30A9	Q6PML9	turquoise
CPLX2	Q6PUV4	blue
SLC4A10	Q6U841-2	blue
LRSAM1	Q6UWE0	green
ENPP6	Q6UWR7	brown
PACS1	Q6VY07	blue
HSDL2	Q6YN16	brown
CCBL2	Q6YP21-3	turquoise
PPP1R21	Q6ZMI0	brown
TPM1	Q6ZN40	black
MFSD6	Q6ZSS7	turquoise
TOM1L2	Q6ZVM7	blue
VPS13C	Q709C8-2	turquoise
TUBA1A	Q71U36	yellow
H2AFV	Q71UI9	green
RPS27L	Q71UM5	turquoise
SND1	Q7KZF4	turquoise
RUFY3	Q7L099	black
SV2A	Q7L0J3	blue
SV2B	Q7L1I2	blue
ASRGL1	Q7L266	turquoise
DHX30	Q7L2E3-2	brown
EIF3M	Q7L2H7	turquoise
RRAGA	Q7L523	turquoise
CYFIP1	Q7L576	turquoise
GET4	Q7L5D6	turquoise
EPM2AIP1	Q7L775	turquoise
MICAL3	Q7RTP6	turquoise
GPRIN1	Q7Z2K8	blue
NEGR1	Q7Z3B1	blue
C14orf159	Q7Z3D6-2	grey
MYH14	Q7Z406	brown
CLASP1	Q7Z460-2	brown
KIF21A	Q7Z4S6	blue
DCXR	Q7Z4W1	yellow
NECAB2	Q7Z6G3	blue
ANKS1B	Q7Z6G8-3	blue
PRRT2	Q7Z6L0	blue
TECPR1	Q7Z6L1	turquoise
HUWE1	Q7Z6Z7-2	turquoise
GLRX5	Q86SX6	brown
DAAM2	Q86T65-4	brown
PRUNE	Q86TP1	grey
TTC7B	Q86TV6	blue
MTDH	Q86UE4	turquoise
KTN1	Q86UP2	turquoise
CADPS2	Q86UW7	brown
HAPLN4	Q86UW8	blue
STK32C	Q86UX6	blue
BLOC1S5-TXNDC5	Q86UY0	black
NT5DC3	Q86UY8	blue
ALYREF	Q86V81	grey
CAND1	Q86VP6	pink
HOOK3	Q86VS8	turquoise
BPHL	Q86WA6-2	brown
ATCAY	Q86WG3	blue
RALGAPB	Q86X10-3	turquoise
CARM1	Q86X55-1	grey
NIT1	Q86X76-2	turquoise
COMMD2	Q86X83	grey
NDUFA11	Q86Y39	yellow
STX12	Q86Y82	brown
HOMER1	Q86YM7	blue
C2CD5	Q86YS7-2	turquoise
CAMK1D	Q8IU85	blue
HIST2H2AB	Q8IUE6	brown
TRAPPC5	Q8IUR0	grey
SYT12	Q8IV01	blue
PLD3	Q8IV08	green
ANKMY2	Q8IV38	grey
NUDCD3	Q8IVD9	red
AHNAK2	Q8IVF2-3	turquoise
TIAM2	Q8IVF5	brown
FUNDC1	Q8IVP5	brown
CARKD	Q8IW45	turquoise
SLC44A2	Q8IWA5	blue
WDFY1	Q8IWB7	grey
BRSK2	Q8IWQ3-4	grey
LRRC8A	Q8IWT6	brown
RHOT1	Q8IXI2-7	yellow
SIRT2	Q8IXJ6	brown
PALM2	Q8IXS6-2	turquoise
FAM126B	Q8IXS8	turquoise
PNPLA6	Q8IY17-2	yellow
PEX5L	Q8IYB4-6	red
SMAP1	Q8IYB5	yellow
EXOC8	Q8IYI6	brown
THNSL1	Q8IYQ7	brown
DOCK3	Q8IZD9	blue
ABI1	Q8IZP0-2	blue
CACNA2D3	Q8IZS8	brown
SPG20	Q8N0X7	turquoise
CEND1	Q8N111	blue
CADM3	Q8N126	blue
LGI3	Q8N145	brown
CCAR2	Q8N163-2	grey
NDUFAF2	Q8N183	turquoise
VPS52	Q8N1B4	blue
LRRC47	Q8N1G4	yellow
DOCK4	Q8N1I0	turquoise
ARMC10	Q8N2F6-4	brown
ABHD12	Q8N2K0	turquoise
GPD1L	Q8N335	green
PLCD3	Q8N3E9	blue
MTURN	Q8N3F0	turquoise
CADM2	Q8N3J6-2	blue
SYNPO	Q8N3V7	blue
FBXL16	Q8N461	grey
D2HGDH	Q8N465	turquoise
MINK1	Q8N4C8-3	brown
ZADH2	Q8N4Q0	brown
DCLK2	Q8N568-3	brown
OXR1	Q8N573-8	blue
CISD2	Q8N5K1	turquoise
CAMKK1	Q8N5S9	blue
NGEF	Q8N5V2-3	blue
DPP10	Q8N608-4	blue
ANKRD29	Q8N6D5	grey
ACBD7	Q8N6N7	turquoise
ARFGAP1	Q8N6T3-2	blue
EMC1	Q8N766-2	turquoise
AMER2	Q8N7J2	brown
PTGR2	Q8N8N7	brown
ENAH	Q8N8S7-3	brown
ATP6V0D2	Q8N8Y2	turquoise
NECAB1	Q8N987	blue
GDPD1	Q8N9F7-2	brown
SYT2	Q8N9I0	turquoise
SCAI	Q8N9R8-2	blue
PDDC1	Q8NB37	brown
AVL9	Q8NBF6	blue
PCYOX1L	Q8NBM8	grey
RDH13	Q8NBN7	brown
ATAD1	Q8NBU5	turquoise
SCCPDH	Q8NBX0	yellow
[truncated: 697 more rows]

## Sheet: Protein_Coexpression_GO
GO annotation for each module of the protein co-expression network
module is the module for the term
GO.ID is the GO ID for the Term
Term is the GO ID for the Term
Annotated is the number of genes in that term
Significant is the number of significant DE genes at FDR<0.05 in that term
Expected is the number of expected DE genes in that term
fold_enrichment is the fold enrichment of DE genes in that term
classic is the enrichment p-value
FDR (BH) is the adjusted p-value for the enrichment (adjusted for multi-testing using benjamini hochberg (fdr) method)
module	GO.ID	Term	Annotated	Significant	Expected	fold_enrichment	classic	FDR (BH)
brown	GO:0007010	cytoskeleton organization	290	82	54.31	1.50985	6.8e-05	0.00351949
brown	GO:0007272	ensheathment of neurons	32	16	5.99	2.67112	9e-05	0.00435358
brown	GO:0008366	axon ensheathment	32	16	5.99	2.67112	9e-05	0.00435358
brown	GO:0042552	myelination	31	15	5.81	2.58176	0.00024	0.00976854
brown	GO:0048468	cell development	508	122	95.14	1.28232	0.00252	0.0572095
brown	GO:0048869	cellular developmental process	726	166	135.96	1.22095	0.00369	0.0783938
brown	GO:0031109	microtubule polymerization or depolymeri...	22	10	4.12	2.42718	0.00478	0.0946741
brown	GO:0048660	regulation of smooth muscle cell prolife...	22	10	4.12	2.42718	0.00478	0.0946741
brown	GO:0010717	regulation of epithelial to mesenchymal ...	10	6	1.87	3.20856	0.0054	0.104198
brown	GO:0022604	regulation of cell morphogenesis	150	42	28.09	1.49519	0.00566	0.107641
brown	GO:0001837	epithelial to mesenchymal transition	16	8	3	2.66667	0.00569	0.107641
brown	GO:0045685	regulation of glial cell differentiation	16	8	3	2.66667	0.00569	0.107641
brown	GO:0031111	negative regulation of microtubule polym...	13	7	2.43	2.88066	0.00581	0.108739
brown	GO:2000736	regulation of stem cell differentiation	13	7	2.43	2.88066	0.00581	0.108739
brown	GO:0033002	muscle cell proliferation	26	11	4.87	2.25873	0.00608	0.112123
brown	GO:0030260	entry into host cell	23	10	4.31	2.32019	0.00702	0.122967
brown	GO:0044409	entry into host	23	10	4.31	2.32019	0.00702	0.122967
brown	GO:0048659	smooth muscle cell proliferation	23	10	4.31	2.32019	0.00702	0.122967
brown	GO:0048762	mesenchymal cell differentiation	23	10	4.31	2.32019	0.00702	0.122967
brown	GO:0051806	entry into cell of other organism involv...	23	10	4.31	2.32019	0.00702	0.122967
brown	GO:0051828	entry into other organism involved in sy...	23	10	4.31	2.32019	0.00702	0.122967
brown	GO:0052126	movement in host environment	23	10	4.31	2.32019	0.00702	0.122967
brown	GO:0052192	movement in environment of other organis...	23	10	4.31	2.32019	0.00702	0.122967
brown	GO:0000226	microtubule cytoskeleton organization	93	28	17.42	1.60735	0.00799	0.135393
brown	GO:0042398	cellular modified amino acid biosyntheti...	20	9	3.75	2.4	0.00801	0.135393
brown	GO:0046718	viral entry into host cell	20	9	3.75	2.4	0.00801	0.135393
brown	GO:0048870	cell motility	233	60	43.64	1.37489	0.00808	0.135845
brown	GO:0051674	localization of cell	233	60	43.64	1.37489	0.00808	0.135845
brown	GO:0016477	cell migration	220	57	41.2	1.3835	0.00855	0.14075
brown	GO:0032886	regulation of microtubule-based process	38	14	7.12	1.96629	0.00888	0.145232
brown	GO:0031110	regulation of microtubule polymerization...	17	8	3.18	2.51572	0.00896	0.145971
brown	GO:0032479	regulation of type I interferon producti...	17	8	3.18	2.51572	0.00896	0.145971
brown	GO:0032606	type I interferon production	17	8	3.18	2.51572	0.00896	0.145971
brown	GO:0031032	actomyosin structure organization	46	16	8.61	1.8583	0.00992	0.157331
brown	GO:0032392	DNA geometric change	11	6	2.06	2.91262	0.00995	0.157609
brown	GO:0042063	gliogenesis	58	19	10.86	1.74954	0.01057	0.164732
brown	GO:0030154	cell differentiation	690	155	129.22	1.1995	0.01138	0.173486
brown	GO:0090305	nucleic acid phosphodiester bond hydroly...	21	9	3.93	2.29008	0.01165	0.17632
brown	GO:0050793	regulation of developmental process	339	82	63.49	1.29154	0.01194	0.179844
brown	GO:0048513	animal organ development	488	113	91.39	1.23646	0.01333	0.196774
brown	GO:0043065	positive regulation of apoptotic process	118	33	22.1	1.49321	0.01382	0.201641
brown	GO:0043068	positive regulation of programmed cell d...	118	33	22.1	1.49321	0.01382	0.201641
brown	GO:0030036	actin cytoskeleton organization	180	47	33.71	1.39425	0.01425	0.205766
brown	GO:0051494	negative regulation of cytoskeleton orga...	44	15	8.24	1.82039	0.01507	0.214164
brown	GO:0060999	positive regulation of dendritic spine d...	15	7	2.81	2.4911	0.01522	0.215808
brown	GO:0010001	glial cell differentiation	48	16	8.99	1.77976	0.01539	0.217728
brown	GO:0014031	mesenchymal cell development	22	9	4.12	2.18447	0.01641	0.227854
brown	GO:0048708	astrocyte differentiation	22	9	4.12	2.18447	0.01641	0.227854
brown	GO:0048864	stem cell development	22	9	4.12	2.18447	0.01641	0.227854
brown	GO:0031113	regulation of microtubule polymerization	12	6	2.25	2.66667	0.01668	0.228772
brown	GO:0032481	positive regulation of type I interferon...	12	6	2.25	2.66667	0.01668	0.228772
brown	GO:0042439	ethanolamine-containing compound metabol...	12	6	2.25	2.66667	0.01668	0.228772
brown	GO:0048260	positive regulation of receptor-mediated...	12	6	2.25	2.66667	0.01668	0.228772
brown	GO:0070507	regulation of microtubule cytoskeleton o...	33	12	6.18	1.94175	0.01679	0.22953
brown	GO:0051093	negative regulation of developmental pro...	111	31	20.79	1.4911	0.0171	0.232756
brown	GO:0006869	lipid transport	45	15	8.43	1.77936	0.01869	0.249936
brown	GO:0007423	sensory organ development	57	18	10.67	1.68697	0.01879	0.250606
brown	GO:0010927	cellular component assembly involved in ...	49	16	9.18	1.74292	0.01887	0.251151
brown	GO:0001885	endothelial cell development	19	8	3.56	2.24719	0.01936	0.251151
brown	GO:0048709	oligodendrocyte differentiation	19	8	3.56	2.24719	0.01936	0.251151
brown	GO:0016053	organic acid biosynthetic process	82	24	15.36	1.5625	0.01937	0.251151
brown	GO:0046394	carboxylic acid biosynthetic process	82	24	15.36	1.5625	0.01937	0.251151
brown	GO:0048863	stem cell differentiation	30	11	5.62	1.9573	0.02034	0.261304
brown	GO:0030334	regulation of cell migration	126	34	23.6	1.44068	0.02163	0.274156
brown	GO:0010611	regulation of cardiac muscle hypertrophy	16	7	3	2.33333	0.02262	0.277405
brown	GO:0014743	regulation of muscle hypertrophy	16	7	3	2.33333	0.02262	0.277405
brown	GO:0031333	negative regulation of protein complex a...	42	14	7.87	1.77891	0.02274	0.278333
brown	GO:0010876	lipid localization	50	16	9.36	1.7094	0.02294	0.279841
brown	GO:2001235	positive regulation of apoptotic signali...	46	15	8.61	1.74216	0.02294	0.279841
brown	GO:0010639	negative regulation of organelle organiz...	79	23	14.79	1.5551	0.02322	0.282162
brown	GO:0048856	anatomical structure development	923	199	172.86	1.15122	0.02367	0.286523
brown	GO:0051962	positive regulation of nervous system de...	92	26	17.23	1.509	0.02394	0.287697
brown	GO:0022008	neurogenesis	454	104	85.02	1.22324	0.02425	0.291023
brown	GO:0048469	cell maturation	27	10	5.06	1.97628	0.02466	0.29538
brown	GO:0060326	cell chemotaxis	27	10	5.06	1.97628	0.02466	0.29538
brown	GO:0002761	regulation of myeloid leukocyte differen...	13	6	2.43	2.46914	0.026	0.306469
brown	GO:0030316	osteoclast differentiation	13	6	2.43	2.46914	0.026	0.306469
brown	GO:0051937	catecholamine transport	13	6	2.43	2.46914	0.026	0.306469
brown	GO:0051604	protein maturation	63	19	11.8	1.61017	0.02612	0.307595
brown	GO:0003300	cardiac muscle hypertrophy	20	8	3.75	2.13333	0.02693	0.31303
brown	GO:0014013	regulation of gliogenesis	20	8	3.75	2.13333	0.02693	0.31303
brown	GO:0014896	muscle hypertrophy	20	8	3.75	2.13333	0.02693	0.31303
brown	GO:0014897	striated muscle hypertrophy	20	8	3.75	2.13333	0.02693	0.31303
brown	GO:0030595	leukocyte chemotaxis	20	8	3.75	2.13333	0.02693	0.31303
brown	GO:0030029	actin filament-based process	205	51	38.39	1.32847	0.02732	0.316685
brown	GO:0051270	regulation of cellular component movemen...	146	38	27.34	1.3899	0.0276	0.319636
brown	GO:0043244	regulation of protein complex disassembl...	39	13	7.3	1.78082	0.0277	0.319911
brown	GO:0060491	regulation of cell projection assembly	43	14	8.05	1.73913	0.02791	0.32204
brown	GO:0051240	positive regulation of multicellular org...	210	52	39.33	1.32215	0.02827	0.325597
brown	GO:0045596	negative regulation of cell differentiat...	89	25	16.67	1.4997	0.02851	0.327761
brown	GO:0002688	regulation of leukocyte chemotaxis	10	5	1.87	2.6738	0.02896	0.331118
brown	GO:0007286	spermatid development	10	5	1.87	2.6738	0.02896	0.331118
brown	GO:0097178	ruffle assembly	10	5	1.87	2.6738	0.02896	0.331118
brown	GO:0097305	response to alcohol	68	20	12.73	1.57109	0.02975	0.338568
brown	GO:0010942	positive regulation of cell death	129	34	24.16	1.40728	0.03031	0.343741
brown	GO:0051493	regulation of cytoskeleton organization	129	34	24.16	1.40728	0.03031	0.343741
brown	GO:0007417	central nervous system development	225	55	42.14	1.30517	0.03105	0.349201
brown	GO:0043242	negative regulation of protein complex d...	28	10	5.24	1.9084	0.03191	0.352664
brown	GO:0060485	mesenchyme development	28	10	5.24	1.9084	0.03191	0.352664
brown	GO:1901880	negative regulation of protein depolymer...	28	10	5.24	1.9084	0.03191	0.352664
brown	GO:0002685	regulation of leukocyte migration	17	7	3.18	2.20126	0.03219	0.355135
brown	GO:0046785	microtubule polymerization	17	7	3.18	2.20126	0.03219	0.355135
brown	GO:1901879	regulation of protein depolymerization	36	12	6.74	1.78042	0.03379	0.368591
brown	GO:1990267	response to transition metal nanoparticl...	40	13	7.49	1.73565	0.03401	0.369381
brown	GO:0045595	regulation of cell differentiation	245	59	45.88	1.28596	0.03457	0.374493
brown	GO:0007281	germ cell development	21	8	3.93	2.03562	0.03633	0.389533
brown	GO:0007422	peripheral nervous system development	21	8	3.93	2.03562	0.03633	0.389533
brown	GO:0021766	hippocampus development	21	8	3.93	2.03562	0.03633	0.389533
brown	GO:0032231	regulation of actin filament bundle asse...	21	8	3.93	2.03562	0.03633	0.389533
brown	GO:0045446	endothelial cell differentiation	21	8	3.93	2.03562	0.03633	0.389533
brown	GO:1902105	regulation of leukocyte differentiation	21	8	3.93	2.03562	0.03633	0.389533
brown	GO:0044283	small molecule biosynthetic process	149	38	27.9	1.36201	0.03726	0.39446
brown	GO:0040012	regulation of locomotion	140	36	26.22	1.373	0.03744	0.395911
brown	GO:2000145	regulation of cell motility	131	34	24.53	1.38606	0.03746	0.395911
brown	GO:0016485	protein processing	57	17	10.67	1.59325	0.03806	0.400235
brown	GO:0002026	regulation of the force of heart contrac...	14	6	2.62	2.29008	0.03822	0.401581
brown	GO:0001676	long-chain fatty acid metabolic process	25	9	4.68	1.92308	0.03897	0.408098
brown	GO:0002520	immune system development	96	26	17.98	1.44605	0.03985	0.411695
brown	GO:0051128	regulation of cellular component organiz...	531	118	99.44	1.18665	0.04029	0.41467
brown	GO:0097194	execution phase of apoptosis	29	10	5.43	1.84162	0.04054	0.415345
brown	GO:0048731	system development	824	177	154.32	1.14697	0.04071	0.415345
brown	GO:0002521	leukocyte differentiation	45	14	8.43	1.66074	0.04077	0.415345
brown	GO:0009612	response to mechanical stimulus	41	13	7.68	1.69271	0.0413	0.418221
brown	GO:0032989	cellular component morphogenesis	410	93	76.78	1.21125	0.04204	0.423832
brown	GO:0019233	sensory perception of pain	18	7	3.37	2.07715	0.04412	0.437616
brown	GO:0032768	regulation of monooxygenase activity	18	7	3.37	2.07715	0.04412	0.437616
brown	GO:0022603	regulation of anatomical structure morph...	197	48	36.89	1.30117	0.04477	0.441575
brown	GO:0010613	positive regulation of cardiac muscle hy...	11	5	2.06	2.42718	0.0448	0.441575
brown	GO:0014742	positive regulation of muscle hypertroph...	11	5	2.06	2.42718	0.0448	0.441575
brown	GO:0032368	regulation of lipid transport	11	5	2.06	2.42718	0.0448	0.441575
brown	GO:0048515	spermatid differentiation	11	5	2.06	2.42718	0.0448	0.441575
brown	GO:0051101	regulation of DNA binding	11	5	2.06	2.42718	0.0448	0.441575
brown	GO:2000573	positive regulation of DNA biosynthetic ...	11	5	2.06	2.42718	0.0448	0.441575
brown	GO:2001238	positive regulation of extrinsic apoptot...	11	5	2.06	2.42718	0.0448	0.441575
brown	GO:1902589	single-organism organelle organization	568	125	106.37	1.17514	0.04607	0.449862
brown	GO:0048534	hematopoietic or lymphoid organ developm...	93	25	17.42	1.43513	0.04706	0.456693
brown	GO:0007017	microtubule-based process	147	37	27.53	1.34399	0.04743	0.458514
brown	GO:0043500	muscle adaptation	22	8	4.12	1.94175	0.04771	0.459807
brown	GO:0051261	protein depolymerization	42	13	7.87	1.65184	0.04962	0.474093
brown	GO:0006921	cellular component disassembly involved ...	26	9	4.87	1.84805	0.04972	0.474093
brown	GO:0030038	contractile actin filament bundle assemb...	26	9	4.87	1.84805	0.04972	0.474093
brown	GO:0043149	stress fiber assembly	26	9	4.87	1.84805	0.04972	0.474093
brown	GO:0071478	cellular response to radiation	26	9	4.87	1.84805	0.04972	0.474093
brown	GO:0043627	response to estrogen	38	12	7.12	1.68539	0.0504	0.479849
brown	GO:0060191	regulation of lipase activity	38	12	7.12	1.68539	0.0504	0.479849
brown	GO:0010518	positive regulation of phospholipase act...	30	10	5.62	1.77936	0.05064	0.481042
brown	GO:0032272	negative regulation of protein polymeriz...	30	10	5.62	1.77936	0.05064	0.481042
brown	GO:0010517	regulation of phospholipase activity	34	11	6.37	1.72684	0.05079	0.481739
brown	GO:0043010	camera-type eye development	34	11	6.37	1.72684	0.05079	0.481739
brown	GO:0071214	cellular response to abiotic stimulus	59	17	11.05	1.53846	0.05171	0.488078
brown	GO:0042551	neuron maturation	15	6	2.81	2.13523	0.05356	0.496041
brown	GO:0050999	regulation of nitric-oxide synthase acti...	15	6	2.81	2.13523	0.05356	0.496041
brown	GO:0051653	spindle localization	15	6	2.81	2.13523	0.05356	0.496041
brown	GO:0098657	import into cell	15	6	2.81	2.13523	0.05356	0.496041
brown	GO:0042692	muscle cell differentiation	68	19	12.73	1.49254	0.05482	0.502622
brown	GO:0051345	positive regulation of hydrolase activit...	195	47	36.52	1.28697	0.05528	0.505274
brown	GO:0040013	negative regulation of locomotion	51	15	9.55	1.57068	0.05554	0.506546
brown	GO:0010720	positive regulation of cell development	108	28	20.23	1.38408	0.05644	0.512524
brown	GO:0000902	cell morphogenesis	391	88	73.23	1.20169	0.05665	0.513689
brown	GO:0007600	sensory perception	64	18	11.99	1.50125	0.05723	0.517265
brown	GO:0048699	generation of neurons	440	98	82.4	1.18932	0.05774	0.520571
brown	GO:0007420	brain development	177	43	33.15	1.29713	0.05813	0.523336
brown	GO:0045740	positive regulation of DNA replication	19	7	3.56	1.96629	0.05856	0.525776
brown	GO:0051492	regulation of stress fiber assembly	19	7	3.56	1.96629	0.05856	0.525776
brown	GO:0097191	extrinsic apoptotic signaling pathway	43	13	8.05	1.61491	0.05903	0.52827
brown	GO:0009628	response to abiotic stimulus	248	58	46.44	1.24892	0.06037	0.5347
brown	GO:0002573	myeloid leukocyte differentiation	23	8	4.31	1.85615	0.06118	0.540731
brown	GO:0045981	positive regulation of nucleotide metabo...	23	8	4.31	1.85615	0.06118	0.540731
brown	GO:1900544	positive regulation of purine nucleotide...	23	8	4.31	1.85615	0.06118	0.540731
brown	GO:0051054	positive regulation of DNA metabolic pro...	35	11	6.55	1.67939	0.06162	0.544238
brown	GO:0006928	movement of cell or subcellular componen...	456	101	85.4	1.18267	0.06192	0.545766
brown	GO:0022412	cellular process involved in reproductio...	27	9	5.06	1.77866	0.06224	0.546612
brown	GO:0040029	regulation of gene expression, epigeneti...	27	9	5.06	1.77866	0.06224	0.546612
brown	GO:0071456	cellular response to hypoxia	27	9	5.06	1.77866	0.06224	0.546612
brown	GO:0008652	cellular amino acid biosynthetic process	31	10	5.81	1.72117	0.06228	0.546612
brown	GO:0030182	neuron differentiation	427	95	79.97	1.18795	0.06296	0.551426
brown	GO:0045597	positive regulation of cell differentiat...	141	35	26.41	1.32526	0.06315	0.552112
brown	GO:0072330	monocarboxylic acid biosynthetic process	52	15	9.74	1.54004	0.06469	0.564312
brown	GO:0003254	regulation of membrane depolarization	12	5	2.25	2.22222	0.06488	0.564312
brown	GO:0032228	regulation of synaptic transmission, GAB...	12	5	2.25	2.22222	0.06488	0.564312
brown	GO:0050432	catecholamine secretion	12	5	2.25	2.22222	0.06488	0.564312
brown	GO:0051293	establishment of spindle localization	12	5	2.25	2.22222	0.06488	0.564312
brown	GO:2000278	regulation of DNA biosynthetic process	12	5	2.25	2.22222	0.06488	0.564312
brown	GO:0001816	cytokine production	65	18	12.17	1.47905	0.06545	0.566918
brown	GO:0031344	regulation of cell projection organizati...	165	40	30.9	1.2945	0.06801	0.583865
brown	GO:0033043	regulation of organelle organization	274	63	51.31	1.22783	0.06957	0.594417
brown	GO:0060322	head development	184	44	34.46	1.27684	0.06976	0.594828
brown	GO:0014070	response to organic cyclic compound	189	45	35.4	1.27119	0.0714	0.604729
brown	GO:0002064	epithelial cell development	40	12	7.49	1.60214	0.07183	0.607128
brown	GO:0015844	monoamine transport	16	6	3	2	0.07212	0.607902
brown	GO:0008610	lipid biosynthetic process	115	29	21.54	1.34633	0.07222	0.607902
brown	GO:0006996	organelle organization	828	175	155.07	1.12852	0.07405	0.620885
brown	GO:0051272	positive regulation of cellular componen...	66	18	12.36	1.45631	0.07445	0.623823
brown	GO:0040011	locomotion	401	89	75.1	1.18509	0.07472	0.625668
brown	GO:0060193	positive regulation of lipase activity	32	10	5.99	1.66945	0.07553	0.630853
brown	GO:2001236	regulation of extrinsic apoptotic signal...	32	10	5.99	1.66945	0.07553	0.630853
brown	GO:0006357	regulation of transcription from RNA pol...	157	38	29.4	1.29252	0.07554	0.630853
brown	GO:0043502	regulation of muscle adaptation	20	7	3.75	1.86667	0.07559	0.630853
brown	GO:0032355	response to estradiol	28	9	5.24	1.71756	0.07661	0.636409
brown	GO:0043280	positive regulation of cysteine-type end...	28	9	5.24	1.71756	0.07661	0.636409
turquoise	GO:0044265	cellular macromolecule catabolic process	250	93	62.92	1.47807	1.7e-05	0.00114951
turquoise	GO:0016071	mRNA metabolic process	170	68	42.79	1.58916	1.8e-05	0.00118527
turquoise	GO:0090304	nucleic acid metabolic process	581	189	146.23	1.29248	1.8e-05	0.00118527
turquoise	GO:0010467	gene expression	718	225	180.71	1.24509	4e-05	0.00224589
turquoise	GO:0016070	RNA metabolic process	519	169	130.62	1.29383	5.9e-05	0.00307902
turquoise	GO:0032774	RNA biosynthetic process	415	139	104.45	1.33078	7.3e-05	0.0037322
turquoise	GO:0016567	protein ubiquitination	116	48	29.19	1.6444	0.00012	0.00558978
turquoise	GO:0044033	multi-organism metabolic process	75	34	18.88	1.80085	0.00015	0.00676183
turquoise	GO:0070647	protein modification by small protein co...	158	61	39.77	1.53382	0.00017	0.00744979
turquoise	GO:0032446	protein modification by small protein co...	136	54	34.23	1.57756	0.00017	0.00744979
turquoise	GO:0006413	translational initiation	109	45	27.43	1.64054	0.00021	0.00883334
turquoise	GO:0031324	negative regulation of cellular metaboli...	364	122	91.61	1.33173	0.00022	0.00913182
turquoise	GO:0032269	negative regulation of cellular protein ...	228	82	57.38	1.42907	0.00022	0.00913182
turquoise	GO:0006401	RNA catabolic process	94	40	23.66	1.69062	0.00022	0.00913182
turquoise	GO:0019080	viral gene expression	74	33	18.62	1.77229	0.00028	0.0110394
turquoise	GO:0009892	negative regulation of metabolic process	429	140	107.97	1.29666	0.00028	0.0110394
turquoise	GO:0034645	cellular macromolecule biosynthetic proc...	645	200	162.33	1.23206	0.00029	0.0112572
turquoise	GO:0010605	negative regulation of macromolecule met...	363	121	91.36	1.32443	0.0003	0.0115739
turquoise	GO:0051248	negative regulation of protein metabolic...	240	85	60.4	1.40728	0.00031	0.0119231
turquoise	GO:0009059	macromolecule biosynthetic process	661	204	166.36	1.22626	0.00034	0.0128414
turquoise	GO:0009057	macromolecule catabolic process	312	106	78.52	1.34997	0.00034	0.0128414
turquoise	GO:0006457	protein folding	105	43	26.43	1.62694	0.00037	0.0134884
turquoise	GO:0070972	protein localization to endoplasmic reti...	90	38	22.65	1.6777	0.00039	0.0139744
turquoise	GO:0009069	serine family amino acid metabolic proce...	81	35	20.39	1.71653	0.00039	0.0139744
turquoise	GO:0000956	nuclear-transcribed mRNA catabolic proce...	87	37	21.9	1.6895	0.00039	0.0139744
turquoise	GO:0019058	viral life cycle	137	53	34.48	1.53712	0.00043	0.0149395
turquoise	GO:0044774	mitotic DNA integrity checkpoint	44	22	11.07	1.98735	0.00043	0.0149395
turquoise	GO:0034654	nucleobase-containing compound biosynthe...	523	165	131.63	1.25351	0.00049	0.0164339
turquoise	GO:0019083	viral transcription	73	32	18.37	1.74197	0.00051	0.016969
turquoise	GO:0006402	mRNA catabolic process	91	38	22.9	1.65939	0.00051	0.016969
turquoise	GO:0000184	nuclear-transcribed mRNA catabolic proce...	79	34	19.88	1.71026	0.00052	0.0171205
turquoise	GO:0044260	cellular macromolecule metabolic process	1191	343	299.75	1.14429	0.00058	0.0187043
turquoise	GO:0019438	aromatic compound biosynthetic process	539	169	135.66	1.24576	0.00058	0.0187043
turquoise	GO:0045047	protein targeting to ER	80	34	20.13	1.68902	0.00068	0.0215969
turquoise	GO:0006511	ubiquitin-dependent protein catabolic pr...	121	47	30.45	1.54351	0.00082	0.0254645
turquoise	GO:0044773	mitotic DNA damage checkpoint	43	21	10.82	1.94085	0.00087	0.0268186
turquoise	GO:0072599	establishment of protein localization to...	84	35	21.14	1.65563	0.00089	0.0268867
turquoise	GO:0031396	regulation of protein ubiquitination	81	34	20.39	1.66748	0.00089	0.0268867
turquoise	GO:0016259	selenocysteine metabolic process	69	30	17.37	1.72712	0.00089	0.0268867
turquoise	GO:0006613	cotranslational protein targeting to mem...	78	33	19.63	1.6811	0.0009	0.0268867
turquoise	GO:0006614	SRP-dependent cotranslational protein ta...	78	33	19.63	1.6811	0.0009	0.0268867
turquoise	GO:0018130	heterocycle biosynthetic process	541	168	136.16	1.23384	0.00104	0.0300691
turquoise	GO:0044271	cellular nitrogen compound biosynthetic ...	670	203	168.63	1.20382	0.00114	0.032512
turquoise	GO:0006415	translational termination	73	31	18.37	1.68753	0.00119	0.0335575
turquoise	GO:0044764	multi-organism cellular process	273	92	68.71	1.33896	0.00121	0.0338935
turquoise	GO:1901991	negative regulation of mitotic cell cycl...	50	23	12.58	1.8283	0.00141	0.0379734
turquoise	GO:0010507	negative regulation of autophagy	11	8	2.77	2.88809	0.00144	0.0385338
turquoise	GO:0016032	viral process	271	91	68.21	1.33412	0.00146	0.0386782
turquoise	GO:0044403	symbiosis, encompassing mutualism throug...	278	93	69.97	1.32914	0.00148	0.0387791
turquoise	GO:0044419	interspecies interaction between organis...	278	93	69.97	1.32914	0.00148	0.0387791
turquoise	GO:0044249	cellular biosynthetic process	916	268	230.54	1.16249	0.0015	0.039059
turquoise	GO:0006396	RNA processing	137	51	34.48	1.47912	0.00155	0.0399474
turquoise	GO:0006575	cellular modified amino acid metabolic p...	137	51	34.48	1.47912	0.00155	0.0399474
turquoise	GO:0010948	negative regulation of cell cycle proces...	62	27	15.6	1.73077	0.00156	0.0401229
turquoise	GO:0043487	regulation of RNA stability	68	29	17.11	1.69492	0.00157	0.0401339
turquoise	GO:0043488	regulation of mRNA stability	68	29	17.11	1.69492	0.00157	0.0401339
turquoise	GO:0031571	mitotic G1 DNA damage checkpoint	42	20	10.57	1.89215	0.00171	0.0427568
turquoise	GO:0044783	G1 DNA damage checkpoint	42	20	10.57	1.89215	0.00171	0.0427568
turquoise	GO:0044819	mitotic G1/S transition checkpoint	42	20	10.57	1.89215	0.00171	0.0427568
turquoise	GO:1903320	regulation of protein modification by sm...	84	34	21.14	1.60833	0.00191	0.0467355
turquoise	GO:0006612	protein targeting to membrane	106	41	26.68	1.53673	0.00193	0.0470419
turquoise	GO:1901362	organic cyclic compound biosynthetic pro...	563	172	141.7	1.21383	0.00212	0.050884
turquoise	GO:0019941	modification-dependent protein catabolic...	126	47	31.71	1.48218	0.00224	0.0529558
turquoise	GO:0043632	modification-dependent macromolecule cat...	126	47	31.71	1.48218	0.00224	0.0529558
turquoise	GO:0031323	regulation of cellular metabolic process	794	234	199.83	1.171	0.00241	0.0553113
turquoise	GO:0006397	mRNA processing	85	34	21.39	1.58953	0.00242	0.0554396
turquoise	GO:1902807	negative regulation of cell cycle G1/S p...	43	20	10.82	1.84843	0.00244	0.0556949
turquoise	GO:2000134	negative regulation of G1/S transition o...	43	20	10.82	1.84843	0.00244	0.0556949
turquoise	GO:0000375	RNA splicing, via transesterification re...	70	29	17.62	1.64586	0.00268	0.0599757
turquoise	GO:1901988	negative regulation of cell cycle phase ...	52	23	13.09	1.75707	0.00268	0.0599757
turquoise	GO:1903321	negative regulation of protein modificat...	61	26	15.35	1.69381	0.00275	0.0612155
turquoise	GO:0051171	regulation of nitrogen compound metaboli...	490	151	123.32	1.22446	0.00291	0.0642089
turquoise	GO:0006520	cellular amino acid metabolic process	235	79	59.14	1.33581	0.00296	0.0651978
turquoise	GO:0010468	regulation of gene expression	484	149	121.81	1.22322	0.00327	0.0710307
turquoise	GO:0009889	regulation of biosynthetic process	448	139	112.75	1.23282	0.00333	0.0722093
turquoise	GO:0031329	regulation of cellular catabolic process	158	56	39.77	1.4081	0.0034	0.0734739
turquoise	GO:0007093	mitotic cell cycle checkpoint	53	23	13.34	1.72414	0.00362	0.0774298
turquoise	GO:0050684	regulation of mRNA processing	22	12	5.54	2.16606	0.00362	0.0774298
turquoise	GO:0031397	negative regulation of protein ubiquitin...	59	25	14.85	1.6835	0.00363	0.0775119
turquoise	GO:0022613	ribonucleoprotein complex biogenesis	84	33	21.14	1.56102	0.00393	0.0826549
turquoise	GO:1903311	regulation of mRNA metabolic process	25	13	6.29	2.06677	0.00428	0.0879568
turquoise	GO:0031326	regulation of cellular biosynthetic proc...	440	136	110.74	1.2281	0.00436	0.089019
turquoise	GO:0043161	proteasome-mediated ubiquitin-dependent ...	94	36	23.66	1.52156	0.00436	0.089019
turquoise	GO:0044248	cellular catabolic process	480	147	120.81	1.21679	0.00442	0.0896338
turquoise	GO:0010556	regulation of macromolecule biosynthetic...	397	124	99.92	1.24099	0.00444	0.0896338
turquoise	GO:0000377	RNA splicing, via transesterification re...	69	28	17.37	1.61197	0.00451	0.0907556
turquoise	GO:0000398	mRNA splicing, via spliceosome	69	28	17.37	1.61197	0.00451	0.0907556
turquoise	GO:0045861	negative regulation of proteolysis	66	27	16.61	1.62553	0.0046	0.0916865
turquoise	GO:0009058	biosynthetic process	954	274	240.1	1.14119	0.00476	0.0946741
turquoise	GO:0000209	protein polyubiquitination	54	23	13.59	1.69242	0.00481	0.0951185
turquoise	GO:0010608	posttranscriptional regulation of gene e...	147	52	37	1.40541	0.00494	0.0970787
turquoise	GO:0051252	regulation of RNA metabolic process	324	103	81.54	1.26318	0.00541	0.104198
turquoise	GO:0006974	cellular response to DNA damage stimulus	131	47	32.97	1.42554	0.00546	0.104681
turquoise	GO:0043170	macromolecule metabolic process	1280	358	322.15	1.11128	0.00578	0.108739
turquoise	GO:1901605	alpha-amino acid metabolic process	148	52	37.25	1.39597	0.00578	0.108739
turquoise	GO:0072413	signal transduction involved in mitotic ...	40	18	10.07	1.78749	0.00614	0.112406
turquoise	GO:0072431	signal transduction involved in mitotic ...	40	18	10.07	1.78749	0.00614	0.112406
turquoise	GO:1902400	intracellular signal transduction involv...	40	18	10.07	1.78749	0.00614	0.112406
turquoise	GO:1902402	signal transduction involved in mitotic ...	40	18	10.07	1.78749	0.00614	0.112406
turquoise	GO:1902403	signal transduction involved in mitotic ...	40	18	10.07	1.78749	0.00614	0.112406
turquoise	GO:1901576	organic substance biosynthetic process	935	268	235.32	1.13887	0.00622	0.113375
turquoise	GO:0031398	positive regulation of protein ubiquitin...	58	24	14.6	1.64384	0.00623	0.113393
turquoise	GO:0010466	negative regulation of peptidase activit...	46	20	11.58	1.72712	0.00634	0.114731
turquoise	GO:0038061	NIK/NF-kappaB signaling	49	21	12.33	1.70316	0.00637	0.115108
turquoise	GO:0002181	cytoplasmic translation	18	10	4.53	2.20751	0.00664	0.119132
turquoise	GO:0050000	chromosome localization	13	8	3.27	2.44648	0.00674	0.120069
turquoise	GO:0051303	establishment of chromosome localization	13	8	3.27	2.44648	0.00674	0.120069
turquoise	GO:0034641	cellular nitrogen compound metabolic pro...	1013	288	254.95	1.12963	0.00702	0.122967
turquoise	GO:0097659	nucleic acid-templated transcription	348	109	87.58	1.24458	0.00709	0.124021
turquoise	GO:0006914	autophagy	126	45	31.71	1.41911	0.00715	0.124723
turquoise	GO:0045786	negative regulation of cell cycle	103	38	25.92	1.46605	0.00716	0.124725
turquoise	GO:1900034	regulation of cellular response to heat	29	14	7.3	1.91781	0.00719	0.124901
turquoise	GO:0001887	selenium compound metabolic process	84	32	21.14	1.51372	0.0077	0.131759
turquoise	GO:0019222	regulation of metabolic process	961	274	241.86	1.13289	0.00772	0.131913
turquoise	GO:2000112	regulation of cellular macromolecule bio...	385	119	96.9	1.22807	0.00789	0.134279
turquoise	GO:0030522	intracellular receptor signaling pathway	38	17	9.56	1.77824	0.00823	0.137098
turquoise	GO:0031570	DNA integrity checkpoint	53	22	13.34	1.64918	0.0083	0.138065
turquoise	GO:0031330	negative regulation of cellular cataboli...	41	18	10.32	1.74419	0.00837	0.138298
turquoise	GO:0072395	signal transduction involved in cell cyc...	41	18	10.32	1.74419	0.00837	0.138298
turquoise	GO:0072401	signal transduction involved in DNA inte...	41	18	10.32	1.74419	0.00837	0.138298
turquoise	GO:0072422	signal transduction involved in DNA dama...	41	18	10.32	1.74419	0.00837	0.138298
turquoise	GO:0051603	proteolysis involved in cellular protein...	137	48	34.48	1.39211	0.00838	0.138298
turquoise	GO:0016236	macroautophagy	91	34	22.9	1.48472	0.00861	0.141553
turquoise	GO:0010498	proteasomal protein catabolic process	101	37	25.42	1.45555	0.00901	0.146407
turquoise	GO:0044257	cellular protein catabolic process	148	51	37.25	1.36913	0.00959	0.153896
turquoise	GO:1903322	positive regulation of protein modificat...	60	24	15.1	1.5894	0.01019	0.160071
turquoise	GO:0045930	negative regulation of mitotic cell cycl...	57	23	14.35	1.60279	0.01046	0.163423
turquoise	GO:0007050	cell cycle arrest	76	29	19.13	1.51594	0.01066	0.165929
turquoise	GO:0002474	antigen processing and presentation of p...	54	22	13.59	1.61884	0.0107	0.166346
turquoise	GO:1901575	organic substance catabolic process	505	151	127.1	1.18804	0.01075	0.166917
turquoise	GO:0033365	protein localization to organelle	274	87	68.96	1.2616	0.01095	0.169604
turquoise	GO:0010951	negative regulation of endopeptidase act...	45	19	11.33	1.67696	0.01118	0.172106
turquoise	GO:0006977	DNA damage response, signal transduction...	39	17	9.82	1.73116	0.01118	0.172106
turquoise	GO:0006351	transcription, DNA-templated	342	106	86.07	1.23156	0.01122	0.172244
turquoise	GO:0033554	cellular response to stress	411	125	103.44	1.20843	0.01162	0.176078
turquoise	GO:0044092	negative regulation of molecular functio...	236	76	59.4	1.27946	0.01191	0.179607
turquoise	GO:0048732	gland development	67	26	16.86	1.54211	0.01197	0.18008
turquoise	GO:0016482	cytoplasmic transport	397	121	99.92	1.21097	0.01215	0.182351
turquoise	GO:0001731	formation of translation preinitiation c...	14	8	3.52	2.27273	0.01223	0.183047
turquoise	GO:0050852	T cell receptor signaling pathway	61	24	15.35	1.56352	0.01282	0.190363
turquoise	GO:0006807	nitrogen compound metabolic process	1061	298	267.03	1.11598	0.0131	0.194062
turquoise	GO:0022618	ribonucleoprotein complex assembly	58	23	14.6	1.57534	0.01323	0.195527
turquoise	GO:1903506	regulation of nucleic acid-templated tra...	301	94	75.76	1.24076	0.01355	0.19932
turquoise	GO:2001141	regulation of RNA biosynthetic process	301	94	75.76	1.24076	0.01355	0.19932
turquoise	GO:0006414	translational elongation	87	32	21.9	1.46119	0.01374	0.201408
turquoise	GO:0080135	regulation of cellular response to stres...	154	52	38.76	1.34159	0.01381	0.201641
turquoise	GO:1901361	organic cyclic compound catabolic proces...	154	52	38.76	1.34159	0.01381	0.201641
turquoise	GO:0010557	positive regulation of macromolecule bio...	185	61	46.56	1.31014	0.01387	0.202136
turquoise	GO:0000077	DNA damage checkpoint	52	21	13.09	1.60428	0.01399	0.203648
turquoise	GO:0051352	negative regulation of ligase activity	43	18	10.82	1.66359	0.01479	0.211861
turquoise	GO:0051444	negative regulation of ubiquitin-protein...	43	18	10.82	1.66359	0.01479	0.211861
turquoise	GO:0031145	anaphase-promoting complex-dependent pro...	40	17	10.07	1.68818	0.01491	0.21237
turquoise	GO:0051437	positive regulation of ubiquitin-protein...	40	17	10.07	1.68818	0.01491	0.21237
turquoise	GO:0071158	positive regulation of cell cycle arrest	40	17	10.07	1.68818	0.01491	0.21237
turquoise	GO:0006412	translation	214	69	53.86	1.2811	0.01584	0.222343
turquoise	GO:0034612	response to tumor necrosis factor	62	24	15.6	1.53846	0.01598	0.223809
turquoise	GO:0030163	protein catabolic process	183	60	46.06	1.30265	0.01659	0.228772
turquoise	GO:0043489	RNA stabilization	12	7	3.02	2.31788	0.01663	0.228772
turquoise	GO:0048255	mRNA stabilization	12	7	3.02	2.31788	0.01663	0.228772
turquoise	GO:0002526	acute inflammatory response	20	10	5.03	1.98807	0.01677	0.229506
turquoise	GO:0009056	catabolic process	596	174	150	1.16	0.01684	0.229714
turquoise	GO:0006605	protein targeting	229	73	57.63	1.2667	0.01754	0.237205
turquoise	GO:0032268	regulation of cellular protein metabolic...	482	143	121.31	1.1788	0.0177	0.239112
turquoise	GO:0042770	signal transduction in response to DNA d...	50	20	12.58	1.58983	0.01826	0.245621
turquoise	GO:0006364	rRNA processing	26	12	6.54	1.83486	0.01906	0.251151
turquoise	GO:0016072	rRNA metabolic process	26	12	6.54	1.83486	0.01906	0.251151
turquoise	GO:0002479	antigen processing and presentation of e...	44	18	11.07	1.62602	0.01919	0.251151
turquoise	GO:0042590	antigen processing and presentation of e...	44	18	11.07	1.62602	0.01919	0.251151
turquoise	GO:0071156	regulation of cell cycle arrest	44	18	11.07	1.62602	0.01919	0.251151
turquoise	GO:0051436	negative regulation of ubiquitin-protein...	41	17	10.32	1.64729	0.01955	0.253224
turquoise	GO:0036503	ERAD pathway	29	13	7.3	1.78082	0.01961	0.253479
turquoise	GO:0006508	proteolysis	287	89	72.23	1.23217	0.01964	0.253606
turquoise	GO:0080090	regulation of primary metabolic process	771	220	194.04	1.13379	0.02002	0.257456
turquoise	GO:0031929	TOR signaling	15	8	3.78	2.1164	0.0204	0.261807
turquoise	GO:0071826	ribonucleoprotein complex subunit organi...	60	23	15.1	1.52318	0.02054	0.262799
turquoise	GO:0008380	RNA splicing	83	30	20.89	1.43609	0.02167	0.274156
turquoise	GO:0043043	peptide biosynthetic process	224	71	56.38	1.25931	0.0218	0.274156
turquoise	GO:0072594	establishment of protein localization to...	224	71	56.38	1.25931	0.0218	0.274156
turquoise	GO:0030177	positive regulation of Wnt signaling pat...	54	21	13.59	1.54525	0.02219	0.276993
turquoise	GO:0072331	signal transduction by p53 class mediato...	54	21	13.59	1.54525	0.02219	0.276993
turquoise	GO:0006953	acute-phase response	10	6	2.52	2.38095	0.02263	0.277405
turquoise	GO:0007566	embryo implantation	10	6	2.52	2.38095	0.02263	0.277405
turquoise	GO:0030195	negative regulation of blood coagulation	10	6	2.52	2.38095	0.02263	0.277405
turquoise	GO:0035872	nucleotide-binding domain, leucine rich ...	10	6	2.52	2.38095	0.02263	0.277405
turquoise	GO:0044803	multi-organism membrane organization	10	6	2.52	2.38095	0.02263	0.277405
turquoise	GO:0046755	viral budding	10	6	2.52	2.38095	0.02263	0.277405
turquoise	GO:0050819	negative regulation of coagulation	10	6	2.52	2.38095	0.02263	0.277405
turquoise	GO:0090083	regulation of inclusion body assembly	10	6	2.52	2.38095	0.02263	0.277405
turquoise	GO:1900047	negative regulation of hemostasis	10	6	2.52	2.38095	0.02263	0.277405
turquoise	GO:1902590	multi-organism organelle organization	10	6	2.52	2.38095	0.02263	0.277405
turquoise	GO:1902592	multi-organism membrane budding	10	6	2.52	2.38095	0.02263	0.277405
turquoise	GO:2000756	regulation of peptidyl-lysine acetylatio...	10	6	2.52	2.38095	0.02263	0.277405
turquoise	GO:0034655	nucleobase-containing compound catabolic...	127	43	31.96	1.34543	0.02293	0.279841
turquoise	GO:2000045	regulation of G1/S transition of mitotic...	51	20	12.84	1.55763	0.023	0.280246
turquoise	GO:0000082	G1/S transition of mitotic cell cycle	67	25	16.86	1.4828	0.02303	0.280246
turquoise	GO:0048024	regulation of mRNA splicing, via spliceo...	18	9	4.53	1.98675	0.02304	0.280246
turquoise	GO:0006595	polyamine metabolic process	48	19	12.08	1.57285	0.02378	0.286751
turquoise	GO:0010506	regulation of autophagy	48	19	12.08	1.57285	0.02378	0.286751
turquoise	GO:0046700	heterocycle catabolic process	141	47	35.49	1.32432	0.02387	0.287406
turquoise	GO:0043604	amide biosynthetic process	232	73	58.39	1.25021	0.02395	0.287697
black	GO:0007155	cell adhesion	253	36	9.7	3.71134	4.2e-13	5.28234e-10
black	GO:0022610	biological adhesion	255	36	9.77	3.68475	5.4e-13	5.65965e-10
black	GO:0022617	extracellular matrix disassembly	31	14	1.19	11.7647	1.2e-12	1.16095e-09
black	GO:0030198	extracellular matrix organization	81	20	3.1	6.45161	7e-12	5.50244e-09
black	GO:0043062	extracellular structure organization	81	20	3.1	6.45161	7e-12	5.50244e-09
black	GO:0050864	regulation of B cell activation	10	8	0.38	21.0526	1.7e-10	8.55236e-08
black	GO:0050871	positive regulation of B cell activation	10	8	0.38	21.0526	1.7e-10	8.55236e-08
black	GO:0030574	collagen catabolic process	15	9	0.57	15.7895	6.2e-10	2.29345e-07
black	GO:0044243	multicellular organism catabolic process	16	9	0.61	14.7541	1.4e-09	4.19233e-07
black	GO:0006911	phagocytosis, engulfment	12	8	0.46	17.3913	1.8e-09	5.14514e-07
black	GO:0050853	B cell receptor signaling pathway	12	8	0.46	17.3913	1.8e-09	5.14514e-07
black	GO:0032963	collagen metabolic process	18	9	0.69	13.0435	5.4e-09	1.2577e-06
black	GO:0044236	multicellular organism metabolic process	19	9	0.73	12.3288	1e-08	2.0618e-06
black	GO:0044259	multicellular organismal macromolecule m...	19	9	0.73	12.3288	1e-08	2.0618e-06
black	GO:0006958	complement activation, classical pathway	14	8	0.54	14.8148	1e-08	2.0618e-06
black	GO:0098602	single organism cell adhesion	135	21	5.17	4.0619	1.9e-08	3.85424e-06
black	GO:0002455	humoral immune response mediated by circ...	15	8	0.57	14.0351	2.1e-08	4.12683e-06
black	GO:0010324	membrane invagination	15	8	0.57	14.0351	2.1e-08	4.12683e-06
black	GO:0001775	cell activation	179	24	6.86	3.49854	3.2e-08	5.91859e-06
black	GO:0003012	muscle system process	92	17	3.53	4.81586	3.8e-08	6.82751e-06
black	GO:0016064	immunoglobulin mediated immune response	16	8	0.61	13.1148	4.1e-08	7.06379e-06
black	GO:0019724	B cell mediated immunity	16	8	0.61	13.1148	4.1e-08	7.06379e-06
black	GO:0044707	single-multicellular organism process	1065	68	40.82	1.66585	4.6e-08	7.71389e-06
black	GO:0032501	multicellular organismal process	1118	70	42.85	1.63361	4.8e-08	7.94337e-06
black	GO:0044767	single-organism developmental process	995	65	38.13	1.70469	5.9e-08	9.39295e-06
black	GO:0048856	anatomical structure development	923	62	35.37	1.7529	6.3e-08	9.90439e-06
black	GO:0006897	endocytosis	202	25	7.74	3.22997	8.1e-08	1.24236e-05
black	GO:0032502	developmental process	1004	65	38.48	1.68919	8.9e-08	1.33256e-05
black	GO:0009888	tissue development	251	28	9.62	2.9106	1.1e-07	1.53719e-05
black	GO:0006956	complement activation	18	8	0.69	11.5942	1.3e-07	1.77718e-05
black	GO:0030154	cell differentiation	690	51	26.44	1.9289	1.5e-07	2.00697e-05
black	GO:0051251	positive regulation of lymphocyte activa...	43	11	1.65	6.66667	3.8e-07	4.42524e-05
black	GO:0006936	muscle contraction	74	14	2.84	4.92958	5.1e-07	5.88465e-05
black	GO:0051291	protein heterooligomerization	28	9	1.07	8.41121	5.6e-07	6.40284e-05
black	GO:0051249	regulation of lymphocyte activation	54	12	2.07	5.7971	5.8e-07	6.57177e-05
black	GO:0000904	cell morphogenesis involved in different...	322	31	12.34	2.51216	5.9e-07	6.62538e-05
black	GO:0002696	positive regulation of leukocyte activat...	45	11	1.72	6.39535	6.3e-07	6.89001e-05
black	GO:0008037	cell recognition	37	10	1.42	7.04225	7.7e-07	8.24375e-05
black	GO:0034446	substrate adhesion-dependent cell spread...	29	9	1.11	8.10811	7.8e-07	8.24375e-05
black	GO:0050867	positive regulation of cell activation	46	11	1.76	6.25	8e-07	8.31537e-05
black	GO:0061061	muscle structure development	100	16	3.83	4.17755	8.1e-07	8.3503e-05
black	GO:0042113	B cell activation	22	8	0.84	9.52381	8.4e-07	8.58917e-05
black	GO:0006928	movement of cell or subcellular componen...	456	38	17.48	2.17391	8.6e-07	8.65298e-05
black	GO:0048869	cellular developmental process	726	51	27.82	1.83321	9e-07	8.8432e-05
black	GO:0031589	cell-substrate adhesion	78	14	2.99	4.68227	1e-06	9.67462e-05
black	GO:0009653	anatomical structure morphogenesis	540	42	20.7	2.02899	1.1e-06	0.000104808
black	GO:0072376	protein activation cascade	23	8	0.88	9.09091	1.2e-06	0.00011263
black	GO:0002694	regulation of leukocyte activation	59	12	2.26	5.30973	1.6e-06	0.000147965
black	GO:0030155	regulation of cell adhesion	121	17	4.64	3.66379	2.4e-06	0.000220327
black	GO:0034329	cell junction assembly	74	13	2.84	4.57746	3.3e-06	0.000294355
black	GO:0048731	system development	824	54	31.58	1.70994	3.4e-06	0.000299034
black	GO:0002460	adaptive immune response based on somati...	26	8	1	8	3.6e-06	0.000314425
black	GO:0007275	multicellular organism development	873	56	33.46	1.67364	3.8e-06	0.000322923
black	GO:0072358	cardiovascular system development	139	18	5.33	3.37711	3.8e-06	0.000322923
black	GO:0072359	circulatory system development	139	18	5.33	3.37711	3.8e-06	0.000322923
black	GO:0050865	regulation of cell activation	64	12	2.45	4.89796	4e-06	0.000337638
black	GO:0000902	cell morphogenesis	391	33	14.98	2.20294	4.9e-06	0.000403109
black	GO:0032989	cellular component morphogenesis	410	34	15.71	2.16423	5e-06	0.000403109
black	GO:0006959	humoral immune response	27	8	1.03	7.76699	5e-06	0.000403109
black	GO:0042742	defense response to bacterium	27	8	1.03	7.76699	5e-06	0.000403109
black	GO:0048468	cell development	508	39	19.47	2.00308	5e-06	0.000403109
black	GO:0048513	animal organ development	488	38	18.7	2.03209	5e-06	0.000403109
black	GO:0070252	actin-mediated cell contraction	28	8	1.07	7.47664	6.7e-06	0.00052016
black	GO:0009605	response to external stimulus	495	38	18.97	2.00316	7.2e-06	0.000555548
black	GO:0030048	actin filament-based movement	37	9	1.42	6.33803	7.5e-06	0.000575168
black	GO:0034330	cell junction organization	80	13	3.07	4.23453	8.2e-06	0.000621273
black	GO:0040011	locomotion	401	33	15.37	2.14704	8.7e-06	0.000655209
black	GO:0048646	anatomical structure formation involved ...	165	19	6.32	3.00633	1.2e-05	0.000867379
black	GO:0016043	cellular component organization	1341	73	51.39	1.42051	1.3e-05	0.000928983
black	GO:0007517	muscle organ development	50	10	1.92	5.20833	1.5e-05	0.00104808
black	GO:0016192	vesicle-mediated transport	451	35	17.28	2.02546	1.6e-05	0.00109365
black	GO:0071840	cellular component organization or bioge...	1348	73	51.66	1.41309	1.7e-05	0.00114951
black	GO:0002449	lymphocyte mediated immunity	32	8	1.23	6.50407	2e-05	0.00128995
black	GO:0007596	blood coagulation	162	18	6.21	2.89855	3.4e-05	0.00206579
black	GO:0050817	coagulation	162	18	6.21	2.89855	3.4e-05	0.00206579
black	GO:0046649	lymphocyte activation	79	12	3.03	3.9604	3.8e-05	0.00222291
black	GO:0007599	hemostasis	164	18	6.29	2.86169	4.1e-05	0.00229181
black	GO:0016337	single organismal cell-cell adhesion	121	15	4.64	3.23276	4.7e-05	0.00258131
black	GO:0006898	receptor-mediated endocytosis	94	13	3.6	3.61111	4.9e-05	0.00267945
black	GO:0002250	adaptive immune response	36	8	1.38	5.7971	5e-05	0.00272229
black	GO:0045785	positive regulation of cell adhesion	69	11	2.64	4.16667	5.2e-05	0.00281898
black	GO:0030049	muscle filament sliding	12	5	0.46	10.8696	5.3e-05	0.00283651
black	GO:0033275	actin-myosin filament sliding	12	5	0.46	10.8696	5.3e-05	0.00283651
black	GO:0003008	system process	305	26	11.69	2.22412	6e-05	0.00311826
black	GO:0042060	wound healing	189	19	7.24	2.62431	8.3e-05	0.0040777
black	GO:0006023	aminoglycan biosynthetic process	13	5	0.5	10	8.3e-05	0.0040777
black	GO:0006024	glycosaminoglycan biosynthetic process	13	5	0.5	10	8.3e-05	0.0040777
black	GO:0050878	regulation of body fluid levels	178	18	6.82	2.6393	0.00012	0.00558978
black	GO:0006027	glycosaminoglycan catabolic process	14	5	0.54	9.25926	0.00013	0.00596719
black	GO:0048738	cardiac muscle tissue development	31	7	1.19	5.88235	0.00014	0.00637964
black	GO:0009617	response to bacterium	64	10	2.45	4.08163	0.00014	0.00637964
black	GO:0030168	platelet activation	91	12	3.49	3.4384	0.00016	0.00713589
black	GO:0002443	leukocyte mediated immunity	42	8	1.61	4.96894	0.00016	0.00713589
black	GO:0098609	cell-cell adhesion	135	15	5.17	2.90135	0.00017	0.00744979
black	GO:0006026	aminoglycan catabolic process	15	5	0.57	8.77193	0.00018	0.00783343
black	GO:0045321	leukocyte activation	95	12	3.64	3.2967	0.00024	0.00976854
black	GO:0014706	striated muscle tissue development	56	9	2.15	4.18605	0.00024	0.00976854
black	GO:0030029	actin filament-based process	205	19	7.86	2.4173	0.00025	0.0101101
black	GO:0071230	cellular response to amino acid stimulus	16	5	0.61	8.19672	0.00026	0.0104141
black	GO:0070527	platelet aggregation	25	6	0.96	6.25	0.0003	0.0115739
black	GO:0060537	muscle tissue development	58	9	2.22	4.05405	0.00032	0.0122329
black	GO:0001568	blood vessel development	84	11	3.22	3.41615	0.00032	0.0122329
black	GO:0030203	glycosaminoglycan metabolic process	17	5	0.65	7.69231	0.00035	0.013101
black	GO:1903510	mucopolysaccharide metabolic process	17	5	0.65	7.69231	0.00035	0.013101
black	GO:0001944	vasculature development	85	11	3.26	3.37423	0.00036	0.0132003
black	GO:0002576	platelet degranulation	36	7	1.38	5.07246	0.00037	0.0134884
black	GO:0007043	cell-cell junction assembly	26	6	1	6	0.00038	0.0137731
black	GO:0050896	response to stimulus	1420	72	54.42	1.32304	0.00038	0.0137731
black	GO:0034109	homotypic cell-cell adhesion	86	11	3.3	3.33333	0.0004	0.0142516
black	GO:0001655	urogenital system development	37	7	1.42	4.92958	0.00044	0.015203
black	GO:0050794	regulation of cellular process	1511	75	57.91	1.29511	0.00047	0.0158903
black	GO:0006022	aminoglycan metabolic process	18	5	0.69	7.24638	0.00047	0.0158903
black	GO:0055006	cardiac cell development	18	5	0.69	7.24638	0.00047	0.0158903
black	GO:0055013	cardiac muscle cell development	18	5	0.69	7.24638	0.00047	0.0158903
black	GO:0006909	phagocytosis	74	10	2.84	3.52113	0.00047	0.0158903
black	GO:0009611	response to wounding	234	20	8.97	2.22965	0.0005	0.0167247
black	GO:0051259	protein oligomerization	118	13	4.52	2.87611	0.00052	0.0171205
black	GO:0009887	organ morphogenesis	104	12	3.99	3.00752	0.00057	0.0185243
black	GO:0010810	regulation of cell-substrate adhesion	50	8	1.92	4.16667	0.00057	0.0185243
black	GO:0010811	positive regulation of cell-substrate ad...	28	6	1.07	5.60748	0.00058	0.0187043
black	GO:0007009	plasma membrane organization	90	11	3.45	3.18841	0.00059	0.0189781
black	GO:0016477	cell migration	220	19	8.43	2.25386	0.00062	0.0198922
black	GO:0001525	angiogenesis	64	9	2.45	3.67347	0.00068	0.0215969
black	GO:0051651	maintenance of location in cell	29	6	1.11	5.40541	0.0007	0.0220649
black	GO:0051146	striated muscle cell differentiation	52	8	1.99	4.0201	0.00075	0.0235231
black	GO:0048858	cell projection morphogenesis	336	25	12.88	1.94099	0.00077	0.0240305
black	GO:0042476	odontogenesis	12	4	0.46	8.69565	0.00086	0.0265755
black	GO:0045216	cell-cell junction organization	67	9	2.57	3.50195	0.00096	0.0284762
black	GO:0050789	regulation of biological process	1596	77	61.17	1.25879	0.00102	0.0296957
black	GO:0055007	cardiac muscle cell differentiation	21	5	0.8	6.25	0.00102	0.0296957
black	GO:0065007	biological regulation	1684	80	64.54	1.23954	0.00103	0.0299176
black	GO:0042692	muscle cell differentiation	68	9	2.61	3.44828	0.00107	0.0307949
black	GO:0032990	cell part morphogenesis	344	25	13.18	1.89681	0.0011	0.0315861
black	GO:0007507	heart development	69	9	2.64	3.40909	0.0012	0.0336884
black	GO:0006775	fat-soluble vitamin metabolic process	13	4	0.5	8	0.0012	0.0336884
black	GO:0072001	renal system development	32	6	1.23	4.87805	0.00122	0.0340976
black	GO:0048870	cell motility	233	19	8.93	2.12766	0.00128	0.0352266
black	GO:0051674	localization of cell	233	19	8.93	2.12766	0.00128	0.0352266
black	GO:0030855	epithelial cell differentiation	84	10	3.22	3.10559	0.00131	0.0358171
black	GO:0098542	defense response to other organism	70	9	2.68	3.35821	0.00133	0.0361283
black	GO:0050851	antigen receptor-mediated signaling path...	71	9	2.72	3.30882	0.00147	0.0386782
black	GO:0001501	skeletal system development	45	7	1.72	4.06977	0.00151	0.0392382
black	GO:0030030	cell projection organization	434	29	16.63	1.74384	0.00158	0.0403076
black	GO:0035051	cardiocyte differentiation	23	5	0.88	5.68182	0.00159	0.0403988
black	GO:0072659	protein localization to plasma membrane	72	9	2.76	3.26087	0.00163	0.041001
black	GO:1990778	protein localization to cell periphery	72	9	2.76	3.26087	0.00163	0.041001
black	GO:0001523	retinoid metabolic process	14	4	0.54	7.40741	0.00163	0.041001
black	GO:0044091	membrane biogenesis	14	4	0.54	7.40741	0.00163	0.041001
black	GO:0071709	membrane assembly	14	4	0.54	7.40741	0.00163	0.041001
black	GO:0006935	chemotaxis	239	19	9.16	2.07424	0.00174	0.0433346
black	GO:0042330	taxis	239	19	9.16	2.07424	0.00174	0.0433346
black	GO:0048514	blood vessel morphogenesis	74	9	2.84	3.16901	0.00198	0.0481672
black	GO:0055002	striated muscle cell development	35	6	1.34	4.47761	0.00199	0.048317
black	GO:0016101	diterpenoid metabolic process	15	4	0.57	7.01754	0.00216	0.051647
black	GO:0007584	response to nutrient	36	6	1.38	4.34783	0.00231	0.0538016
black	GO:0032507	maintenance of protein location in cell	25	5	0.96	5.20833	0.00236	0.0548645
black	GO:0044712	single-organism catabolic process	324	23	12.42	1.85185	0.00252	0.0572095
black	GO:0055001	muscle cell development	37	6	1.42	4.22535	0.00267	0.0599653
black	GO:0006721	terpenoid metabolic process	16	4	0.61	6.55738	0.00279	0.0617779
black	GO:0044273	sulfur compound catabolic process	16	4	0.61	6.55738	0.00279	0.0617779
black	GO:0045185	maintenance of protein location	26	5	1	5	0.00283	0.0625534
black	GO:1901136	carbohydrate derivative catabolic proces...	38	6	1.46	4.10959	0.00307	0.0670337
black	GO:0022603	regulation of anatomical structure morph...	197	16	7.55	2.11921	0.00337	0.0729509
black	GO:0048667	cell morphogenesis involved in neuron di...	292	21	11.19	1.87668	0.00343	0.073995
black	GO:0051270	regulation of cellular component movemen...	146	13	5.6	2.32143	0.00379	0.0803825
black	GO:0061564	axon development	275	20	10.54	1.89753	0.00381	0.0805351
black	GO:0060485	mesenchyme development	28	5	1.07	4.6729	0.00397	0.083224
black	GO:0051235	maintenance of location	67	8	2.57	3.11284	0.00398	0.083224
black	GO:0071559	response to transforming growth factor b...	40	6	1.53	3.92157	0.00401	0.083224
black	GO:0071560	cellular response to transforming growth...	40	6	1.53	3.92157	0.00401	0.083224
black	GO:0002252	immune effector process	131	12	5.02	2.39044	0.00429	0.0880185
black	GO:0022612	gland morphogenesis	18	4	0.69	5.7971	0.00442	0.0896338
black	GO:0022411	cellular component disassembly	240	18	9.2	1.95652	0.00444	0.0896338
black	GO:0050793	regulation of developmental process	339	23	12.99	1.77059	0.00454	0.0910335
black	GO:0007411	axon guidance	205	16	7.86	2.03562	0.00502	0.0981906
black	GO:0097485	neuron projection guidance	205	16	7.86	2.03562	0.00502	0.0981906
black	GO:0002431	Fc receptor mediated stimulatory signali...	42	6	1.61	3.72671	0.00514	0.099762
black	GO:0002433	immune response-regulating cell surface ...	42	6	1.61	3.72671	0.00514	0.099762
black	GO:0038094	Fc-gamma receptor signaling pathway	42	6	1.61	3.72671	0.00514	0.099762
black	GO:0038096	Fc-gamma receptor signaling pathway invo...	42	6	1.61	3.72671	0.00514	0.099762
black	GO:0048812	neuron projection morphogenesis	303	21	11.61	1.80879	0.00535	0.103518
black	GO:0043200	response to amino acid	30	5	1.15	4.34783	0.00541	0.104198
black	GO:0006720	isoprenoid metabolic process	19	4	0.73	5.47945	0.00543	0.104264
black	GO:1900024	regulation of substrate adhesion-depende...	19	4	0.73	5.47945	0.00543	0.104264
black	GO:0006029	proteoglycan metabolic process	10	3	0.38	7.89474	0.0057	0.107641
black	GO:0048662	negative regulation of smooth muscle cel...	10	3	0.38	7.89474	0.0057	0.107641
black	GO:0007162	negative regulation of cell adhesion	43	6	1.65	3.63636	0.00579	0.108739
black	GO:0007409	axonogenesis	267	19	10.23	1.85728	0.00618	0.11281
black	GO:0001822	kidney development	31	5	1.19	4.20168	0.00626	0.113447
black	GO:0034333	adherens junction assembly	31	5	1.19	4.20168	0.00626	0.113447
black	GO:0043207	response to external biotic stimulus	121	11	4.64	2.37069	0.00661	0.118763
black	GO:0051707	response to other organism	121	11	4.64	2.37069	0.00661	0.118763
black	GO:0001101	response to acid chemical	58	7	2.22	3.15315	0.00661	0.118763
black	GO:0060429	epithelium development	156	13	5.98	2.17391	0.00669	0.119858
black	GO:0007044	cell-substrate junction assembly	32	5	1.23	4.06504	0.00719	0.124901
black	GO:0040012	regulation of locomotion	140	12	5.37	2.23464	0.00734	0.127156
black	GO:0031175	neuron projection development	374	24	14.33	1.67481	0.0076	0.130925
black	GO:0031579	membrane raft organization	11	3	0.42	7.14286	0.00762	0.130925
black	GO:0051153	regulation of striated muscle cell diffe...	11	3	0.42	7.14286	0.00762	0.130925
black	GO:0051496	positive regulation of stress fiber asse...	11	3	0.42	7.14286	0.00762	0.130925
green	GO:0002237	response to molecule of bacterial origin	35	10	2.48	4.03226	0.00013	0.00596719
green	GO:0090596	sensory organ morphogenesis	19	7	1.34	5.22388	0.00024	0.00976854
green	GO:0032496	response to lipopolysaccharide	33	9	2.33	3.86266	0.00041	0.0144442
green	GO:0031099	regeneration	41	10	2.9	3.44828	0.00052	0.0171205
green	GO:0044275	cellular carbohydrate catabolic process	25	7	1.77	3.9548	0.00154	0.0399352
green	GO:0044262	cellular carbohydrate metabolic process	65	12	4.6	2.6087	0.0021	0.0505004
green	GO:0048562	embryonic organ morphogenesis	20	6	1.41	4.25532	0.00229	0.0536681
green	GO:0005978	glycogen biosynthetic process	14	5	0.99	5.05051	0.0023	0.0536681
green	GO:0009250	glucan biosynthetic process	14	5	0.99	5.05051	0.0023	0.0536681
green	GO:0071277	cellular response to calcium ion	14	5	0.99	5.05051	0.0023	0.0536681
green	GO:0043207	response to external biotic stimulus	121	18	8.56	2.1028	0.00241	0.0553113
green	GO:0051707	response to other organism	121	18	8.56	2.1028	0.00241	0.0553113
green	GO:0010033	response to organic substance	631	63	44.63	1.41161	0.00245	0.0558218
green	GO:0005977	glycogen metabolic process	21	6	1.49	4.02685	0.00302	0.0660566
green	GO:0006073	cellular glucan metabolic process	21	6	1.49	4.02685	0.00302	0.0660566
green	GO:0044042	glucan metabolic process	21	6	1.49	4.02685	0.00302	0.0660566
green	GO:0010038	response to metal ion	95	15	6.72	2.23214	0.00308	0.0671355
green	GO:0031100	organ regeneration	15	5	1.06	4.71698	0.00324	0.0705008
green	GO:0006805	xenobiotic metabolic process	44	9	3.11	2.89389	0.00369	0.0783938
green	GO:0071466	cellular response to xenobiotic stimulus	44	9	3.11	2.89389	0.00369	0.0783938
green	GO:0034637	cellular carbohydrate biosynthetic proce...	22	6	1.56	3.84615	0.0039	0.0821613
green	GO:0035295	tube development	70	12	4.95	2.42424	0.00401	0.083224
green	GO:0042246	tissue regeneration	10	4	0.71	5.6338	0.00409	0.0843278
green	GO:0042471	ear morphogenesis	10	4	0.71	5.6338	0.00409	0.0843278
green	GO:0070849	response to epidermal growth factor	10	4	0.71	5.6338	0.00409	0.0843278
green	GO:0009410	response to xenobiotic stimulus	45	9	3.18	2.83019	0.00433	0.0886945
green	GO:0033692	cellular polysaccharide biosynthetic pro...	16	5	1.13	4.42478	0.00444	0.0896338
green	GO:0035270	endocrine system development	16	5	1.13	4.42478	0.00444	0.0896338
green	GO:0008544	epidermis development	30	7	2.12	3.30189	0.00478	0.0946741
green	GO:0009607	response to biotic stimulus	129	18	9.12	1.97368	0.00492	0.096837
green	GO:0044264	cellular polysaccharide metabolic proces...	23	6	1.63	3.68098	0.00496	0.0973197
green	GO:1901136	carbohydrate derivative catabolic proces...	38	8	2.69	2.97398	0.00509	0.0994052
green	GO:0009617	response to bacterium	64	11	4.53	2.42826	0.00569	0.107641
green	GO:0006644	phospholipid metabolic process	73	12	5.16	2.32558	0.0057	0.107641
green	GO:0016052	carbohydrate catabolic process	47	9	3.32	2.71084	0.00586	0.109349
green	GO:0046474	glycerophospholipid biosynthetic process	39	8	2.76	2.89855	0.00601	0.111158
green	GO:0071241	cellular response to inorganic substance	39	8	2.76	2.89855	0.00601	0.111158
green	GO:0010035	response to inorganic substance	143	19	10.11	1.87933	0.00671	0.120045
green	GO:0010001	glial cell differentiation	48	9	3.39	2.65487	0.00677	0.120433
green	GO:0006112	energy reserve metabolic process	66	11	4.67	2.35546	0.00723	0.125423
green	GO:0009887	organ morphogenesis	104	15	7.36	2.03804	0.0074	0.128019
green	GO:0005976	polysaccharide metabolic process	25	6	1.77	3.38983	0.0077	0.131759
green	GO:0046365	monosaccharide catabolic process	25	6	1.77	3.38983	0.0077	0.131759
green	GO:0000271	polysaccharide biosynthetic process	18	5	1.27	3.93701	0.00773	0.131913
green	GO:0019318	hexose metabolic process	76	12	5.37	2.23464	0.00792	0.134608
green	GO:0048513	animal organ development	488	49	34.51	1.41988	0.00798	0.135393
green	GO:0042063	gliogenesis	58	10	4.1	2.43902	0.00809	0.135845
green	GO:0060429	epithelium development	156	20	11.03	1.81324	0.00813	0.136335
green	GO:0048568	embryonic organ development	33	7	2.33	3.00429	0.00831	0.138065
green	GO:0051270	regulation of cellular component movemen...	146	19	10.33	1.8393	0.00839	0.138298
green	GO:0033002	muscle cell proliferation	26	6	1.84	3.26087	0.00942	0.15218
green	GO:0007275	multicellular organism development	873	79	61.74	1.27956	0.00983	0.15626
green	GO:0042221	response to chemical	873	79	61.74	1.27956	0.00983	0.15626
green	GO:0071248	cellular response to metal ion	34	7	2.4	2.91667	0.00984	0.15626
green	GO:0005996	monosaccharide metabolic process	88	13	6.22	2.09003	0.01018	0.160071
green	GO:0048731	system development	824	75	58.28	1.28689	0.01085	0.168262
green	GO:0008285	negative regulation of cell proliferatio...	89	13	6.29	2.06677	0.01117	0.172106
green	GO:0009056	catabolic process	596	57	42.15	1.35231	0.0114	0.173581
green	GO:0016051	carbohydrate biosynthetic process	61	10	4.31	2.32019	0.01154	0.17538
green	GO:0040012	regulation of locomotion	140	18	9.9	1.81818	0.01156	0.17538
green	GO:0019320	hexose catabolic process	20	5	1.41	3.5461	0.01241	0.18493
green	GO:2000145	regulation of cell motility	131	17	9.26	1.83585	0.01281	0.190363
green	GO:0031960	response to corticosteroid	28	6	1.98	3.0303	0.01364	0.200322
green	GO:0048589	developmental growth	112	15	7.92	1.89394	0.01446	0.208082
green	GO:0006650	glycerophospholipid metabolic process	54	9	3.82	2.35602	0.01466	0.210478
green	GO:0072009	nephron epithelium development	14	4	0.99	4.0404	0.01546	0.218472
green	GO:0001655	urogenital system development	37	7	2.62	2.67176	0.01563	0.219886
green	GO:0055114	oxidation-reduction process	360	37	25.46	1.45326	0.01566	0.220062
green	GO:0044711	single-organism biosynthetic process	385	39	27.23	1.43224	0.01641	0.227854
green	GO:0030336	negative regulation of cell migration	46	8	3.25	2.46154	0.01643	0.227854
green	GO:0044724	single-organism carbohydrate catabolic p...	46	8	3.25	2.46154	0.01643	0.227854
green	GO:0006006	glucose metabolic process	74	11	5.23	2.10325	0.01682	0.229691
green	GO:0031667	response to nutrient levels	104	14	7.36	1.90217	0.01717	0.233204
green	GO:0030855	epithelial cell differentiation	84	12	5.94	2.0202	0.01722	0.233631
green	GO:0008654	phospholipid biosynthetic process	47	8	3.32	2.40964	0.0186	0.249129
green	GO:2000146	negative regulation of cell motility	47	8	3.32	2.40964	0.0186	0.249129
green	GO:0051591	response to cAMP	22	5	1.56	3.20513	0.0187	0.249936
green	GO:0030334	regulation of cell migration	126	16	8.91	1.79574	0.01891	0.251151
green	GO:0007423	sensory organ development	57	9	4.03	2.23325	0.02052	0.262799
green	GO:0048732	gland development	67	10	4.74	2.1097	0.02165	0.274156
green	GO:0001822	kidney development	31	6	2.19	2.73973	0.0222	0.276993
green	GO:0021782	glial cell development	23	5	1.63	3.06748	0.02252	0.277405
green	GO:0002064	epithelial cell development	40	7	2.83	2.4735	0.02352	0.285257
green	GO:0044248	cellular catabolic process	480	46	33.95	1.35493	0.02371	0.286731
green	GO:1901575	organic substance catabolic process	505	48	35.72	1.34378	0.02388	0.287406
green	GO:0009991	response to extracellular stimulus	109	14	7.71	1.81582	0.02503	0.298748
green	GO:0072006	nephron development	16	4	1.13	3.53982	0.02506	0.298748
green	GO:0072073	kidney epithelium development	16	4	1.13	3.53982	0.02506	0.298748
green	GO:0044712	single-organism catabolic process	324	33	22.91	1.44042	0.0254	0.301326
green	GO:0008643	carbohydrate transport	32	6	2.26	2.65487	0.02572	0.304023
green	GO:0046031	ADP metabolic process	32	6	2.26	2.65487	0.02572	0.304023
green	GO:0072001	renal system development	32	6	2.26	2.65487	0.02572	0.304023
green	GO:0051271	negative regulation of cellular componen...	50	8	3.54	2.25989	0.02632	0.309561
green	GO:0006066	alcohol metabolic process	79	11	5.59	1.9678	0.0264	0.309561
green	GO:0006081	cellular aldehyde metabolic process	41	7	2.9	2.41379	0.02666	0.3122
green	GO:0006629	lipid metabolic process	267	28	18.88	1.48305	0.02763	0.31969
green	GO:0048870	cell motility	233	25	16.48	1.51699	0.0287	0.329043
green	GO:0051674	localization of cell	233	25	16.48	1.51699	0.0287	0.329043
green	GO:0031098	stress-activated protein kinase signalin...	51	8	3.61	2.21607	0.02933	0.334436
green	GO:0040013	negative regulation of locomotion	51	8	3.61	2.21607	0.02933	0.334436
green	GO:0051048	negative regulation of secretion	33	6	2.33	2.57511	0.02959	0.337095
green	GO:1901615	organic hydroxy compound metabolic proce...	112	14	7.92	1.76768	0.03089	0.34891
green	GO:0042743	hydrogen peroxide metabolic process	17	4	1.2	3.33333	0.03095	0.34891
green	GO:0001657	ureteric bud development	10	3	0.71	4.22535	0.03143	0.349201
green	GO:0001823	mesonephros development	10	3	0.71	4.22535	0.03143	0.349201
green	GO:0001824	blastocyst development	10	3	0.71	4.22535	0.03143	0.349201
green	GO:0002285	lymphocyte activation involved in immune...	10	3	0.71	4.22535	0.03143	0.349201
green	GO:0010658	striated muscle cell apoptotic process	10	3	0.71	4.22535	0.03143	0.349201
green	GO:0045197	establishment or maintenance of epitheli...	10	3	0.71	4.22535	0.03143	0.349201
green	GO:0048662	negative regulation of smooth muscle cel...	10	3	0.71	4.22535	0.03143	0.349201
green	GO:0060993	kidney morphogenesis	10	3	0.71	4.22535	0.03143	0.349201
green	GO:0070373	negative regulation of ERK1 and ERK2 cas...	10	3	0.71	4.22535	0.03143	0.349201
green	GO:0071384	cellular response to corticosteroid stim...	10	3	0.71	4.22535	0.03143	0.349201
green	GO:0072080	nephron tubule development	10	3	0.71	4.22535	0.03143	0.349201
green	GO:0072163	mesonephric epithelium development	10	3	0.71	4.22535	0.03143	0.349201
green	GO:0072164	mesonephric tubule development	10	3	0.71	4.22535	0.03143	0.349201
green	GO:0051384	response to glucocorticoid	25	5	1.77	2.82486	0.03159	0.350359
green	GO:0040007	growth	168	19	11.88	1.59933	0.03372	0.368591
green	GO:0006165	nucleoside diphosphate phosphorylation	34	6	2.4	2.5	0.03382	0.368591
green	GO:0014074	response to purine-containing compound	34	6	2.4	2.5	0.03382	0.368591
green	GO:0048639	positive regulation of developmental gro...	34	6	2.4	2.5	0.03382	0.368591
green	GO:0097164	ammonium ion metabolic process	34	6	2.4	2.5	0.03382	0.368591
green	GO:0000003	reproduction	157	18	11.1	1.62162	0.03399	0.369381
green	GO:0022414	reproductive process	157	18	11.1	1.62162	0.03399	0.369381
green	GO:0050896	response to stimulus	1420	116	100.43	1.15503	0.03521	0.380771
green	GO:0044282	small molecule catabolic process	136	16	9.62	1.6632	0.03611	0.389533
green	GO:0001889	liver development	26	5	1.84	2.71739	0.03687	0.392645
green	GO:0006921	cellular component disassembly involved ...	26	5	1.84	2.71739	0.03687	0.392645
green	GO:0007565	female pregnancy	26	5	1.84	2.71739	0.03687	0.392645
green	GO:0061008	hepaticobiliary system development	26	5	1.84	2.71739	0.03687	0.392645
green	GO:0009636	response to toxic substance	73	10	5.16	1.93798	0.03706	0.392674
green	GO:0051346	negative regulation of hydrolase activit...	73	10	5.16	1.93798	0.03706	0.392674
green	GO:0061448	connective tissue development	18	4	1.27	3.14961	0.03758	0.396181
green	GO:0071260	cellular response to mechanical stimulus	18	4	1.27	3.14961	0.03758	0.396181
green	GO:1902117	positive regulation of organelle assembl...	18	4	1.27	3.14961	0.03758	0.396181
green	GO:0008610	lipid biosynthetic process	115	14	8.13	1.72202	0.0377	0.397113
green	GO:0019637	organophosphate metabolic process	310	31	21.92	1.41423	0.03778	0.397623
green	GO:0009888	tissue development	251	26	17.75	1.46479	0.03827	0.401771
green	GO:0045017	glycerolipid biosynthetic process	54	8	3.82	2.09424	0.03977	0.411695
green	GO:0044283	small molecule biosynthetic process	149	17	10.54	1.6129	0.04043	0.415062
green	GO:0000272	polysaccharide catabolic process	11	3	0.78	3.84615	0.04095	0.415345
green	GO:0001738	morphogenesis of a polarized epithelium	11	3	0.78	3.84615	0.04095	0.415345
green	GO:0005980	glycogen catabolic process	11	3	0.78	3.84615	0.04095	0.415345
green	GO:0009251	glucan catabolic process	11	3	0.78	3.84615	0.04095	0.415345
green	GO:0043470	regulation of carbohydrate catabolic pro...	11	3	0.78	3.84615	0.04095	0.415345
green	GO:0043471	regulation of cellular carbohydrate cata...	11	3	0.78	3.84615	0.04095	0.415345
green	GO:0044247	cellular polysaccharide catabolic proces...	11	3	0.78	3.84615	0.04095	0.415345
green	GO:0051156	glucose 6-phosphate metabolic process	11	3	0.78	3.84615	0.04095	0.415345
green	GO:0061326	renal tubule development	11	3	0.78	3.84615	0.04095	0.415345
green	GO:0086009	membrane repolarization	11	3	0.78	3.84615	0.04095	0.415345
green	GO:0042493	response to drug	95	12	6.72	1.78571	0.0411	0.416531
green	GO:0032502	developmental process	1004	85	71.01	1.19701	0.04207	0.423832
green	GO:1990138	neuron projection extension	45	7	3.18	2.20126	0.04209	0.423832
green	GO:0010563	negative regulation of phosphorus metabo...	106	13	7.5	1.73333	0.04218	0.424059
green	GO:0045936	negative regulation of phosphate metabol...	106	13	7.5	1.73333	0.04218	0.424059
green	GO:0006096	glycolytic process	27	5	1.91	2.6178	0.04266	0.4282
green	GO:0006757	ATP generation from ADP	27	5	1.91	2.6178	0.04266	0.4282
green	GO:0002250	adaptive immune response	36	6	2.55	2.35294	0.04341	0.431936
green	GO:0006941	striated muscle contraction	36	6	2.55	2.35294	0.04341	0.431936
green	GO:0035303	regulation of dephosphorylation	36	6	2.55	2.35294	0.04341	0.431936
green	GO:0046939	nucleotide phosphorylation	36	6	2.55	2.35294	0.04341	0.431936
green	GO:0009913	epidermal cell differentiation	19	4	1.34	2.98507	0.04497	0.442557
green	GO:0070301	cellular response to hydrogen peroxide	19	4	1.34	2.98507	0.04497	0.442557
green	GO:0033993	response to lipid	140	16	9.9	1.61616	0.0455	0.447073
green	GO:0016477	cell migration	220	23	15.56	1.47815	0.0458	0.448465
green	GO:0006626	protein targeting to mitochondrion	46	7	3.25	2.15385	0.04669	0.453452
green	GO:0007159	leukocyte cell-cell adhesion	66	9	4.67	1.92719	0.04794	0.461317
green	GO:0048638	regulation of developmental growth	66	9	4.67	1.92719	0.04794	0.461317
green	GO:0045597	positive regulation of cell differentiat...	141	16	9.97	1.60481	0.0481	0.462503
green	GO:0070372	regulation of ERK1 and ERK2 cascade	37	6	2.62	2.29008	0.04879	0.468064
green	GO:0032355	response to estradiol	28	5	1.98	2.52525	0.04897	0.469433
green	GO:0010243	response to organonitrogen compound	281	28	19.87	1.40916	0.04949	0.473695
green	GO:0006950	response to stress	787	68	55.66	1.2217	0.05131	0.486304
green	GO:0003073	regulation of systemic arterial blood pr...	12	3	0.85	3.52941	0.05173	0.488078
green	GO:0006584	catecholamine metabolic process	12	3	0.85	3.52941	0.05173	0.488078
green	GO:0009712	catechol-containing compound metabolic p...	12	3	0.85	3.52941	0.05173	0.488078
green	GO:0001817	regulation of cytokine production	57	8	4.03	1.98511	0.05243	0.491017
green	GO:0019362	pyridine nucleotide metabolic process	57	8	4.03	1.98511	0.05243	0.491017
green	GO:0046496	nicotinamide nucleotide metabolic proces...	57	8	4.03	1.98511	0.05243	0.491017
green	GO:0048609	multicellular organismal reproductive pr...	88	11	6.22	1.76849	0.0527	0.492428
green	GO:0090407	organophosphate biosynthetic process	154	17	10.89	1.56107	0.05284	0.493369
green	GO:0002526	acute inflammatory response	20	4	1.41	2.83688	0.05311	0.494788
green	GO:0003014	renal system process	20	4	1.41	2.83688	0.05311	0.494788
green	GO:0043583	ear development	20	4	1.41	2.83688	0.05311	0.494788
green	GO:0006796	phosphate-containing compound metabolic ...	672	59	47.53	1.24132	0.05419	0.500862
green	GO:0014070	response to organic cyclic compound	189	20	13.37	1.49589	0.05453	0.501243
green	GO:0043627	response to estrogen	38	6	2.69	2.23048	0.05456	0.501243
green	GO:0046364	monosaccharide biosynthetic process	38	6	2.69	2.23048	0.05456	0.501243
green	GO:1902115	regulation of organelle assembly	38	6	2.69	2.23048	0.05456	0.501243
green	GO:0046683	response to organophosphorus	29	5	2.05	2.43902	0.0558	0.50818
green	GO:0097194	execution phase of apoptosis	29	5	2.05	2.43902	0.0558	0.50818
green	GO:0006954	inflammatory response	68	9	4.81	1.8711	0.05632	0.511804
green	GO:0097305	response to alcohol	68	9	4.81	1.8711	0.05632	0.511804
green	GO:0048856	anatomical structure development	923	78	65.28	1.19485	0.05662	0.513689
green	GO:0050806	positive regulation of synaptic transmis...	48	7	3.39	2.0649	0.05684	0.515041
green	GO:0009605	response to external stimulus	495	45	35.01	1.28535	0.05721	0.517265
green	GO:0006091	generation of precursor metabolites and ...	214	22	15.13	1.45406	0.05871	0.526298
green	GO:0032504	multicellular organism reproduction	90	11	6.37	1.72684	0.06035	0.5347
green	GO:0030323	respiratory tube development	21	4	1.49	2.68456	0.062	0.545766
green	GO:0030324	lung development	21	4	1.49	2.68456	0.062	0.545766
yellow	GO:0015980	energy derivation by oxidation of organi...	182	53	15.03	3.52628	1.1e-17	2.76694e-14
yellow	GO:0045333	cellular respiration	114	41	9.41	4.35707	2.2e-17	4.61157e-14
yellow	GO:0006091	generation of precursor metabolites and ...	214	57	17.67	3.22581	4.8e-17	8.62423e-14
yellow	GO:0022900	electron transport chain	84	32	6.94	4.61095	1.7e-14	2.37566e-11
yellow	GO:0022904	respiratory electron transport chain	84	32	6.94	4.61095	1.7e-14	2.37566e-11
yellow	GO:0055114	oxidation-reduction process	360	67	29.73	2.25362	1.4e-11	1.03575e-08
yellow	GO:0009141	nucleoside triphosphate metabolic proces...	118	34	9.74	3.49076	2.6e-11	1.81668e-08
yellow	GO:0009205	purine ribonucleoside triphosphate metab...	111	32	9.17	3.48964	1.1e-10	6.58795e-08
yellow	GO:0046034	ATP metabolic process	105	31	8.67	3.57555	1.1e-10	6.58795e-08
yellow	GO:0006119	oxidative phosphorylation	51	21	4.21	4.98812	1.3e-10	7.43186e-08
yellow	GO:0009199	ribonucleoside triphosphate metabolic pr...	112	32	9.25	3.45946	1.4e-10	7.65557e-08
yellow	GO:0009144	purine nucleoside triphosphate metabolic...	114	32	9.41	3.40064	2.3e-10	1.11258e-07
yellow	GO:0010257	NADH dehydrogenase complex assembly	39	18	3.22	5.59006	3.1e-10	1.29827e-07
yellow	GO:0032981	mitochondrial respiratory chain complex ...	39	18	3.22	5.59006	3.1e-10	1.29827e-07
yellow	GO:0097031	mitochondrial respiratory chain complex ...	39	18	3.22	5.59006	3.1e-10	1.29827e-07
yellow	GO:0042775	mitochondrial ATP synthesis coupled elec...	44	19	3.63	5.23416	4e-10	1.57213e-07
yellow	GO:0042773	ATP synthesis coupled electron transport	45	19	3.72	5.10753	6.4e-10	2.29979e-07
yellow	GO:0009119	ribonucleoside metabolic process	147	36	12.14	2.9654	1e-09	3.49361e-07
yellow	GO:0033108	mitochondrial respiratory chain complex ...	43	18	3.55	5.07042	2.2e-09	6.01509e-07
yellow	GO:0006120	mitochondrial electron transport, NADH t...	34	16	2.81	5.69395	2.2e-09	6.01509e-07
yellow	GO:0009161	ribonucleoside monophosphate metabolic p...	131	33	10.82	3.04991	2.6e-09	6.81254e-07
yellow	GO:0046128	purine ribonucleoside metabolic process	145	35	11.97	2.92398	2.8e-09	7.18686e-07
yellow	GO:0042278	purine nucleoside metabolic process	146	35	12.06	2.90216	3.4e-09	8.55236e-07
yellow	GO:0009116	nucleoside metabolic process	154	36	12.72	2.83019	4.1e-09	1.01109e-06
yellow	GO:0009123	nucleoside monophosphate metabolic proce...	134	33	11.07	2.98103	4.9e-09	1.16278e-06
yellow	GO:0009126	purine nucleoside monophosphate metaboli...	129	32	10.65	3.00469	7.1e-09	1.59458e-06
yellow	GO:0009167	purine ribonucleoside monophosphate meta...	129	32	10.65	3.00469	7.1e-09	1.59458e-06
yellow	GO:1901657	glycosyl compound metabolic process	158	36	13.05	2.75862	8.7e-09	1.91965e-06
yellow	GO:0044281	small molecule metabolic process	802	106	66.23	1.60048	1e-08	2.0618e-06
yellow	GO:0006753	nucleoside phosphate metabolic process	229	44	18.91	2.32681	4.3e-08	7.30826e-06
yellow	GO:0009259	ribonucleotide metabolic process	179	37	14.78	2.50338	8.6e-08	1.30316e-05
yellow	GO:0009117	nucleotide metabolic process	227	43	18.74	2.29456	9.8e-08	1.43319e-05
yellow	GO:0055086	nucleobase-containing small molecule met...	244	45	20.15	2.23325	1.1e-07	1.53719e-05
yellow	GO:0009150	purine ribonucleotide metabolic process	176	36	14.53	2.47763	1.8e-07	2.31006e-05
yellow	GO:0006163	purine nucleotide metabolic process	185	37	15.28	2.42147	2.1e-07	2.61502e-05
yellow	GO:0019693	ribose phosphate metabolic process	185	37	15.28	2.42147	2.1e-07	2.61502e-05
yellow	GO:0072521	purine-containing compound metabolic pro...	194	37	16.02	2.30961	7.7e-07	8.24375e-05
yellow	GO:0006101	citrate metabolic process	25	10	2.06	4.85437	1.6e-05	0.00109365
yellow	GO:1901564	organonitrogen compound metabolic proces...	664	83	54.83	1.51377	1.8e-05	0.00118527
yellow	GO:0019637	organophosphate metabolic process	310	47	25.6	1.83594	2e-05	0.00128995
yellow	GO:0007005	mitochondrion organization	215	36	17.75	2.02817	2.6e-05	0.00161882
yellow	GO:1902745	positive regulation of lamellipodium org...	13	7	1.07	6.54206	3.1e-05	0.00190189
yellow	GO:0072350	tricarboxylic acid metabolic process	27	10	2.23	4.4843	3.5e-05	0.00209617
yellow	GO:0009142	nucleoside triphosphate biosynthetic pro...	29	10	2.39	4.1841	7.2e-05	0.0036961
yellow	GO:0006099	tricarboxylic acid cycle	24	9	1.98	4.54545	7.9e-05	0.00394279
yellow	GO:1902743	regulation of lamellipodium organization	15	7	1.24	5.64516	0.0001	0.00480038
yellow	GO:2000116	regulation of cysteine-type endopeptidas...	48	13	3.96	3.28283	0.00011	0.00522064
yellow	GO:0009060	aerobic respiration	36	11	2.97	3.7037	0.00011	0.00522064
yellow	GO:0044710	single-organism metabolic process	1237	130	102.15	1.27264	0.00018	0.00783343
yellow	GO:0043281	regulation of cysteine-type endopeptidas...	46	12	3.8	3.15789	0.00029	0.0112572
yellow	GO:0035336	long-chain fatty-acyl-CoA metabolic proc...	14	6	1.16	5.17241	0.00057	0.0185243
yellow	GO:0035338	long-chain fatty-acyl-CoA biosynthetic p...	14	6	1.16	5.17241	0.00057	0.0185243
yellow	GO:0046949	fatty-acyl-CoA biosynthetic process	15	6	1.24	4.83871	0.00089	0.0268867
yellow	GO:0035384	thioester biosynthetic process	26	8	2.15	3.72093	0.00094	0.0279489
yellow	GO:0071616	acyl-CoA biosynthetic process	26	8	2.15	3.72093	0.00094	0.0279489
yellow	GO:0044237	cellular metabolic process	1677	162	138.48	1.16984	0.00117	0.0332169
yellow	GO:0010591	regulation of lamellipodium assembly	11	5	0.91	5.49451	0.00125	0.0346283
yellow	GO:0034641	cellular nitrogen compound metabolic pro...	1013	107	83.65	1.27914	0.00128	0.0352266
yellow	GO:0035337	fatty-acyl-CoA metabolic process	16	6	1.32	4.54545	0.00132	0.0360122
yellow	GO:0006793	phosphorus metabolic process	692	78	57.14	1.36507	0.00147	0.0386782
yellow	GO:0006637	acyl-CoA metabolic process	34	9	2.81	3.20285	0.0015	0.039059
yellow	GO:0035383	thioester metabolic process	34	9	2.81	3.20285	0.0015	0.039059
yellow	GO:2001056	positive regulation of cysteine-type end...	29	8	2.39	3.34728	0.00206	0.0496334
yellow	GO:2001243	negative regulation of intrinsic apoptot...	24	7	1.98	3.53535	0.00278	0.061774
yellow	GO:0015949	nucleobase-containing small molecule int...	13	5	1.07	4.6729	0.00302	0.0660566
yellow	GO:0019432	triglyceride biosynthetic process	19	6	1.57	3.82166	0.00361	0.0774298
yellow	GO:0046460	neutral lipid biosynthetic process	19	6	1.57	3.82166	0.00361	0.0774298
yellow	GO:0046463	acylglycerol biosynthetic process	19	6	1.57	3.82166	0.00361	0.0774298
yellow	GO:0030162	regulation of proteolysis	162	24	13.38	1.79372	0.0038	0.0804589
yellow	GO:0042455	ribonucleoside biosynthetic process	46	10	3.8	2.63158	0.00408	0.0843278
yellow	GO:0006915	apoptotic process	398	48	32.87	1.4603	0.00441	0.0896338
yellow	GO:0012501	programmed cell death	400	48	33.03	1.45322	0.00489	0.0963974
yellow	GO:0006807	nitrogen compound metabolic process	1061	108	87.61	1.23274	0.00519	0.100577
yellow	GO:0009163	nucleoside biosynthetic process	48	10	3.96	2.52525	0.00564	0.107639
yellow	GO:1901659	glycosyl compound biosynthetic process	48	10	3.96	2.52525	0.00564	0.107639
yellow	GO:1901135	carbohydrate derivative metabolic proces...	322	40	26.59	1.50432	0.00581	0.108739
yellow	GO:0010950	positive regulation of endopeptidase act...	34	8	2.81	2.84698	0.00604	0.111549
yellow	GO:0030032	lamellipodium assembly	21	6	1.73	3.46821	0.00626	0.113447
yellow	GO:0009108	coenzyme biosynthetic process	49	10	4.05	2.46914	0.00657	0.118552
yellow	GO:0050778	positive regulation of immune response	160	23	13.21	1.74111	0.00672	0.120053
yellow	GO:0051188	cofactor biosynthetic process	57	11	4.71	2.33546	0.0069	0.122572
yellow	GO:0043280	positive regulation of cysteine-type end...	28	7	2.31	3.0303	0.00711	0.124198
yellow	GO:0044699	single-organism process	2268	202	187.28	1.0786	0.00779	0.132757
yellow	GO:0009206	purine ribonucleoside triphosphate biosy...	22	6	1.82	3.2967	0.00802	0.135393
yellow	GO:0006631	fatty acid metabolic process	91	15	7.51	1.99734	0.00807	0.135845
yellow	GO:0010952	positive regulation of peptidase activit...	36	8	2.97	2.6936	0.00868	0.142517
yellow	GO:0097581	lamellipodium organization	29	7	2.39	2.92887	0.00871	0.142824
yellow	GO:0072593	reactive oxygen species metabolic proces...	59	11	4.87	2.25873	0.009	0.146407
yellow	GO:0006139	nucleobase-containing compound metabolic...	793	83	65.48	1.26756	0.00944	0.15218
yellow	GO:0008219	cell death	424	49	35.01	1.3996	0.00945	0.15218
yellow	GO:0016265	death	424	49	35.01	1.3996	0.00945	0.15218
yellow	GO:0006732	coenzyme metabolic process	110	17	9.08	1.87225	0.00947	0.152307
yellow	GO:0042451	purine nucleoside biosynthetic process	44	9	3.63	2.47934	0.00963	0.153896
yellow	GO:0046129	purine ribonucleoside biosynthetic proce...	44	9	3.63	2.47934	0.00963	0.153896
yellow	GO:2001242	regulation of intrinsic apoptotic signal...	44	9	3.63	2.47934	0.00963	0.153896
yellow	GO:0052548	regulation of endopeptidase activity	76	13	6.28	2.07006	0.00981	0.15626
yellow	GO:0006796	phosphate-containing compound metabolic ...	672	72	55.49	1.29753	0.00982	0.15626
yellow	GO:0009145	purine nucleoside triphosphate biosynthe...	23	6	1.9	3.15789	0.0101	0.159583
yellow	GO:0009201	ribonucleoside triphosphate biosynthetic...	23	6	1.9	3.15789	0.0101	0.159583
yellow	GO:0018198	peptidyl-cysteine modification	11	4	0.91	4.3956	0.0102	0.160071
yellow	GO:0031349	positive regulation of defense response	103	16	8.51	1.88014	0.01116	0.172106
yellow	GO:0002684	positive regulation of immune system pro...	186	25	15.36	1.6276	0.01131	0.172838
yellow	GO:0044238	primary metabolic process	1625	153	134.19	1.14017	0.01133	0.172934
yellow	GO:0097193	intrinsic apoptotic signaling pathway	86	14	7.1	1.97183	0.01155	0.17538
yellow	GO:0016310	phosphorylation	450	51	37.16	1.37244	0.01179	0.178225
yellow	GO:0006641	triglyceride metabolic process	38	8	3.14	2.54777	0.01211	0.181968
yellow	GO:0052547	regulation of peptidase activity	78	13	6.44	2.01863	0.01217	0.182434
yellow	GO:0051186	cofactor metabolic process	131	19	10.82	1.75601	0.01224	0.183047
yellow	GO:0019752	carboxylic acid metabolic process	400	46	33.03	1.39267	0.01319	0.195165
yellow	GO:0002429	immune response-activating cell surface ...	114	17	9.41	1.80659	0.01342	0.19787
yellow	GO:0006639	acylglycerol metabolic process	39	8	3.22	2.48447	0.01416	0.204702
yellow	GO:0042059	negative regulation of epidermal growth ...	18	5	1.49	3.3557	0.01416	0.204702
yellow	GO:0050771	negative regulation of axonogenesis	18	5	1.49	3.3557	0.01416	0.204702
yellow	GO:1901185	negative regulation of ERBB signaling pa...	18	5	1.49	3.3557	0.01416	0.204702
yellow	GO:0006891	intra-Golgi vesicle-mediated transport	12	4	0.99	4.0404	0.0143	0.206015
yellow	GO:0042776	mitochondrial ATP synthesis coupled prot...	12	4	0.99	4.0404	0.0143	0.206015
yellow	GO:2001234	negative regulation of apoptotic signali...	47	9	3.88	2.31959	0.01482	0.212049
yellow	GO:0030901	midbrain development	32	7	2.64	2.65152	0.01511	0.21449
yellow	GO:0043436	oxoacid metabolic process	414	47	34.19	1.37467	0.01539	0.217728
yellow	GO:0043067	regulation of programmed cell death	311	37	25.68	1.44081	0.01595	0.223638
yellow	GO:0046483	heterocycle metabolic process	831	85	68.62	1.23871	0.01605	0.224539
yellow	GO:0002253	activation of immune response	144	20	11.89	1.68209	0.01625	0.227085
yellow	GO:0006638	neutral lipid metabolic process	40	8	3.3	2.42424	0.01645	0.227854
yellow	GO:0009156	ribonucleoside monophosphate biosyntheti...	40	8	3.3	2.42424	0.01645	0.227854
yellow	GO:0002757	immune response-activating signal transd...	135	19	11.15	1.70404	0.01663	0.228772
yellow	GO:0006082	organic acid metabolic process	416	47	34.35	1.36827	0.01677	0.229506
yellow	GO:0097190	apoptotic signaling pathway	145	20	11.97	1.67084	0.01745	0.236377
yellow	GO:0006754	ATP biosynthetic process	19	5	1.57	3.18471	0.01793	0.241441
yellow	GO:0034314	Arp2/3 complex-mediated actin nucleation	19	5	1.57	3.18471	0.01793	0.241441
yellow	GO:1900024	regulation of substrate adhesion-depende...	19	5	1.57	3.18471	0.01793	0.241441
yellow	GO:1902600	hydrogen ion transmembrane transport	49	9	4.05	2.22222	0.01928	0.251151
yellow	GO:0015985	energy coupled proton transport, down el...	13	4	1.07	3.73832	0.01931	0.251151
yellow	GO:0015986	ATP synthesis coupled proton transport	13	4	1.07	3.73832	0.01931	0.251151
yellow	GO:0030218	erythrocyte differentiation	13	4	1.07	3.73832	0.01931	0.251151
yellow	GO:0034146	toll-like receptor 5 signaling pathway	13	4	1.07	3.73832	0.01931	0.251151
yellow	GO:0034166	toll-like receptor 10 signaling pathway	13	4	1.07	3.73832	0.01931	0.251151
yellow	GO:0038123	toll-like receptor TLR1:TLR2 signaling p...	13	4	1.07	3.73832	0.01931	0.251151
yellow	GO:0038124	toll-like receptor TLR6:TLR2 signaling p...	13	4	1.07	3.73832	0.01931	0.251151
yellow	GO:0006909	phagocytosis	74	12	6.11	1.96399	0.01936	0.251151
yellow	GO:0043623	cellular protein complex assembly	195	25	16.1	1.5528	0.01993	0.256561
yellow	GO:0006112	energy reserve metabolic process	66	11	5.45	2.01835	0.02043	0.261925
yellow	GO:1901360	organic cyclic compound metabolic proces...	873	88	72.09	1.2207	0.02072	0.264833
yellow	GO:0002431	Fc receptor mediated stimulatory signali...	42	8	3.47	2.30548	0.02182	0.274156
yellow	GO:0002433	immune response-regulating cell surface ...	42	8	3.47	2.30548	0.02182	0.274156
yellow	GO:0009124	nucleoside monophosphate biosynthetic pr...	42	8	3.47	2.30548	0.02182	0.274156
yellow	GO:0038094	Fc-gamma receptor signaling pathway	42	8	3.47	2.30548	0.02182	0.274156
yellow	GO:0038096	Fc-gamma receptor signaling pathway invo...	42	8	3.47	2.30548	0.02182	0.274156
yellow	GO:0006508	proteolysis	287	34	23.7	1.4346	0.02205	0.276218
yellow	GO:0045089	positive regulation of innate immune res...	93	14	7.68	1.82292	0.02218	0.276993
yellow	GO:0042981	regulation of apoptotic process	309	36	25.52	1.41066	0.02362	0.286193
yellow	GO:0008637	apoptotic mitochondrial changes	43	8	3.55	2.25352	0.02492	0.297927
yellow	GO:0060491	regulation of cell projection assembly	43	8	3.55	2.25352	0.02492	0.297927
yellow	GO:0002755	MyD88-dependent toll-like receptor signa...	14	4	1.16	3.44828	0.02528	0.300517
yellow	GO:0034134	toll-like receptor 2 signaling pathway	14	4	1.16	3.44828	0.02528	0.300517
yellow	GO:0046487	glyoxylate metabolic process	14	4	1.16	3.44828	0.02528	0.300517
yellow	GO:0006418	tRNA aminoacylation for protein translat...	28	6	2.31	2.5974	0.02641	0.309561
yellow	GO:0043038	amino acid activation	28	6	2.31	2.5974	0.02641	0.309561
yellow	GO:0043039	tRNA aminoacylation	28	6	2.31	2.5974	0.02641	0.309561
yellow	GO:0043154	negative regulation of cysteine-type end...	21	5	1.73	2.89017	0.02732	0.316685
yellow	GO:0006725	cellular aromatic compound metabolic pro...	837	84	69.12	1.21528	0.02767	0.319858
yellow	GO:0034614	cellular response to reactive oxygen spe...	36	7	2.97	2.3569	0.02809	0.32382
yellow	GO:0071156	regulation of cell cycle arrest	44	8	3.63	2.20386	0.02831	0.325759
yellow	GO:0031347	regulation of defense response	162	21	13.38	1.56951	0.02854	0.327806
yellow	GO:0010941	regulation of cell death	335	38	27.66	1.37383	0.02978	0.338568
yellow	GO:0045862	positive regulation of proteolysis	97	14	8.01	1.74782	0.03088	0.34891
yellow	GO:0034101	erythrocyte homeostasis	15	4	1.24	3.22581	0.03225	0.355174
yellow	GO:0034162	toll-like receptor 9 signaling pathway	15	4	1.24	3.22581	0.03225	0.355174
yellow	GO:0044763	single-organism cellular process	2133	190	176.13	1.07875	0.03253	0.357631
yellow	GO:0045010	actin nucleation	22	5	1.82	2.74725	0.033	0.362068
yellow	GO:2000117	negative regulation of cysteine-type end...	22	5	1.82	2.74725	0.033	0.362068
yellow	GO:0050776	regulation of immune response	215	26	17.75	1.46479	0.03478	0.376444
yellow	GO:0021762	substantia nigra development	30	6	2.48	2.41935	0.03615	0.389533
yellow	GO:0048857	neural nucleus development	30	6	2.48	2.41935	0.03615	0.389533
yellow	GO:0009127	purine nucleoside monophosphate biosynth...	38	7	3.14	2.2293	0.03679	0.392645
yellow	GO:0009168	purine ribonucleoside monophosphate bios...	38	7	3.14	2.2293	0.03679	0.392645
yellow	GO:0042058	regulation of epidermal growth factor re...	23	5	1.9	2.63158	0.03936	0.411497
yellow	GO:1901184	regulation of ERBB signaling pathway	23	5	1.9	2.63158	0.03936	0.411497
yellow	GO:1900026	positive regulation of substrate adhesio...	16	4	1.32	3.0303	0.04023	0.41467
yellow	GO:0098660	inorganic ion transmembrane transport	158	20	13.05	1.53257	0.04027	0.41467
yellow	GO:0043648	dicarboxylic acid metabolic process	47	8	3.88	2.06186	0.04039	0.41502
yellow	GO:0048013	ephrin receptor signaling pathway	47	8	3.88	2.06186	0.04039	0.41502
yellow	GO:0010771	negative regulation of cell morphogenesi...	31	6	2.56	2.34375	0.04177	0.4223
yellow	GO:0071704	organic substance metabolic process	1694	155	139.88	1.10809	0.04209	0.423832
yellow	GO:0043069	negative regulation of programmed cell d...	199	24	16.43	1.46074	0.04298	0.429698
yellow	GO:0032469	endoplasmic reticulum calcium ion homeos...	10	3	0.83	3.61446	0.04582	0.448465
yellow	GO:0034315	regulation of Arp2/3 complex-mediated ac...	10	3	0.83	3.61446	0.04582	0.448465
yellow	GO:1903053	regulation of extracellular matrix organ...	10	3	0.83	3.61446	0.04582	0.448465
yellow	GO:2001233	regulation of apoptotic signaling pathwa...	93	13	7.68	1.69271	0.04617	0.450489
yellow	GO:0042147	retrograde transport, endosome to Golgi	24	5	1.98	2.52525	0.04642	0.452226
yellow	GO:0000302	response to reactive oxygen species	66	10	5.45	1.83486	0.04763	0.459741
yellow	GO:0045088	regulation of innate immune response	103	14	8.51	1.64512	0.04829	0.463975
yellow	GO:0006818	hydrogen transport	58	9	4.79	1.87891	0.05159	0.488078
yellow	GO:0015992	proton transport	58	9	4.79	1.87891	0.05159	0.488078
yellow	GO:0006412	translation	214	25	17.67	1.41483	0.05446	0.501243
yellow	GO:0060548	negative regulation of cell death	214	25	17.67	1.41483	0.05446	0.501243
yellow	GO:0006633	fatty acid biosynthetic process	33	6	2.73	2.1978	0.05461	0.501336
yellow	GO:0002218	activation of innate immune response	86	12	7.1	1.69014	0.05487	0.502622
yellow	GO:0002758	innate immune response-activating signal...	86	12	7.1	1.69014	0.05487	0.502622
yellow	GO:0002682	regulation of immune system process	287	32	23.7	1.35021	0.05526	0.505274
yellow	GO:0006979	response to oxidative stress	105	14	8.67	1.61476	0.05537	0.505729
blue	GO:0007268	synaptic transmission	230	103	45.07	2.28533	1.1e-18	4.61157e-15
blue	GO:0099536	synaptic signaling	230	103	45.07	2.28533	1.1e-18	4.61157e-15
blue	GO:0099537	trans-synaptic signaling	230	103	45.07	2.28533	1.1e-18	4.61157e-15
blue	GO:0007267	cell-cell signaling	298	121	58.4	2.07192	1.1e-17	2.76694e-14
blue	GO:0050804	modulation of synaptic transmission	111	56	21.75	2.57471	5.2e-13	5.65965e-10
blue	GO:0006836	neurotransmitter transport	74	42	14.5	2.89655	3.2e-12	2.87474e-09
blue	GO:0001505	regulation of neurotransmitter levels	74	40	14.5	2.75862	8.7e-11	5.75894e-08
blue	GO:0099504	synaptic vesicle cycle	41	27	8.03	3.36239	2.6e-10	1.21112e-07
blue	GO:0007269	neurotransmitter secretion	65	36	12.74	2.82575	3.2e-10	1.29827e-07
blue	GO:0099531	presynaptic process involved in synaptic...	66	36	12.93	2.78422	5.8e-10	2.2105e-07
blue	GO:0048489	synaptic vesicle transport	48	29	9.41	3.08183	1.1e-09	3.64071e-07
blue	GO:0097480	establishment of synaptic vesicle locali...	48	29	9.41	3.08183	1.1e-09	3.64071e-07
blue	GO:0017156	calcium ion regulated exocytosis	38	25	7.45	3.3557	1.3e-09	4.08753e-07
blue	GO:0023061	signal release	133	57	26.06	2.18726	1.3e-09	4.08753e-07
blue	GO:0097479	synaptic vesicle localization	51	30	9.99	3.003	1.4e-09	4.19233e-07
blue	GO:0006811	ion transport	311	105	60.95	1.72272	2.6e-09	6.81254e-07
blue	GO:0055082	cellular chemical homeostasis	147	60	28.81	2.08261	4.6e-09	1.11258e-06
blue	GO:0006812	cation transport	210	76	41.15	1.8469	2.2e-08	4.25683e-06
blue	GO:0034220	ion transmembrane transport	207	75	40.57	1.84866	2.6e-08	4.95458e-06
blue	GO:0045055	regulated exocytosis	53	29	10.39	2.79115	2.7e-08	5.06834e-06
blue	GO:0048167	regulation of synaptic plasticity	68	34	13.33	2.55064	3.4e-08	6.19736e-06
blue	GO:0019725	cellular homeostasis	183	68	35.86	1.89626	4e-08	7.06379e-06
blue	GO:0007270	neuron-neuron synaptic transmission	43	25	8.43	2.9656	5e-08	8.16688e-06
blue	GO:0019932	second-messenger-mediated signaling	60	31	11.76	2.63605	5.3e-08	8.54591e-06
blue	GO:0015672	monovalent inorganic cation transport	125	51	24.5	2.08163	7.5e-08	1.16454e-05
blue	GO:0044708	single-organism behavior	119	49	23.32	2.1012	9.7e-08	1.43319e-05
blue	GO:0016079	synaptic vesicle exocytosis	31	20	6.08	3.28947	1e-07	1.44563e-05
blue	GO:0098660	inorganic ion transmembrane transport	158	60	30.96	1.93798	1.1e-07	1.53719e-05
blue	GO:0051588	regulation of neurotransmitter transport	24	17	4.7	3.61702	1.2e-07	1.65851e-05
blue	GO:0030003	cellular cation homeostasis	117	48	22.93	2.09333	1.5e-07	2.00697e-05
blue	GO:0098662	inorganic cation transmembrane transport	145	56	28.42	1.97044	1.6e-07	2.11823e-05
blue	GO:0051179	localization	1253	308	245.55	1.25433	1.7e-07	2.22718e-05
blue	GO:0006873	cellular ion homeostasis	121	49	23.71	2.06664	1.8e-07	2.31006e-05
blue	GO:0050806	positive regulation of synaptic transmis...	48	26	9.41	2.76302	1.9e-07	2.41377e-05
blue	GO:0007610	behavior	165	61	32.34	1.88621	2.7e-07	3.32921e-05
blue	GO:0015988	energy coupled proton transmembrane tran...	16	13	3.14	4.14013	2.9e-07	3.50705e-05
blue	GO:0015991	ATP hydrolysis coupled proton transport	16	13	3.14	4.14013	2.9e-07	3.50705e-05
blue	GO:0098655	cation transmembrane transport	151	57	29.59	1.92633	3.1e-07	3.67818e-05
blue	GO:0006875	cellular metal ion homeostasis	109	45	21.36	2.10674	3.1e-07	3.67818e-05
blue	GO:0030001	metal ion transport	159	59	31.16	1.89345	3.7e-07	4.34906e-05
blue	GO:0046928	regulation of neurotransmitter secretion	21	15	4.12	3.64078	6e-07	6.67805e-05
blue	GO:0098771	inorganic ion homeostasis	133	51	26.06	1.95702	7.8e-07	8.24375e-05
blue	GO:0090662	ATP hydrolysis coupled transmembrane tra...	19	14	3.72	3.76344	7.9e-07	8.27986e-05
blue	GO:0050803	regulation of synapse structure or activ...	82	36	16.07	2.2402	8.5e-07	8.62133e-05
blue	GO:0055080	cation homeostasis	130	50	25.48	1.96232	9e-07	8.8432e-05
blue	GO:0055085	transmembrane transport	274	88	53.7	1.63873	9e-07	8.8432e-05
blue	GO:0007399	nervous system development	604	166	118.37	1.40238	9.7e-07	9.45712e-05
blue	GO:0072583	clathrin-mediated endocytosis	29	18	5.68	3.16901	1.1e-06	0.000104808
blue	GO:0044700	single organism signaling	1067	266	209.1	1.27212	1.2e-06	0.00011263
blue	GO:0023052	signaling	1068	266	209.3	1.2709	1.3e-06	0.000121112
blue	GO:0055065	metal ion homeostasis	120	46	23.52	1.95578	2.8e-06	0.00025154
blue	GO:0050801	ion homeostasis	146	53	28.61	1.8525	3.4e-06	0.000299034
blue	GO:0019722	calcium-mediated signaling	42	22	8.23	2.67315	3.7e-06	0.00032093
blue	GO:0007154	cell communication	1082	266	212.04	1.25448	5e-06	0.000403109
blue	GO:0014047	glutamate secretion	26	16	5.1	3.13725	5.1e-06	0.000408552
blue	GO:0072503	cellular divalent inorganic cation homeo...	74	32	14.5	2.2069	5.3e-06	0.000421887
blue	GO:0006835	dicarboxylic acid transport	37	20	7.25	2.75862	5.5e-06	0.000432334
blue	GO:0032940	secretion by cell	253	80	49.58	1.61355	6.2e-06	0.000484332
blue	GO:0017158	regulation of calcium ion-dependent exoc...	19	13	3.72	3.49462	7.6e-06	0.000579304
blue	GO:0007612	learning	50	24	9.8	2.44898	9.6e-06	0.000718686
blue	GO:0050808	synapse organization	66	29	12.93	2.24285	1e-05	0.000735497
blue	GO:0072507	divalent inorganic cation homeostasis	76	32	14.89	2.14909	1.1e-05	0.000799694
blue	GO:1902803	regulation of synaptic vesicle transport	17	12	3.33	3.6036	1.1e-05	0.000799694
blue	GO:0007611	learning or memory	70	30	13.72	2.18659	1.3e-05	0.000928983
blue	GO:0048666	neuron development	399	114	78.19	1.45799	1.4e-05	0.000989202
blue	GO:0048878	chemical homeostasis	214	69	41.94	1.64521	1.4e-05	0.000989202
blue	GO:0046903	secretion	271	83	53.11	1.56279	1.6e-05	0.00109365
blue	GO:0006874	cellular calcium ion homeostasis	71	30	13.91	2.15672	1.8e-05	0.00118527
blue	GO:0051966	regulation of synaptic transmission, glu...	13	10	2.55	3.92157	1.8e-05	0.00118527
blue	GO:0065008	regulation of biological quality	808	205	158.34	1.29468	1.9e-05	0.0012446
blue	GO:0051234	establishment of localization	1116	270	218.7	1.23457	2e-05	0.00128995
blue	GO:0050890	cognition	75	31	14.7	2.10884	2.3e-05	0.00146096
blue	GO:0055074	calcium ion homeostasis	72	30	14.11	2.12615	2.6e-05	0.00161882
blue	GO:0030030	cell projection organization	434	121	85.05	1.42269	2.6e-05	0.00161882
blue	GO:0050877	neurological system process	159	54	31.16	1.73299	2.6e-05	0.00161882
blue	GO:1903305	regulation of regulated secretory pathwa...	26	15	5.1	2.94118	3e-05	0.00185867
blue	GO:0030182	neuron differentiation	427	119	83.68	1.42208	3.1e-05	0.00190189
blue	GO:0048168	regulation of neuronal synaptic plastici...	29	16	5.68	2.8169	3.5e-05	0.00209617
blue	GO:0016358	dendrite development	73	30	14.31	2.09644	3.5e-05	0.00209617
blue	GO:0036465	synaptic vesicle recycling	16	11	3.14	3.50318	3.8e-05	0.00222291
blue	GO:0046717	acid secretion	32	17	6.27	2.71132	3.8e-05	0.00222291
blue	GO:0030534	adult behavior	44	21	8.62	2.43619	3.9e-05	0.00224589
blue	GO:0007626	locomotory behavior	60	26	11.76	2.21088	4e-05	0.00224589
blue	GO:0006887	exocytosis	142	49	27.83	1.76069	4e-05	0.00224589
blue	GO:0006810	transport	1097	264	214.98	1.22802	4.6e-05	0.00255992
blue	GO:0017157	regulation of exocytosis	61	26	11.95	2.17573	5.6e-05	0.00298437
blue	GO:1902578	single-organism localization	1013	246	198.52	1.23917	5.7e-05	0.00302485
blue	GO:0060627	regulation of vesicle-mediated transport	140	48	27.44	1.74927	5.8e-05	0.00306498
blue	GO:0070588	calcium ion transmembrane transport	55	24	10.78	2.22635	6.9e-05	0.00355661
blue	GO:0035249	synaptic transmission, glutamatergic	22	13	4.31	3.01624	7.5e-05	0.00380353
blue	GO:0099565	chemical synaptic transmission, postsyna...	22	13	4.31	3.01624	7.5e-05	0.00380353
blue	GO:0031175	neuron projection development	374	105	73.29	1.43266	7.6e-05	0.00382341
blue	GO:0032879	regulation of localization	527	140	103.28	1.35554	7.7e-05	0.00385828
blue	GO:1902600	hydrogen ion transmembrane transport	49	22	9.6	2.29167	8.3e-05	0.0040777
blue	GO:0048699	generation of neurons	440	120	86.23	1.39163	8.7e-05	0.00425758
blue	GO:0006865	amino acid transport	46	21	9.01	2.33074	8.9e-05	0.00433858
blue	GO:0051049	regulation of transport	425	116	83.29	1.39272	0.00011	0.00522064
blue	GO:0042592	homeostatic process	314	90	61.53	1.4627	0.00012	0.00558978
blue	GO:0000902	cell morphogenesis	391	108	76.62	1.40955	0.00012	0.00558978
blue	GO:0010975	regulation of neuron projection developm...	125	43	24.5	1.7551	0.00013	0.00596719
blue	GO:0006816	calcium ion transport	81	31	15.87	1.95337	0.00013	0.00596719
blue	GO:0051650	establishment of vesicle localization	96	35	18.81	1.86071	0.00015	0.00676183
blue	GO:0021953	central nervous system neuron differenti...	29	15	5.68	2.64085	0.00017	0.00744979
blue	GO:0051648	vesicle localization	100	36	19.6	1.83673	0.00017	0.00744979
blue	GO:0048488	synaptic vesicle endocytosis	13	9	2.55	3.52941	0.00019	0.00810044
blue	GO:2000300	regulation of synaptic vesicle exocytosi...	13	9	2.55	3.52941	0.00019	0.00810044
blue	GO:0006818	hydrogen transport	58	24	11.37	2.11082	0.00019	0.00810044
blue	GO:0015992	proton transport	58	24	11.37	2.11082	0.00019	0.00810044
blue	GO:0070838	divalent metal ion transport	86	32	16.85	1.89911	0.00019	0.00810044
blue	GO:0072511	divalent inorganic cation transport	86	32	16.85	1.89911	0.00019	0.00810044
blue	GO:0050773	regulation of dendrite development	45	20	8.82	2.26757	0.00021	0.00883334
blue	GO:0060078	regulation of postsynaptic membrane pote...	21	12	4.12	2.91262	0.00022	0.00913182
blue	GO:0048858	cell projection morphogenesis	336	94	65.85	1.42749	0.00023	0.00951549
blue	GO:0043269	regulation of ion transport	128	43	25.08	1.71451	0.00024	0.00976854
blue	GO:0022008	neurogenesis	454	121	88.97	1.36001	0.00025	0.0101101
blue	GO:0009060	aerobic respiration	36	17	7.05	2.41135	0.00026	0.0104141
blue	GO:0048812	neuron projection morphogenesis	303	86	59.38	1.4483	0.00026	0.0104141
blue	GO:1903779	regulation of cardiac conduction	27	14	5.29	2.6465	0.00027	0.0107123
blue	GO:0043524	negative regulation of neuron apoptotic ...	49	21	9.6	2.1875	0.00027	0.0107123
blue	GO:0060401	cytosolic calcium ion transport	30	15	5.88	2.55102	0.00027	0.0107123
blue	GO:0042391	regulation of membrane potential	84	31	16.46	1.88335	0.00029	0.0112572
blue	GO:1903530	regulation of secretion by cell	149	48	29.2	1.64384	0.00033	0.012577
blue	GO:0031344	regulation of cell projection organizati...	165	52	32.34	1.60792	0.00034	0.0128414
blue	GO:0032990	cell part morphogenesis	344	95	67.41	1.40929	0.00035	0.013101
blue	GO:0015682	ferric iron transport	19	11	3.72	2.95699	0.00036	0.0132003
blue	GO:0033572	transferrin transport	19	11	3.72	2.95699	0.00036	0.0132003
blue	GO:0043113	receptor clustering	19	11	3.72	2.95699	0.00036	0.0132003
blue	GO:0060079	excitatory postsynaptic potential	19	11	3.72	2.95699	0.00036	0.0132003
blue	GO:0072512	trivalent inorganic cation transport	19	11	3.72	2.95699	0.00036	0.0132003
blue	GO:0044707	single-multicellular organism process	1065	252	208.71	1.20742	0.00036	0.0132003
blue	GO:0032989	cellular component morphogenesis	410	110	80.35	1.36901	0.00039	0.0139744
blue	GO:0007215	glutamate receptor signaling pathway	22	12	4.31	2.78422	0.0004	0.0142516
blue	GO:0048468	cell development	508	132	99.55	1.32597	0.00041	0.0144442
blue	GO:0043547	positive regulation of GTPase activity	104	36	20.38	1.76644	0.00041	0.0144442
blue	GO:0060341	regulation of cellular localization	324	90	63.49	1.41755	0.00042	0.014714
blue	GO:0023051	regulation of signaling	594	151	116.41	1.29714	0.00042	0.014714
blue	GO:0007156	homophilic cell adhesion via plasma memb...	14	9	2.74	3.28467	0.00043	0.0149395
blue	GO:0016192	vesicle-mediated transport	451	119	88.38	1.34646	0.00044	0.015203
blue	GO:0045664	regulation of neuron differentiation	139	45	27.24	1.65198	0.00045	0.0155059
blue	GO:0048813	dendrite morphogenesis	44	19	8.62	2.20418	0.00047	0.0158903
blue	GO:0050821	protein stabilization	44	19	8.62	2.20418	0.00047	0.0158903
blue	GO:0051480	regulation of cytosolic calcium ion conc...	41	18	8.03	2.24159	0.00052	0.0171205
blue	GO:0009914	hormone transport	80	29	15.68	1.84949	0.00064	0.0204816
blue	GO:0060402	calcium ion transport into cytosol	29	14	5.68	2.46479	0.00068	0.0215969
blue	GO:0008306	associative learning	23	12	4.51	2.66075	0.00069	0.0218593
blue	GO:0010522	regulation of calcium ion transport into...	26	13	5.1	2.54902	0.0007	0.0220649
blue	GO:0051641	cellular localization	846	204	165.79	1.23047	0.00074	0.0232674
blue	GO:0051640	organelle localization	162	50	31.75	1.5748	0.00077	0.0240305
blue	GO:1901215	negative regulation of neuron death	56	22	10.97	2.00547	0.00083	0.0257116
blue	GO:0035176	social behavior	15	9	2.94	3.06122	0.00089	0.0268867
blue	GO:0048169	regulation of long-term neuronal synapti...	15	9	2.94	3.06122	0.00089	0.0268867
blue	GO:0051703	intraspecies interaction between organis...	15	9	2.94	3.06122	0.00089	0.0268867
blue	GO:0051656	establishment of organelle localization	139	44	27.24	1.61527	0.00089	0.0268867
blue	GO:0051960	regulation of nervous system development	163	50	31.94	1.56544	0.0009	0.0268867
blue	GO:0051128	regulation of cellular component organiz...	531	135	104.06	1.29733	0.00097	0.0287052
blue	GO:0008277	regulation of G-protein coupled receptor...	33	15	6.47	2.31839	0.00098	0.0287978
blue	GO:0060359	response to ammonium ion	33	15	6.47	2.31839	0.00098	0.0287978
blue	GO:0070509	calcium ion import	33	15	6.47	2.31839	0.00098	0.0287978
blue	GO:0032501	multicellular organismal process	1118	260	219.09	1.18673	0.00102	0.0296957
blue	GO:0009150	purine ribonucleotide metabolic process	176	53	34.49	1.53668	0.00102	0.0296957
blue	GO:0045761	regulation of adenylate cyclase activity	18	10	3.53	2.83286	0.00104	0.0300691
blue	GO:0007186	G-protein coupled receptor signaling pat...	101	34	19.79	1.71804	0.00105	0.0302886
blue	GO:0006099	tricarboxylic acid cycle	24	12	4.7	2.55319	0.00112	0.0320142
blue	GO:0006826	iron ion transport	24	12	4.7	2.55319	0.00112	0.0320142
blue	GO:0043087	regulation of GTPase activity	117	38	22.93	1.65722	0.00117	0.0332169
blue	GO:0030073	insulin secretion	68	25	13.33	1.87547	0.00118	0.0333502
blue	GO:0046879	hormone secretion	79	28	15.48	1.80879	0.00118	0.0333502
blue	GO:0051046	regulation of secretion	157	48	30.77	1.55996	0.00124	0.0345798
blue	GO:0008037	cell recognition	37	16	7.25	2.2069	0.00129	0.0354243
blue	GO:0010959	regulation of metal ion transport	87	30	17.05	1.75953	0.00133	0.0361283
blue	GO:0002790	peptide secretion	76	27	14.89	1.8133	0.00139	0.0375958
blue	GO:0030072	peptide hormone secretion	76	27	14.89	1.8133	0.00139	0.0375958
blue	GO:1903307	positive regulation of regulated secreto...	13	8	2.55	3.13725	0.0014	0.037785
blue	GO:0043279	response to alkaloid	34	15	6.66	2.25225	0.00142	0.038161
blue	GO:0048667	cell morphogenesis involved in neuron di...	292	80	57.22	1.39811	0.00144	0.0385338
blue	GO:0035637	multicellular organismal signaling	51	20	9.99	2.002	0.00146	0.0386782
blue	GO:0051924	regulation of calcium ion transport	51	20	9.99	2.002	0.00146	0.0386782
blue	GO:0044765	single-organism transport	975	229	191.07	1.19851	0.00155	0.0399474
blue	GO:0009259	ribonucleotide metabolic process	179	53	35.08	1.51083	0.00157	0.0401339
blue	GO:0006101	citrate metabolic process	25	12	4.9	2.44898	0.00177	0.0439946
blue	GO:0007204	positive regulation of cytosolic calcium...	38	16	7.45	2.14765	0.00182	0.0448826
blue	GO:0030817	regulation of cAMP biosynthetic process	22	11	4.31	2.5522	0.00182	0.0448826
blue	GO:0051279	regulation of release of sequestered cal...	22	11	4.31	2.5522	0.00182	0.0448826
blue	GO:0032970	regulation of actin filament-based proce...	100	33	19.6	1.68367	0.00182	0.0448826
blue	GO:1903532	positive regulation of secretion by cell	81	28	15.87	1.76434	0.00183	0.0450409
blue	GO:0008154	actin polymerization or depolymerization	70	25	13.72	1.82216	0.0019	0.0465815
blue	GO:0032844	regulation of homeostatic process	85	29	16.66	1.7407	0.00193	0.0470419
blue	GO:0006163	purine nucleotide metabolic process	185	54	36.25	1.48966	0.00204	0.0492458
blue	GO:0019693	ribose phosphate metabolic process	185	54	36.25	1.48966	0.00204	0.0492458
blue	GO:0010646	regulation of cell communication	600	148	117.58	1.25872	0.00217	0.0517876
blue	GO:0019933	cAMP-mediated signaling	11	7	2.16	3.24074	0.00219	0.0520674
blue	GO:0098815	modulation of excitatory postsynaptic po...	11	7	2.16	3.24074	0.00219	0.0520674
blue	GO:0000904	cell morphogenesis involved in different...	322	86	63.1	1.36292	0.0022	0.0522064
blue	GO:0006813	potassium ion transport	32	14	6.27	2.23285	0.00226	0.0533284
blue	GO:0050767	regulation of neurogenesis	153	46	29.98	1.53436	0.00229	0.0536681
blue	GO:0003008	system process	305	82	59.77	1.37193	0.00229	0.0536681
blue	GO:0045666	positive regulation of neuron differenti...	75	26	14.7	1.76871	0.00253	0.057333
blue	GO:0010817	regulation of hormone levels	102	33	19.99	1.65083	0.00263	0.0591726
blue	GO:0030802	regulation of cyclic nucleotide biosynth...	26	12	5.1	2.35294	0.00269	0.059986
blue	GO:0090279	regulation of calcium ion import	26	12	5.1	2.35294	0.00269	0.059986
red	GO:0006334	nucleosome assembly	18	7	0.85	8.23529	1e-05	0.000735497
red	GO:0034728	nucleosome organization	19	7	0.9	7.77778	1.6e-05	0.00109365
red	GO:0031497	chromatin assembly	20	7	0.95	7.36842	2.3e-05	0.00146096
red	GO:0006323	DNA packaging	22	7	1.04	6.73077	4.7e-05	0.00258131
red	GO:0006333	chromatin assembly or disassembly	22	7	1.04	6.73077	4.7e-05	0.00258131
red	GO:0065004	protein-DNA complex assembly	26	7	1.23	5.69106	0.00016	0.00713589
red	GO:0071824	protein-DNA complex subunit organization	27	7	1.28	5.46875	0.0002	0.00846936
red	GO:0071103	DNA conformation change	30	7	1.42	4.92958	0.00041	0.0144442
red	GO:0006342	chromatin silencing	11	4	0.52	7.69231	0.0013	0.0356211
red	GO:0044271	cellular nitrogen compound biosynthetic ...	670	47	31.77	1.47938	0.0019	0.0465815
red	GO:0000724	double-strand break repair via homologou...	13	4	0.62	6.45161	0.00262	0.0590533
red	GO:0000725	recombinational repair	13	4	0.62	6.45161	0.00262	0.0590533
red	GO:0045814	negative regulation of gene expression, ...	13	4	0.62	6.45161	0.00262	0.0590533
red	GO:0016458	gene silencing	23	5	1.09	4.58716	0.004	0.083224
red	GO:0071426	ribonucleoprotein complex export from nu...	23	5	1.09	4.58716	0.004	0.083224
red	GO:0071166	ribonucleoprotein complex localization	24	5	1.14	4.38596	0.00487	0.0961538
red	GO:0006406	mRNA export from nucleus	16	4	0.76	5.26316	0.00596	0.110559
red	GO:0071427	mRNA-containing ribonucleoprotein comple...	16	4	0.76	5.26316	0.00596	0.110559
red	GO:0006325	chromatin organization	71	9	3.37	2.67062	0.00618	0.11281
red	GO:0006310	DNA recombination	27	5	1.28	3.90625	0.00823	0.137098
red	GO:0040029	regulation of gene expression, epigeneti...	27	5	1.28	3.90625	0.00823	0.137098
red	GO:0045727	positive regulation of translation	27	5	1.28	3.90625	0.00823	0.137098
red	GO:0071456	cellular response to hypoxia	27	5	1.28	3.90625	0.00823	0.137098
red	GO:0034599	cellular response to oxidative stress	62	8	2.94	2.72109	0.00875	0.143293
red	GO:0006913	nucleocytoplasmic transport	103	11	4.88	2.2541	0.00944	0.15218
red	GO:0051169	nuclear transport	103	11	4.88	2.2541	0.00944	0.15218
red	GO:0000726	non-recombinational repair	10	3	0.47	6.38298	0.01022	0.160071
red	GO:0006303	double-strand break repair via nonhomolo...	10	3	0.47	6.38298	0.01022	0.160071
red	GO:0007031	peroxisome organization	10	3	0.47	6.38298	0.01022	0.160071
red	GO:0051647	nucleus localization	10	3	0.47	6.38298	0.01022	0.160071
red	GO:0019438	aromatic compound biosynthetic process	539	37	25.56	1.44757	0.01048	0.163532
red	GO:0018130	heterocycle biosynthetic process	541	37	25.65	1.4425	0.01113	0.172106
red	GO:0036294	cellular response to decreased oxygen le...	29	5	1.37	3.64964	0.01121	0.172244
red	GO:0034654	nucleobase-containing compound biosynthe...	523	36	24.8	1.45161	0.01123	0.172244
red	GO:1901362	organic cyclic compound biosynthetic pro...	563	38	26.69	1.42375	0.01238	0.184851
red	GO:0034250	positive regulation of cellular amide me...	30	5	1.42	3.52113	0.01295	0.192066
red	GO:0071453	cellular response to oxygen levels	31	5	1.47	3.40136	0.01485	0.212237
red	GO:0050657	nucleic acid transport	43	6	2.04	2.94118	0.01561	0.219851
red	GO:0050658	RNA transport	43	6	2.04	2.94118	0.01561	0.219851
red	GO:0051236	establishment of RNA localization	43	6	2.04	2.94118	0.01561	0.219851
red	GO:0051028	mRNA transport	32	5	1.52	3.28947	0.01694	0.230828
red	GO:0016070	RNA metabolic process	519	35	24.61	1.42219	0.01717	0.233204
red	GO:0006448	regulation of translational elongation	12	3	0.57	5.26316	0.01746	0.236377
red	GO:0006351	transcription, DNA-templated	342	25	16.21	1.54226	0.01849	0.248184
red	GO:0006302	double-strand break repair	22	4	1.04	3.84615	0.01914	0.251151
red	GO:0036473	cell death in response to oxidative stre...	22	4	1.04	3.84615	0.01914	0.251151
red	GO:0043266	regulation of potassium ion transport	22	4	1.04	3.84615	0.01914	0.251151
red	GO:0051168	nuclear export	45	6	2.13	2.8169	0.01929	0.251151
red	GO:0016482	cytoplasmic transport	397	28	18.82	1.48778	0.01982	0.255668
red	GO:0032774	RNA biosynthetic process	415	29	19.68	1.47358	0.0199	0.256437
red	GO:0007596	blood coagulation	162	14	7.68	1.82292	0.02156	0.274156
red	GO:0050817	coagulation	162	14	7.68	1.82292	0.02156	0.274156
red	GO:0008284	positive regulation of cell proliferatio...	101	10	4.79	2.08768	0.02159	0.274156
red	GO:0050878	regulation of body fluid levels	178	15	8.44	1.77725	0.02165	0.274156
red	GO:0051276	chromosome organization	131	12	6.21	1.93237	0.02166	0.274156
red	GO:0046324	regulation of glucose import	13	3	0.62	4.83871	0.02192	0.274863
red	GO:1900076	regulation of cellular response to insul...	13	3	0.62	4.83871	0.02192	0.274863
red	GO:0006405	RNA export from nucleus	23	4	1.09	3.66972	0.02232	0.277405
red	GO:0097659	nucleic acid-templated transcription	348	25	16.5	1.51515	0.02263	0.277405
red	GO:0015931	nucleobase-containing compound transport	47	6	2.23	2.69058	0.02352	0.285257
red	GO:0007599	hemostasis	164	14	7.78	1.79949	0.02374	0.286751
red	GO:0031047	gene silencing by RNA	14	3	0.66	4.54545	0.02693	0.31303
red	GO:0031294	lymphocyte costimulation	14	3	0.66	4.54545	0.02693	0.31303
red	GO:0031295	T cell costimulation	14	3	0.66	4.54545	0.02693	0.31303
red	GO:0007346	regulation of mitotic cell cycle	106	10	5.03	1.98807	0.0292	0.333559
red	GO:0000075	cell cycle checkpoint	63	7	2.99	2.34114	0.0298	0.338568
red	GO:1901991	negative regulation of mitotic cell cycl...	50	6	2.37	2.53165	0.03096	0.34891
red	GO:0080090	regulation of primary metabolic process	771	47	36.55	1.28591	0.03167	0.350937
red	GO:0030278	regulation of ossification	15	3	0.71	4.22535	0.03251	0.357631
red	GO:0045185	maintenance of protein location	26	4	1.23	3.25203	0.03373	0.368591
red	GO:0051171	regulation of nitrogen compound metaboli...	490	32	23.23	1.37753	0.03541	0.382604
red	GO:0000077	DNA damage checkpoint	52	6	2.47	2.42915	0.0367	0.392645
red	GO:1901988	negative regulation of cell cycle phase ...	52	6	2.47	2.42915	0.0367	0.392645
red	GO:0031570	DNA integrity checkpoint	53	6	2.51	2.39044	0.03981	0.411695
red	GO:0000082	G1/S transition of mitotic cell cycle	67	7	3.18	2.20126	0.04	0.412699
red	GO:2000112	regulation of cellular macromolecule bio...	385	26	18.25	1.42466	0.04058	0.415345
red	GO:0045892	negative regulation of transcription, DN...	113	10	5.36	1.86567	0.04285	0.429439
red	GO:0006418	tRNA aminoacylation for protein translat...	28	4	1.33	3.00752	0.04292	0.429439
red	GO:0043038	amino acid activation	28	4	1.33	3.00752	0.04292	0.429439
red	GO:0043039	tRNA aminoacylation	28	4	1.33	3.00752	0.04292	0.429439
red	GO:0042787	protein ubiquitination involved in ubiqu...	54	6	2.56	2.34375	0.04308	0.430014
red	GO:0048511	rhythmic process	54	6	2.56	2.34375	0.04308	0.430014
red	GO:0046323	glucose import	17	3	0.81	3.7037	0.04531	0.445554
red	GO:0044843	cell cycle G1/S phase transition	69	7	3.27	2.14067	0.04586	0.448508
red	GO:0006403	RNA localization	55	6	2.61	2.29885	0.04651	0.452247
red	GO:0019216	regulation of lipid metabolic process	55	6	2.61	2.29885	0.04651	0.452247
red	GO:0010604	positive regulation of macromolecule met...	445	29	21.1	1.37441	0.04653	0.452247
red	GO:0010608	posttranscriptional regulation of gene e...	147	12	6.97	1.72166	0.04748	0.458645
red	GO:0010468	regulation of gene expression	484	31	22.95	1.35076	0.04873	0.467845
red	GO:0090304	nucleic acid metabolic process	581	36	27.55	1.30672	0.05187	0.489032
red	GO:1901990	regulation of mitotic cell cycle phase t...	71	7	3.37	2.07715	0.05225	0.491017
red	GO:0007173	epidermal growth factor receptor signali...	133	11	6.31	1.74326	0.05236	0.491017
red	GO:0097193	intrinsic apoptotic signaling pathway	86	8	4.08	1.96078	0.05247	0.491017
red	GO:0006998	nuclear envelope organization	18	3	0.85	3.52941	0.05251	0.491017
red	GO:0007603	phototransduction, visible light	18	3	0.85	3.52941	0.05251	0.491017
red	GO:0045931	positive regulation of mitotic cell cycl...	18	3	0.85	3.52941	0.05251	0.491017
red	GO:1901379	regulation of potassium ion transmembran...	18	3	0.85	3.52941	0.05251	0.491017
red	GO:0072329	monocarboxylic acid catabolic process	43	5	2.04	2.45098	0.05327	0.495179
red	GO:1902807	negative regulation of cell cycle G1/S p...	43	5	2.04	2.45098	0.05327	0.495179
red	GO:2000134	negative regulation of G1/S transition o...	43	5	2.04	2.45098	0.05327	0.495179
red	GO:0045930	negative regulation of mitotic cell cycl...	57	6	2.7	2.22222	0.05389	0.49873
red	GO:0010467	gene expression	718	43	34.04	1.26322	0.0542	0.500862
red	GO:0008543	fibroblast growth factor receptor signal...	118	10	5.59	1.78891	0.05493	0.502805
red	GO:0006414	translational elongation	87	8	4.12	1.94175	0.05553	0.506546
red	GO:0010556	regulation of macromolecule biosynthetic...	397	26	18.82	1.38151	0.05617	0.51118
red	GO:0045786	negative regulation of cell cycle	103	9	4.88	1.84426	0.05714	0.517265
red	GO:0038127	ERBB signaling pathway	135	11	6.4	1.71875	0.05725	0.517265
red	GO:0051606	detection of stimulus	44	5	2.09	2.39234	0.05787	0.521369
red	GO:0006635	fatty acid beta-oxidation	31	4	1.47	2.72109	0.0591	0.52827
red	GO:0006997	nucleus organization	31	4	1.47	2.72109	0.0591	0.52827
red	GO:0050870	positive regulation of T cell activation	31	4	1.47	2.72109	0.0591	0.52827
red	GO:1901566	organonitrogen compound biosynthetic pro...	399	26	18.92	1.37421	0.05914	0.52827
red	GO:0006415	translational termination	73	7	3.46	2.02312	0.05919	0.528341
red	GO:0034645	cellular macromolecule biosynthetic proc...	645	39	30.58	1.27534	0.05965	0.53207
red	GO:0051253	negative regulation of RNA metabolic pro...	136	11	6.45	1.70543	0.05981	0.533119
red	GO:0002244	hematopoietic progenitor cell differenti...	19	3	0.9	3.33333	0.06023	0.534212
red	GO:0008631	intrinsic apoptotic signaling pathway in...	19	3	0.9	3.33333	0.06023	0.534212
red	GO:0009584	detection of visible light	19	3	0.9	3.33333	0.06023	0.534212
red	GO:0010827	regulation of glucose transport	19	3	0.9	3.33333	0.06023	0.534212
red	GO:0042440	pigment metabolic process	19	3	0.9	3.33333	0.06023	0.534212
red	GO:0042752	regulation of circadian rhythm	19	3	0.9	3.33333	0.06023	0.534212
red	GO:0033365	protein localization to organelle	274	19	12.99	1.46266	0.06201	0.545766
red	GO:0006936	muscle contraction	74	7	3.51	1.9943	0.06285	0.550846
red	GO:0006979	response to oxidative stress	105	9	4.98	1.80723	0.06314	0.552112
red	GO:0044344	cellular response to fibroblast growth f...	121	10	5.74	1.74216	0.06317	0.552112
red	GO:0006813	potassium ion transport	32	4	1.52	2.63158	0.06512	0.565575
red	GO:1903039	positive regulation of leukocyte cell-ce...	32	4	1.52	2.63158	0.06512	0.565575
red	GO:0031326	regulation of cellular biosynthetic proc...	440	28	20.86	1.34228	0.06519	0.565575
red	GO:0006355	regulation of transcription, DNA-templat...	294	20	13.94	1.43472	0.06608	0.570497
red	GO:0071774	response to fibroblast growth factor	122	10	5.78	1.7301	0.06609	0.570497
red	GO:1903507	negative regulation of nucleic acid-temp...	122	10	5.78	1.7301	0.06609	0.570497
red	GO:0071826	ribonucleoprotein complex subunit organi...	60	6	2.84	2.11268	0.06622	0.570922
red	GO:1901987	regulation of cell cycle phase transitio...	75	7	3.56	1.96629	0.06666	0.574235
red	GO:0042060	wound healing	189	14	8.96	1.5625	0.06671	0.574272
red	GO:0043043	peptide biosynthetic process	224	16	10.62	1.50659	0.06771	0.581944
red	GO:0030099	myeloid cell differentiation	46	5	2.18	2.29358	0.06774	0.581944
red	GO:0007602	phototransduction	20	3	0.95	3.15789	0.06845	0.586441
red	GO:0035265	organ growth	20	3	0.95	3.15789	0.06845	0.586441
red	GO:0030168	platelet activation	91	8	4.31	1.85615	0.0689	0.589895
red	GO:1902679	negative regulation of RNA biosynthetic ...	123	10	5.83	1.71527	0.0691	0.591205
red	GO:0007050	cell cycle arrest	76	7	3.6	1.94444	0.0706	0.601583
red	GO:0022407	regulation of cell-cell adhesion	61	6	2.89	2.07612	0.07066	0.601686
red	GO:0009062	fatty acid catabolic process	33	4	1.56	2.5641	0.07145	0.604729
red	GO:0034112	positive regulation of homotypic cell-ce...	33	4	1.56	2.5641	0.07145	0.604729
red	GO:0043902	positive regulation of multi-organism pr...	33	4	1.56	2.5641	0.07145	0.604729
[truncated: 255 more rows]

## Sheet: Multiscale_Coexpression
Multiscale co-expression network
[truncated: 27,561 more rows]

[truncated: 23 more sheets: Multiscale_Coexp_Breakdown, Union_DE_genes, Union_DE_proteins, signif_modules_gene, signif_modules_protein, seeding_gene_list_before_PEXA, seeding_protein_list, seeding_gene_list_after_PEXA, Gene_BN, Protein_BN, Multiscale_BN, KDA_Gene_BN_ordered, KDA_Protein_BN_ordered, KDA_Multiscale_BN_ordered, KDA_Gene_BN_DE_ordered, KDA_Protein_BN_DE_ordered, KDA_Multiscale_BN_DE_ordered, Gene_BN_global_KDs, Protein_BN_global_KDs, Multiscale_BN_global_KDs …]
