# Supplementary material for: Multiscale causal networks identify VGF as a key regulator of Alzheimer’s disease
Source: Nat Commun. 2020 Aug 7;11:3942. doi: 10.1038/s41467-020-17405-z (PMC7414858; doi:10.1038/s41467-020-17405-z)
Supplement: Supplementary file 7 — Supplementary Data 4 [file 41467_2020_17405_MOESM7_ESM.xlsx]

## Sheet: Description
Sheet number	Sheet Name	Hyperlink to Sheet	Sheet Descrition
1	Description	Go to Description	Description of all sheets in the supplementary table
2	eGenes	Go to eGenes	Table of eGene results with each line being a gene and its most significant eQTL
3	eProteins	Go to eProteins	Description of all sheets in the supplementary table
4	common_e_p_QTL	Go to common_e_p_QTL	Table defining the e- and p-QTL under shared SNP control
5	eGenes_forNetwork	Go to eGenes_forNetwork	Table containing the eGenes that were included in the BNs
6	eProteins_forNetwork	Go to eProteins_forNetwork	Description of all sheets in the supplementary table
7	CIT_gene_to_protein	Go to CIT_gene_to_protein	Table with the results of the CIT test for genes and proteins under shared SNP control for the gene parent model
8	CIT_protein_to_gene	Go to CIT_protein_to_gene	Table with the results of the CIT test for genes and proteins under shared SNP control for the protein parent model (reactive model)

## Sheet: eGenes
Table of eGene results with each line being a gene and its most significant eQTL
ensembl_ID is the ensembl ID for the gene
GeneName is the gene name corresponding to the ensembl ID
# cis variants is the number of variants tested in cis for this gene
MLE1 is the MLE of the shape1 parameter of the Beta distribution
MLE2 is the MLE of the shape2 parameter of the Beta distribution
best SNP is the SNP ID of the best (most significant) variant found for this gene
Distance is the distance between the gene - variant pair
p value is the nominal p-value of association
slope is the slope associated with the nominal p-value of association
ppval is the first permutation p-value directly obtained from the permutations with the direct method
permutation p value is the second permutation p-value obtained via beta approximation
FDR (BH) is the adjusted p-value for the second permutation p value (adjusted for multi-testing using benjamini hochberg (fdr) method)
ensembl_ID	GeneName	# cis variants	MLE1	MLE2	best SNP	Distance	p value	slope	ppval	permutation p value	FDR (BH)
ENSG00000000003	TSPAN6	34	0.867035	22.511	rs73563076	852464	0.0169946	0.447684	0.379699	0.412225	0.662748
ENSG00000000419	DPM1	84	0.828415	137.383	rs6020721	-208017	0.0531307	0.21988	0.971154	0.972961	0.987491
ENSG00000000457	SCYL3	130	1.00789	47.6933	rs2229569	-189571	0.00211023	0.471048	0.120958	0.114564	0.335165
ENSG00000000460	C1orf112	131	1.03566	44.3683	rs4987358	34305	5.99274e-05	-0.483322	0.00366952	0.00455858	0.0295086
ENSG00000000938	FGR	130	0.992993	63.3666	rs12122380	-285664	0.00302157	-1.24869	0.233256	0.224229	0.489154
ENSG00000000971	CFH	71	0.995182	28.0437	rs3828032	299169	0.00280162	0.344113	0.105208	0.0981518	0.304122
ENSG00000001036	FUCA2	40	1.01376	25.7838	rs161058	-26552	0.0142001	-0.258497	0.378277	0.38135	0.635928
ENSG00000001084	GCLC	73	1.02106	31.484	rs17616311	-538012	0.0199721	0.843324	0.627329	0.617631	0.800243
ENSG00000001167	NFYA	95	0.98132	63.8495	rs736795	-42544	0.00677539	-0.357454	0.338926	0.349655	0.61166
ENSG00000001460	STPG1	130	1.01426	69.327	rs560219	-25346	1.15153e-05	-0.507579	0.00108834	0.00126317	0.00988136
ENSG00000001461	NIPAL3	130	1.10884	64.869	rs6682222	-349685	0.00322351	-0.399767	0.243961	0.232942	0.499923
ENSG00000001497	LAS1L	10	1.00001	6.20668	rs17216603	664133	0.0563673	-0.649139	0.359431	0.352572	0.61454
ENSG00000001561	ENPP4	80	1.02909	41.8059	rs2235881	31643	0.000445645	0.370927	0.0246522	0.0239508	0.113107
ENSG00000001617	SEMA3F	170	1.02688	57.2373	rs2073726	31114	0.00172067	-0.327022	0.126566	0.123617	0.349469
ENSG00000001626	CFTR	63	1.00704	45.3189	rs34431449	-142906	1.21129e-05	-0.584499	0.000479995	0.000681337	0.00576088
ENSG00000001629	ANKIB1	69	0.974748	36.1684	rs150576000	271810	0.0027996	-1.37267	0.120525	0.114555	0.335165
ENSG00000001630	CYP51A1	66	1.03462	32.4185	rs10282508	988471	0.00176168	-1.29221	0.0719373	0.0802232	0.265791
ENSG00000001631	KRIT1	69	1.00882	31.1508	rs38793	151706	0.00592279	-0.295024	0.218615	0.222934	0.487228
ENSG00000002016	RAD52	179	1.02308	108.661	rs35278212	-61379	1.19612e-07	-0.785069	1.99998e-05	1.75894e-05	0.000224048
ENSG00000002079	MYH16	211	0.824624	178.394	rs140897498	731440	0.010719	0.277184	0.664474	0.673994	0.834676
ENSG00000002330	BAD	293	1.00977	119.511	rs61742518	-876584	0.00701696	0.711142	0.608434	0.586446	0.784536
ENSG00000002549	LAP3	54	0.988806	26.8499	rs3733576	7887	0.00070084	0.36592	0.0254216	0.0259879	0.120163
ENSG00000002586	CD99	105	1.04492	61.9096	var_chrX_2609749	528	0.00604612	0.30911	0.322684	0.30216	0.569349
ENSG00000002587	HS3ST1	21	0.993083	18.4232	rs1047385	-30378	0.0176079	-0.309407	0.267905	0.251291	0.51872
ENSG00000002745	WNT16	53	0.988148	35.2513	rs279676	791604	0.000492983	-0.654295	0.0210812	0.0211199	0.102686
ENSG00000002746	HECW1	71	0.818527	59.6067	rs142059440	961656	0.119498	0.649566	1	0.997967	0.999261
ENSG00000002822	MAD1L1	248	1.05866	101.086	rs10230928	17554	0.000637759	-0.400882	0.090991	0.0911767	0.289744
ENSG00000002834	LASP1	186	1.03369	127.155	var_chr17_36352475	-673638	0.00653731	1.0709	0.58046	0.545734	0.758741
ENSG00000002919	SNX11	179	0.996734	73.7552	rs11570463	-921853	0.000993499	-1.28727	0.115959	0.113873	0.333967
ENSG00000002933	TMEM176A	277	1.0373	115.482	rs741067	2963	0.00010942	-0.433065	0.0207691	0.0224542	0.107611
ENSG00000003056	M6PR	187	1.17411	97.9875	rs17806628	938898	0.00145378	-0.837705	0.18068	0.163157	0.410331
ENSG00000003096	KLHL13	23	0.979972	29.5124	rs61734971	971471	0.0211145	0.663041	0.331148	0.319441	0.584388
ENSG00000003137	CYP26B1	74	0.999185	35.7055	rs61740288	-612755	0.037302	0.757996	0.776923	0.800394	0.903915
ENSG00000003147	ICA1	51	0.958946	33.1244	rs117469435	-787996	0.00216322	0.909175	0.08035	0.0776876	0.260153
ENSG00000003249	DBNDD1	288	1.03404	87.9136	rs13330431	-56182	4.46543e-05	-0.433963	0.00648767	0.00749329	0.0446996
ENSG00000003393	ALS2	131	1.02344	60.251	rs3219154	-19476	4.52346e-09	-1.39802	9.9999e-06	7.5184e-07	1.28199e-05
ENSG00000003400	CASP10	156	1.02993	72.2005	rs6723687	-709938	0.000187826	-1.21134	0.0210285	0.0215103	0.10398
ENSG00000003402	CFLAR	153	1.05708	106.318	rs17532679	-543614	0.0092543	-0.350929	0.567416	0.550304	0.761633
ENSG00000003436	TFPI	41	0.991102	19.949	rs17855087	-803151	0.0267939	0.663439	0.437229	0.434002	0.680267
ENSG00000003509	NDUFAF7	109	1.01019	50.1888	rs6724820	-44344	3.11848e-05	0.409292	0.00211125	0.00238739	0.0170179
ENSG00000003756	RBM5	184	1.08116	51.8606	rs73082910	242613	0.00157835	0.657416	0.120958	0.132018	0.363046
ENSG00000003987	MTMR7	143	1.01585	74.7558	rs2285269	-128973	1.28119e-07	-0.80634	2.99997e-05	1.78763e-05	0.000226997
ENSG00000003989	SLC7A2	143	1.08064	70.7628	rs13259948	41782	0.00260138	-0.403351	0.267196	0.243264	0.510856
ENSG00000004059	ARF5	57	0.952958	36.7602	rs56272205	771245	0.00914807	-0.424724	0.368613	0.363898	0.623829
ENSG00000004139	SARM1	134	1.01413	67.0693	rs2292633	-115999	0.00174678	0.410349	0.155385	0.155804	0.399096
ENSG00000004142	POLDIP2	134	1.0252	68.0971	rs2071379	11286	3.07856e-07	-0.554412	2.99997e-05	3.82516e-05	0.000451431
ENSG00000004399	PLXND1	162	1.00581	57.493	rs2285365	-35910	2.90185e-05	-0.686078	0.00258968	0.00304899	0.0209148
ENSG00000004455	AK2	110	1.02412	61.9941	rs2306257	84471	0.00070506	-0.40802	0.0471742	0.0484667	0.187802
ENSG00000004468	CD38	91	1.01449	52.1497	rs4263397	-40509	2.164e-12	0.759468	9.9999e-06	2.82239e-10	9.0607e-09
ENSG00000004478	FKBP4	137	1.04237	101.399	rs143765662	-948190	0.010639	-1.53419	0.558011	0.597841	0.790653
ENSG00000004487	KDM1A	104	0.99618	57.7926	rs10799777	-56374	0.00141137	-0.349472	0.102227	0.0971884	0.302263
ENSG00000004534	RBM6	195	1.01682	60.0731	rs1062633	-52501	5.48756e-12	-0.679796	9.9999e-06	1.76584e-09	4.86418e-08
ENSG00000004660	CAMKK1	351	1.20752	157.832	rs3816686	656980	0.00880433	0.381043	0.87069	0.878367	0.941877
ENSG00000004700	RECQL	117	1.06543	62.4394	rs141281214	361385	0.0105656	0.993247	0.577143	0.552236	0.762688
ENSG00000004766	CCDC132	65	0.820434	98.6743	rs38794	-833615	0.0500595	-0.206512	0.961905	0.954019	0.978275
ENSG00000004776	HSPB6	417	1.09377	185.898	rs113650287	73475	0.000528392	-0.505791	0.128173	0.129474	0.35843
ENSG00000004777	ARHGAP33	415	0.951462	211.467	var_chr19_36036196	-229239	0.00340931	-1.11803	0.540107	0.553096	0.763236
ENSG00000004779	NDUFAB1	109	1.09399	51.0639	rs249935	17546	0.00644652	0.527212	0.333333	0.312595	0.578371
ENSG00000004799	PDK4	41	1.04958	28.9184	var_chr7_94989276	-236528	0.166843	-0.656744	1	0.997531	0.999076
ENSG00000004838	ZMYND10	159	0.905245	95.9941	rs34823813	-634308	0.0148602	0.40863	0.612121	0.632378	0.809743
ENSG00000004848	ARX	17	0.926469	10.9045	rs1207651	-368793	0.0873116	-0.193558	0.647436	0.652911	0.822955
ENSG00000004864	SLC25A13	33	0.956637	32.4201	rs67751149	-212029	0.0134152	-0.333502	0.323718	0.312813	0.578416
ENSG00000004866	ST7	62	1.18345	45.9926	rs200533770	772023	0.0386777	-0.955463	0.863248	0.888431	0.946194
ENSG00000004897	CDC27	133	1.13551	43.6683	rs5919	97751	0.0573115	-0.301841	0.961905	0.977381	0.988817
ENSG00000004939	SLC4A1	215	1.08821	87.0122	rs76477327	53487	0.00788108	-0.752261	0.664474	0.66025	0.826945
ENSG00000004961	HCCS	18	0.980183	15.3374	rs7065297	-654909	0.0280629	-0.681069	0.359431	0.344234	0.60706
ENSG00000004975	DVL2	467	1.06336	168.106	var_chr17_8047048	909183	0.00493564	-1.08808	0.721429	0.743186	0.873523
ENSG00000005007	UPF1	322	0.854698	151.35	rs45602038	-943509	0.00992135	0.763932	0.848739	0.828673	0.916742
ENSG00000005020	SKAP2	56	1.08773	34.0343	rs10246483	-255239	0.0146749	0.358714	0.558011	0.523574	0.7441
ENSG00000005022	SLC25A5	51	0.911143	32.9043	rs17327123	383031	0.0290385	0.507338	0.748148	0.777057	0.892521
ENSG00000005059	CCDC109B	88	0.996207	49.4108	rs4698744	100001	0.00700992	-0.302044	0.368613	0.350589	0.612596
ENSG00000005075	POLR2J	131	1.03177	66.3106	rs73189880	-10823	7.74145e-05	-0.514377	0.00636862	0.0075359	0.0449211
ENSG00000005100	DHX33	327	1.04254	142.95	rs368936957	-618098	0.00358352	0.980688	0.564246	0.536576	0.752524
ENSG00000005108	THSD7A	83	0.95485	38.1722	rs2074598	-195448	0.00987064	0.29261	0.397638	0.369536	0.628238
ENSG00000005156	LIG3	149	1.02486	84.6762	rs60014690	25141	4.10126e-07	0.792205	4.99995e-05	5.61481e-05	0.000637825
ENSG00000005175	RPAP3	210	0.852666	115.084	rs12425518	820161	0.0348979	-0.431461	0.971154	0.970111	0.986084
ENSG00000005187	ACSM3	154	1.01314	69.3513	rs77863699	-58038	0.00134802	-0.715635	0.134667	0.135723	0.368899
ENSG00000005189	AC004381.6	146	0.929911	98.6205	rs141895991	991415	0.00835278	-0.790366	0.51269	0.534029	0.750926
ENSG00000005194	CIAPIN1	289	0.926588	221.938	rs13339199	-420717	0.0335884	0.512334	1	0.999193	0.999701
ENSG00000005206	SPPL2B	426	1.08412	219.526	rs145778154	147817	0.000520795	-1.59979	0.123171	0.125034	0.351713
ENSG00000005238	FAM214B	202	0.94281	83.7409	rs61742471	-73704	0.00384052	-1.20971	0.340067	0.333266	0.596747
ENSG00000005243	COPZ2	176	0.983662	102.144	rs148354436	731000	0.00360545	-1.33585	0.331148	0.318216	0.583176
ENSG00000005249	PRKAR2B	58	1.00253	44.1273	rs2230156	918336	0.0413595	0.250494	0.789062	0.775699	0.891915
ENSG00000005302	MSL3	18	1.05356	16.7681	var_chrX_12725066	948787	0.114267	0.487849	0.759398	0.781	0.894343
ENSG00000005339	CREBBP	333	1.00348	134.871	rs138503467	-906501	0.00152292	0.992731	0.306061	0.290458	0.557087
ENSG00000005379	BZRAP1	125	0.972423	45.9233	rs9914425	841096	0.00320299	0.427438	0.185321	0.203607	0.464499
ENSG00000005381	MPO	126	1.01333	59.7441	rs7218964	-125263	0.0102742	0.394984	0.517949	0.491072	0.721313
ENSG00000005421	PON1	68	1.05753	50.2559	rs662	-88228	0.0101217	-0.291033	0.340067	0.343198	0.606045
ENSG00000005436	GCFC2	26	1.01071	18.8927	rs4853168	-58664	2.49518e-24	1.20818	9.9999e-06	1.67273e-22	3.13745e-20
ENSG00000005448	WDR54	142	1.02846	61.5891	rs190314140	-320775	0.000398839	-2.52897	0.0345063	0.036295	0.15368
ENSG00000005469	CROT	75	1.08473	28.2401	rs31630	36351	0.0100771	0.424811	0.42437	0.412926	0.663268
ENSG00000005471	ABCB4	75	1.04052	41.4223	rs3058402	-313805	0.0019998	0.387764	0.0923218	0.0998163	0.307959
ENSG00000005483	MLL5	36	1.00077	29.2835	rs2240455	62890	0.000742131	-0.47101	0.0216413	0.0234755	0.111376
ENSG00000005486	RHBDD2	147	1.04767	46.3141	rs2302006	-29191	0.0243972	0.259479	0.821138	0.855066	0.930725
ENSG00000005513	SOX8	880	0.86532	566.283	rs28365124	228827	0.00480383	0.573546	0.814516	0.833078	0.91936
ENSG00000005700	IBTK	35	1.00239	22.3363	rs9353057	-35084	9.32083e-06	-0.526626	0.000189998	0.000243678	0.00235262
ENSG00000005801	ZNF195	161	1.02224	94.2384	rs7943767	-10443	4.52969e-11	-0.893002	9.9999e-06	8.45014e-09	2.08462e-07
ENSG00000005810	MYCBP2	50	1.02346	32.6365	rs2285386	-268716	0.000676135	0.605486	0.0283549	0.0280325	0.127129
ENSG00000005812	FBXL3	50	0.885658	41.7123	rs117722214	299517	0.0166769	0.479129	0.467593	0.479728	0.713048
ENSG00000005844	ITGAL	232	1.02783	127.155	var_chr16_30134340	-349640	0.014174	-1.12362	0.863248	0.855943	0.931146
ENSG00000005882	PDK2	204	1.02575	119.113	rs847693	12275	0.000511513	0.435916	0.0726096	0.0680582	0.237976
ENSG00000005884	ITGA3	203	1.041	98.1614	rs3785925	25510	0.000197411	-0.588585	0.0285472	0.0299788	0.133516
ENSG00000005889	ZFX	27	1.10895	19.7973	rs201953012	-93514	0.0631353	-0.739698	0.677852	0.701723	0.850151
ENSG00000005893	LAMP2	39	1.0721	30.5301	rs202178738	-393377	0.0150121	0.588256	0.420833	0.418961	0.668157
ENSG00000005955	GGNBP2	97	0.986332	53.8347	rs3216914	55847	0.00146772	0.352228	0.0915684	0.0890048	0.285005
ENSG00000005961	ITGA2B	210	1.05818	94.4986	rs2301682	-608848	0.00523393	0.503829	0.531579	0.529305	0.747789
ENSG00000005981	ASB4	46	1.03815	30.8926	rs13226149	-82157	0.00112897	0.386478	0.0348998	0.0348935	0.149341
ENSG00000006007	GDE1	153	0.97782	92.8505	rs201359836	-349496	0.00213788	-0.580905	0.189139	0.183083	0.437941
ENSG00000006015	C19orf60	344	1.05907	122.277	rs35359254	202122	0.00562086	0.480266	0.63522	0.618977	0.801438
ENSG00000006016	CRLF1	344	1.02809	148.743	rs10421503	59893	0.00011767	-0.40239	0.0246101	0.0268442	0.122989
ENSG00000006025	OSBPL7	164	1.08916	65.084	rs140585378	708011	0.00942093	-1.88979	0.583815	0.607032	0.795018
ENSG00000006042	TMEM98	41	1.01647	29.3152	rs9893935	363803	0.000215067	-0.408049	0.00866358	0.00830348	0.0486121
ENSG00000006047	YBX2	489	0.958251	255.699	rs2136282	-493662	0.000611673	-0.485296	0.202405	0.185796	0.441935
ENSG00000006062	MAP3K14	139	0.954719	76.6306	rs2229011	-401701	0.00591169	-0.737846	0.461187	0.441945	0.684955
ENSG00000006071	ABCC8	188	1.02065	106.004	rs34471145	-146577	2.48121e-07	0.619955	1.99998e-05	4.42574e-05	0.000515134
ENSG00000006075	CCL3	144	0.997697	94.9252	rs10491114	-462989	0.00312571	-1.23819	0.240476	0.242811	0.510578
ENSG00000006114	SYNRG	127	0.915924	122.633	rs8067120	-185980	0.0040198	0.354636	0.272973	0.269682	0.537903
ENSG00000006116	CACNG3	121	1.02865	54.8262	rs7593	316531	0.0129396	-0.263573	0.612121	0.617429	0.800196
ENSG00000006118	TMEM132A	201	1.08183	67.9187	rs931861	-132131	0.00584704	-0.333	0.505	0.486715	0.717829
ENSG00000006125	AP2B1	157	1.02985	85.6432	rs10512472	-20262	1.02375e-05	-0.580335	0.000929991	0.00127866	0.00999299
ENSG00000006128	TAC1	42	0.966298	19.3965	rs1874344	512773	0.0290084	0.279748	0.554945	0.550788	0.761879
ENSG00000006194	ZNF263	294	1.00316	145.848	rs60137128	940779	0.0146274	-0.237508	0.918182	0.91765	0.959802
ENSG00000006210	CX3CL1	290	0.992033	148.517	rs71850787	741528	0.0016138	-0.855261	0.263021	0.247795	0.515326
ENSG00000006282	SPATA20	197	1.02384	98.6312	rs8076632	5508	9.90097e-25	-0.949156	9.9999e-06	7.59915e-22	1.28772e-19
ENSG00000006283	CACNA1G	197	1.00038	98.2858	rs917028	-180821	0.00461598	-0.335955	0.427966	0.423622	0.672222
ENSG00000006327	TNFRSF12A	356	1.03619	130.321	var_chr16_2688640	-379807	0.00201501	0.540185	0.392996	0.387686	0.641487
ENSG00000006377	DLX6	19	0.957036	21.6407	rs4733	-295800	0.147725	0.331945	0.926606	0.94882	0.975499
ENSG00000006432	MAP3K9	90	1.02684	39.8798	rs10630067	-59389	0.00148987	0.541942	0.100698	0.0973495	0.302459
ENSG00000006451	RALA	52	1.10032	44.4481	rs200552358	-805500	0.0655533	0.71822	0.918182	0.917406	0.959767
ENSG00000006453	BAIAP2L1	98	1.01537	50.7025	rs61745947	-177938	5.83809e-05	-0.831202	0.00421237	0.00399607	0.0263449
ENSG00000006459	JHDM1D	95	0.976394	57.3675	rs2269996	-152478	0.0139365	0.314428	0.615854	0.606356	0.79453
ENSG00000006468	ETV1	27	0.995286	17.6658	rs78858758	691286	0.0197142	0.857693	0.341216	0.332612	0.595975
ENSG00000006530	AGK	291	1.02937	138.081	var_chr7_142232028	981038	7.88147e-07	-1.43422	9.9999e-05	0.000159474	0.00161385
ENSG00000006534	ALDH3B1	182	1.12216	78.32	rs57503021	22312	0.00823756	0.313445	0.63125	0.601418	0.792513
ENSG00000006555	TTC22	151	1.03287	136.975	rs478513	-132454	0.0104781	-0.284688	0.701389	0.708778	0.854701
ENSG00000006576	PHTF2	75	0.980297	55.0475	rs74783981	-557037	0.0192648	-0.471355	0.60479	0.597486	0.790524
ENSG00000006607	FARP2	332	1.03186	137.416	rs6745662	-36045	5.35382e-13	-0.911609	9.9999e-06	2.52263e-10	8.17725e-09
ENSG00000006611	USH1C	194	0.96306	111.662	rs117731905	860757	0.000760484	-1.14112	0.11981	0.114685	0.335308
ENSG00000006625	GGCT	125	1.01912	74.3597	rs1049402	43565	5.35586e-09	0.670352	9.9999e-06	6.28584e-07	1.09229e-05
ENSG00000006634	DBF4	75	1.01948	40.581	rs113535772	279703	0.0199326	1.37244	0.619632	0.630123	0.808119
ENSG00000006652	IFRD1	42	1.01977	28.4154	rs11767398	66985	0.0018043	-0.331584	0.0621538	0.062516	0.224311
ENSG00000006695	COX10	29	1.00402	24.4719	rs2072279	7536	3.70324e-06	0.482069	0.000119999	0.000116093	0.00121851
ENSG00000006704	GTF2IRD1	103	1.00145	67.4567	rs45549734	-753292	0.00852505	0.764872	0.507538	0.494771	0.723929
ENSG00000006712	PAF1	415	0.983011	255.162	rs9419	-559749	0.0133066	-0.243733	0.95283	0.965438	0.983286
ENSG00000006715	VPS41	103	1.03704	47.7447	rs3735346	-63119	0.000361607	-0.413603	0.0284347	0.0291294	0.13093
ENSG00000006740	ARHGAP44	56	0.976126	40.1076	rs1109767	184673	0.026124	0.534907	0.673333	0.684314	0.840634
ENSG00000006744	ELAC2	36	1.00605	23.3339	rs11545302	-21542	5.42213e-15	-0.859296	9.9999e-06	2.46783e-13	1.32976e-11
ENSG00000006747	SCIN	58	1.0045	25.2689	rs138321554	-181711	0.000680187	0.676645	0.0275129	0.0239134	0.113017
ENSG00000006756	ARSD	98	0.989006	56.308	rs41297271	-147304	0.00170798	0.992254	0.0833333	0.0759604	0.256166
ENSG00000006757	PNPLA4	11	0.94445	8.4446	rs41311477	871185	0.104493	0.424469	0.664474	0.671036	0.832949
ENSG00000006831	ADIPOR2	129	0.947569	70.4376	rs2302098	309295	0.0087719	0.271781	0.507538	0.49524	0.724189
ENSG00000006837	CDKL3	58	1.02999	51.0082	rs479632	657779	0.00342744	0.383409	0.13066	0.128992	0.357848
ENSG00000007001	UPP2	52	1.01901	36.8201	rs143322313	666280	0.00219615	-1.21155	0.096099	0.0937069	0.295075
ENSG00000007047	MARK4	351	1.03047	222.989	rs204548	-635497	0.0105372	0.298271	0.878261	0.891739	0.947536
ENSG00000007062	PROM1	78	1.10936	45.924	rs1861044	-546504	0.00165744	0.332113	0.090583	0.085646	0.27792
ENSG00000007080	CCDC124	446	1.03613	224.568	rs3746190	126558	3.87087e-05	0.436282	0.0100879	0.0114076	0.0629455
ENSG00000007129	CEACAM21	358	0.977393	115.725	rs12104228	356904	0.00650315	1.24205	0.748148	0.695586	0.846772
ENSG00000007168	PAFAH1B1	247	1.02075	191.946	rs12150338	-862401	0.00477192	0.515036	0.510101	0.504737	0.730856
ENSG00000007171	NOS2	104	1.0022	55.2403	rs3730013	-1608	0.000251593	-0.418823	0.0169066	0.0193659	0.096071
ENSG00000007174	DNAH9	59	1.01643	37.9676	rs12449553	255807	4.35067e-05	0.400089	0.00221764	0.00215696	0.0155933
ENSG00000007202	KIAA0100	150	1.00367	93.6134	rs2302205	-25427	0.00773717	0.483305	0.507538	0.517961	0.739911
ENSG00000007237	GAS7	137	0.882277	85.532	rs4791910	-281174	0.00944225	0.26982	0.597633	0.572761	0.775474
ENSG00000007255	TRAPPC6A	339	1.01333	175.486	rs2287307	946096	0.000354779	-0.385119	0.0718861	0.0773625	0.259533
ENSG00000007264	MATK	404	1.00955	236.987	rs7251858	708432	0.00126093	0.382982	0.34471	0.331689	0.594972
ENSG00000007341	ST7L	65	1.01008	33.8152	rs35147679	-94871	9.25535e-10	0.760184	9.9999e-06	6.02263e-08	1.27681e-06
ENSG00000007372	PAX6	49	1.1091	25.6802	rs3026384	-24631	0.0075445	0.288616	0.256345	0.255932	0.523771
ENSG00000007376	RPUSD1	783	1.01209	412.393	rs72759408	1572	0.00091287	-1.13868	0.309816	0.302268	0.569349
ENSG00000007384	RHBDF1	423	0.978699	138.66	rs2157115	-12385	0.000310644	-0.415948	0.0719373	0.0674655	0.236408
ENSG00000007392	LUC7L	502	1.01246	171.7	rs12443803	502934	0.00186931	-0.415729	0.382576	0.377083	0.633612
ENSG00000007402	CACNA2D2	169	0.860775	65.4113	rs35023421	-166801	0.0157819	-1.01155	0.673333	0.685539	0.841268
ENSG00000007516	BAIAP3	917	1.02837	322.319	rs2235632	9417	1.30605e-13	0.759283	9.9999e-06	1.41666e-10	4.71953e-09
ENSG00000007520	TSR3	916	1.0301	320.005	rs2369699	-10042	2.09175e-06	-0.493009	0.00104219	0.0012075	0.00951555
ENSG00000007541	PIGQ	711	1.0232	259.354	rs8642	16768	2.52798e-10	-0.746719	9.9999e-06	1.74014e-07	3.372e-06
ENSG00000007545	CRAMP1L	838	1.10425	303.257	rs143265868	-349640	0.00051612	1.46257	0.199605	0.199087	0.458847
ENSG00000007866	TEAD3	178	1.12367	54.692	rs2234072	888618	0.00497462	-0.705483	0.497537	0.48125	0.714324
ENSG00000007908	SELE	130	0.964681	53.5078	rs11578119	798235	0.0188089	0.255483	0.660131	0.655231	0.82421
ENSG00000007923	DNAJC11	144	0.992812	67.3121	rs6577583	-66183	0.00222839	0.373013	0.239905	0.209061	0.471322
ENSG00000007933	FMO3	92	1.17961	43.8452	var_chr1_171558493	498474	0.00461112	-0.942505	0.246944	0.225048	0.490087
ENSG00000007944	MYLIP	45	0.982163	32.4453	rs146653003	199060	0.00117473	1.38878	0.0417873	0.0404752	0.166029
ENSG00000007952	NOX1	36	1.00151	36.969	rs147493489	418518	0.0735144	0.812652	0.90991	0.911225	0.956944
ENSG00000008018	PSMB1	58	0.937991	23.7637	rs9396946	-829344	0.0466794	0.485283	0.742647	0.74836	0.876424
ENSG00000008056	SYN1	49	1.113	28.8609	rs5952997	-526900	0.0115291	1.46337	0.374074	0.354656	0.616219
ENSG00000008083	JARID2	34	0.909224	20.9901	rs34326651	127900	0.0144584	-0.70484	0.268617	0.28679	0.553161
ENSG00000008086	CDKL5	32	0.919765	21.0844	rs41308443	614575	0.012203	0.433075	0.202	0.216749	0.479745
ENSG00000008118	CAMK1G	71	1.01114	38.6147	rs2072938	43913	0.00522607	0.362558	0.187384	0.171211	0.421315
ENSG00000008128	CDK11A	497	1.03255	199.384	rs36039898	-2774	9.07508e-07	0.985903	0.000189998	0.000328969	0.00306643
ENSG00000008130	NADK	498	1.0512	167.87	rs35242196	-378299	0.00127724	-0.602577	0.326861	0.317543	0.582787
ENSG00000008226	DLEC1	143	0.899639	90.8506	rs116202356	23079	0.00767009	1.21031	0.5	0.482628	0.715411
ENSG00000008256	CYTH3	249	0.992592	85.7424	rs62439695	401752	0.00442011	-0.588771	0.459091	0.48437	0.716567
ENSG00000008277	ADAM22	71	1.01263	39.8217	rs201118348	-752121	0.00661734	-1.61465	0.315625	0.282597	0.549932
ENSG00000008282	SYPL1	49	1.13655	28.7213	rs2302559	150881	0.138945	-0.16407	0.990196	0.996808	0.998596
ENSG00000008283	CYB561	166	1.0194	83.7493	rs2270133	-50415	1.27321e-44	-1.16518	9.9999e-06	2.25611e-41	1.38587e-37
ENSG00000008294	SPAG9	173	1.02993	79.7783	var_chr17_49248961	50734	2.32204e-05	-2.14153	0.0023109	0.00311714	0.021299
ENSG00000008300	CELSR3	158	0.929109	63.8673	rs116836607	459011	0.00823791	0.985584	0.450893	0.421781	0.670565
ENSG00000008311	AASS	53	0.96111	38.1094	rs4727920	-818773	0.0119776	0.960959	0.413934	0.37845	0.634174
ENSG00000008324	SS18L2	121	1.10541	49.0389	rs61745795	-864045	0.0562112	0.757262	0.961905	0.972192	0.987219
ENSG00000008382	MPND	384	1.21597	263.129	rs79588413	-572560	0.00451802	-0.37847	0.673333	0.64717	0.819038
ENSG00000008394	MGST1	32	1.01285	24.3726	rs3942536	-152769	0.00011279	0.381395	0.00274382	0.00318487	0.0216954
ENSG00000008405	CRY1	70	1.05792	44.3939	rs371877269	618441	0.00421577	1.19883	0.204453	0.211925	0.474591
ENSG00000008438	PGLYRP1	276	0.90153	92.3364	rs3826852	447983	0.0151876	0.299871	0.855932	0.853397	0.92984
ENSG00000008441	NFIX	234	0.883886	128.824	rs201792909	778019	0.00925615	1.20618	0.639241	0.635335	0.811643
ENSG00000008513	ST3GAL1	78	0.976169	50.937	rs60252676	-915004	0.000983071	0.692102	0.0649936	0.0566586	0.210098
ENSG00000008516	MMP25	345	1.01967	104.696	rs7281	-147435	0.0192549	0.245877	0.918182	0.947169	0.974617
ENSG00000008517	IL32	341	1.06372	152.283	rs7359440	-6895	0.000700028	-0.515128	0.150298	0.160472	0.406234
ENSG00000008710	PKD1	684	1.03145	345.453	rs12935803	955813	0.00109216	-0.343543	0.337793	0.314778	0.580226
ENSG00000008735	MAPK8IP2	381	0.874487	172.815	rs2269380	9285	0.00162027	-0.464746	0.288571	0.277621	0.54494
ENSG00000008838	MED24	248	1.02371	98.1247	rs2241244	-63915	4.29424e-09	0.587125	9.9999e-06	9.75987e-07	1.62473e-05
ENSG00000008853	RHOBTB2	270	1.02525	94.7906	rs11554932	322369	0.00363559	0.809106	0.502488	0.470496	0.706396
ENSG00000008869	HEATR5B	109	1.20546	61.8318	rs11903252	-18596	0.0111843	0.302796	0.564246	0.517918	0.739911
ENSG00000008952	SEC62	56	1.03243	33.2319	rs74330815	519782	0.00854616	0.450433	0.29023	0.272642	0.540713
ENSG00000008988	RPS20	42	0.936192	23.5976	rs112069461	-278541	0.0105818	0.414636	0.300595	0.294509	0.561168
ENSG00000009307	CSDE1	75	0.957901	47.2905	rs34345741	-991425	0.0102636	0.781839	0.417355	0.420836	0.66969
ENSG00000009335	UBE3C	77	0.964788	47.6912	rs17853260	465089	0.00298408	-0.329422	0.144907	0.139709	0.374841
ENSG00000009413	REV3L	85	1.01593	44.2181	rs11376056	-93687	4.58733e-06	0.612737	0.000239998	0.000327466	0.00305589
ENSG00000009694	TENM1	11	1.04102	11.1105	rs140061186	-476632	0.114838	-0.472199	0.673333	0.6792	0.837993
ENSG00000009709	PAX7	182	0.998327	67.3877	rs35255680	-976317	0.00511053	-0.376531	0.371324	0.369199	0.627922
ENSG00000009724	MASP2	265	0.748535	153.812	rs10864483	-98950	0.0167961	0.50873	0.893805	0.882143	0.943367
ENSG00000009780	FAM76A	131	0.907641	59.8601	rs79722995	790827	0.0530558	-0.334261	0.980583	0.985568	0.992849
ENSG00000009790	TRAF3IP3	78	0.943641	38.0813	rs2066721	648495	0.0729421	-0.229031	0.943925	0.942788	0.972023
ENSG00000009830	POMT2	146	1.03523	70.9976	rs66502123	-14399	0.000420947	-0.527807	0.0408741	0.0431614	0.173372
ENSG00000009844	VTA1	25	0.99126	17.6625	rs2143390	234769	0.012786	-0.468408	0.25187	0.226878	0.492023
ENSG00000009950	MLXIPL	127	1.07947	76.6665	rs41271232	-27814	0.0169258	-0.464867	0.814516	0.809274	0.908183
ENSG00000009954	BAZ1B	122	0.892116	90.849	rs200049945	-296619	0.0251397	0.833782	0.87069	0.877385	0.941448
ENSG00000010017	RANBP9	46	1.01333	32.7915	rs3846903	-430385	0.00261422	-0.325934	0.0821806	0.0870462	0.280758
ENSG00000010072	SPRTN	92	0.992082	60.5473	rs2437150	15673	0.00719444	0.302932	0.371324	0.348542	0.610887
ENSG00000010165	METTL13	107	1.01474	54.6393	rs2232819	4393	2.50535e-11	0.879796	9.9999e-06	3.69589e-09	9.66082e-08
ENSG00000010219	DYRK4	116	1.11049	70.1287	rs17770235	-942974	0.00214739	0.54545	0.168896	0.166257	0.414454
ENSG00000010244	ZNF207	63	0.876585	63.7674	rs78610439	-991131	0.0378719	0.814288	0.87069	0.88561	0.945402
ENSG00000010256	UQCRC1	150	1.06075	78.6531	rs61368683	-31919	0.0174425	-0.773335	0.711268	0.706766	0.853906
ENSG00000010270	STARD3NL	121	0.961895	74.6335	rs3778894	36098	0.0177539	0.278813	0.742647	0.726415	0.864235
ENSG00000010278	CD9	260	1.04585	127.307	rs740850	329234	0.000208135	-0.377278	0.0343771	0.036968	0.155705
ENSG00000010282	HHATL	123	1.01364	54.7197	rs2240859	43149	4.20737e-10	-0.663676	9.9999e-06	5.45117e-08	1.16673e-06
ENSG00000010292	NCAPD2	283	1.02032	144.713	rs740850	35593	6.61696e-06	-0.455769	0.00147258	0.00149058	0.0113884
ENSG00000010295	IFFO1	292	0.986909	115.333	rs71584868	21780	0.00111169	1.9393	0.20911	0.215045	0.47766
ENSG00000010310	GIPR	322	1.04358	169.614	rs12709891	13714	0.000113718	-0.494293	0.0269693	0.0246196	0.115444
ENSG00000010318	PHF7	229	1.00751	77.0905	rs141077598	683161	0.0106303	-0.303726	0.655844	0.639154	0.814037
ENSG00000010319	SEMA3G	223	0.958492	91.3231	rs11130296	-666150	0.00262933	0.392446	0.20404	0.211898	0.474573
ENSG00000010322	NISCH	223	1.01302	72.999	rs746239	-85024	0.000135563	0.57222	0.0164522	0.0168162	0.0859919
ENSG00000010327	STAB1	222	0.956834	76.1071	rs34038856	-265388	0.00433697	-0.677994	0.330065	0.359736	0.620331
ENSG00000010361	FUZ	557	1.1209	210.716	rs143492831	-955797	0.00409526	1.44832	0.765152	0.749289	0.876996
ENSG00000010379	SLC6A13	116	0.901758	83.4097	rs73592377	286953	0.00891375	0.673646	0.551913	0.543129	0.757004
ENSG00000010404	IDS	16	1.04134	10.9572	rs202146513	49273	0.0205602	0.712163	0.233796	0.222701	0.487055
ENSG00000010438	PRSS3	208	1.01926	99.0321	rs7849845	-74887	1.802e-06	-0.512374	0.000339997	0.000319635	0.00299419
ENSG00000010539	ZNF200	303	1.02401	159.176	rs17611866	81007	6.48633e-06	0.515277	0.00108447	0.00145701	0.0111597
ENSG00000010610	CD4	299	1.01798	148.157	rs1055141	30338	1.16992e-05	0.435451	0.00253979	0.00275697	0.0192284
ENSG00000010626	LRRC23	301	1.02284	149.091	rs1057077	39351	5.61439e-20	0.989654	9.9999e-06	4.44e-17	3.95273e-15
ENSG00000010671	BTK	43	1.02723	36.3439	rs147493489	-93331	0.0083411	1.18661	0.282123	0.265916	0.534313
ENSG00000010704	HFE	209	1.11044	83.7247	rs10425	-30961	0.00281123	-0.333008	0.260982	0.249979	0.51711
ENSG00000010803	SCMH1	130	0.991542	118.19	rs72944928	-931314	0.00343939	0.982412	0.245742	0.235082	0.502245
ENSG00000010810	FYN	80	1.01954	40.2151	rs115821671	-275551	3.87977e-05	1.17702	0.00181156	0.00244285	0.0173478
ENSG00000010818	HIVEP2	48	1.07368	32.6447	rs35521359	899470	0.0361531	0.229801	0.759398	0.768215	0.887856
ENSG00000011007	TCEB3	148	0.941034	66.2384	rs71514235	-318506	0.0020289	-0.345785	0.2	0.197142	0.456419
ENSG00000011009	LYPLA2	147	1.01112	75.0723	rs34967816	330482	0.000236595	-0.667421	0.0235651	0.0236726	0.112181
ENSG00000011021	CLCN6	271	1.05696	98.087	rs12041395	773081	0.000329482	0.813329	0.0494129	0.0509087	0.194328
ENSG00000011028	MRC2	81	1.0704	34.029	rs73333680	39043	0.0148847	0.448477	0.528796	0.501989	0.728551
ENSG00000011052	NME2	171	1.14776	81.9461	rs34864120	-685356	0.00451979	0.328996	0.372694	0.382784	0.636962
ENSG00000011083	SLC6A7	227	0.961634	156.007	rs3832324	-194642	0.00264091	0.306399	0.34471	0.35536	0.616701
ENSG00000011105	TSPAN9	95	0.980554	66.9396	rs740776	123917	0.0103514	0.284242	0.507538	0.525623	0.745459
ENSG00000011114	BTBD7	143	1.0049	90.8737	rs2148563	297848	0.000212904	-0.414058	0.0222614	0.0238397	0.112712
ENSG00000011132	APBA3	406	1.10659	191.796	rs116298910	776557	0.00104844	-0.762308	0.296188	0.278838	0.5458
ENSG00000011143	MKS1	125	0.995189	60.1984	rs7219860	24304	0.00113498	-0.404682	0.0754294	0.0758867	0.25598
ENSG00000011198	ABHD5	75	0.879612	83.1618	rs2228468	-824494	0.0543003	-0.196756	0.95283	0.948007	0.975142
ENSG00000011201	KAL1	8	1.00005	7.96206	rs200326511	-232951	0.132376	0.150953	0.660131	0.685621	0.841268
ENSG00000011243	AKAP8L	331	1.07083	153.146	rs34422078	-951599	0.000211709	-0.376926	0.0403677	0.0457543	0.180264
ENSG00000011258	MBTD1	141	1.01079	98.7622	rs2231507	-794371	0.010647	-0.707618	0.543011	0.559532	0.768016
ENSG00000011260	UTP18	141	1.02457	65.4822	rs2318789	12912	7.71198e-12	0.69722	9.9999e-06	1.45302e-09	4.08959e-08
ENSG00000011275	RNF216	322	1.0461	120.422	rs188059088	-799709	0.000767024	-1.39951	0.144492	0.149382	0.390019
ENSG00000011295	TTC19	124	0.98771	78.8225	rs3744333	-759940	0.0188978	-0.403565	0.765152	0.777268	0.892525
ENSG00000011304	PTBP1	553	0.949048	308.107	rs143121586	447036	0.000311719	-1.66322	0.121394	0.116773	0.338755
ENSG00000011332	DPF1	334	1.14247	102.732	rs147311387	77871	0.00228514	-0.822841	0.34589	0.319063	0.583869
ENSG00000011347	SYT7	205	0.852714	68.0411	rs11230563	-572412	0.00765803	-0.292118	0.573864	0.604271	0.79351
ENSG00000011376	LARS2	144	1.02663	58.7833	rs11549809	127708	6.7536e-22	-0.90154	9.9999e-06	4.09525e-19	4.72415e-17
ENSG00000011405	PIK3C2A	162	1.08418	69.1612	rs138171047	792848	0.00174746	-1.01015	0.234884	0.217124	0.480064
ENSG00000011422	PLAUR	277	1.15283	134.27	rs12977470	829605	0.00680999	0.294675	0.742647	0.70777	0.854413
ENSG00000011426	ANLN	59	1.01148	42.5517	rs3735401	-32936	4.58847e-06	0.690435	0.000219998	0.000241387	0.00233233
ENSG00000011451	WIZ	332	0.937608	191.8	rs897774	784336	0.00393154	0.378296	0.523316	0.52312	0.743815
ENSG00000011454	RABGAP1	135	1.01763	72.8044	rs614274	43925	9.03802e-07	-0.723396	8.99991e-05	0.000108346	0.00114453
ENSG00000011465	DCN	14	1.0015	9.48894	rs76171854	-180654	0.0221678	0.789609	0.256345	0.244269	0.511601
ENSG00000011478	QPCTL	318	0.957978	181.753	rs2013521	-284412	0.00198465	-0.615005	0.336667	0.34012	0.603624
ENSG00000011485	PPP5C	287	1.00078	165.211	rs759291	42986	0.00234729	0.635956	0.350694	0.331155	0.594371
ENSG00000011523	CEP68	47	0.991109	32.2277	rs735473	-151769	0.00256058	-0.451271	0.0954631	0.0898254	0.286488
ENSG00000011566	MAP4K3	44	1.04091	28.3608	rs75626275	331800	0.0204013	-0.580064	0.429787	0.410562	0.66123
ENSG00000011590	ZBTB32	415	1.02827	192.54	rs231591	29275	1.14606e-09	0.645459	9.9999e-06	4.68762e-07	8.38279e-06
ENSG00000011600	TYROBP	416	1.09947	221.257	rs113650287	-76756	0.00854528	0.389218	0.878261	0.890237	0.946968
ENSG00000011638	TMEM159	160	0.992913	84.0134	rs1063087	21154	0.000347063	-0.412279	0.0398265	0.0408205	0.167
ENSG00000011677	GABRA3	57	0.829571	95.9171	rs113295831	-707836	0.0199641	0.886681	0.597633	0.623477	0.804593
ENSG00000012048	BRCA1	182	1.02496	81.1545	rs2272087	-862729	0.00182765	0.374224	0.18985	0.176029	0.428366
ENSG00000012061	ERCC1	327	0.99754	121.793	rs143201119	-127584	0.00715135	-0.308871	0.776923	0.745244	0.874687
ENSG00000012124	CD22	423	1.00037	233.876	rs35577851	-977418	0.00260691	-1.38163	0.474178	0.474485	0.709116
ENSG00000012171	SEMA3B	165	1.21211	47.2077	rs61731329	-299075	0.0471567	0.648654	0.971154	0.961133	0.981329
ENSG00000012174	MBTPS2	12	0.944175	11.4709	rs201167219	386786	0.0657069	0.820248	0.469767	0.484581	0.716597
ENSG00000012211	PRICKLE3	57	0.8884	52.4623	var_chrX_49777821	734975	0.0565404	0.43629	0.95283	0.931986	0.967299
ENSG00000012223	LTF	199	1.04387	74.2039	rs762787	-37789	0.000109435	0.75317	0.0134541	0.0141521	0.074797
ENSG00000012232	EXTL3	95	1.02303	55.2093	rs17477488	-851832	0.0162837	-0.776749	0.664474	0.645414	0.817757
ENSG00000012660	ELOVL5	82	1.01156	55.6532	rs6907982	-61190	2.02027e-06	0.482084	0.000109999	0.00014519	0.00148459
ENSG00000012779	ALOX5	48	1.0192	26.944	rs7900977	69474	0.000164031	-0.442683	0.00451255	0.00570537	0.0357528
ENSG00000012822	CALCOCO1	184	1.05032	92.5277	rs12296490	-955668	0.00032073	-0.605155	0.0431624	0.0413242	0.168471
ENSG00000012963	UBR7	123	1.01356	78.4868	rs76171275	396286	0.000573393	-1.43814	0.0498273	0.0530184	0.20033
ENSG00000012983	MAP4K5	157	0.863586	82.0652	rs2295847	174466	0.00314573	0.6491	0.258312	0.25678	0.524779
ENSG00000013016	EHD3	87	1.01892	47.6191	rs11124248	-40668	1.35743e-05	-0.426487	0.000819992	0.000882601	0.00723603
ENSG00000013275	PSMC4	406	0.950583	320.867	var_chr19_41403149	926236	0.0105357	-1.08412	0.893805	0.906172	0.95454
ENSG00000013288	MAN2B2	146	1.00371	99.5074	rs11737221	-781491	0.00264353	0.359342	0.227477	0.246542	0.513981
ENSG00000013293	SLC7A14	66	0.800885	70.6876	var_chr3_170584378	280514	0.0185428	-0.690849	0.537234	0.588176	0.785268
ENSG00000013297	CLDN11	66	0.997537	40.1308	rs58704061	289155	0.000212823	0.596701	0.00987292	0.0105705	0.0591231
ENSG00000013306	SLC25A39	215	1.05197	99.1235	rs708386	-9617	0.00114872	-0.357218	0.155864	0.155334	0.398529
ENSG00000013364	MVP	175	1.03408	77.3931	rs61978578	577245	0.00290228	-0.648474	0.24105	0.253426	0.520995
ENSG00000013374	NUB1	213	1.02388	117.18	rs386956	25278	4.65937e-08	0.538589	9.9999e-06	1.04501e-05	0.00013917
ENSG00000013375	PGM3	54	1.02218	28.0938	rs62419258	-10969	0.00325422	-1.04327	0.0949248	0.0960838	0.300175
ENSG00000013392	RWDD2A	53	1.02875	31.0482	rs2273363	397898	0.0410375	0.247719	0.770992	0.743461	0.873671
ENSG00000013441	CLK1	141	0.887906	58.4011	rs201377782	-207862	0.0165902	1.20676	0.691781	0.740079	0.871461
ENSG00000013503	POLR3B	53	0.859548	43.1432	rs17218950	-22012	0.0191295	0.910161	0.495098	0.544726	0.758123
ENSG00000013523	ANGEL1	144	1.01613	69.8518	rs2075772	-53023	0.000304143	0.378541	0.0301943	0.0312912	0.137841
ENSG00000013561	RNF14	236	0.97681	95.0304	rs72790034	-557671	0.00108084	-1.11611	0.125778	0.129884	0.359228
ENSG00000013563	DNASE1L1	117	1.0214	58.9538	rs62617809	-44	6.04322e-16	0.764312	9.9999e-06	6.34507e-14	3.77493e-12
ENSG00000013573	DDX11	126	1.00915	51.3978	rs28559720	10246	4.05847e-54	-1.20252	9.9999e-06	6.33464e-50	1.55648e-45
ENSG00000013583	HEBP1	83	0.902341	61.942	rs143567594	-670175	0.00901392	1.53444	0.454955	0.441032	0.684705
ENSG00000013588	GPRC5A	83	1.02573	58.3891	rs1051374	-76590	0.000486854	-0.41632	0.0269693	0.0312268	0.137689
ENSG00000013619	MAMLD1	25	0.948286	16.8015	rs113311895	150849	0.0196184	0.266603	0.31962	0.311259	0.577059
ENSG00000013725	CD6	212	1.02895	100.434	rs11230563	37093	3.24286e-14	-0.779639	9.9999e-06	1.3805e-11	5.6346e-10
ENSG00000013810	TACC3	262	1.02585	109.794	rs2236786	-3934	6.01145e-09	0.697375	9.9999e-06	1.55812e-06	2.49086e-05
ENSG00000014123	UFL1	40	1.00802	23.5984	rs2064947	83282	3.08227e-07	0.623624	1.99998e-05	1.09717e-05	0.000145722
ENSG00000014138	POLA2	352	0.944929	124.165	rs10633296	-36039	0.0024839	-0.472244	0.389961	0.371599	0.629737
ENSG00000014164	ZC3H3	479	0.98012	338.488	rs79860671	317574	0.00570826	1.14852	0.664474	0.699267	0.84852
ENSG00000014216	CAPN1	383	1.18338	117.449	rs1211284	-302167	0.0022844	0.391376	0.368613	0.357419	0.618461
ENSG00000014257	ACPP	77	0.942383	33.8364	rs9859988	-279864	0.01691	0.383073	0.561111	0.565421	0.771545
ENSG00000014641	MDH1	35	1.00801	20.5659	rs76204822	507782	0.0178217	-0.600611	0.40239	0.380414	0.635558
ENSG00000014824	SLC30A9	78	1.01455	49.7149	rs16853872	262	6.68242e-08	-1.4123	9.9999e-06	4.94754e-06	7.09253e-05
ENSG00000014914	MTMR11	113	0.950375	67.6161	rs1868992	-684	0.00228898	0.355268	0.154198	0.15164	0.393206
ENSG00000014919	COX15	103	1.17533	40.0983	rs2231687	-18649	0.00665739	-0.404884	0.410569	0.368459	0.627287
ENSG00000015133	CCDC88C	103	1.01241	67.5362	rs3742654	-222	3.55568e-07	0.538396	2.99997e-05	3.67781e-05	0.000435716
ENSG00000015153	YAF2	39	1.05781	21.7016	rs77940338	-132422	0.00427621	-0.450399	0.0946579	0.105339	0.318794
ENSG00000015171	ZMYND11	56	1.08871	31.1767	rs45485096	214896	0.0285955	0.853405	0.668874	0.665693	0.830045
ENSG00000015285	WAS	64	0.991853	34.1781	rs183846665	-829312	0.00674759	0.818892	0.313665	0.298267	0.565008
ENSG00000015475	BID	203	1.02396	110.28	rs2587086	-68068	1.9048e-08	-0.74641	9.9999e-06	3.6821e-06	5.44689e-05
ENSG00000015479	MATR3	60	0.97064	29.9554	rs3088052	-152627	0.00341457	0.305604	0.144286	0.134073	0.366564
ENSG00000015520	NPC1L1	172	0.898848	97.5839	var_chr7_44260399	-320516	0.0133289	0.490491	0.711268	0.693009	0.845268
ENSG00000015532	XYLT2	201	1.11686	83.0903	rs73987439	-170228	0.00389761	0.871926	0.448889	0.430486	0.677826
ENSG00000015568	RGPD5	23	0.997082	21.8687	rs11898910	386765	0.00504133	0.647917	0.096929	0.0992172	0.306534
ENSG00000015592	STMN4	139	1.01975	74.7616	rs4733040	-14734	6.54975e-07	0.594051	6.99993e-05	7.97065e-05	0.000871064
ENSG00000015676	NUDCD3	175	1.02376	87.101	rs11550029	-86358	0.000377021	0.482177	0.0387716	0.0397979	0.163842
ENSG00000016391	CHDH	96	1.07105	45.5756	rs3733081	31923	0.00143467	0.317682	0.100598	0.102363	0.313114
ENSG00000016402	IL20RA	48	0.998578	38.0431	rs28385692	116541	0.00278179	0.858231	0.11981	0.111783	0.330273
ENSG00000016602	CLCA4	106	1.02345	61.8411	rs4001061	33134	0.000173498	-0.466488	0.0142978	0.0140148	0.074279
ENSG00000016864	GLT8D1	223	1.03135	75.9129	rs12163565	-309523	0.00297552	-0.429301	0.263021	0.249564	0.516693
ENSG00000017260	ATP2C1	99	1.03728	43.9752	rs16835513	149032	0.000466407	0.538034	0.0264329	0.0292292	0.131224
ENSG00000017373	SRCIN1	170	1.00804	123.916	rs15537	-95162	0.0036115	0.59007	0.374074	0.35888	0.619819
ENSG00000017427	IGF1	78	1.08397	37.1315	rs148948607	-683940	0.00331564	-1.49209	0.150522	0.155632	0.398965
ENSG00000017483	SLC38A5	67	1.07422	47.6024	rs723119	-670599	0.0122925	0.230787	0.5	0.501258	0.728178
ENSG00000017621	MAGIX	56	1.06865	49.7735	rs2293953	-692846	0.00832466	-0.319197	0.291908	0.293867	0.560408
ENSG00000017797	RALBP1	89	1.1819	60.5238	rs329003	95312	0.0112613	-0.443226	0.461187	0.477396	0.711116
ENSG00000018189	RUFY3	114	1.01769	52.5937	rs113360877	-100916	0.000562084	-1.34141	0.0368748	0.0369888	0.155705
ENSG00000018236	CNTN1	188	1.00481	47.7414	rs7308720	-428545	0.00974783	0.46121	0.505	0.479412	0.712794
ENSG00000018280	SLC11A1	249	1.04901	137.118	rs2227251	19670	0.0366151	-0.26464	1	0.99449	0.997736
ENSG00000018408	WWTR1	99	1.04761	57.6069	rs17787953	-196436	0.0122526	0.294757	0.660131	0.633938	0.810811
ENSG00000018510	AGPS	60	1.03902	33.9011	rs34744592	351	0.00426663	-0.80064	0.153263	0.161146	0.407396
ENSG00000018607	ZNF806	116	1.07853	35.7259	rs17325719	475702	0.00845727	-0.373144	0.376866	0.367466	0.626797
ENSG00000018610	CXorf56	53	1.0233	46.0641	rs3088376	64008	9.15668e-07	-0.928958	3.99996e-05	3.92729e-05	0.000462374
ENSG00000018625	ATP1A2	213	0.979082	139.488	rs116790194	-683558	0.00418608	-0.871284	0.448889	0.436016	0.681218
ENSG00000018699	TTC27	78	1.04544	51.091	rs2273659	74763	0.000520893	0.420616	0.0284027	0.0313507	0.137951
ENSG00000018869	ZNF582	339	1.02138	156.031	rs35011777	228718	0.022405	-0.60162	0.990196	0.993511	0.997245
ENSG00000019102	VSIG2	291	1.0477	109.916	rs61908597	-734960	0.000422298	-0.629728	0.0493405	0.0567759	0.210286
ENSG00000019144	PHLDB1	230	0.97106	117.56	rs11217014	149130	0.00251551	0.350792	0.321656	0.325585	0.589735
ENSG00000019169	MARCO	72	1.06909	59.0974	rs2587701	531422	0.02098	-0.280224	0.748148	0.730747	0.866194
ENSG00000019485	PRDM11	73	1.05595	50.3986	rs141512107	-475008	0.00455611	-0.992259	0.217672	0.230126	0.496351
ENSG00000019505	SYT13	62	0.981091	43.8226	rs188195248	679016	0.00631003	-0.931772	0.289398	0.284595	0.551394
ENSG00000019549	SNAI2	11	0.973205	12.4723	rs61733121	-191943	0.113098	-0.447769	0.691781	0.681267	0.839201
ENSG00000019582	CD74	224	1.15662	86.881	rs12520516	874469	0.00792581	0.494493	0.664474	0.67089	0.832949
ENSG00000019991	HGF	25	0.961942	19.2654	rs1229502	188881	0.00930494	-0.293306	0.164495	0.16779	0.416525
ENSG00000019995	ZRANB1	73	0.990871	50.038	rs3781413	84382	0.0175661	-0.356844	0.660131	0.643491	0.816569
ENSG00000020129	NCDN	119	1.02835	63.0574	rs200365938	797031	0.00079639	-1.14665	0.070927	0.0666429	0.234501
ENSG00000020181	GPR124	57	0.856453	60.0077	rs2073351	321529	0.0358873	0.895156	0.855932	0.859063	0.932622
ENSG00000020256	ZFP64	47	1.0181	33.2378	rs2255341	-533112	0.00570182	0.282052	0.164228	0.158908	0.403719
ENSG00000020426	MNAT1	68	1.13281	47.3282	rs45545035	-676746	0.0330562	-0.834162	0.711268	0.710311	0.855458
ENSG00000020577	SAMD4A	79	1.02662	48.3632	rs79919449	847195	0.00390575	-0.515387	0.198039	0.184197	0.439648
ENSG00000020633	RUNX3	109	0.949555	72.6936	rs200800591	-857051	0.00457514	-0.998373	0.287749	0.292463	0.559187
ENSG00000020922	MRE11A	94	1.02093	54.5855	rs535801	-15027	5.18104e-16	0.836438	9.9999e-06	7.01928e-14	4.08698e-12
ENSG00000021300	PLEKHB1	162	1.01804	67.9392	rs148623329	162232	0.000248398	1.14506	0.0246161	0.0257466	0.119385
ENSG00000021355	SERPINB1	88	0.936566	52.7484	rs386915	-7976	0.00310823	0.35682	0.189139	0.181271	0.435856
ENSG00000021461	CYP3A43	325	0.954139	120.817	rs73148819	-348401	0.00249327	0.517319	0.305136	0.284966	0.551809
ENSG00000021488	SLC7A9	172	1.02791	86.9933	rs73051180	70073	9.68402e-16	-1.14335	9.9999e-06	3.36893e-13	1.78401e-11
ENSG00000021574	SPAST	100	1.07976	72.2163	rs2273665	694845	0.0161638	0.29477	0.63522	0.615117	0.798945
ENSG00000021645	NRXN3	125	1.05941	55.2373	rs117264193	-784910	0.0154805	-0.891294	0.673333	0.657973	0.825219
ENSG00000021762	OSBPL5	184	1.05176	90.1041	rs1348310	935375	0.0028876	-0.629626	0.306991	0.298029	0.564862
ENSG00000021776	AQR	66	0.981827	42.3922	rs651724	-216729	0.00633697	-0.301502	0.25964	0.248044	0.515451
ENSG00000021826	CPS1	75	1.01445	47.2997	rs111491997	65	2.25468e-07	-1.39219	9.9999e-06	1.62976e-05	0.000209769
ENSG00000022267	FHL1	30	0.92538	22.957	rs55819163	84689	0.0334679	-0.593029	0.554945	0.572104	0.775012
ENSG00000022277	RTFDC1	50	0.895751	34.5048	rs3746625	-10001	0.00819811	-0.306712	0.226966	0.20869	0.47088
ENSG00000022355	GABRA1	18	1.00087	14.0089	rs41304896	18487	0.00548776	0.341084	0.089698	0.0810357	0.267337
ENSG00000022556	NLRP2	639	1.03445	327.399	rs1059211	95241	1.95683e-09	0.795693	9.9999e-06	1.01922e-06	1.68983e-05
ENSG00000022567	SLC45A4	114	1.072	65.4737	rs307772	-171697	0.0143376	0.287916	0.583815	0.588437	0.785406
ENSG00000022840	RNF10	205	1.03127	89.6328	rs61760872	42212	3.69491e-06	1.79275	0.000469995	0.000616526	0.00529118
ENSG00000022976	ZNF839	135	0.866276	71.4701	rs710100	818563	0.00724237	0.330145	0.394531	0.44328	0.686056
ENSG00000023041	ZDHHC6	31	1.00063	21.621	rs11195943	-51858	1.87182e-09	-0.990618	9.9999e-06	6.60726e-08	1.38403e-06
ENSG00000023171	GRAMD1B	194	1.04047	57.9701	rs11825515	504830	0.00795609	0.832314	0.483254	0.468732	0.70515
ENSG00000023191	RNH1	623	0.906709	362.187	rs10794358	478246	0.00153562	0.352136	0.351916	0.353211	0.614851
ENSG00000023228	NDUFS1	81	1.01311	49.3212	rs1127566	-15565	4.49323e-07	-0.528019	3.99996e-05	3.35589e-05	0.000402036
ENSG00000023287	RB1CC1	38	1.13219	31.2873	rs143240639	-203496	0.0346735	-0.843577	0.687075	0.636616	0.812459
ENSG00000023318	ERP44	42	1.10871	17.3458	rs28623148	486885	0.0774867	-0.809444	0.893805	0.879354	0.94214
ENSG00000023330	ALAS1	222	1.10828	91.2981	rs66782572	335514	0.00314273	-0.32381	0.283708	0.242925	0.510638
ENSG00000023445	BIRC3	149	1.07637	71.6993	rs470558	478100	0.0245136	-0.466302	0.918182	0.917257	0.959767
ENSG00000023516	AKAP11	72	1.01928	47.0712	rs545602	-42949	0.000106995	-0.517705	0.0054972	0.00671478	0.0408894
ENSG00000023572	GLRX2	20	1.00845	13.9412	rs10737621	15620	0.000407121	-0.403317	0.00623957	0.00678513	0.0412157
ENSG00000023608	SNAPC1	35	0.960515	32.0211	rs2230499	-371107	0.00501173	0.42457	0.136671	0.132892	0.364764
ENSG00000023697	DERA	45	0.931081	32.3571	rs185593842	170	0.0111862	-1.14416	0.299703	0.30566	0.571816
ENSG00000023734	STRAP	46	1.04369	35.432	rs11056357	-772967	0.0108834	1.30065	0.297935	0.307988	0.573431
ENSG00000023839	ABCC2	104	0.984444	56.796	var_chr10_101124187	-418303	0.0022397	-1.12764	0.16343	0.156163	0.399488
ENSG00000023892	DEF6	143	0.968701	64.6552	rs2228265	-11622	0.0210453	-0.531539	0.827869	0.819875	0.912618
ENSG00000023902	PLEKHO1	159	1.04492	64.3471	rs1122967	137464	0.00165751	0.309544	0.160572	0.156291	0.399544
ENSG00000023909	GCLM	90	1.01736	47.0207	rs7515191	-7870	4.02329e-08	-0.564717	9.9999e-06	3.31799e-06	4.95902e-05
ENSG00000024048	UBR2	231	1.10228	122.83	rs146531157	361453	0.00445906	-1.05213	0.523316	0.47281	0.707836
ENSG00000024422	EHD2	344	1.0184	189.71	rs28384119	28474	0.000157072	-0.562902	0.0331148	0.0350958	0.149894
ENSG00000024526	DEPDC1	24	1.02402	16.9909	rs1924542	-19469	0.0206296	-0.260006	0.304217	0.275794	0.543186
ENSG00000024862	CCDC28A	76	1.00962	45.6481	rs3763185	11941	9.19327e-05	0.464172	0.00425819	0.00503371	0.0320423
ENSG00000025039	RRAGD	96	1.25164	30.3517	rs199771491	-232010	0.0152285	1.03809	0.60479	0.534204	0.75104
ENSG00000025156	HSF2	32	0.989504	21.5156	rs2277107	47539	0.00403609	-0.361695	0.133421	0.127016	0.354447
ENSG00000025293	PHF20	170	1.01224	80.5948	rs142274713	-224644	0.00298983	-1.07285	0.217204	0.207353	0.469184
ENSG00000025423	HSD17B6	273	1.02753	123.724	rs2277339	123	3.66726e-07	0.757034	4.99995e-05	7.53832e-05	0.000829114
ENSG00000025434	NR1H3	187	1.05662	70.6773	rs2293579	170906	0.00545215	-0.282538	0.40239	0.394443	0.6469
ENSG00000025708	TYMP	387	1.06609	99.7927	rs131813	-7317	0.00495479	-0.348375	0.608434	0.611605	0.797316
ENSG00000025770	NCAPH2	387	1.0858	252.678	rs79966207	-224238	0.0131473	-0.384701	0.926606	0.945031	0.973233
ENSG00000025772	TOMM34	193	1.02235	77.3389	rs1804644	-16911	6.57039e-05	-0.834815	0.00824019	0.00905308	0.0520822
ENSG00000025796	SEC63	42	0.92459	23.2102	rs74349975	398583	0.0198775	0.593187	0.474178	0.50222	0.728628
ENSG00000025800	KPNA6	148	0.894878	53.3637	var_chr1_33236979	663339	0.0167929	-1.10231	0.716312	0.758566	0.882467
ENSG00000026025	VIM	81	1.05672	45.4919	rs7088988	-324134	0.00621222	0.598015	0.371324	0.34926	0.611419
ENSG00000026036	RTEL1-TNFRSF6B	404	0.882519	265.148	rs41309933	20723	0.00181259	0.748388	0.34589	0.336379	0.599795
ENSG00000026103	FAS	119	1.01815	58.48	rs2234767	-1159	9.83001e-12	1.13622	9.9999e-06	1.47842e-09	4.14683e-08
ENSG00000026297	RNASET2	171	1.01735	107.897	rs35140809	926967	0.00956659	0.891205	0.643312	0.635748	0.811985
ENSG00000026508	CD44	77	1.02965	39.0075	rs7116739	83626	0.00570457	-0.322554	0.25	0.25349	0.521039
ENSG00000026559	KCNG1	80	0.953877	52.6813	rs6122878	-893478	0.0121526	-0.287874	0.454955	0.4931	0.723082
ENSG00000026652	AGPAT4	48	0.994421	35.1697	rs113134548	-113041	0.000269249	0.572701	0.010435	0.01077	0.0600748
ENSG00000026950	BTN3A1	232	1.051	79.3412	rs16891375	-218425	0.00127873	-0.576751	0.148748	0.147684	0.387225
ENSG00000027001	MIPEP	148	0.946789	81.0111	rs12866705	-141848	0.00308633	-0.363669	0.276712	0.259239	0.527385
ENSG00000027075	PRKCH	49	1.04546	29.1343	rs140425117	-910445	0.00117396	0.820897	0.043052	0.0467812	0.183006
ENSG00000027644	INSRR	262	1.0093	117.712	rs58517866	840769	0.00282539	-0.374339	0.342373	0.343388	0.606178
ENSG00000027697	IFNGR1	56	0.835832	60.978	rs13204996	-348762	0.00856899	0.476507	0.322684	0.306667	0.572316
ENSG00000027847	B4GALT7	224	0.986938	103.326	rs141664226	124227	0.00353769	0.424721	0.400794	0.409894	0.660773
ENSG00000028116	VRK2	12	1.02489	7.05323	rs1051061	182027	0.118055	-0.175627	0.567416	0.578329	0.779577
ENSG00000028137	TNFRSF1B	265	0.990115	116.11	rs201112865	680739	0.0115309	-0.4112	0.834711	0.79881	0.902837
ENSG00000028203	VEZT	115	0.923538	82.2519	rs17344738	82420	0.0100041	0.522922	0.43913	0.462786	0.700385
ENSG00000028277	POU2F2	177	0.943902	124.425	rs2231943	-762516	0.0184756	0.868733	0.848739	0.845391	0.925797
ENSG00000028310	BRD9	284	1.01987	118.524	rs73733934	-14519	0.000308601	0.726997	0.0580794	0.0562707	0.209172
ENSG00000028528	SNX1	148	1.03637	77.1911	rs2290117	24161	0.000366109	-0.377449	0.0337004	0.0343913	0.147703
ENSG00000028839	TBPL1	14	1.02027	12.4497	rs56378005	-436879	0.0114133	0.797959	0.144286	0.137731	0.371807
ENSG00000029153	ARNTL2	102	1.04339	62.6061	rs56656482	161594	0.01035	0.933207	0.548913	0.538243	0.753786
ENSG00000029363	BCLAF1	57	0.930846	52.3443	var_chr6_136589480	-21510	0.030569	-0.396625	0.814516	0.772105	0.889901
ENSG00000029364	SLC39A9	91	1.04789	62.6963	rs144771865	124240	0.000576238	1.26988	0.0357775	0.0383105	0.159601
ENSG00000029534	ANK1	97	0.973164	30.998	rs750625	-228367	0.032836	-0.275236	0.834711	0.813206	0.909986
ENSG00000029639	TFB1M	45	1.04658	26.8895	rs184103324	-487244	0.00396488	1.20361	0.111233	0.114398	0.334907
ENSG00000029725	RABEP1	320	1.03511	136.573	rs3026133	123044	1.48997e-10	0.659974	9.9999e-06	5.52709e-08	1.17887e-06
ENSG00000029993	HMGB3	49	1.01376	39.3281	rs143974284	683681	0.00155603	-1.21608	0.0564877	0.0552429	0.206476
ENSG00000030066	NUP160	163	1.07472	56.7921	rs144452249	-434191	0.00521512	1.37989	0.369963	0.352172	0.614134
ENSG00000030110	BAK1	90	1.01109	42.1141	rs2274200	77676	0.00361291	-0.318519	0.200397	0.182106	0.436667
ENSG00000030304	MUSK	119	1.04219	64.4065	rs7862044	-512471	0.0140414	0.26328	0.627329	0.610011	0.79646
ENSG00000030419	IKZF2	22	0.938913	14.1063	rs74502509	143745	0.0403125	0.680627	0.444934	0.451313	0.692124
ENSG00000030582	GRN	215	1.02986	102.08	rs5910	27174	2.33631e-06	-0.474999	0.000349997	0.000453194	0.00404925
ENSG00000031003	FAM13B	61	1.02727	30.2786	rs7713180	-418014	0.00813813	-0.28706	0.298817	0.266055	0.534374
ENSG00000031081	ARHGAP31	95	1.02371	47.9075	rs41271395	334339	0.000575787	1.57012	0.0350938	0.0374711	0.15717
ENSG00000031544	NR2E3	62	1.04672	41.7805	rs2959174	-900700	0.00988035	0.263427	0.376866	0.358959	0.619819
ENSG00000031691	CENPQ	42	1.00642	19.3331	rs2501968	28881	1.12386e-11	0.702777	9.9999e-06	6.38131e-10	1.91485e-08
ENSG00000031698	SARS	196	1.3667	65.3935	rs3215062	-270301	0.0294253	-0.236719	0.961905	0.959764	0.980636
ENSG00000031823	RANBP3	347	0.923767	267.303	rs252551	956959	0.000943466	0.41622	0.184644	0.192142	0.450742
ENSG00000032219	ARID4A	50	0.989525	35.2492	rs61748937	-159948	0.000884058	1.40513	0.035327	0.0376595	0.157772
ENSG00000032389	TSSC1	72	1.07758	37.3619	rs10170348	291994	0.0189666	0.364363	0.612121	0.626142	0.806085
ENSG00000032444	PNPLA6	508	1.01036	245.049	rs8107538	17012	8.63762e-05	-0.466382	0.0267905	0.0295469	0.132199
ENSG00000032742	IFT88	86	1.01663	53.0548	rs17055251	96827	2.31241e-09	0.769727	9.9999e-06	1.49989e-07	2.94124e-06
ENSG00000033011	ALG1	182	0.952491	134.821	rs112683515	38368	0.00484783	0.289837	0.43913	0.450314	0.691239
ENSG00000033030	ZCCHC8	202	0.958804	79.7266	rs2707067	-754151	0.0051733	-0.38929	0.365942	0.37799	0.63403
ENSG00000033050	ABCF2	224	0.956895	130.529	rs6949587	-8089	0.000960075	0.352899	0.138356	0.137643	0.371708
ENSG00000033100	CHPF2	224	1.01643	135.353	rs741064	-428847	0.000686429	0.530234	0.0980583	0.0969366	0.301767
ENSG00000033122	LRRC7	26	0.964968	20.0324	rs72671185	181	0.0619952	0.29337	0.726619	0.718559	0.860331
ENSG00000033170	FUT8	120	1.05486	42.6379	rs45512391	-888481	0.0236975	-0.407988	0.801587	0.803469	0.905634
ENSG00000033178	UBA6	67	1.00793	27.4443	rs10008910	-66727	0.0001584	0.526205	0.00518401	0.0062428	0.0385608
ENSG00000033327	GAB2	80	0.992422	40.487	rs4944202	60163	0.00222339	-0.375329	0.110746	0.112991	0.332531
ENSG00000033627	ATP6V0A1	261	0.973309	127.405	rs34516580	-523877	0.00464586	0.627574	0.495098	0.492797	0.722871
ENSG00000033800	PIAS1	86	0.995334	48.2052	rs62014646	-791031	0.00669657	0.98942	0.300595	0.335067	0.598585
ENSG00000033867	SLC4A7	34	1.10611	15.6467	rs12639265	-31292	0.0446866	0.219882	0.570621	0.551221	0.762101
ENSG00000034053	APBA2	88	0.947863	46.6746	var_chr15_28632820	-496810	0.0154021	-0.568423	0.551913	0.553232	0.763236
ENSG00000034063	UHRF1	357	0.847823	258.552	rs112290142	354248	0.00111803	0.397999	0.267905	0.273077	0.541111
ENSG00000034152	MAP2K3	47	1.10183	52.7438	rs150485558	-833149	0.0580584	-0.192233	0.926606	0.934198	0.968084
ENSG00000034239	EFCAB1	22	1.00632	16.125	rs72641628	339930	0.00149292	-1.44656	0.0264953	0.0273176	0.124785
ENSG00000034510	TMSB10	119	1.13235	54.6184	rs6751560	653324	0.00605116	0.825689	0.389961	0.360301	0.62065
ENSG00000034533	ASTE1	99	1.00719	46.5027	rs76599136	507736	0.00338387	1.10326	0.196117	0.184602	0.440203
ENSG00000034677	RNF19A	66	1.13081	43.9933	var_chr8_101719033	370586	0.0152197	-0.884141	0.551913	0.496607	0.725066
ENSG00000034693	PEX3	38	1.009	28.9638	rs3830767	12086	1.36709e-06	-0.534811	4.99995e-05	4.96529e-05	0.00057276
ENSG00000034713	GABARAPL2	121	0.978155	69.6676	var_chr16_74922040	-678210	0.00121753	1.25067	0.0986328	0.0923111	0.291873
ENSG00000035115	SH3YL1	28	1.00355	16.5788	rs7556816	-22895	9.96281e-06	0.516857	0.000229998	0.000239008	0.00231116
ENSG00000035141	FAM136A	124	1.05433	92.0524	rs4852349	-452269	0.0298459	-0.223284	0.90991	0.920817	0.961555
ENSG00000035403	VCL	104	1.00849	37.9622	var_chr10_76468056	710183	0.00728184	1.25857	0.249383	0.241744	0.508868
ENSG00000035499	DEPDC1B	26	1.13	11.5037	rs11740327	-96605	0.0846127	-0.17982	0.770992	0.751741	0.878527
ENSG00000035664	DAPK2	142	1.00033	65.149	rs920761	-149240	0.0145287	0.429419	0.660131	0.665795	0.830124
ENSG00000035681	NSMAF	28	1.01052	17.5876	rs75712986	-22612	0.000536112	-0.786265	0.00975092	0.0113177	0.0625759
ENSG00000035687	ADSS	42	0.972656	35.938	rs2168812	-838371	0.0137885	0.353547	0.359431	0.330602	0.594194
ENSG00000035862	TIMP2	272	0.986597	171.584	rs75462245	-125665	0.00598097	1.6112	0.655844	0.634771	0.81135
ENSG00000035928	RFC1	116	1.04931	55.7238	rs2276888	-88089	0.00150865	-0.323674	0.136119	0.133471	0.365609
ENSG00000036054	TBC1D23	73	0.981134	28.6149	var_chr3_100515209	535364	0.0536459	-1.44995	0.848739	0.887001	0.945655
ENSG00000036257	CUL3	55	1.01975	33.2157	rs144132079	346152	0.000143426	-1.72171	0.00517365	0.00648685	0.0397477
ENSG00000036448	MYOM2	114	1.02512	70.9098	rs2280902	83916	3.06894e-07	0.508717	3.99996e-05	3.35455e-05	0.000402036
ENSG00000036530	CYP46A1	86	0.939537	77.3371	rs117383772	-12063	0.0092047	-0.745573	0.422594	0.415615	0.665499
ENSG00000036549	ZZZ3	48	1.02604	32.0407	rs138304742	-590871	0.0296618	-0.922601	0.716312	0.713627	0.857308
ENSG00000036672	USP2	183	0.839927	115.242	var_chr11_118422414	-830023	0.0155856	0.6541	0.834711	0.842398	0.924084
ENSG00000037042	TUBG2	215	1.02279	93.9134	rs605059	-104418	1.20053e-09	-0.656719	9.9999e-06	2.54796e-07	4.78639e-06
ENSG00000037241	RPL26L1	67	0.960763	49.9721	rs142447086	-274900	0.00769369	-0.614041	0.34471	0.37017	0.628593
ENSG00000037280	FLT4	178	1.02186	111.735	rs1130379	-37019	0.00243601	-0.478993	0.223947	0.239607	0.507183
ENSG00000037474	NSUN2	38	1.00933	19.9618	rs2303707	-27873	8.95487e-39	1.14242	9.9999e-06	3.71603e-36	6.0871e-33
ENSG00000037637	FBXO42	455	1.05265	187.099	rs221052	-145928	0.000123542	-0.411487	0.0243961	0.031999	0.140001
ENSG00000037749	MFAP3	67	0.977723	42.8456	rs13186787	308302	0.00380703	-2.91868	0.175652	0.156245	0.399541
ENSG00000037757	MRI1	235	1.02003	134.427	rs6511886	-6678	3.12112e-14	-0.740459	9.9999e-06	9.41473e-12	3.94087e-10
ENSG00000037897	METTL1	149	1.01352	61.0532	rs697222	-731455	0.000154404	-0.640371	0.0136394	0.0146819	0.0770831
ENSG00000038002	AGA	22	1.00311	16.6324	rs34241758	-2244	9.87169e-10	0.786054	9.9999e-06	2.34191e-08	5.35284e-07
ENSG00000038210	PI4K2B	68	1.01956	49.7081	rs60735339	234149	0.0147661	0.53425	0.594118	0.560158	0.768532
ENSG00000038219	BOD1L1	31	0.922341	17.9274	rs144491601	-24147	0.132007	0.529624	0.926606	0.928128	0.965497
ENSG00000038274	MAT2B	15	1.00553	8.96668	rs11546512	10878	0.0895869	0.256866	0.619632	0.607127	0.795018
ENSG00000038295	TLL1	25	0.987581	30.552	rs12499704	861867	0.07189	-0.197423	0.742647	0.741268	0.872178
ENSG00000038358	EDC4	245	1.10459	58.22	rs73594554	13122	0.029696	-0.381582	0.893805	0.900242	0.951756
ENSG00000038382	TRIO	88	0.97769	46.4343	rs16903453	244824	0.000956914	-0.883801	0.0642085	0.0604697	0.219444
ENSG00000038427	VCAN	26	1.02715	17.7856	rs7724935	-414202	0.016078	-0.245756	0.295322	0.254255	0.521826
ENSG00000038532	CLEC16A	112	0.99292	90.149	rs2286975	75660	0.00679376	-0.318603	0.413934	0.414638	0.664714
ENSG00000038945	MSR1	58	1.15962	28.3784	rs80330909	990796	0.0176787	0.553378	0.526042	0.509846	0.734703
ENSG00000039068	CDH1	149	0.951321	61.4803	rs62636658	-916022	0.0085471	-0.554859	0.454955	0.441066	0.684705
ENSG00000039123	SKIV2L2	92	1.01594	47.6272	rs139320115	102736	0.000123594	0.707637	0.00658324	0.00766445	0.0455719
ENSG00000039139	DNAH5	88	1.01222	48.5936	rs1530496	-13313	6.68517e-06	-0.543789	0.000439996	0.000515811	0.00453452
ENSG00000039319	ZFYVE16	139	1.00647	70.8057	rs2544599	27775	0.000122597	-0.677257	0.0106946	0.0115506	0.063549
ENSG00000039523	FAM65A	255	0.93072	75.1988	rs371449770	-316481	0.0101085	-1.06832	0.597633	0.600743	0.792189
ENSG00000039560	RAI14	59	0.957514	34.5711	rs111951383	152309	0.00208112	0.486018	0.117442	0.10751	0.322804
ENSG00000039650	PNKP	567	1.03776	277.301	rs2290774	3868	6.05611e-05	0.434389	0.0172355	0.0205788	0.100625
ENSG00000040199	PHLPP2	154	1.02867	60.1499	rs7350856	192489	2.41281e-09	0.656605	9.9999e-06	4.5719e-07	8.18777e-06
ENSG00000040275	SPDL1	85	0.924675	117.859	rs17644580	10684	0.0104674	-0.576535	0.448889	0.4546	0.69491
ENSG00000040341	STAU2	53	1.00656	39.3996	rs28418483	-186068	0.00565962	-0.379535	0.212632	0.21226	0.474865
ENSG00000040487	PQLC2	206	1.03838	119.307	rs709682	-73483	0.00401818	0.49889	0.371324	0.348257	0.610605
ENSG00000040531	CTNS	293	1.01861	183.777	rs2235107	27698	0.000420526	-0.698986	0.0768061	0.0751236	0.254127
ENSG00000040608	RTN4R	188	1.01965	83.7034	rs2073748	-301799	0.0033588	0.337889	0.313665	0.318004	0.583067
ENSG00000040633	PHF23	472	1.04824	242.738	rs35021251	-771304	7.98183e-05	0.388381	0.0205577	0.0237911	0.112569
ENSG00000040731	CDH10	4	1.00004	3.44608	rs112758294	545667	0.118869	-0.236464	0.365942	0.364307	0.624256
ENSG00000040933	INPP4A	108	1.01034	69.5509	rs149622421	378285	0.00573055	-0.827203	0.359431	0.345075	0.607677
ENSG00000041353	RAB27B	32	0.996367	20.7632	rs9947055	-119784	0.000611056	-0.327614	0.0144596	0.0144225	0.0759647
ENSG00000041357	PSMA4	171	0.981395	95.99	rs8053	8472	0.00193451	0.33851	0.183636	0.189107	0.446582
ENSG00000041515	MYO16	30	0.885272	31.1277	rs4268614	63279	0.0220612	0.677851	0.422594	0.416693	0.666478
ENSG00000041802	LSG1	98	1.01763	53.5979	rs3821402	-23628	3.9001e-19	1.1359	9.9999e-06	8.54275e-17	7.39098e-15
ENSG00000041880	PARP3	207	1.03362	67.0273	rs1480362	-702651	0.00276137	0.476717	0.215352	0.213081	0.475749
ENSG00000041982	TNC	132	0.978891	82.4034	rs13321	-87954	0.00905745	0.284215	0.58046	0.583958	0.782827
ENSG00000041988	THAP3	139	0.994398	74.6525	rs6577583	10875	0.000281433	0.436227	0.0312114	0.0295087	0.132117
ENSG00000042062	FAM65C	84	0.964951	39.9107	rs61734269	-878581	0.0105245	-1.08128	0.442982	0.434382	0.680559
ENSG00000042088	TDP1	72	1.04012	35.0272	rs77780222	-4767	0.00200659	0.759013	0.0869191	0.089297	0.285581
ENSG00000042286	AIFM2	167	1.0223	106.206	rs10999158	13004	7.7965e-11	-0.624443	9.9999e-06	1.47387e-08	3.48551e-07
ENSG00000042317	SPATA7	77	1.00739	35.9838	rs2297129	84656	2.43969e-33	-1.18401	9.9999e-06	1.66119e-30	7.42129e-28
ENSG00000042429	MED17	109	1.0156	59.8207	rs655699	17596	3.93639e-07	0.567097	3.99996e-05	4.13729e-05	0.000484083
ENSG00000042445	RETSAT	157	1.01332	69.804	rs908302	-8711	5.23835e-10	-0.641271	9.9999e-06	9.00202e-08	1.84017e-06
ENSG00000042493	CAPG	157	1.02694	68.1845	rs908302	-72523	6.06121e-08	0.57769	9.9999e-06	8.31237e-06	0.000113091
ENSG00000042753	AP2S1	264	0.952769	168.044	var_chr19_47259734	-94516	0.00305186	-1.77023	0.391473	0.394024	0.646558
ENSG00000042781	USH2A	43	0.800858	36.5032	rs2009923	-748677	0.0246393	-0.26568	0.608434	0.611075	0.797044
ENSG00000042832	TG	121	1.00992	70.6445	rs756201	-21195	0.000322716	-0.372991	0.0318612	0.0305316	0.135487
ENSG00000042980	ADAM28	67	1.03625	42.0797	rs6996616	19497	0.0155456	-0.442175	0.448889	0.458943	0.698204
ENSG00000043093	DCUN1D1	57	1.00455	28.2804	rs12632177	352856	0.0427273	-0.534809	0.848739	0.81399	0.910506
ENSG00000043143	PHF15	61	0.965504	52.7247	rs7718271	508589	0.026579	-0.712757	0.721429	0.709665	0.855129
ENSG00000043355	ZIC2	45	0.982201	29.2714	rs201589285	-442356	0.0131286	1.05317	0.362007	0.348289	0.610618
ENSG00000043462	LCP2	76	0.995909	44.0718	rs10076544	184830	0.028293	0.468946	0.789062	0.806158	0.906923
ENSG00000043514	TRIT1	203	1.02712	105.329	rs3134614	13870	3.3696e-06	-0.669309	0.000429996	0.000506916	0.00446752
ENSG00000043591	ADRB1	137	1.01128	72.4179	rs11599399	-423496	0.00211648	-0.632251	0.196498	0.192499	0.450767
ENSG00000044090	CUL7	216	1.0693	87.0755	rs6933124	88371	0.00137862	-0.533333	0.144907	0.153916	0.396396
ENSG00000044115	CTNNA1	85	1.06993	37.8707	rs1059110	319889	0.0116222	-0.295544	0.487923	0.455863	0.695758
ENSG00000044446	PHKA2	37	1.01727	21.9658	var_chrX_19024396	21679	0.0386632	1.05951	0.655844	0.660174	0.826892
ENSG00000044459	CNTLN	31	1.00563	23.2609	rs12376938	138897	1.07597e-05	0.454367	0.000279997	0.000324196	0.00303229
ENSG00000044524	EPHA3	15	0.964601	7.16962	rs17801309	364989	0.0115617	0.437601	0.0918182	0.0917706	0.291066
ENSG00000044574	HSPA5	58	1.00564	30.4821	rs35811664	-20835	0.00231639	-0.299091	0.0785381	0.0840447	0.274208
ENSG00000046604	DSG2	125	0.919242	60.6897	rs3786308	894957	0.0128263	0.49288	0.643312	0.648287	0.819485
ENSG00000046647	GEMIN8	12	0.970598	11.0419	rs147747691	879045	0.109426	-0.524402	0.63522	0.673331	0.834355
ENSG00000046651	OFD1	19	1.01266	15.7253	rs45444598	-18764	0.00310467	-1.00662	0.0485577	0.0475145	0.185226
ENSG00000046653	GPM6B	12	1.15882	13.2162	rs144401718	-170638	0.126513	0.325677	0.776923	0.76904	0.888266
ENSG00000046889	PREX2	54	1.00611	30.785	rs1529819	148010	2.73548e-05	-0.427051	0.000789992	0.000968481	0.00786923
ENSG00000047056	WDR37	65	1.01347	37.0186	rs12357207	-24769	1.17874e-05	-0.484105	0.000459995	0.000621315	0.00532363
ENSG00000047188	YTHDC2	80	1.00624	31.8347	rs1132528	79632	2.59482e-21	0.832313	9.9999e-06	5.48613e-19	6.24073e-17
ENSG00000047230	CTPS2	8	1.00003	7.50181	rs5969783	116705	0.0221378	-1.05205	0.193858	0.173412	0.424771
ENSG00000047249	ATP6V1H	33	1.00361	18.1978	rs6991513	-10581	8.62732e-07	0.561476	4.99995e-05	2.22345e-05	0.00027648
ENSG00000047315	POLR2B	97	1.01713	39.6999	rs61978622	-627920	0.00157331	-1.42887	0.0853041	0.0818566	0.269106
ENSG00000047346	FAM214A	61	0.984546	39.3891	rs12915981	-100582	0.00513092	0.330343	0.202	0.199206	0.458863
ENSG00000047365	ARAP2	23	0.846821	19.29	rs13148785	-93548	0.0386283	0.350201	0.5	0.549055	0.760604
ENSG00000047410	TPR	77	1.03988	35.9966	var_chr1_185953293	-391533	0.00496993	-1.40627	0.183303	0.181894	0.436372
ENSG00000047457	CP	73	0.971517	59.5273	rs17847023	-9625	0.0010218	-0.663902	0.0618494	0.0668706	0.23502
ENSG00000047578	KIAA0556	85	1.03674	46.6087	rs17855750	953773	0.000379096	1.13116	0.0217158	0.0239327	0.113062
ENSG00000047579	DTNBP1	44	1.02261	29.4837	rs6926401	-77281	0.000779339	0.664216	0.02525	0.0274978	0.125329
ENSG00000047597	XK	24	0.975927	17.56	rs112264839	637056	0.0021302	-0.800978	0.0394377	0.0413809	0.168619
ENSG00000047617	ANO2	216	1.01854	113.383	rs6416321	-1122	8.88593e-06	-0.497335	0.0011892	0.00148239	0.0113329
ENSG00000047621	C12orf4	118	1.03253	68.5849	rs2240760	146676	0.000204671	-0.421396	0.0163193	0.0175286	0.0888581
ENSG00000047634	SCML1	17	0.95922	12.3348	rs3213544	586445	0.0455151	0.215465	0.433476	0.429133	0.676802
ENSG00000047644	WWC3	24	1.02259	19.9835	rs200945763	48024	0.00210435	0.940314	0.047619	0.0500028	0.19175
ENSG00000047648	ARHGAP6	14	0.985629	10.251	rs200163085	-367547	0.0026491	-1.17583	0.030303	0.0319874	0.139975
ENSG00000047662	FAM184B	52	0.989479	25.5657	rs4698628	-174516	0.000431579	-0.39315	0.0157443	0.0157222	0.0812942
ENSG00000047849	MAP4	147	0.901222	73.189	rs115093876	-593230	0.0340606	-0.883062	0.90991	0.917657	0.959802
ENSG00000047932	GOPC	97	1.01818	48.2915	rs2243379	-199230	1.72977e-05	0.397296	0.00116095	0.00134083	0.0104093
ENSG00000047936	ROS1	110	1.01855	52.9719	rs1998206	-21571	3.46594e-06	0.789877	0.000369996	0.000332933	0.00309867
ENSG00000048028	USP28	109	1.04627	58.1032	rs61995944	-181055	0.000897834	1.1219	0.065627	0.0666816	0.234531
ENSG00000048052	HDAC9	24	0.937934	19.4786	rs1178127	640770	0.0346747	-0.277694	0.469767	0.472292	0.707533
ENSG00000048140	TSPAN17	211	1.02042	98.2674	rs13182989	7202	3.35903e-08	0.615377	9.9999e-06	6.66964e-06	9.32194e-05
ENSG00000048162	NOP16	175	0.961356	120.942	rs143365599	498396	0.0127308	0.942705	0.691781	0.696044	0.846868
ENSG00000048342	CC2D2A	89	1.01439	49.7712	rs13121363	97502	2.12811e-12	-0.772969	9.9999e-06	3.00098e-10	9.53908e-09
ENSG00000048392	RRM2B	56	0.993946	35.6896	rs62527602	894214	0.00135775	1.17091	0.0594118	0.0533227	0.201258
ENSG00000048405	ZNF800	50	1.02578	35.5399	rs3735643	152214	0.000398222	0.381225	0.0150298	0.0161664	0.0830702
ENSG00000048471	SNX29	98	1.01763	73.8683	rs16958654	-197437	0.00304736	0.505047	0.194981	0.20209	0.462514
ENSG00000048540	LMO3	23	1.15743	26.4542	rs76688635	-963455	0.0832122	1.01662	0.827869	0.812922	0.909897
ENSG00000048544	MRPS10	202	1.02409	105.323	rs9471809	-40	1.44909e-07	0.720466	1.99998e-05	2.41085e-05	0.000297673
ENSG00000048545	GUCA1A	203	1.00591	100.169	rs1467448	23153	0.000835673	0.725418	0.118824	0.108592	0.324916
ENSG00000048649	RSF1	144	1.04717	58.1611	rs34236021	-736042	0.00256226	1.55079	0.197652	0.199459	0.458929
ENSG00000048707	VPS13D	260	1.02388	104.45	rs4845898	49494	2.00502e-06	-0.538233	0.000289997	0.000359097	0.00330587
ENSG00000048740	CELF2	54	1.05698	50.5188	rs41291247	252369	0.023329	0.78258	0.594118	0.588006	0.785126
ENSG00000048828	FAM120A	128	0.897328	125.731	rs36081907	-133475	0.0115727	0.387813	0.58046	0.581741	0.781384
ENSG00000048991	R3HDM1	73	0.871186	27.0463	rs1050115	222791	0.0710824	-0.204095	0.87069	0.882599	0.943623
ENSG00000049089	COL9A2	207	1.12679	110.445	var_chr1_40954733	171244	0.00178877	1.31457	0.222958	0.226195	0.491448
ENSG00000049130	KITLG	37	0.985192	23.6849	rs117122459	-492997	0.0042676	1.10462	0.104016	0.10599	0.320251
ENSG00000049167	ERCC8	27	1.00603	17.2662	rs4647100	-40236	0.00238011	-0.33681	0.045475	0.0441839	0.176168
ENSG00000049192	ADAMTS6	49	0.82339	47.4704	rs140062546	-707131	0.0534615	-0.213699	0.808	0.850757	0.928431
ENSG00000049239	H6PD	88	1.01541	56.9573	rs7524046	12169	1.78653e-05	-0.548226	0.00134618	0.00134479	0.0104368
ENSG00000049245	VAMP3	77	1.01784	45.7595	rs41278972	584352	0.00345363	-0.583831	0.184307	0.177657	0.430622
ENSG00000049246	PER3	77	0.931979	48.1013	rs149831242	540257	0.00657245	1.14607	0.294461	0.308112	0.573434
ENSG00000049247	UTS2	76	1.10016	33.1968	rs138900295	-100933	0.0506901	0.761238	0.901786	0.902348	0.952552
ENSG00000049283	EPN3	197	1.08652	76.043	rs149893296	4551	0.00429608	-0.613902	0.469767	0.450954	0.691789
ENSG00000049323	LTBP1	80	0.828459	69.2342	rs12468099	316379	0.00702257	0.289409	0.297059	0.314209	0.579648
ENSG00000049449	RCN1	49	0.973858	27.6063	rs11395846	871197	0.00417834	0.746713	0.145954	0.151566	0.393089
ENSG00000049540	ELN	112	0.826745	123.533	rs183981056	-709335	0.0196735	-0.992466	0.759398	0.788468	0.89771
ENSG00000049541	RFC2	114	1.22559	63.9227	rs73134914	-819554	0.0250478	-0.879361	0.885965	0.873247	0.940341
ENSG00000049618	ARID1B	19	0.957008	16.122	rs4870405	-823373	0.0141146	0.262269	0.196881	0.200708	0.46051
ENSG00000049656	CLPTM1L	233	1.08878	121.473	rs28629853	-229239	0.00215759	-0.982936	0.273713	0.25383	0.521283
ENSG00000049759	NEDD4L	80	0.825431	57.5478	rs9958735	535580	0.0361724	-0.221399	0.748148	0.773141	0.890485
ENSG00000049768	FOXP3	59	1.08419	47.5265	rs3027482	-298233	0.0165245	1.21154	0.534392	0.537706	0.753411
ENSG00000049769	PPP1R3F	59	1.00342	50.6195	rs146047424	-707283	0.00161846	-0.941594	0.0713781	0.0670383	0.235311
ENSG00000049860	HEXB	91	1.03056	41.2414	rs442425	-4603	0.000596736	-0.421341	0.0326333	0.0365675	0.154406
ENSG00000049883	PTCD2	80	0.995616	48.59	rs7444180	-684193	0.00272923	-0.553195	0.120381	0.127408	0.355057
ENSG00000050030	KIAA2022	13	0.979799	15.2956	rs5981831	349162	0.160947	-0.404607	0.878261	0.88449	0.944797
ENSG00000050130	JKAMP	92	1.01817	43.1552	rs12465	623377	0.0028054	0.506474	0.136486	0.13461	0.367215
ENSG00000050165	DKK3	61	0.989504	40.7041	rs3206824	-45256	0.00110813	-0.456737	0.054802	0.054295	0.203957
ENSG00000050327	ARHGEF5	89	1.08367	50.4509	rs11769847	44216	0.00160055	0.336714	0.0834711	0.0901902	0.287278
ENSG00000050344	NFE2L3	44	0.85617	37.4453	rs3216928	-925292	0.0333341	-0.348011	0.60119	0.635299	0.811643
ENSG00000050393	CCDC90A	46	1.01016	36.5428	rs6922822	-20757	0.00402286	0.359627	0.150074	0.126502	0.353721
ENSG00000050405	LIMA1	150	1.10112	53.1765	rs34413582	780343	0.00948616	-0.753556	0.577143	0.571123	0.774526
ENSG00000050426	LETMD1	147	1.01699	69.2853	rs141832341	-87054	4.77321e-07	0.652123	3.99996e-05	5.38917e-05	0.000615322
ENSG00000050438	SLC4A8	198	1.02461	90.6835	rs6580835	67409	6.58761e-14	0.727699	9.9999e-06	1.62861e-11	6.53866e-10
ENSG00000050555	LAMC3	190	0.985379	104.636	rs869457	39981	0.00126666	0.38827	0.160828	0.167961	0.416781
ENSG00000050628	PTGER3	27	1.00459	21.0073	rs1536537	-178622	5.21967e-05	-0.419033	0.00107568	0.00125763	0.00984429
ENSG00000050730	TNIP3	87	0.794627	63.2464	rs34507256	682772	0.0172737	1.21533	0.660131	0.674679	0.835174
ENSG00000050748	MAPK9	218	1.01243	116.859	rs1035411	10419	6.74253e-05	-0.436527	0.0108637	0.0106573	0.0595544
ENSG00000050767	COL23A1	199	1.26123	112.751	var_chr5_178412714	395157	0.00513913	0.743108	0.5	0.494312	0.72365
ENSG00000050820	BCAR1	129	0.979666	111.103	rs16963331	146528	0.00406927	-1.67933	0.279006	0.261119	0.529151
ENSG00000051009	FAM160A2	462	1.1111	154.846	rs1995158	-689912	0.00644874	-0.344674	0.759398	0.777913	0.893163
ENSG00000051108	HERPUD1	267	1.00117	141.21	rs37024	110	0.00158835	0.330696	0.242206	0.249309	0.516693
ENSG00000051128	HOMER3	309	1.03312	130.912	rs59327775	738107	0.004375	-0.620119	0.507538	0.496812	0.725193
ENSG00000051180	RAD51	239	1.04456	83.9697	rs686038	204016	0.009918	-0.661827	0.765152	0.759572	0.883309
ENSG00000051341	POLQ	114	1.01549	57.1064	rs1381057	-109880	1.12433e-13	-0.748481	9.9999e-06	2.04804e-11	7.98768e-10
ENSG00000051382	PIK3CB	72	1.02138	33.4011	rs111772598	-572325	0.00201555	-0.960008	0.0793401	0.0862096	0.278901
ENSG00000051523	CYBA	400	1.01859	190.618	rs76793093	628602	0.00123776	-1.11884	0.253769	0.252411	0.52002
ENSG00000051596	THOC3	123	0.964728	55.5064	rs200276266	68530	0.00347405	-0.503562	0.253133	0.249519	0.516693
ENSG00000051620	HEBP2	76	1.01109	44.9945	rs3734301	-79441	3.36821e-07	-1.00428	2.99997e-05	2.19502e-05	0.000273252
ENSG00000051825	MPHOSPH9	224	1.05512	74.5266	rs61388686	82311	0.000552353	-0.363633	0.0775134	0.0754301	0.254902
ENSG00000052126	PLEKHA5	33	0.994659	19.7908	rs7133666	-838840	0.000787389	0.6829	0.0205326	0.0207771	0.101421
ENSG00000052344	PRSS8	202	0.976962	82.5629	rs8049108	-770598	0.00317738	-0.306494	0.372694	0.363055	0.623325
ENSG00000052723	SIKE1	74	0.941553	52.0643	rs7537232	-39251	0.0167417	-0.300216	0.583815	0.573354	0.776064
ENSG00000052749	RRP12	157	1.02414	76.3576	rs10882907	-35340	2.10654e-08	0.574712	1.99998e-05	3.18698e-06	4.77192e-05
ENSG00000052795	FNIP2	27	1.05565	20.0451	rs61748171	570105	0.00554076	-0.828203	0.130491	0.118837	0.342361
ENSG00000052802	MSMO1	21	0.960994	21.5278	rs80130536	661889	0.0762118	0.418466	0.848739	0.818717	0.912411
ENSG00000052841	TTC17	56	1.01462	46.9433	rs3740878	877319	0.0273433	-0.302234	0.583815	0.612116	0.7975
ENSG00000052850	ALX4	86	1.016	56.1144	rs3740878	-73915	5.73937e-08	-0.722863	9.9999e-06	4.32417e-06	6.30185e-05
ENSG00000053108	FSTL4	96	1.08372	56.4761	rs329304	949573	0.00225636	0.308514	0.113356	0.126132	0.353416
ENSG00000053254	FOXN3	73	1.00005	31.8619	rs12437204	217941	0.00275227	0.363069	0.116226	0.122691	0.348257
ENSG00000053328	METTL24	126	1.04405	47.7421	rs35697832	34729	0.0145004	0.402086	0.655844	0.639466	0.814152
ENSG00000053371	AKR7A2	206	0.99503	101.571	var_chr1_19638642	1	0.00650016	-0.679207	0.537234	0.535508	0.751927
ENSG00000053372	MRTO4	206	1.02162	92.0886	rs735026	3192	6.89135e-17	-0.891112	9.9999e-06	2.71995e-14	1.72247e-12
ENSG00000053438	NNAT	124	0.939155	119.721	rs5741809	806408	0.00931936	1.07947	0.577143	0.59439	0.788807
ENSG00000053501	USE1	393	0.984569	342.99	rs55910163	668479	0.0103837	-0.34084	0.95283	0.940278	0.970738
ENSG00000053524	MCF2L2	168	1.0399	154.857	rs34947519	878739	0.0140551	-1.25116	0.776923	0.755703	0.880853
ENSG00000053702	NRIP2	131	1.01467	75.0493	rs11062370	-7413	1.596e-05	-0.60515	0.00150542	0.00170596	0.0127874
ENSG00000053747	LAMA3	86	1.02368	57.6608	rs7227168	-756034	0.0257882	-0.325112	0.855932	0.813013	0.909897
ENSG00000053770	AP5M1	54	0.91012	52.7705	rs35759976	19936	0.0166134	0.441754	0.540107	0.540509	0.7555
ENSG00000053900	ANAPC4	72	1.01656	49.1189	rs10023139	25717	6.77606e-12	0.694465	9.9999e-06	5.81326e-10	1.76343e-08
ENSG00000053918	KCNQ1	270	1.18749	158.331	var_chr11_1491298	-974617	0.00525344	2.81466	0.597633	0.574261	0.776774
ENSG00000054116	TRAPPC3	91	1.01889	48.6544	rs41308341	-307979	5.46226e-05	-1.09355	0.00323128	0.00336522	0.0227411
ENSG00000054118	THRAP3	87	0.871591	79.7304	rs7537203	-464070	0.0205023	-0.313069	0.643312	0.631549	0.809069
ENSG00000054148	PHPT1	493	1.02509	166.452	rs140946801	-906236	0.00200003	-0.374341	0.457014	0.435657	0.680993
ENSG00000054179	ENTPD2	480	1.00006	156.894	rs7020732	298645	0.00124512	0.535795	0.306991	0.299668	0.56657
ENSG00000054219	LY75	104	1.02111	47.4757	rs2162500	-52616	1.79282e-12	0.702013	9.9999e-06	2.99452e-10	9.53087e-09
ENSG00000054267	ARID4B	100	0.95314	69.1581	rs8722	-747285	0.0149642	0.309584	0.543011	0.560694	0.768876
ENSG00000054277	OPN3	41	0.934809	33.7019	rs61825636	-128449	0.0441439	0.734955	0.789062	0.801353	0.904458
ENSG00000054282	SDCCAG8	21	1.03559	21.6215	rs148125417	-99710	0.0196993	-0.617004	0.325806	0.319083	0.583869
ENSG00000054356	PTPRN	266	0.9945	92.7551	rs13023533	239648	0.00364746	-0.313861	0.400794	0.416931	0.666606
ENSG00000054392	HHAT	85	1.00606	47.0427	rs11119469	34681	0.00130321	-0.535346	0.0667548	0.0678474	0.23734
ENSG00000054523	KIF1B	157	1.07911	57.5108	rs11589267	-488308	0.00677246	-0.289633	0.433476	0.40356	0.65511
ENSG00000054598	FOXC1	24	0.974929	20.4703	rs17756886	-980649	0.0612515	-0.258797	0.706294	0.675582	0.835767
ENSG00000054611	TBC1D22A	167	1.11844	90.2646	rs62226057	-790389	0.0128733	-0.271375	0.765152	0.729347	0.865404
ENSG00000054654	SYNE2	159	1.05091	57.1632	rs2275018	56301	0.00118769	0.342181	0.11981	0.110114	0.327437
ENSG00000054690	PLEKHH1	89	1.09808	57.6296	rs11547225	66930	0.0659103	-0.213134	0.971154	0.977808	0.989161
ENSG00000054793	ATP9A	62	0.921216	32.294	rs6013022	-937846	0.0370323	0.443544	0.753731	0.741476	0.872235
ENSG00000054803	CBLN4	32	0.890991	15.8991	rs2273535	381012	0.0464158	-0.268453	0.520619	0.542072	0.756217
ENSG00000054965	FAM168A	163	0.978006	80.2922	rs371463991	-208958	0.00560458	1.14723	0.474178	0.464797	0.702169
ENSG00000054967	RELT	162	1.0238	66.7965	rs3741149	-66226	3.46781e-06	0.826129	0.000299997	0.000483325	0.00428728
ENSG00000054983	GALC	72	1.06185	26.1567	rs12888666	-28112	0.0066006	0.286275	0.226966	0.221942	0.485993
ENSG00000055044	NOP58	125	1.15817	50.5898	rs55702519	-453177	0.00995075	-0.775989	0.543011	0.52247	0.743483
ENSG00000055070	SZRD1	455	1.10273	127.941	rs367906941	406183	0.00132718	-1.25041	0.287749	0.293536	0.560152
ENSG00000055118	KCNH2	209	0.964643	93.9167	rs35859353	91780	0.00805696	1.03609	0.655844	0.65671	0.825006
ENSG00000055130	CUL1	85	0.923819	54.8928	rs10240482	-720059	0.00693444	0.530587	0.332237	0.315868	0.581189
ENSG00000055147	FAM114A2	67	1.01293	37.535	rs1057772	-45972	1.77718e-22	-0.932324	9.9999e-06	2.84061e-20	3.94331e-18
ENSG00000055163	CYFIP2	84	0.930166	59.528	rs12656549	67980	0.0118268	-0.29331	0.540107	0.524627	0.744858
ENSG00000055208	TAB2	87	1.02109	48.6968	rs237025	181912	0.000231308	-0.358788	0.0118879	0.0132908	0.0711943
ENSG00000055211	GINM1	76	0.969288	32.3225	rs2151910	323692	0.00885307	0.388169	0.326861	0.3285	0.592061
ENSG00000055332	EIF2AK2	109	1.04147	60.493	rs11569758	18164	0.00437166	0.280271	0.221007	0.200697	0.46051
ENSG00000055483	USP36	271	1.01864	149.026	rs2279308	-42543	3.16857e-15	-0.753991	9.9999e-06	1.46059e-12	6.84888e-11
ENSG00000055609	MLL3	59	1.03685	45.3696	rs73727199	-999605	0.00134056	1.35817	0.0508304	0.0532778	0.201181
ENSG00000055732	MCOLN3	117	1.01288	62.4727	rs632545	-92122	1.34307e-10	-0.643376	9.9999e-06	1.98441e-08	4.6086e-07
ENSG00000055813	CCDC85A	68	1.10516	27.1382	rs6545508	-595262	0.102955	0.238672	0.980583	0.983457	0.991772
ENSG00000055917	PUM2	80	0.97502	36.2661	rs6741091	-416713	0.0188247	-0.260549	0.63522	0.628938	0.80774
ENSG00000055950	MRPL43	132	1.06841	74.9483	rs139589435	-460895	0.0168777	0.742209	0.795276	0.79073	0.898909
ENSG00000055955	ITIH4	234	1.0301	80.6344	rs4687657	-12958	1.9886e-18	0.902648	9.9999e-06	1.28198e-15	9.48781e-14
ENSG00000056050	C4orf27	44	1.00166	23.6092	rs11540095	-112	2.79734e-05	0.512209	0.00098999	0.00105265	0.00846357
ENSG00000056097	ZFR	60	1.03333	42.0816	rs1051489	-44602	0.036954	0.230891	0.789062	0.802651	0.905174
ENSG00000056277	ZNF280C	33	1.17044	20.1175	rs150153073	-518487	0.0434268	0.599593	0.726619	0.709725	0.855129
ENSG00000056291	NPFFR2	27	1.03699	22.1626	rs1453458	-471659	0.00126776	0.561507	0.0320737	0.0319219	0.139838
ENSG00000056487	PHF21B	139	0.874595	56.2718	rs135388	-724269	0.0381659	0.231129	0.95283	0.938126	0.970057
ENSG00000056558	TRAF1	104	1.01762	48.6066	rs2416805	-14970	2.35319e-11	-0.694427	9.9999e-06	3.13347e-09	8.30555e-08
ENSG00000056586	RC3H2	135	0.939757	66.9743	rs41277130	-51185	0.00260341	-1.02179	0.243961	0.229754	0.495928
ENSG00000056661	PCGF2	186	1.04919	110.998	rs228249	56599	0.00223824	-0.343503	0.270777	0.253005	0.520681
ENSG00000056736	IL17RB	97	0.895936	65.2775	rs2070617	-122559	0.0059449	0.498214	0.355634	0.326234	0.590229
ENSG00000056972	TRAF3IP2	85	1.02618	43.4387	rs201964404	88071	0.00038237	1.62796	0.0216228	0.0204483	0.100127
ENSG00000056998	GYG2	99	0.95044	53.2696	var_chrX_2936682	189852	0.00702527	1.30397	0.31761	0.33116	0.594371
ENSG00000057019	DCBLD2	69	1.14588	36.7016	rs3772100	-119454	0.00567275	0.360435	0.223451	0.242844	0.510604
ENSG00000057252	SOAT1	139	1.02754	59.1686	rs3753527	56654	6.28364e-06	0.460436	0.000529995	0.00068024	0.00575755
ENSG00000057294	PKP2	62	0.979548	26.6186	rs3759301	-914334	0.17082	-0.262519	1	0.995918	0.99849
ENSG00000057468	MSH4	50	1.01188	22.781	rs1146636	-9881	1.33147e-15	-0.789074	9.9999e-06	1.01667e-13	5.79596e-12
ENSG00000057593	F7	144	1.00964	73.6779	rs193135415	742629	0.00125597	-1.52724	0.124538	0.124751	0.351096
ENSG00000057608	GDI2	195	1.02087	95.5193	rs1129614	-76010	1.79793e-06	-0.643287	0.000119999	0.000273188	0.00260175
ENSG00000057657	PRDM1	54	0.86933	22.7706	rs9486499	817097	0.106963	-0.332188	0.971154	0.970739	0.986518
ENSG00000057663	ATG5	50	0.979461	34.8565	rs2185379	-237414	0.0128975	-0.670885	0.399209	0.403685	0.65511
ENSG00000057704	TMCC3	79	1.0039	48.4752	rs3747553	-68540	0.000237403	0.388087	0.0155912	0.0152289	0.0792399
ENSG00000057757	PITHD1	148	1.03094	82.7407	rs6691722	568970	0.00107559	0.32483	0.0877498	0.0941532	0.29595
ENSG00000057935	MTA3	46	0.966807	32.5884	rs2278586	268391	0.00414703	-0.375277	0.123775	0.117174	0.339474
ENSG00000058056	USP13	57	1.01499	37.2233	rs2276803	610	3.94842e-08	-0.693107	9.9999e-06	2.23486e-06	3.44281e-05
ENSG00000058063	ATP11B	43	1.10649	25.0086	rs12632177	545309	0.0110984	0.672985	0.297059	0.276048	0.543405
ENSG00000058085	LAMC2	100	0.988733	48.2521	rs2274980	29242	0.00125033	-0.419792	0.0727142	0.0715832	0.246203
ENSG00000058091	CDK14	44	1.05699	15.5384	rs13245039	-189056	0.00819036	-0.517324	0.209979	0.205349	0.46654
ENSG00000058262	SEC61A1	82	0.981427	45.1156	rs1573858	435375	0.00207509	-0.332843	0.114642	0.111075	0.329219
ENSG00000058272	PPP1R12A	79	0.958642	44.2162	rs61729287	549069	0.0167478	-0.740949	0.492683	0.501598	0.728457
ENSG00000058335	RASGRF1	140	1.02703	94.6504	rs2289702	-145823	0.0615297	0.340472	1	0.996619	0.998563
ENSG00000058404	CAMK2B	182	1.13943	93.2379	rs117271190	745983	0.0140729	-1.00697	0.808	0.793274	0.899904
ENSG00000058453	CROCC	425	1.03115	172.735	var_chr1_17084497	-137736	2.69862e-07	2.12468	6.99993e-05	9.58853e-05	0.00102927
ENSG00000058600	POLR3E	89	0.959658	60.6063	rs35682499	617780	0.00217987	-0.450245	0.155624	0.145687	0.384457
ENSG00000058668	ATP2B4	176	1.04547	123.814	rs45492294	624131	0.00235177	-0.481806	0.213531	0.210645	0.473018
ENSG00000058673	ZC3H11A	167	0.92846	94.9288	rs41264257	-56011	0.00964086	-1.50475	0.597633	0.604455	0.79351
ENSG00000058729	RIOK2	98	1.01951	34.9456	rs2548319	-6100	0.000218464	0.413148	0.0122424	0.013227	0.0709453
ENSG00000058799	YIPF1	177	1.0326	92.97	rs12140585	-672487	0.00491516	0.319586	0.480952	0.460636	0.69935
ENSG00000058804	TMEM48	177	1.06736	108.299	rs612711	381840	0.000977611	0.351631	0.104663	0.110256	0.327636
ENSG00000058866	DGKG	99	0.989473	69.2372	rs28945068	879268	0.000506109	1.47994	0.0405297	0.0393399	0.162594
ENSG00000059122	FLYWCH1	429	1.02938	194.363	rs9928222	24384	2.00707e-31	-1.04094	9.9999e-06	4.36591e-28	1.46952e-25
ENSG00000059145	UNKL	872	0.930667	385.774	rs2072989	353927	0.00241043	-0.372498	0.60479	0.588686	0.785565
ENSG00000059377	TBXAS1	127	0.984949	65.005	rs74938974	568160	0.00129893	1.44454	0.144492	0.124159	0.350037
ENSG00000059378	PARP12	99	0.973683	65.1459	rs6952940	-111082	0.0141309	-1.45287	0.627329	0.631998	0.809467
ENSG00000059573	ALDH18A1	139	1.21823	56.8762	rs114088633	-319909	0.00762654	-1.09729	0.60119	0.558568	0.767165
ENSG00000059588	TARBP1	72	1.04343	33.7842	rs941965	-152	0.0111205	-1.29131	0.431624	0.40749	0.65867
ENSG00000059691	PET112	33	0.993078	22.0786	rs1429559	-224	5.51596e-05	-0.40158	0.00147553	0.00162189	0.0122319
ENSG00000059728	MXD1	96	1.18448	72.9054	rs6749826	-715792	0.0265989	-0.241702	0.848739	0.829268	0.917092
ENSG00000059758	CDK17	103	0.956929	73.2861	rs74823066	844852	0.00266271	-0.677512	0.148968	0.154336	0.396963
ENSG00000059769	DNAJC25	91	1.02812	51.2607	rs202192580	512318	0.000803612	2.37523	0.0374351	0.0434828	0.174236
ENSG00000059804	SLC2A3	154	0.894565	117.832	rs17728008	-103412	0.0058978	-0.305613	0.42437	0.440097	0.684363
ENSG00000059915	PSD	135	1.06622	43.5826	rs117131154	-312015	0.0197116	-0.908703	0.753731	0.727624	0.864791
ENSG00000060069	CTDP1	82	1.06145	41.6223	rs113759560	270913	0.00327676	-0.972179	0.190207	0.18765	0.444367
ENSG00000060138	CSDA	213	0.996817	91.6132	rs12370363	307600	0.00189749	-0.484313	0.208678	0.19243	0.450742
ENSG00000060140	STYK1	219	0.9649	84.2437	rs111449827	-238464	0.00575166	0.535696	0.463303	0.453412	0.693957
ENSG00000060237	WNK1	125	1.15292	50.838	rs74894801	-430174	0.0112932	-0.98015	0.651613	0.629206	0.80774
ENSG00000060339	CCAR1	150	1.10121	62.2905	rs111617068	-795809	0.00656471	0.771338	0.490291	0.47166	0.70718
ENSG00000060491	OGFR	506	1.00136	232.184	rs11696245	-7765	0.000782794	-0.363499	0.20404	0.206968	0.468745
ENSG00000060558	GNA15	381	1.1878	155.438	rs6510730	-146495	0.00338687	-0.316774	0.543011	0.550668	0.761879
ENSG00000060642	PIGV	181	1.02423	75.3013	rs41303629	-56343	2.4819e-05	-0.827426	0.00307327	0.00332909	0.0225342
ENSG00000060656	PTPRU	65	1.00232	39.7849	var_chr1_29842367	279338	0.0434795	-0.463716	0.855932	0.843043	0.924462
ENSG00000060688	SNRNP40	130	1.04647	68.0034	rs200984663	-30	0.00163743	1.29666	0.120525	0.122915	0.348677
ENSG00000060709	RIMBP2	52	0.952251	40.5266	rs201016738	753183	0.00199921	-0.311435	0.0835401	0.0775983	0.259941
ENSG00000060718	COL11A1	39	0.969674	15.0528	rs6691654	-506	0.0231648	0.969554	0.474178	0.459486	0.698543
ENSG00000060749	QSER1	100	1.0143	55.046	rs7481878	41895	4.94061e-08	-0.687556	1.99998e-05	4.64362e-06	6.72353e-05
ENSG00000060762	MPC1	151	1.01997	81.3998	rs2235295	30949	7.34506e-05	-0.450696	0.00785259	0.00882963	0.0510237
ENSG00000060971	ACAA1	159	1.08265	66.5696	rs61095322	-10609	0.00195284	-0.847592	0.191288	0.179748	0.433892
ENSG00000060982	BCAT1	32	1.00287	20.583	rs1137282	260383	0.0087592	0.340514	0.233256	0.22131	0.485432
ENSG00000061273	HDAC7	214	1.06923	73.2441	rs7306788	-49010	0.002625	0.420243	0.279778	0.283814	0.550805
ENSG00000061337	LZTS1	58	1.05354	45.9797	rs117910839	-338734	0.011727	-0.822886	0.435345	0.434741	0.680644
ENSG00000061455	PRDM6	44	1.00664	35.8948	rs2290987	-648516	0.00434984	-0.347612	0.142254	0.130973	0.361318
ENSG00000061492	WNT8A	61	0.981313	35.2925	rs11552054	728361	0.00295651	0.653949	0.105981	0.110544	0.328168
ENSG00000061656	SPAG4	170	1.20424	58.3294	rs8825	-59069	0.0268479	0.387102	0.878261	0.869592	0.938125
ENSG00000061676	NCKAP1	38	1.00409	20.5033	rs72890349	40365	0.00178116	-0.91473	0.0431624	0.0455876	0.179768
ENSG00000061794	MRPS35	85	1.03108	56.386	rs11049106	3999	0.00129956	0.339607	0.0741012	0.0751395	0.25413
ENSG00000061918	GUCY1B3	48	1.0123	26.459	rs75444899	883253	0.00503725	0.683974	0.165033	0.158592	0.403141
ENSG00000061936	SFSWAP	133	1.01662	75.2432	rs7136649	403368	0.002099	0.419116	0.192381	0.191603	0.449955
ENSG00000061938	TNK2	225	0.981353	123.623	rs1106480	286641	0.00160631	-0.493878	0.25062	0.248111	0.515488
ENSG00000061987	MON2	28	0.977562	17.9926	rs7957417	65800	0.028071	0.23474	0.450893	0.460877	0.699457
ENSG00000062038	CDH3	167	1.02486	66.3418	rs3743739	-376773	0.00857544	-0.362739	0.459091	0.450832	0.691704
ENSG00000062096	ARSF	98	1.13172	41.7892	var_chrX_2238611	-720902	0.011113	0.305202	0.487923	0.506078	0.731477
ENSG00000062194	GPBP1	41	1.16945	23.2583	rs148833159	-715954	0.0235633	0.281104	0.587209	0.552617	0.763043
ENSG00000062282	DGAT2	113	0.970472	62.6111	rs3060	31793	0.00150716	-0.516973	0.111849	0.115731	0.336823
ENSG00000062370	ZFP112	369	1.03194	182.216	rs4325673	-37872	9.34623e-08	0.629818	1.99998e-05	2.839e-05	0.000346533
ENSG00000062485	CS	261	1.08224	107.366	rs3138131	-572093	0.00250865	-1.10794	0.311728	0.316999	0.582223
ENSG00000062524	LTK	334	1.06687	104.014	var_chr15_41803628	-2458	0.000331152	1.3122	0.0558937	0.0599884	0.218334
ENSG00000062582	MRPS24	137	0.983719	66.7865	var_chr7_44098492	188999	0.0161332	-1.10729	0.789062	0.761975	0.884571
ENSG00000062598	ELMO2	178	0.975394	79.934	rs41310805	-57728	0.00244389	-1.17659	0.219565	0.232343	0.499204
ENSG00000062650	WAPAL	64	1.01491	41.6556	rs2289738	-229	0.00137276	-0.34538	0.0813205	0.0723778	0.248033
ENSG00000062716	VMP1	37	1.09149	25.6226	var_chr17_57663566	-120988	0.0273729	-1.02041	0.534392	0.541736	0.756127
ENSG00000062725	APPBP2	51	0.993145	33.4154	rs2250526	-651608	0.0183233	0.3239	0.465438	0.470377	0.70637
ENSG00000062822	POLD1	499	1.01619	238.138	rs3745539	640579	0.00197637	-0.586024	0.487923	0.480771	0.714001
ENSG00000063015	SEZ6	151	0.986314	71.3991	rs143791915	-421628	0.013892	1.26867	0.711268	0.71086	0.855993
ENSG00000063046	EIF4B	348	1.24733	102.089	rs3219199	109396	0.00665829	-0.421196	0.765152	0.729015	0.865161
ENSG00000063127	SLC6A16	543	1.02642	237.539	rs838133	-568954	4.82241e-06	0.475266	0.00181156	0.00190639	0.0140878
ENSG00000063169	GLTSCR1	328	0.926654	199.062	rs117586587	406041	0.000492097	0.980883	0.107676	0.106402	0.320746
ENSG00000063176	SPHK2	502	1.06446	249.781	rs2287835	299354	0.00719471	-0.377211	0.848739	0.874975	0.940563
ENSG00000063177	RPL18	502	1.09159	326.121	rs61745738	-121194	0.012873	-0.549908	0.980583	0.983092	0.991613
ENSG00000063180	CA11	514	1.0056	252.431	rs10500299	-427390	0.000319905	-0.393024	0.107105	0.0971126	0.302198
ENSG00000063241	ISOC2	533	1.16139	130.456	rs12460416	-103111	0.00120315	0.855224	0.388462	0.368827	0.627657
ENSG00000063244	U2AF2	496	0.909916	546.754	rs4801681	523156	0.00406865	0.329614	0.782946	0.79329	0.899904
ENSG00000063245	EPN1	493	1.00618	408.954	rs4801690	531992	0.0012711	0.324668	0.362007	0.347572	0.60997
ENSG00000063322	MED29	415	1.03468	125.228	rs181753756	548712	0.00040201	-1.36615	0.0846605	0.0946729	0.296937
ENSG00000063438	AHRR	243	1.02816	94.2278	rs10059907	-98932	1.73459e-13	1.00729	9.9999e-06	7.19169e-11	2.51719e-09
ENSG00000063587	ZNF275	114	0.993704	73.9975	rs202200283	-373615	0.00447533	0.811614	0.276712	0.268878	0.537384
ENSG00000063601	MTMR1	33	0.999991	24.5376	var_chrX_150573337	711901	0.000308319	-1.71572	0.00779983	0.0089382	0.0515541
ENSG00000063660	GPC1	306	1.00756	145.303	rs71428439	20411	6.99798e-05	-0.698511	0.0124645	0.0140326	0.0743316
ENSG00000063761	ADCK1	142	1.02311	52.8188	rs17106595	107865	0.00499131	-0.399553	0.38403	0.413138	0.663388
ENSG00000063854	HAGH	667	1.0347	251.668	rs13166	717	2.23929e-17	1.08165	9.9999e-06	3.22114e-14	1.98861e-12
ENSG00000063978	RNF4	251	1.03884	94.6377	rs2269495	280139	2.3832e-06	-0.518776	0.000229998	0.000442453	0.00396626
ENSG00000064012	CASP8	159	1.02155	72.3876	rs3769823	24828	1.88896e-12	0.726448	9.9999e-06	5.66921e-10	1.72186e-08
ENSG00000064042	LIMCH1	70	1.075	41.0306	rs16853872	631127	0.0327433	-0.57134	0.770992	0.771949	0.889901
ENSG00000064102	ASUN	104	0.98545	62.0701	rs17480784	-212683	0.0124162	0.323666	0.615854	0.586154	0.784316
ENSG00000064115	TM7SF3	109	0.96911	67.6488	rs74075111	67510	0.000400533	-0.558446	0.0359559	0.035304	0.150486
ENSG00000064199	SPA17	284	1.01742	121.588	rs145185934	204490	0.000546787	0.704784	0.0736152	0.0758018	0.255827
ENSG00000064201	TSPAN32	261	0.941461	119.43	rs62623399	-831887	0.00741419	-0.685319	0.668874	0.673031	0.83415
ENSG00000064205	WISP2	132	0.835309	94.2621	rs6073538	35778	0.0169985	-0.251168	0.691781	0.735086	0.86871
ENSG00000064225	ST3GAL6	78	1.06149	44.7584	rs1729995	-146614	0.00972004	0.280327	0.450893	0.40071	0.653064
ENSG00000064270	ATP2C2	273	1.04973	124.553	rs433293	114175	0.00132763	0.362136	0.230594	0.227192	0.492573
ENSG00000064300	NGFR	169	0.964551	98.5275	rs74676292	654155	0.00389897	-0.519627	0.372694	0.363122	0.623325
ENSG00000064309	CDON	168	1.02156	78.5139	rs3740904	-84970	4.50086e-21	0.961169	9.9999e-06	2.59124e-18	2.72091e-16
ENSG00000064313	TAF2	85	1.0161	48.5791	rs9297605	-41467	5.46591e-09	0.679009	9.9999e-06	4.93514e-07	8.79981e-06
ENSG00000064393	HIPK2	128	0.993112	82.0756	rs79970126	248543	0.00133283	-0.586756	0.0943925	0.102921	0.314029
ENSG00000064419	TNPO3	159	1.03656	74.6388	rs149330430	656094	0.000379112	-1.40318	0.0404485	0.0413227	0.168471
ENSG00000064489	MEF2BNB-MEF2B	267	0.967711	129.67	rs62135557	163355	0.000548766	-0.677505	0.0885965	0.0914551	0.290291
ENSG00000064490	RFXANK	267	1.12132	121.664	rs2228600	42793	0.00246022	0.927013	0.301493	0.321467	0.586136
ENSG00000064545	TMEM161A	277	1.02919	196.368	rs758032	-230457	0.00214906	-0.324913	0.257653	0.255622	0.523538
ENSG00000064547	LPAR2	175	0.992449	112.274	rs58542926	-360191	0.0124006	-0.509137	0.651613	0.657626	0.825203
ENSG00000064601	CTSA	229	0.914058	96.9059	rs2075962	3656	0.00327053	-0.340457	0.340067	0.339127	0.602465
ENSG00000064607	SUGP2	295	1.29337	148.146	var_chr19_18542131	-602702	0.0191942	-1.04818	0.961905	0.967363	0.984105
ENSG00000064651	SLC12A2	59	1.02581	34.5475	var_chr5_127522172	102713	0.0127522	-0.48298	0.365942	0.355101	0.616577
ENSG00000064652	SNX24	51	0.940403	34.7248	rs1008058	256492	0.0028899	-0.470464	0.119668	0.109237	0.326092
ENSG00000064655	EYA2	126	1.01995	91.2839	rs3091653	274619	0.00245282	-0.325544	0.18231	0.190743	0.448535
ENSG00000064666	CNN2	607	1.03125	359.578	rs791468	463557	0.000515818	0.395646	0.166667	0.172279	0.42313
ENSG00000064687	ABCA7	611	1.04809	436.337	rs61743197	-410464	0.00085741	-1.1691	0.313665	0.31004	0.575725
ENSG00000064692	SNCAIP	40	1.05881	27.3244	var_chr5_122281727	634677	0.00789058	0.63768	0.245742	0.243252	0.510856
ENSG00000064703	DDX20	146	1.02008	64.9662	rs640029	23164	1.04268e-07	0.673781	9.9999e-06	1.37346e-05	0.000179126
ENSG00000064726	BTBD1	78	1.01427	40.1369	rs8043224	71996	3.44355e-05	-0.462712	0.00192656	0.00208844	0.015209
ENSG00000064763	FAR2	47	1.03566	24.2114	rs1347570	302355	0.00127165	-0.347454	0.0465009	0.045277	0.178808
ENSG00000064787	BCAS1	39	1.02423	26.1034	rs35575210	-113334	0.000641672	-0.48379	0.0200715	0.0194887	0.0965048
ENSG00000064886	CHI3L2	141	1.00421	65.6402	rs197392	555188	0.000308771	-0.472137	0.0291066	0.028431	0.128665
ENSG00000064932	SBNO2	661	1.10469	420.652	rs1127043	-182315	0.00081136	0.333635	0.267196	0.267646	0.536099
ENSG00000064933	PMS1	121	1.03847	49.1458	rs3828267	-117493	0.00145552	-0.978481	0.0951932	0.0847341	0.275695
ENSG00000064961	HMG20B	401	0.983922	239.623	rs117724451	-656665	0.000550577	-1.12231	0.154908	0.156253	0.399541
ENSG00000064989	CALCRL	43	1.01373	19.862	rs10189037	-615169	0.0364039	-0.350899	0.639241	0.617432	0.800196
ENSG00000064995	TAF11	134	1.02843	61.1344	rs45558337	-865242	0.000671859	1.21434	0.0545651	0.0564635	0.209684
ENSG00000064999	ANKS1A	134	1.0235	59.9055	rs3823438	105017	4.12422e-06	0.469883	0.000419996	0.000484355	0.00429407
ENSG00000065000	AP3D1	431	1.04371	310.543	rs55953917	-629286	0.00249932	-0.306336	0.485577	0.461943	0.700081
ENSG00000065029	ZNF76	140	0.988508	73.2709	rs2016520	152091	0.00520649	-0.317592	0.334437	0.341766	0.605053
ENSG00000065054	SLC9A3R2	681	1.04151	202.951	rs201345428	-783522	0.00168458	-1.3207	0.5	0.470713	0.706486
ENSG00000065057	NTHL1	694	1.06359	457.541	rs201970670	-560358	0.00223107	1.20368	0.531579	0.517778	0.739911
ENSG00000065060	UHRF1BP1	131	1.01781	61.0022	rs201765428	-34203	1.63391e-13	0.734544	9.9999e-06	4.2451e-11	1.56616e-09
ENSG00000065135	GNAI3	209	1.06053	122.445	rs528661	-457857	0.00239917	0.614425	0.299703	0.302759	0.569395
ENSG00000065150	IPO5	77	1.03542	55.1353	rs1289314	843836	0.0136011	-0.364277	0.517949	0.525115	0.74506
ENSG00000065154	OAT	65	1.00575	51.6264	rs6597801	65317	0.000883004	0.528711	0.0441627	0.0438407	0.17527
ENSG00000065183	WDR3	67	0.985116	48.5186	rs2298176	151779	0.00158538	0.553893	0.091073	0.0838266	0.273678
ENSG00000065243	PKN2	62	1.04315	29.5911	rs148526074	373850	0.00401524	-1.11562	0.13151	0.123106	0.348966
ENSG00000065268	WDR18	601	1.02614	304.328	rs2240148	7219	1.14164e-20	-0.809795	9.9999e-06	1.29804e-17	1.24542e-15
ENSG00000065308	TRAM2	119	1.04249	55.7884	rs17851770	-84643	0.0029104	-0.59008	0.214894	0.22117	0.485341
ENSG00000065320	NTN1	222	0.961244	122.104	rs76286617	876672	0.00226349	0.392222	0.282123	0.260639	0.528537
ENSG00000065325	GLP2R	167	1.01624	91.0439	rs8067929	-423	1.82351e-05	-0.888349	0.00162864	0.00213367	0.0154513
ENSG00000065357	DGKA	231	0.888717	261.057	rs34026747	382618	0.00817345	0.591809	0.664474	0.665258	0.829845
ENSG00000065361	ERBB3	236	1.03227	105.945	rs1873914	-94215	1.48762e-05	-0.45971	0.00202523	0.00234565	0.0167641
ENSG00000065413	ANKRD44	58	1.02035	29.4193	rs56077856	-211209	8.96486e-05	0.517141	0.00346757	0.00419628	0.0275245
ENSG00000065427	KARS	113	0.983036	49.5087	rs11554621	-932146	0.00216916	-0.437645	0.147877	0.16569	0.41372
ENSG00000065457	ADAT1	120	1.01799	64.6391	rs8055668	-77275	1.23524e-12	0.8563	9.9999e-06	1.72154e-10	5.66265e-09
ENSG00000065485	PDIA5	129	0.920935	62.5305	rs4678073	881614	0.039716	0.827829	0.95283	0.957474	0.979579
ENSG00000065491	TBC1D22B	150	1.00249	87.1606	rs3734337	-504627	0.0133271	-0.465116	0.742647	0.754195	0.879846
ENSG00000065518	NDUFB4	82	1.06703	63.8869	rs1054095	56212	0.00459656	-0.352171	0.199211	0.201076	0.46088
ENSG00000065526	SPEN	381	1.09633	162.241	rs138525307	201972	0.00226744	-1.2842	0.413934	0.394826	0.647312
ENSG00000065534	MYLK	137	1.04489	49.875	rs3732487	-183606	0.00322664	1.00511	0.277473	0.269825	0.537903
ENSG00000065548	ZC3H15	86	1.01813	32.6564	rs12999160	-689317	0.00243815	0.530851	0.0865467	0.0933713	0.294396
ENSG00000065559	MAP2K4	68	1.05089	59.1086	rs3744585	-186204	0.0754165	-0.204519	0.971154	0.979382	0.989605
ENSG00000065600	TMEM206	59	1.02647	34.7004	rs4951595	-924	3.35123e-05	0.99301	0.00114021	0.00158358	0.0119834
ENSG00000065609	SNAP91	50	1.00299	26.2013	rs7752421	-101878	0.000472931	-0.388239	0.0156711	0.0146548	0.0770066
ENSG00000065613	SLK	125	1.05581	57.5492	rs10883960	31710	0.00198229	-0.390687	0.159055	0.160881	0.406855
ENSG00000065615	CYB5R4	54	1.03258	30.7102	rs9449776	229696	0.0143923	0.55663	0.336667	0.342996	0.60589
ENSG00000065618	COL17A1	123	1.09646	61.9289	rs74773043	-44987	0.0021173	0.957803	0.17474	0.159262	0.404241
ENSG00000065621	GSTO2	119	1.01349	68.1014	rs156697	10553	2.16093e-25	-0.963239	9.9999e-06	1.31518e-22	2.50506e-20
ENSG00000065665	SEC61A2	102	1.01507	63.5718	rs6686	38115	1.83039e-08	-0.572802	2.99997e-05	1.78573e-06	2.80545e-05
ENSG00000065675	PRKCQ	121	0.96245	91.2901	rs6602514	-376947	0.0133247	0.280801	0.647436	0.639514	0.814154
ENSG00000065717	TLE2	417	0.955284	215.307	rs76446395	-404458	0.000720618	-1.68167	0.186004	0.182012	0.436503
ENSG00000065802	ASB1	200	1.01241	108.989	rs61754649	668429	0.00162392	-1.08042	0.151652	0.157116	0.400924
ENSG00000065809	FAM107B	65	1.02506	42.7741	rs11259179	-221505	0.000241915	-0.532199	0.0118392	0.012848	0.0693754
ENSG00000065833	ME1	50	1.29535	29.2601	rs7752421	176735	0.0550378	0.213495	0.834711	0.785	0.896221
ENSG00000065882	TBC1D1	75	1.0138	42.4277	rs1364953	169524	8.54328e-08	-0.641368	9.9999e-06	6.79041e-06	9.45798e-05
ENSG00000065883	CDK13	29	0.996296	24.8919	rs2302123	-516929	0.107702	0.184383	0.918182	0.917564	0.959802
ENSG00000065911	MTHFD2	162	0.960939	74.3021	rs77954588	761591	0.00402771	0.633357	0.239905	0.27299	0.541026
ENSG00000065923	SLC9A7	28	0.995432	23.104	rs56160764	-230570	0.000836879	0.330303	0.0162275	0.0173989	0.0883282
ENSG00000065970	FOXJ2	155	0.95151	105.48	rs188809783	-134233	0.0127235	0.863356	0.737226	0.732084	0.866639
ENSG00000065978	YBX1	147	1.19621	57.1907	rs12129487	749954	0.058614	-0.471738	0.980583	0.98926	0.994888
ENSG00000065989	PDE4A	387	1.20269	100.86	rs201056318	920437	0.00288923	1.55562	0.543011	0.527308	0.746925
ENSG00000066027	PPP2R5A	62	1.0257	33.2884	rs792442	67505	0.0226747	-0.27492	0.651613	0.640977	0.814936
ENSG00000066032	CTNNA2	21	1.04547	25.2573	rs369967	-159208	0.0986948	0.190823	0.90991	0.887565	0.945804
ENSG00000066044	ELAVL1	667	0.82983	371.755	rs12974280	125964	0.00634694	-0.292796	0.901786	0.879617	0.94214
ENSG00000066056	TIE1	184	1.02204	80.2329	rs3831248	4351	5.61918e-12	-0.684093	9.9999e-06	1.39378e-09	3.95001e-08
ENSG00000066084	DIP2B	168	1.03592	93.7427	rs10747592	283353	0.00227445	0.313496	0.191651	0.198454	0.458118
ENSG00000066117	SMARCD1	157	0.972274	65.0315	rs79252534	-452333	0.00146979	1.08724	0.135207	0.134606	0.367215
ENSG00000066135	KDM4A	176	0.918736	67.5626	rs586339	21427	0.0241691	-0.265915	0.848739	0.877676	0.941642
ENSG00000066136	NFYC	167	1.01227	92.6288	rs16827552	66687	0.000176461	-0.473455	0.0201476	0.0222301	0.106778
ENSG00000066185	ZMYND12	144	1.02746	70.7784	rs3748845	-20857	5.58729e-10	-0.759077	9.9999e-06	8.54433e-08	1.76422e-06
ENSG00000066230	SLC9A3	267	1.02853	112.167	rs72717420	-91543	2.14927e-11	-0.954355	9.9999e-06	7.23704e-09	1.80529e-07
ENSG00000066248	NGEF	284	1.02475	115.63	rs77237820	-247307	6.53097e-06	-1.0323	0.00117713	0.00144641	0.0110958
ENSG00000066279	ASPM	77	0.934394	27.7603	rs77191836	-13357	0.0661176	0.70934	0.901786	0.914315	0.958309
ENSG00000066294	CD84	247	1.01491	131.663	rs2025515	32906	3.42029e-05	-0.423689	0.00509124	0.00620022	0.038351
ENSG00000066322	ELOVL1	186	0.950416	79.0727	rs2069385	-7599	0.00514006	0.498258	0.422594	0.458301	0.697636
ENSG00000066336	SPI1	190	1.19915	64.0638	rs10838631	-485545	0.00636919	-0.707512	0.467593	0.433124	0.679943
ENSG00000066379	ZNRD1	0
ENSG00000066382	MPPED2	16	1.07985	10.7981	rs75132287	-175357	0.036645	0.679048	0.376866	0.382486	0.636768
ENSG00000066405	CLDN18	56	1.00555	26.5029	rs17204075	25930	1.12307e-10	-1.02685	9.9999e-06	6.32887e-09	1.59658e-07
ENSG00000066422	ZBTB11	69	1.02647	35.031	rs10711419	-812689	0.000403204	0.420761	0.0210724	0.0207458	0.101301
ENSG00000066427	ATXN3	143	1.13924	119.741	rs3092822	-35803	0.00306354	-0.344616	0.260309	0.249854	0.516982
ENSG00000066455	GOLGA5	123	1.02098	74.4978	rs10498631	-992046	0.00784895	-0.283481	0.437229	0.468704	0.70515
ENSG00000066468	FGFR2	101	1.00584	53.7593	rs56075957	651151	0.009396	0.468743	0.415638	0.432757	0.679616
ENSG00000066557	LRRC40	37	0.998327	27.5183	rs5702	660126	0.00683322	-0.387328	0.17474	0.173694	0.425168
ENSG00000066583	ISOC1	52	1.00622	39.8286	rs17164115	-652409	0.0182863	0.465431	0.510101	0.530516	0.748476
ENSG00000066629	EML1	89	0.873227	41.194	rs11160553	127845	0.0339699	-0.249997	0.878261	0.854639	0.930382
ENSG00000066651	TRMT11	30	0.946966	18.6112	rs492800	-904866	0.0448104	-0.213329	0.60479	0.628519	0.807453
ENSG00000066654	THUMPD1	145	0.963746	71.5196	rs146045291	-276386	0.0186482	0.999174	0.827869	0.816591	0.911803
ENSG00000066697	MSANTD3	51	0.982406	30.442	rs140220595	-598512	0.00622043	0.902392	0.209544	0.214219	0.476863
ENSG00000066735	KIF26A	229	1.05781	82.5774	rs1465163	-41129	0.000601579	0.648219	0.0759398	0.0729368	0.249427
ENSG00000066739	ATG2B	87	0.948103	68.3435	rs11160284	-677480	0.00412049	0.298306	0.287749	0.279731	0.54695
ENSG00000066777	ARFGEF1	80	1.06032	35.8865	rs3739335	-914170	0.0334243	1.09729	0.776923	0.775902	0.891915
ENSG00000066827	ZFAT	24	1.00006	18.048	rs138033806	-122702	9.76705e-05	1.78233	0.00227677	0.00237829	0.0169628
ENSG00000066855	MTFR1	45	0.947391	34.7537	rs11559265	-30577	0.0101564	0.295981	0.275204	0.288387	0.5545
ENSG00000066923	STAG3	499	1.03226	148.467	rs41280974	255645	1.64724e-09	-1.62819	9.9999e-06	7.20368e-07	1.2326e-05
ENSG00000066926	FECH	85	1.0479	53.3279	rs14387	-960347	0.00459551	-0.89455	0.178445	0.194058	0.452819
ENSG00000066933	MYO9A	54	1.02705	33.722	rs2303448	227793	0.0016451	0.699108	0.0593071	0.0595122	0.217194
ENSG00000067057	PFKP	84	0.81699	44.4279	rs10903967	39689	0.0279118	0.23409	0.612121	0.643928	0.816946
ENSG00000067064	IDI1	65	1.04648	38.8813	rs17221568	151203	0.00320044	-0.82256	0.121687	0.126288	0.35354
ENSG00000067066	SP100	118	1.01674	68.3382	rs17275036	125412	0.00048695	0.662927	0.0394223	0.0406559	0.16652
ENSG00000067082	KLF6	84	1.32774	19.8703	rs17132175	-676660	0.180246	0.29039	0.990196	0.995303	0.998106
ENSG00000067113	PPAP2A	89	0.871641	45.2869	rs1373998	424686	0.0371326	0.314243	0.765152	0.808937	0.908153
ENSG00000067141	NEO1	87	0.962759	74.0831	rs10514	-841911	0.010596	-0.588052	0.480952	0.472205	0.707516
ENSG00000067167	TRAM1	49	0.998615	30.5668	rs268592	-8274	0.000239289	-0.395571	0.0102548	0.0106328	0.059431
ENSG00000067177	PHKA1	17	0.993917	13.2719	rs35470967	-516819	0.00929366	-0.84101	0.126566	0.130978	0.361318
ENSG00000067182	TNFRSF1A	268	0.99331	127.646	rs3819540	-365836	0.0071292	0.571577	0.687075	0.656594	0.824931
ENSG00000067191	CACNB1	225	1.06263	87.2121	rs139189793	-394955	0.00189396	-1.2855	0.270053	0.286038	0.552479
ENSG00000067208	EVI5	69	0.948107	31.9877	rs11164605	-311483	0.00175705	0.414696	0.0794025	0.0724351	0.24816
ENSG00000067221	STOML1	154	1.02706	74.1506	rs10851866	-9169	8.91978e-06	0.474659	0.000749993	0.00108584	0.00868778
ENSG00000067225	PKM	52	1.06473	31.0036	rs148435644	-353765	0.00236154	-0.918727	0.0733479	0.077293	0.259343
ENSG00000067248	DHX29	92	1.02933	40.2963	rs113327588	226951	0.00259178	0.793211	0.125466	0.134751	0.367477
ENSG00000067334	DNTTIP2	85	1.02028	45.9123	rs3747965	-2911	0.000638965	0.392314	0.0372282	0.0348416	0.149223
ENSG00000067365	METTL22	51	1.0022	37.2428	rs8045911	19659	8.44735e-05	-0.60136	0.0036922	0.00398274	0.0262711
ENSG00000067369	TP53BP1	165	1.02524	47.4556	rs186189866	-774015	0.0145585	1.25885	0.548913	0.557439	0.766288
ENSG00000067445	TRO	35	0.899339	31.9565	rs3126255	567922	0.0280736	0.213439	0.526042	0.529451	0.747867
ENSG00000067533	RRP15	19	0.993165	14.431	rs11118075	19781	0.00940302	1.17635	0.140473	0.141503	0.377839
ENSG00000067560	RHOA	256	1.03829	76.7264	rs7629936	386275	5.71603e-05	-0.514618	0.00694588	0.00772685	0.0458856
ENSG00000067596	DHX8	202	1.04719	106.059	rs55764662	594508	0.0114664	0.917284	0.789062	0.746964	0.875568
ENSG00000067601	PMS2P4	39	0.997992	15.943	rs9443	17242	2.04924e-05	-0.465475	0.000439996	0.000513377	0.00451798
ENSG00000067606	PRKCZ	428	1.11691	173.837	rs55834051	-765715	0.000951959	0.793714	0.233256	0.213844	0.476586
ENSG00000067704	IARS2	63	0.855053	37.6523	rs73098579	101082	0.0234741	-0.463239	0.528796	0.569254	0.773636
ENSG00000067715	SYT1	45	0.975722	34.9529	rs11609641	489667	0.0476028	-0.400712	0.814516	0.80375	0.905674
ENSG00000067798	NAV3	46	1.08464	30.041	rs183153470	369637	0.0151731	1.02167	0.405622	0.392638	0.645388
ENSG00000067829	IDH3G	132	1.13586	65.2036	rs4898475	493802	0.013664	-0.276387	0.590643	0.584749	0.783374
ENSG00000067836	ROGDI	190	1.05309	120.394	rs2075466	20018	0.0189767	-0.251459	0.878261	0.899427	0.951307
ENSG00000067840	PDZD4	127	1.01776	68.8088	rs2269366	-46282	5.11372e-06	-0.499191	0.000309997	0.000414574	0.00374228
ENSG00000067842	ATP2B3	133	0.873275	66.8039	rs55760624	793994	0.0123519	-0.998558	0.63522	0.653525	0.823306
ENSG00000067900	ROCK1	16	0.989719	9.83809	rs13381941	462330	0.00100487	0.358671	0.0135153	0.0114996	0.0633535
ENSG00000067955	CBFB	227	1.12079	47.2187	rs150408050	-87276	0.0351596	-0.921703	0.95283	0.932839	0.967708
ENSG00000067992	PDK3	25	0.884035	12.5849	rs113589837	-101315	0.080327	-0.354565	0.782946	0.755501	0.880738
ENSG00000068001	HYAL2	161	1.0068	56.4843	rs201139286	-636422	0.000129639	-0.61096	0.0120525	0.0125563	0.0680461
ENSG00000068024	HDAC4	68	0.994333	53.9471	rs6719279	181529	0.00136761	-0.4348	0.0756554	0.0709469	0.244596
ENSG00000068028	RASSF1	159	1.05336	51.8123	rs2777888	-480412	0.00641932	-0.284102	0.419087	0.413003	0.663305
ENSG00000068078	FGFR3	262	1.10458	110.728	rs56214302	-135907	0.00191085	-0.332882	0.24105	0.235079	0.502245
ENSG00000068079	IFI35	181	1.01172	59.8807	rs2074158	-901580	0.0274993	0.345228	0.918182	0.930064	0.966488
ENSG00000068097	HEATR6	38	0.975658	27.2095	rs8079797	199336	0.00743889	0.630733	0.203629	0.200354	0.460166
ENSG00000068120	COASY	228	1.05961	92.1451	rs35612698	-829421	0.000707659	-0.346023	0.0851602	0.0882491	0.283521
ENSG00000068137	PLEKHH3	215	1.02194	81.702	rs144632542	-484533	0.0016297	1.61578	0.168896	0.181516	0.436061
ENSG00000068305	MEF2A	133	0.982684	64.5628	rs1521484	-505578	0.0196646	0.253152	0.87069	0.83532	0.920842
ENSG00000068308	OTUD5	58	1.18264	39.3856	rs12557970	216559	0.0259902	0.428372	0.701389	0.686826	0.841939
ENSG00000068323	TFE3	56	1.06896	45.0513	rs202230774	905990	0.00655127	1.93515	0.291066	0.266522	0.534877
ENSG00000068354	TBC1D25	67	0.872496	51.5109	rs145370694	631839	0.0185252	0.902703	0.627329	0.628841	0.807697
ENSG00000068366	ACSL4	17	1.03163	14.3952	rs2073787	718052	0.0208546	-0.207361	0.204868	0.198263	0.457893
ENSG00000068383	INPP5A	305	0.980599	131.165	rs2804003	247303	0.00468984	-0.790765	0.554945	0.549377	0.760831
ENSG00000068394	GPKOW	56	1.03947	35.8835	rs145925230	473937	0.00279529	-0.732419	0.130323	0.133848	0.366234
ENSG00000068400	GRIPAP1	58	1.15255	41.604	rs377088709	28828	0.0426771	1.20543	0.878261	0.856218	0.931248
ENSG00000068438	FTSJ1	67	1.04844	47.1384	rs2070991	5443	0.00181217	0.367623	0.0765152	0.0806121	0.266584
ENSG00000068489	PRR11	129	1.01883	51.1626	rs1057065	-634206	0.000516108	0.742899	0.0434409	0.0446865	0.177496
ENSG00000068615	REEP1	154	1.15426	67.1265	rs142158385	431933	0.00202363	0.959692	0.168896	0.176913	0.429708
ENSG00000068650	ATP11A	129	0.972908	69.4167	rs9577395	190340	0.00061348	-0.3982	0.0701876	0.0605013	0.219504
ENSG00000068654	POLR1A	149	1.0285	66.3206	rs4832245	-470	2.10911e-14	-1.14234	9.9999e-06	6.02678e-12	2.57986e-10
ENSG00000068697	LAPTM4A	77	1.21945	38.6117	rs199538068	266550	0.0354561	-0.884478	0.901786	0.879399	0.94214
ENSG00000068724	TTC7A	93	0.883375	98.8997	rs140311366	-60251	0.0145952	0.966491	0.647436	0.664782	0.829652
ENSG00000068745	IP6K2	194	1.02102	66.7138	rs72929172	-45826	1.43703e-08	0.998222	9.9999e-06	2.40166e-06	3.67671e-05
ENSG00000068781	STON1-GTF2A1L	59	1.00602	34.6698	rs2140551	65316	0.00022262	-0.430311	0.0105604	0.0109473	0.0609393
ENSG00000068784	SRBD1	38	0.934376	24.6288	rs343989	-907785	0.0429582	-0.307118	0.770992	0.759394	0.883207
ENSG00000068793	CYFIP1	86	0.997881	57.8882	rs4134802	33845	5.31458e-05	0.522889	0.00359022	0.00374207	0.0249177
ENSG00000068796	KIF2A	34	0.896586	12.3213	rs35699711	43880	0.0400097	-0.430659	0.60119	0.593443	0.788316
ENSG00000068831	RASGRP2	339	0.984017	179.125	rs3832792	54118	0.00136583	-0.36552	0.236534	0.244795	0.512013
ENSG00000068878	PSME4	88	1.02523	40.9407	rs805408	-77953	0.00838861	-0.276436	0.394531	0.38379	0.637905
ENSG00000068885	IFT80	42	1.00927	24.1242	rs2305407	12441	5.18308e-07	-0.492793	9.9999e-06	2.26601e-05	0.000281487
ENSG00000068903	SIRT2	409	0.977981	103.239	rs3746083	508164	0.0317506	-0.400684	0.990196	0.994256	0.997667
ENSG00000068912	ERLEC1	65	0.992699	36.7375	rs148331400	149063	0.006262	1.65258	0.206544	0.217661	0.480603
ENSG00000068971	PPP2R5B	364	1.16874	121.338	rs182000627	802477	0.00532203	-1.16934	0.660131	0.620882	0.802939
ENSG00000068976	PYGM	338	0.989325	125.498	rs71581753	-20454	0.000298451	-0.710543	0.0521964	0.0564255	0.209589
ENSG00000069020	MAST4	48	1.04791	38.0573	rs7711116	303597	0.00186915	0.508001	0.069273	0.076951	0.258548
ENSG00000069122	GPR116	114	0.987795	37.3203	rs11752816	-815369	0.0203292	0.284359	0.687075	0.673415	0.834355
ENSG00000069188	SDK2	157	1.06565	72.625	rs8071524	-210453	0.00294967	0.336027	0.279778	0.297048	0.563785
ENSG00000069206	ADAM7	78	0.95311	50.7968	rs6185	982356	0.0140503	0.2788	0.507538	0.503902	0.730034
ENSG00000069248	NUP133	66	1.02071	42.0316	rs10916495	-8583	0.014098	-0.2853	0.446903	0.43818	0.683328
ENSG00000069275	NUCKS1	186	1.02479	103.823	rs2336940	946491	0.00934632	-0.42629	0.594118	0.60535	0.79396
ENSG00000069329	VPS35	27	0.883857	20.8955	rs34474615	-85983	0.0288959	-0.655802	0.42616	0.443908	0.686423
ENSG00000069345	DNAJA2	27	0.967934	17.3047	rs76534624	-355473	0.0991086	-0.556844	0.863248	0.843433	0.924559
ENSG00000069399	BCL3	353	0.872942	142.48	rs117737673	71353	0.0109988	0.6454	0.87069	0.874532	0.940518
ENSG00000069424	KCNAB2	133	1.02718	68.637	rs115974912	159487	0.00747522	-0.838655	0.490291	0.497167	0.725366
ENSG00000069431	ABCC9	99	1.03267	51.0451	rs4148670	-78333	0.00111842	-0.349355	0.063204	0.0723543	0.247987
ENSG00000069493	CLEC2D	239	1.0316	115.212	rs117897866	-48944	6.53551e-05	1.43055	0.00919687	0.0106092	0.059326
ENSG00000069509	FUNDC1	24	1.00476	20.0104	rs41298452	-953	0.0611865	0.567835	0.737226	0.706286	0.853749
ENSG00000069535	MAOB	13	1.07772	12.4102	var_chrX_43599919	-141775	0.0627854	-0.739792	0.561111	0.519189	0.740841
ENSG00000069667	RORA	60	0.988139	33.6219	rs11631777	-836343	0.0348682	-0.299983	0.660131	0.672863	0.834069
ENSG00000069696	DRD4	637	0.916485	214.971	var_chr11_1018140	380846	0.0131319	0.785236	0.980583	0.978932	0.989555
ENSG00000069702	TGFBR3	71	0.937515	35.5171	rs10874744	934424	0.0146845	-0.270924	0.510101	0.510003	0.734843
ENSG00000069712	KIAA1107	74	1.17156	31.7967	rs34856868	-78260	0.018482	1.07833	0.577143	0.564629	0.771221
ENSG00000069849	ATP1B3	77	1.04092	40.6029	rs6440055	114116	0.00141731	-0.492643	0.0754294	0.0722435	0.247745
ENSG00000069869	NEDD4	104	1.0189	53.9137	var_chr15_56285835	-110	1.52816e-10	2.11167	9.9999e-06	1.74062e-08	4.05776e-07
ENSG00000069943	PIGB	94	1.01304	46.7097	rs77118243	421713	3.01465e-05	0.906867	0.00202726	0.00212173	0.0153809
ENSG00000069956	MAPK6	90	1.06329	82.294	rs11370809	-58343	0.0419171	0.226901	0.943925	0.949142	0.975708
ENSG00000069966	GNB5	88	1.09039	52.7743	rs12907067	104313	0.00791594	-0.284977	0.404	0.38646	0.640131
ENSG00000069974	RAB27A	94	1.01767	46.6385	rs2290344	8484	1.09571e-11	1.16356	9.9999e-06	1.31029e-09	3.74362e-08
ENSG00000069998	CECR5	129	1.01454	78.7345	rs140578646	654086	0.00046545	1.26123	0.0439895	0.0463354	0.181928
ENSG00000070010	UFD1L	225	0.971201	98.4702	rs17744624	-11309	0.00401517	-0.822865	0.446903	0.440597	0.684584
ENSG00000070018	LRP6	85	1.00861	56.0758	rs10082834	-85941	2.55938e-06	-0.70452	0.000109999	0.000182253	0.00181669
ENSG00000070019	GUCY2C	71	1.01607	42.0546	rs35754761	-160071	1.27341e-05	-0.481742	0.000509995	0.000779156	0.00647654
ENSG00000070047	PHRF1	627	1.01704	267.448	rs7129811	-18498	0.00137093	-0.362448	0.375465	0.374138	0.631731
ENSG00000070061	IKBKAP	102	1.01762	44.5674	rs111033171	-34301	3.19456e-06	-1.7749	0.000209998	0.000252298	0.00243011
ENSG00000070081	NUCB2	162	0.96764	68.3916	rs1064074	290041	0.00191519	0.314202	0.225951	0.204098	0.465033
ENSG00000070087	PFN2	83	1.00354	60.3231	rs142976469	-138624	0.0110804	0.716078	0.540107	0.524941	0.745048
ENSG00000070159	PTPN3	164	1.00789	67.8345	rs10817033	998558	0.00151832	0.465735	0.155864	0.147	0.386399
ENSG00000070182	SPTB	178	1.01354	72.5886	rs2273475	-77997	0.00028712	-0.566066	0.0264536	0.0321389	0.140463
ENSG00000070190	DAPP1	139	0.988892	75.6545	rs62305046	46172	0.00501781	-0.572564	0.275956	0.25985	0.528043
ENSG00000070193	FGF10	30	0.938279	13.7791	rs78152896	-886111	0.0131693	0.601845	0.212185	0.212166	0.474827
ENSG00000070214	SLC44A1	105	0.972948	41.4843	rs117347201	227338	0.0249242	0.879137	0.706294	0.731513	0.866551
ENSG00000070269	C14orf101	53	1.0078	31.0394	rs3737171	97438	1.83499e-11	-0.655206	9.9999e-06	1.12632e-09	3.23304e-08
ENSG00000070366	SMG6	244	1.03114	115.504	rs2232486	-238083	6.96003e-06	-0.576331	0.0013294	0.00137263	0.0106131
ENSG00000070367	EXOC5	54	0.858548	49.2341	rs35846334	998555	0.0262378	-0.52029	0.742647	0.728856	0.865082
ENSG00000070371	CLTCL1	248	1.01994	120.656	rs3747061	-19	2.12808e-17	1.66789	9.9999e-06	9.09949e-15	6.14241e-13
ENSG00000070388	FGF22	538	1.00513	193.227	rs17223045	215998	0.0095671	-1.3054	0.943925	0.947635	0.974934
ENSG00000070404	FSTL3	540	0.982231	454.003	rs2240148	314001	0.00164966	0.30199	0.476415	0.42937	0.676974
ENSG00000070413	DGCR2	240	1.02846	124.889	rs34852650	-83488	1.43852e-06	-0.97925	0.000199998	0.000268597	0.00256798
ENSG00000070423	RNF126	540	1.0931	256.845	rs11554788	-10972	0.00625519	-0.277049	0.841667	0.85596	0.931146
ENSG00000070444	MNT	254	1.06056	137.458	rs142427065	-36540	0.000490704	-1.19162	0.0714286	0.0700809	0.242423
ENSG00000070476	ZXDC	118	1.01419	63.5841	rs777499	-4844	2.16081e-13	-0.762764	9.9999e-06	4.06722e-11	1.50733e-09
ENSG00000070495	JMJD6	327	1.08132	217.464	rs2290768	-896256	0.000956027	0.594083	0.167774	0.172297	0.42313
ENSG00000070501	POLB	105	0.92379	56.1092	rs17603428	851620	0.00836382	0.30438	0.507538	0.473862	0.708779
ENSG00000070526	ST6GALNAC1	335	0.953252	257.886	rs34587622	758577	0.00566017	-0.550869	0.651613	0.633702	0.81072
ENSG00000070540	WIPI1	114	1.01388	66.0815	rs2015212	83094	2.86573e-05	-0.710677	0.0021105	0.0024268	0.0172487
ENSG00000070601	FRMPD1	96	0.92131	83.3772	rs192323920	-164369	0.0245715	-0.379454	0.795276	0.821932	0.913473
ENSG00000070610	GBA2	165	1.0784	60.9712	rs35199210	-454104	0.000492451	-0.825111	0.0469331	0.0507303	0.193947
ENSG00000070614	NDST1	234	1.03898	120.785	rs1290147	54357	5.72592e-05	-0.45265	0.00959802	0.0100851	0.056705
ENSG00000070669	ASNS	46	1.09917	23.9577	rs1548622	959207	0.0161914	0.49915	0.450893	0.434177	0.680454
ENSG00000070718	AP3M2	105	1.01231	56.2823	rs28625822	-540918	5.58596e-05	1.35754	0.00382359	0.00439869	0.0286229
ENSG00000070729	CNGB1	244	0.903922	189.203	rs75649887	-6478	0.00781614	-0.445859	0.63522	0.647404	0.819184
ENSG00000070731	ST6GALNAC2	392	1.02492	167.751	rs4232870	-41910	1.46384e-08	-0.591344	1.99998e-05	5.53499e-06	7.8795e-05
ENSG00000070756	PABPC1	68	1.019	49.3317	rs2187017	-86928	0.0163518	-0.296595	0.515306	0.511868	0.736032
ENSG00000070759	TESK2	144	0.967378	63.6337	rs17853159	-146008	0.00223047	0.700854	0.168333	0.177656	0.430622
ENSG00000070761	C16orf80	184	1.06651	107.601	rs3743559	-127926	0.00927963	-0.552178	0.696552	0.675229	0.835527
ENSG00000070770	CSNK2A2	181	1.09368	78.6041	rs146372886	-456174	0.00453826	1.0655	0.413934	0.411227	0.661657
ENSG00000070778	PTPN21	81	1.01103	39.0376	rs1998670	-50153	4.69083e-13	0.830386	9.9999e-06	4.53849e-11	1.65699e-09
ENSG00000070785	EIF2B3	114	1.01922	54.5294	rs3795720	-144777	6.98389e-12	0.677211	9.9999e-06	8.39006e-10	2.46593e-08
ENSG00000070808	CAMK2A	229	0.895338	142.846	rs884520	814932	0.0216125	-0.478501	0.961905	0.944773	0.973089
ENSG00000070814	TCOF1	230	0.930864	132.073	rs193728	828567	0.000778142	-0.398218	0.137228	0.1296	0.358685
ENSG00000070831	CDC42	220	0.883448	272.599	rs881646	473594	0.00837722	-0.273409	0.639241	0.667545	0.831296
ENSG00000070882	OSBPL3	51	1.04397	41.7911	rs2285691	-118147	0.0335241	0.241462	0.643312	0.647379	0.819184
ENSG00000070886	EPHA8	212	1.0442	103.912	rs881646	-37343	0.000240591	0.377285	0.0313081	0.0331764	0.143948
ENSG00000070915	SLC12A3	259	1.00916	168.188	rs1561140	-34722	0.00155267	-0.312799	0.248768	0.254507	0.522025
ENSG00000070950	RAD18	139	1.0292	84.166	rs371133	-304028	2.16443e-05	0.483936	0.0020901	0.00242405	0.0172392
ENSG00000070961	ATP2B1	12	1.02982	11.14	rs35349730	-105059	0.126887	-0.698152	0.753731	0.720254	0.861414
ENSG00000071051	NCK2	46	1.06447	27.851	rs4641931	631597	0.0382627	0.23968	0.776923	0.732067	0.866639
ENSG00000071054	MAP4K4	97	0.976762	64.5209	rs1053091	-706503	0.0230918	-0.619074	0.731884	0.735384	0.868958
ENSG00000071073	MGAT4A	108	1.03213	53.514	rs2516835	431541	0.000199848	0.400046	0.015893	0.0160777	0.0827493
ENSG00000071082	RPL31	68	0.854653	41.9663	rs2175968	400730	0.0165489	0.243444	0.474178	0.490964	0.721313
ENSG00000071127	WDR1	50	1.02214	29.203	rs3822246	-23876	0.00112217	0.376711	0.0408246	0.0423926	0.171413
ENSG00000071189	SNX13	23	0.967033	19.5624	rs1178164	808464	0.0165788	0.335948	0.242788	0.243369	0.510856
ENSG00000071205	ARHGAP10	29	1.03517	25.0117	rs5335	-189375	0.00626808	0.296006	0.13272	0.126657	0.353891
ENSG00000071242	RPS6KA2	157	0.871658	106.065	rs200019718	272661	0.0141098	0.431838	0.716312	0.728392	0.865031
ENSG00000071243	ING3	41	1.12522	19.9238	rs150176680	185407	0.0498107	-0.68678	0.782946	0.744798	0.874364
ENSG00000071246	VASH1	145	1.07525	79.8742	rs72737518	15963	0.000746554	0.624451	0.0592028	0.0657349	0.232499
ENSG00000071282	LMCD1	72	1.02828	44.8957	rs34054872	162161	0.00597018	0.293614	0.297935	0.285777	0.552479
ENSG00000071462	WBSCR22	125	1.0605	79.3821	rs117976320	-798627	0.00554928	1.15836	0.397638	0.373402	0.631182
ENSG00000071537	SEL1L	42	1.00906	30.1593	rs7160694	-617361	0.0557044	-0.393433	0.814516	0.828554	0.916742
ENSG00000071539	TRIP13	284	0.956394	104.669	rs6961	-636287	0.00372938	-0.38115	0.42616	0.457797	0.697281
ENSG00000071553	ATP6AP1	117	1.02234	58.7027	rs28497482	104	1.82077e-05	0.750767	0.00105835	0.00131589	0.0102351
ENSG00000071564	TCF3	636	0.74212	818.831	var_chr19_676375	-976230	0.0040209	-1.13197	0.808	0.815354	0.91097
ENSG00000071575	TRIB2	13	0.991452	10.8232	rs145180224	-943171	0.00824407	-1.0332	0.0994094	0.0955344	0.299029
ENSG00000071626	DAZAP1	714	0.980681	285.466	rs11084918	507355	0.00406199	0.464607	0.808	0.828281	0.916702
ENSG00000071655	MBD3	682	1.09174	296.243	rs75284848	224736	0.00064158	-0.806095	0.246341	0.237692	0.505546
ENSG00000071794	HLTF	73	1.01501	56.2895	rs2290725	-45017	2.28393e-05	0.462768	0.00110629	0.00157386	0.0119209
ENSG00000071859	FAM50A	117	1.0844	75.0184	rs2070644	6232	0.00555415	0.473035	0.327922	0.304769	0.57105
ENSG00000071889	FAM3A	115	1.01175	63.4673	rs143659474	-26298	0.00115502	0.528205	0.0790916	0.0714733	0.245893
ENSG00000071894	CPSF1	448	1.03099	151.888	rs6599528	-31640	4.47455e-35	-1.05025	9.9999e-06	3.56564e-31	1.94435e-28
ENSG00000071909	MYO3B	140	1.12772	74.415	rs10497356	-161295	0.0186436	0.527302	0.827869	0.835803	0.92107
ENSG00000071967	CYBRD1	65	1.00283	37.9735	rs960749	1023	6.46089e-13	-0.710719	9.9999e-06	6.62219e-11	2.34121e-09
ENSG00000071991	CDH19	11	1.00407	10.5862	rs72954429	-60125	0.000259162	-0.526119	0.00257633	0.00259197	0.018212
ENSG00000071994	PDCD2	58	1.04134	26.7779	rs1042327	-14988	0.000413059	-0.377486	0.0163616	0.0173954	0.0883282
ENSG00000072041	SLC6A15	22	0.968304	12.8987	rs74720621	143031	0.00633396	-1.58985	0.109663	0.1026	0.313468
ENSG00000072042	RDH11	91	1.05072	45.3654	rs111931613	-871418	0.00378354	1.05844	0.210417	0.212933	0.475634
ENSG00000072062	PRKACA	261	1.0106	124.934	rs201711534	600984	0.00217518	-1.56183	0.350694	0.345154	0.607684
ENSG00000072071	LPHN1	289	1.0372	218.079	rs56202530	-151722	0.00594757	0.43064	0.682432	0.683185	0.840067
ENSG00000072110	ACTN1	67	0.933295	57.9859	rs112462879	-117513	0.0193377	-0.742082	0.587209	0.614925	0.798926
ENSG00000072121	ZFYVE26	93	1.01645	46.6472	rs3742873	-242383	0.000545209	-0.476663	0.0353765	0.036986	0.155705
ENSG00000072133	RPS6KA6	10	1.00001	7.21751	var_chrX_84189338	746404	0.143316	-0.448874	0.737226	0.730456	0.866123
ENSG00000072134	EPN2	193	0.997247	86.9804	rs2305062	-348399	0.00704404	0.640691	0.548913	0.58369	0.782682
ENSG00000072135	PTPN18	93	1.02514	42.1896	rs144773989	-375418	0.0013916	-0.330309	0.0587893	0.0662409	0.233616
ENSG00000072163	LIMS2	131	1.12151	58.675	rs1060743	-612828	0.00510375	-0.327057	0.312693	0.321079	0.585602
ENSG00000072182	ASIC4	235	1.0507	141.577	rs2293072	-333439	0.00189349	-1.86575	0.167496	0.171468	0.421641
ENSG00000072195	SPEG	238	1.01681	110.846	rs1983297	-143423	0.00157289	0.500217	0.154434	0.147232	0.386706
ENSG00000072201	LNX1	34	0.970134	20.7773	rs3194383	399094	0.0122237	-0.267968	0.280556	0.278948	0.545877
ENSG00000072210	ALDH3A2	136	1.02408	60.7046	rs4646793	1026	0.000252207	-0.416983	0.0238997	0.0254726	0.118427
ENSG00000072274	TFRC	253	0.981595	98.1675	rs141301810	-319958	0.0119723	0.832213	0.814516	0.831539	0.918467
ENSG00000072310	SREBF1	230	1.04549	77.6354	rs2012954	-555927	0.000978234	-0.36294	0.116898	0.119035	0.34259
ENSG00000072315	TRPC5	19	0.961809	17.8894	rs17885539	-831588	0.183966	-0.515497	0.980583	0.963848	0.982332
ENSG00000072364	AFF4	112	1.07495	51.6934	rs115553646	-149195	0.00592839	0.329166	0.335548	0.318452	0.58328
ENSG00000072401	UBE2D1	34	1.05253	25.2561	rs34084383	53679	0.0488128	0.262633	0.742647	0.728109	0.864896
ENSG00000072415	MPP5	86	1.00992	44.5634	rs138146200	-16568	0.000535382	-1.5932	0.0300238	0.0294482	0.131952
ENSG00000072422	RHOBTB1	48	1.01219	23.2871	rs10994246	-819949	0.0335801	-0.403439	0.731884	0.700562	0.849169
ENSG00000072444	ASAH2C	23	0.934759	11.3704	rs2376635	335022	0.103582	0.273029	0.795276	0.79748	0.902117
ENSG00000072501	SMC1A	25	0.794536	26.3467	rs2806838	-624132	0.0660898	-0.601643	0.753731	0.756289	0.881276
ENSG00000072506	HSD17B10	25	1.1894	19.9082	rs148215758	582786	0.0494684	0.521529	0.687075	0.68403	0.840617
ENSG00000072518	MARK2	246	1.05136	88.1455	rs685870	505527	0.000471574	-0.361629	0.0650354	0.0612606	0.221293
ENSG00000072571	HMMR	15	0.982733	8.4124	rs2303076	474	0.00492093	-0.366969	0.0557703	0.0560875	0.208712
ENSG00000072609	CHFR	187	1.05445	71.9264	rs368985675	-674275	0.00110982	0.511093	0.121103	0.106128	0.320256
ENSG00000072657	TRHDE	55	1.14189	32.2735	rs201876920	-232700	0.0375129	1.18571	0.759398	0.736497	0.869604
ENSG00000072682	P4HA2	125	0.978607	47.3083	rs3749817	904037	0.00121648	-0.427985	0.101101	0.0934257	0.294486
ENSG00000072694	FCGR2B	203	1.01698	94.0736	rs76277413	14279	0.000142786	0.506953	0.0185833	0.0215182	0.103998
ENSG00000072736	NFATC3	223	1.00467	59.0846	rs13816	-63160	0.00442593	-0.443378	0.283708	0.29475	0.561462
ENSG00000072756	TRNT1	47	1.00648	32.1106	rs150869212	3021	0.00185663	1.18983	0.0624227	0.0676989	0.23699
ENSG00000072778	ACADVL	460	1.04889	210.194	rs17671352	7273	0.00137607	0.357974	0.359431	0.374645	0.632214
ENSG00000072786	STK10	68	1.00178	52.8503	rs2306961	-81609	0.0020146	0.392586	0.100698	0.101985	0.312258
ENSG00000072803	FBXW11	64	1.00411	50.4505	rs142447086	676955	0.0407675	-0.482997	0.926606	0.912489	0.957457
ENSG00000072818	ACAP1	496	1.00967	250.168	rs3809829	7091	5.01556e-05	-0.425429	0.016571	0.0176142	0.0892
ENSG00000072832	CRMP1	135	0.819813	92.8141	rs112554914	-316800	0.0319663	-0.468181	0.971154	0.959712	0.980635
ENSG00000072840	EVC	140	1.02914	68.7605	rs140333311	46816	0.00533206	1.00929	0.442982	0.424234	0.672856
ENSG00000072849	DERL2	332	1.02184	147.936	rs929261	2029	0.00046103	0.467384	0.0933457	0.0886614	0.284383
ENSG00000072858	SIDT1	149	1.03019	70.377	rs3732799	898	0.000222674	0.627947	0.0201879	0.0214478	0.103759
ENSG00000072864	NDE1	138	1.08548	61.5904	rs12926897	-610235	0.0239793	0.410714	0.855932	0.86584	0.935981
ENSG00000072952	MRVI1	80	1.0121	49.0149	rs61314456	-6121	1.84486e-18	-0.982571	9.9999e-06	2.99874e-16	2.40007e-14
ENSG00000072954	TMEM38A	389	1.09252	146.015	rs2547112	26988	0.00401813	-0.453972	0.655844	0.640828	0.814889
ENSG00000072958	AP1M1	287	1.02798	137.079	rs3752797	31325	8.50181e-07	-0.543017	0.000199998	0.000204063	0.00200963
ENSG00000073008	PVR	357	1.03356	169.298	rs846857	-20105	2.14837e-05	0.596634	0.00530462	0.00560682	0.0352611
ENSG00000073009	IKBKG	114	1.02151	58.982	rs1065439	-347503	0.000135669	0.600934	0.00775491	0.00859145	0.0499764
ENSG00000073050	XRCC1	268	1.02965	117.944	rs25479	-34431	3.99622e-07	0.555726	4.99995e-05	9.32677e-05	0.00100248
ENSG00000073060	SCARB1	127	1.10048	89.9636	rs114786346	-587014	0.012309	-0.502454	0.706294	0.668923	0.832208
ENSG00000073111	MCM2	78	0.992255	51.0892	var_chr3_127434576	117509	0.0774085	0.794587	0.990196	0.988921	0.994629
ENSG00000073146	MOV10L1	395	0.950903	176.781	rs73439316	226463	0.00224982	1.28122	0.40239	0.383069	0.637299
ENSG00000073150	PANX2	394	1.03751	139.427	rs5771080	-23633	0.000532494	-0.458934	0.116494	0.114783	0.335355
ENSG00000073169	RP3-402G11.5	394	1.06632	160.395	rs34402301	46962	0.000375202	0.987423	0.067922	0.0719843	0.247132
ENSG00000073331	ALPK1	51	1.01804	29.1957	rs701759	-7591	0.000304838	0.363534	0.0093182	0.0116546	0.0639186
ENSG00000073350	LLGL2	477	1.02627	243.373	rs11559205	-7485	0.000437651	0.771222	0.101202	0.102636	0.313468
ENSG00000073417	PDE8A	145	1.12546	49.5228	rs17557307	599298	0.00510952	0.836413	0.385496	0.357843	0.618835
ENSG00000073464	CLCN4	24	0.957395	20.7171	rs34148950	55529	0.00470967	-0.964979	0.113611	0.102327	0.313071
ENSG00000073536	NLE1	160	1.15565	73.7536	rs3136683	-781824	0.00440001	-1.16699	0.332237	0.357578	0.618562
ENSG00000073578	SDHA	225	1.02217	84.2171	rs56035544	2076	2.90466e-12	-0.930505	9.9999e-06	1.06337e-09	3.05949e-08
ENSG00000073584	SMARCE1	324	1.00109	102.795	rs887376	51901	7.11913e-05	-0.391335	0.0122811	0.0128153	0.0692359
ENSG00000073598	FNDC8	160	1.04325	93.7426	rs1849733	301320	0.000665159	0.358954	0.0739385	0.0744535	0.252644
ENSG00000073605	GSDMB	196	1.04645	86.2138	rs150571760	220610	0.00109426	1.10999	0.121834	0.120073	0.34422
ENSG00000073614	KDM5A	117	0.966096	76.2462	rs142073659	-192610	0.0189811	-1.20764	0.742647	0.769358	0.888392
ENSG00000073670	ADAM11	201	0.992153	93.743	rs162430	-805991	0.00107675	-0.469302	0.131169	0.131014	0.361336
ENSG00000073711	PPP2R3A	26	1.01188	16.0557	rs3821445	318293	0.00235142	0.342646	0.0415638	0.0457575	0.180264
ENSG00000073712	FERMT2	65	0.877929	43.759	rs117525276	200346	0.0293994	-0.572851	0.687075	0.699576	0.848728
ENSG00000073737	DHRS9	150	1.1176	75.8818	rs10164599	685424	0.0338478	-0.705214	0.961905	0.965293	0.983271
ENSG00000073756	PTGS2	78	0.949298	45.8531	rs2026187	-319691	0.0147706	-0.262885	0.427966	0.401992	0.654042
ENSG00000073792	IGF2BP2	107	0.913211	66.8665	rs3732933	-631694	0.00841989	0.55045	0.444934	0.457872	0.697339
ENSG00000073803	MAP3K13	123	1.08479	60.9304	rs149841009	982433	0.0118143	0.930131	0.561111	0.567532	0.772584
ENSG00000073849	ST6GAL1	104	1.04189	60.4835	rs1050274	-212905	0.00116738	-0.399016	0.0974903	0.0965897	0.301066
ENSG00000073910	FRY	87	0.929576	46.4847	rs445909	280216	0.0163139	0.291885	0.619632	0.60267	0.792816
ENSG00000073921	PICALM	66	1.08088	38.7818	rs76348320	-783846	0.00679792	-1.39358	0.261658	0.257437	0.525372
ENSG00000073969	NSF	68	1.01207	38.3882	rs370516109	-346763	3.18314e-06	0.621625	0.000149999	0.000207454	0.00203894
ENSG00000074047	GLI2	53	0.928029	43.0943	rs7562700	513500	0.0852905	-0.233633	0.971154	0.970835	0.986575
ENSG00000074054	CLASP1	31	1.03893	18.0222	rs11890430	-425214	0.0222623	0.278665	0.394531	0.349726	0.611718
ENSG00000074071	MRPS34	726	1.04328	247.089	rs62617828	80111	0.000518714	-1.45069	0.21308	0.196885	0.456039
ENSG00000074181	NOTCH3	332	1.0496	170.653	rs61729083	-575477	0.00688743	-0.758734	0.789062	0.783961	0.895815
ENSG00000074201	CLNS1A	158	1.03757	70.1829	rs4945197	29537	7.4076e-05	-0.656868	0.00679037	0.00808456	0.0475912
ENSG00000074211	PPP2R2C	147	1.07256	78.865	rs3796403	-240242	0.00465588	0.334561	0.382576	0.362239	0.62247
ENSG00000074219	TEAD2	540	1.02211	242.549	rs254661	-13774	1.5566e-07	0.617707	4.99995e-05	6.68042e-05	0.000746112
ENSG00000074266	EED	68	0.941636	34.6569	rs974144	13036	0.00609294	0.296929	0.249383	0.256005	0.523777
ENSG00000074276	CDHR2	198	1.14611	95.0381	rs3822674	-662257	0.00262372	-0.323371	0.2525	0.255142	0.522947
ENSG00000074317	SNCB	208	1.08629	79.5389	rs4568379	677324	0.0141368	0.266212	0.848739	0.823812	0.91425
ENSG00000074319	TSG101	163	0.981829	75.5213	rs10444251	-24617	0.0041049	2.05697	0.435345	0.427293	0.675482
ENSG00000074356	C17orf85	337	1.04734	181.403	rs8065185	230436	0.000165472	0.599407	0.0371324	0.0386274	0.160388
ENSG00000074370	ATP2A3	384	1.01397	222.715	rs55858476	-23066	0.000187204	0.457611	0.0496803	0.0490078	0.189157
ENSG00000074410	CA12	123	1.01301	69.315	rs202010787	548208	1.07093e-05	1.80637	0.000859991	0.00109852	0.00878066
ENSG00000074416	MGLL	70	0.999488	44.5624	rs75736787	-795051	0.00170216	-0.700201	0.0932595	0.09429	0.296101
ENSG00000074527	NTN4	124	1.01038	62.9252	rs17023760	-581833	0.00860397	0.433273	0.561111	0.561296	0.76926
ENSG00000074582	BCS1L	340	1.03206	159.869	rs1039898	906715	0.0023516	-0.518614	0.371324	0.349368	0.611419
ENSG00000074590	NUAK1	67	0.972766	40.1939	rs3741883	-72874	0.00491796	0.342256	0.256997	0.233767	0.500796
ENSG00000074603	DPP8	167	1.02092	89.7184	rs148990036	-125530	0.00510823	1.45794	0.378277	0.385514	0.639509
ENSG00000074621	SLC24A1	176	1.02486	92.4816	rs12148277	43430	0.000932963	-0.814826	0.0887522	0.0849938	0.276235
ENSG00000074657	ZNF532	75	1.17403	47.2762	rs1790508	617557	0.0435622	-0.20571	0.827869	0.827905	0.916449
ENSG00000074660	SCARF1	278	1.05943	131.216	rs200119630	36336	0.012405	0.539903	0.878261	0.873694	0.940377
ENSG00000074695	LMAN1	74	0.964259	36.7947	rs17696504	-63343	0.00880427	-0.42667	0.316614	0.31528	0.580562
ENSG00000074696	PTPLAD1	170	1.04509	72.5054	rs3759785	802713	0.0128098	0.780947	0.677852	0.684703	0.840814
ENSG00000074706	IPCEF1	56	1.21031	24.7651	rs41292916	73823	0.0607556	0.506274	0.878261	0.829091	0.916979
ENSG00000074755	ZZEF1	410	1.02875	143.857	rs7216284	417384	0.00169507	0.401369	0.385496	0.386895	0.640649
ENSG00000074800	ENO1	82	0.990409	53.4947	rs12075362	226360	0.00128142	-0.927994	0.0914027	0.085775	0.278093
ENSG00000074803	SLC12A1	50	1.02401	33.0182	rs568215	-420786	0.0354548	-0.232179	0.691781	0.705268	0.852912
ENSG00000074842	C19orf10	340	0.9946	189.192	rs116298910	-132128	0.000298046	0.8417	0.0790297	0.0827927	0.271381
ENSG00000074855	ANO8	432	0.927822	287.661	rs10417922	169970	0.00233212	0.66202	0.461187	0.462747	0.700385
ENSG00000074935	TUBE1	65	1.02528	33.2778	rs1050353	27195	0.000295514	-0.382181	0.0131459	0.013669	0.072854
ENSG00000074964	ARHGEF10L	265	1.02655	119.411	rs41303881	-569449	0.000465405	-0.895179	0.0848739	0.0894278	0.28585
ENSG00000074966	TXK	96	0.997184	51.958	rs7658300	-21010	0.000141533	-0.417529	0.0116993	0.0110429	0.0613464
ENSG00000075035	WSCD2	93	0.974526	54.435	rs79427084	659754	0.00541517	0.776633	0.286932	0.274072	0.541876
ENSG00000075043	KCNQ2	413	1.09528	130.616	rs2297385	-33028	0.00153252	0.613857	0.314642	0.330763	0.594245
ENSG00000075073	TACR2	164	1.07994	59.2073	rs1747	-784249	0.00826753	0.298652	0.643312	0.650125	0.820933
ENSG00000075089	ACTR6	70	1.14945	44.854	var_chr12_100496501	-96400	0.0448334	0.573389	0.926606	0.901895	0.952401
ENSG00000075131	TIPIN	110	1.01028	56.7827	rs62627274	-33785	7.5239e-15	1.46596	9.9999e-06	1.03535e-12	4.97839e-11
ENSG00000075142	SRI	57	1.00953	31.4169	rs1981529	57052	2.85763e-05	-0.528543	0.00121765	0.00135375	0.0104897
ENSG00000075151	EIF4G3	255	0.963816	92.6929	rs35480773	-858292	0.00522585	0.476836	0.515306	0.528524	0.747367
ENSG00000075188	NUP37	116	0.979381	66.2575	rs11082	-396314	0.00611479	-0.28031	0.354386	0.367299	0.626697
ENSG00000075213	SEMA3A	17	1.0244	12.0675	rs797821	-531189	0.0480746	-0.202023	0.469767	0.445584	0.68776
ENSG00000075223	SEMA3C	28	1.00201	20.3657	rs17275986	-132987	0.000436012	0.52285	0.0106104	0.00978299	0.0554121
ENSG00000075234	TTC38	209	1.01792	93.4563	rs6008495	14045	2.01998e-12	1.8067	9.9999e-06	4.52191e-10	1.38711e-08
ENSG00000075239	ACAT1	98	0.981479	52.5802	rs10749920	391432	0.0103624	0.306948	0.490291	0.498935	0.726565
ENSG00000075240	GRAMD4	167	1.06272	56.9513	rs2236028	100567	0.00518074	0.290158	0.400794	0.371985	0.63
ENSG00000075275	CELSR1	168	0.988053	79.4251	rs3747251	-72980	0.00286395	0.846313	0.245146	0.235402	0.502692
ENSG00000075290	WNT8B	148	0.936835	212.35	rs17854134	-554985	0.0178585	1.00306	0.827869	0.848442	0.927319
ENSG00000075292	ZNF638	133	1.0233	67.4202	rs12713748	116871	8.32441e-07	0.876529	4.99995e-05	0.000100266	0.00106975
ENSG00000075303	SLC25A40	75	1.01274	42.2823	rs6964163	334590	0.000213296	-0.418758	0.0117702	0.0121945	0.0663488
ENSG00000075336	TIMM21	48	1.12519	35.3421	rs3744913	960374	0.0140714	0.383909	0.355634	0.388321	0.641743
ENSG00000075340	ADD2	156	0.894941	100.548	rs72840978	640034	0.00446786	0.91757	0.389961	0.378251	0.63403
ENSG00000075391	RASAL2	68	1.02674	33.6403	rs12039605	370503	0.00137546	-0.580664	0.0642494	0.0684413	0.23867
ENSG00000075399	VPS9D1	382	1.03674	111.163	rs2159116	44115	0.000226688	0.565126	0.0567416	0.0502894	0.192574
ENSG00000075407	ZNF37A	41	1.11446	21.4077	rs34686283	215836	0.0123792	0.26223	0.226966	0.227445	0.492904
ENSG00000075413	MARK3	160	1.01505	88.9643	rs3825566	995	4.72952e-05	0.414635	0.00529433	0.0055625	0.0350272
ENSG00000075415	SLC25A3	36	1.01095	26.6963	rs17028679	188500	0.0764873	1.03907	0.893805	0.88716	0.945707
ENSG00000075420	FNDC3B	50	1.0461	28.2403	rs7652177	211658	0.00934233	0.274428	0.32899	0.311269	0.577059
ENSG00000075426	FOSL2	187	1.43288	111.499	rs4432404	137032	0.0330665	-0.581874	0.980583	0.974166	0.987858
ENSG00000075429	CACNG5	64	1.16443	41.3222	rs199933602	522318	0.0171751	1.01421	0.597633	0.587227	0.784785
ENSG00000075461	CACNG4	68	1.06452	38.9761	rs11652480	-87475	0.00940283	-0.406829	0.372694	0.356743	0.617649
ENSG00000075539	FRYL	63	0.939044	27.4796	rs776604	-171379	0.00153888	-0.43889	0.0724014	0.0677497	0.2371
ENSG00000075568	TMEM131	120	1.09762	64.4961	rs1317178	-87282	0.00243803	-0.388258	0.189139	0.184493	0.440029
ENSG00000075618	FSCN1	300	1.02941	145.001	rs73059373	958568	0.000193799	0.917539	0.0427604	0.0420015	0.170441
ENSG00000075624	ACTB	293	1.02546	122.052	rs61753114	165734	0.00219396	0.978146	0.351916	0.331784	0.595012
ENSG00000075643	MOCOS	70	1.01717	42.8235	rs113873219	85	6.62551e-06	0.669165	0.000339997	0.000448316	0.00401296
ENSG00000075651	PLD1	55	0.990455	55.0574	rs3934620	-18503	0.00662778	0.351985	0.221007	0.240273	0.507649
ENSG00000075702	WDR62	387	1.09644	148.222	rs2293756	-110220	0.000419249	2.07318	0.0997038	0.0989696	0.305923
ENSG00000075711	DLG1	102	1.14621	101.771	rs35071969	383169	0.014396	0.908553	0.753731	0.708098	0.854444
ENSG00000075785	RAB7A	131	0.939105	78.7002	rs2285373	863243	0.0340699	-0.346302	0.885965	0.890594	0.946979
ENSG00000075790	BCAP29	92	1.01577	48.2018	rs4730250	-12728	6.71676e-06	0.579119	0.000329997	0.000474527	0.00422143
ENSG00000075826	SEC31B	149	1.02138	80.5959	rs2295772	-24446	3.48646e-12	-0.816662	9.9999e-06	6.4884e-10	1.94423e-08
ENSG00000075856	SART3	144	1.05068	78.093	rs10861953	30935	0.000557501	-0.521947	0.046716	0.0469937	0.183662
ENSG00000075884	ARHGAP15	11	0.944797	9.53945	rs112305340	916094	0.126808	-0.706578	0.673333	0.689065	0.842889
ENSG00000075886	TUBA3D	119	1.01273	44.7574	rs12469517	14712	5.84182e-06	-0.495913	0.000309997	0.00040866	0.00369705
ENSG00000075914	EXOSC7	146	0.958897	53.707	rs11547235	1048	0.00231001	-0.515693	0.181655	0.180807	0.435251
ENSG00000075945	KIFAP3	141	1.0174	54.3325	rs7525259	-222357	5.54694e-05	-0.436373	0.00431347	0.00456644	0.0295502
ENSG00000075975	MKRN2	104	0.948515	60.5757	rs3729931	28002	0.00276738	0.327425	0.18264	0.177111	0.430104
ENSG00000076003	MCM6	72	1.0382	23.7784	rs1050115	-122180	0.000435151	-0.388747	0.0133404	0.0160594	0.0826724
ENSG00000076043	REXO2	59	0.867224	57.1364	rs1176722	-461635	0.0651975	-0.252196	0.943925	0.92689	0.964781
ENSG00000076053	RBM7	65	0.955298	34.0473	rs6277	-987294	0.00184172	-0.315128	0.101101	0.0913008	0.289942
ENSG00000076067	RBMS2	260	1.0416	110.4	rs2291738	-100433	0.00447503	-0.327111	0.517949	0.50746	0.732776
ENSG00000076108	BAZ2A	299	1.04447	118.042	rs79745402	-942689	0.00258924	1.51043	0.389961	0.381495	0.636023
ENSG00000076201	PTPN23	179	1.05079	51.1046	rs9110	-941701	0.00980795	-0.311876	0.573864	0.575119	0.777467
ENSG00000076242	MLH1	66	0.989137	36.1553	rs41285095	-510416	0.0379947	-0.670874	0.808	0.80691	0.907188
ENSG00000076248	UNG	172	1.02458	76.4382	rs2878960	42355	1.78351e-05	-0.47445	0.001522	0.00222977	0.0160385
ENSG00000076258	FMO4	88	1.025	42.8839	var_chr1_171558493	275145	0.00987345	-0.864839	0.40239	0.421017	0.669827
ENSG00000076321	KLHL20	48	1.06987	31.203	var_chr1_173835916	151835	0.0104077	1.15409	0.2525	0.239566	0.507183
ENSG00000076344	RGS11	564	1.0532	187.848	rs9940585	-3047	0.000106843	0.435501	0.0292584	0.0338347	0.145996
ENSG00000076351	SLC46A1	134	1.03887	61.5939	rs2292633	-158836	0.00313729	0.390283	0.248768	0.231691	0.498527
ENSG00000076356	PLXNA2	79	1.0172	42.4207	rs3818517	-147422	2.36717e-05	-0.462255	0.00112422	0.00148204	0.0113329
ENSG00000076382	SPAG5	150	1.0474	84.1198	rs688536	21354	0.000289915	0.463986	0.0256736	0.0301077	0.133969
ENSG00000076513	ANKRD13A	145	1.02466	73.9869	rs77981767	52142	0.0054049	1.02307	0.355634	0.350046	0.612039
ENSG00000076554	TPD52	22	0.855761	16.1659	rs35099105	-166654	0.0216452	0.881652	0.333333	0.355968	0.617167
ENSG00000076555	ACACB	172	0.988637	72.2173	rs11609341	171306	0.00908532	0.859315	0.577143	0.589347	0.785892
ENSG00000076604	TRAF4	151	1.04104	80.6834	rs631905	-187690	8.05024e-05	0.44945	0.00802989	0.00928127	0.0531338
ENSG00000076641	PAG1	40	0.946914	27.9933	rs28485205	346392	0.00807349	-0.417914	0.247549	0.245962	0.513338
ENSG00000076650	GPATCH1	172	1.09677	84.8763	rs75928255	-499685	0.00443115	0.68041	0.42437	0.399295	0.651704
ENSG00000076662	ICAM3	373	1.02916	150.416	rs2278442	-5674	1.06879e-05	0.466756	0.00228854	0.00291861	0.0201392
ENSG00000076685	NT5C2	162	1.05262	51.9655	rs200457105	256299	0.00720045	-1.12945	0.507538	0.485264	0.716853
ENSG00000076706	MCAM	190	0.947779	101.723	rs2230321	-426713	0.0300638	-0.897069	0.980583	0.981519	0.990834
ENSG00000076716	GPC4	8	0.999986	6.9675	rs1129980	-110647	0.00932855	-0.251874	0.0707779	0.0688572	0.239482
ENSG00000076770	MBNL3	19	0.952066	17.0362	rs56029310	-403924	0.0363595	-0.384754	0.437229	0.428301	0.676292
ENSG00000076826	CAMSAP3	524	1.19571	198.948	rs11881630	658666	0.00489394	1.27326	0.782946	0.732505	0.86689
ENSG00000076864	RAP1GAP	250	1.02308	113.973	rs592060	-944844	0.00108801	-0.388392	0.154908	0.159665	0.404857
ENSG00000076924	XAB2	512	1.00358	208.869	rs686796	-95873	0.00082405	-1.33008	0.2525	0.254858	0.522583
ENSG00000076928	ARHGEF1	237	1.04696	92.5827	rs3745931	-260338	0.0010499	0.675586	0.166392	0.157785	0.40213
ENSG00000076944	STXBP2	506	1.1242	226.245	rs6791	10509	0.000753514	0.366933	0.220044	0.212978	0.475648
ENSG00000076984	MAP2K7	446	1.1533	191.677	rs62113420	-293360	0.00178959	0.508327	0.396078	0.376423	0.633144
ENSG00000077044	DGKD	268	1.05124	253.85	rs34843851	179076	0.00408996	-1.70539	0.558011	0.529762	0.748048
ENSG00000077063	CTTNBP2	47	0.965139	35.0571	rs1800136	-207086	0.000736686	0.487025	0.0306432	0.030236	0.134394
ENSG00000077080	ACTL6B	484	0.986747	229.732	rs75788887	296240	0.00878712	-0.612588	0.855932	0.855482	0.930873
ENSG00000077092	RARB	17	1.01325	12.7824	rs11372851	424149	0.0020866	0.321799	0.0299437	0.0285945	0.129215
ENSG00000077097	TOP2B	14	1.0821	10.5914	rs2067964	-203530	0.176315	-0.267979	0.841667	0.863684	0.934448
ENSG00000077147	TM9SF3	166	1.0274	96.8541	rs78860361	-239275	0.0266012	0.685603	0.95283	0.94496	0.9732
ENSG00000077150	NFKB2	131	1.30059	53.7183	rs79438485	697532	0.0132496	0.732556	0.540107	0.514286	0.738071
ENSG00000077152	UBE2T	168	1.00159	93.8896	rs930734	7207	0.00463119	-0.298993	0.467593	0.454589	0.69491
ENSG00000077157	PPP1R12B	169	1.07348	130.182	rs141517560	-962329	0.0135101	0.687362	0.789062	0.793255	0.899904
ENSG00000077232	DNAJC10	49	1.00942	26.6215	rs3115425	35748	2.188e-06	-0.537368	3.99996e-05	8.83857e-05	0.000957551
ENSG00000077235	GTF3C1	85	1.05093	58.5358	rs17548704	-207756	0.00919169	-0.77153	0.400794	0.35882	0.619794
ENSG00000077238	IL4R	69	0.936014	47.5089	rs138624353	510196	0.0853355	-0.636644	0.980583	0.979505	0.989605
ENSG00000077254	USP33	48	1.0158	33.1291	rs6675743	-201254	1.20965e-08	0.633458	9.9999e-06	6.64583e-07	1.14915e-05
ENSG00000077264	PAK3	22	0.973438	16.0888	rs5985637	775824	0.103974	-0.437671	0.893805	0.874695	0.940533
ENSG00000077279	DCX	21	1.03402	17.3913	rs146925326	269857	0.00357268	1.11407	0.0475742	0.0499252	0.191618
ENSG00000077312	SNRPA	404	1.11232	128.826	rs10560834	-309170	0.00161685	-0.358101	0.325806	0.316556	0.58167
ENSG00000077327	SPAG6	41	0.958388	25.1239	var_chr10_22498125	-136275	0.0182043	-0.932363	0.507538	0.486813	0.717829
ENSG00000077348	EXOSC5	369	0.976564	173.007	rs8192719	-384612	0.0133697	-0.279175	0.980583	0.963645	0.982223
ENSG00000077380	DYNC1I2	67	1.04401	30.5056	rs73022941	-229476	0.0240166	-0.959755	0.615854	0.620123	0.802452
ENSG00000077420	APBB1IP	142	0.962998	49.3674	rs787039	62976	0.00516929	-1.20401	0.327922	0.316438	0.581576
ENSG00000077454	LRCH4	479	0.903779	311.696	rs376304669	-747085	0.00190126	-0.917213	0.337793	0.328347	0.591873
ENSG00000077458	FAM76B	56	1.03555	36.1654	rs62617142	-764593	0.00826562	-1.19545	0.260309	0.26893	0.537407
ENSG00000077463	SIRT6	370	1.02259	216.611	rs350845	-7652	3.41636e-09	0.878991	9.9999e-06	1.12941e-06	1.85252e-05
ENSG00000077514	POLD3	165	1.03529	73.0502	rs148623329	-685441	7.19368e-05	1.24212	0.00719015	0.00843588	0.0492113
ENSG00000077522	ACTN2	159	1.01088	77.7157	rs819640	44892	2.00949e-05	-0.44497	0.00155823	0.00198894	0.0146274
ENSG00000077549	CAPZB	199	1.07957	97.8031	rs2982534	-218241	0.000999897	1.08061	0.111602	0.119647	0.343603
ENSG00000077585	GPR137B	152	0.981959	59.8509	rs2774336	-558679	0.00896931	-0.264601	0.461187	0.471606	0.70718
ENSG00000077616	NAALAD2	62	1.01185	27.8052	rs7109578	4008	5.52301e-07	-0.493649	3.99996e-05	3.28448e-05	0.000394443
ENSG00000077684	PHF17	37	0.945797	22.4322	rs17351999	302063	0.0521295	0.288233	0.721429	0.752064	0.878654
ENSG00000077713	SLC25A43	50	1.01485	43.6032	rs425331	52919	1.96331e-05	-0.536226	0.000729993	0.000835714	0.00688609
ENSG00000077721	UBE2A	53	0.95595	42.7528	var_chrX_118143186	-565316	0.0168805	1.03019	0.577143	0.565778	0.771813
ENSG00000077782	FGFR1	81	1.04662	66.2801	rs7812668	132343	0.00404954	-0.376352	0.225951	0.220206	0.484026
ENSG00000077809	GTF2I	91	1.0727	52.7662	rs80354921	-55372	0.00115918	-0.490499	0.0806065	0.0839396	0.273938
ENSG00000077935	SMC1B	221	1.01756	119.236	rs117905397	513979	0.01115	1.04907	0.770992	0.744408	0.874156
ENSG00000077942	FBLN1	226	1.13988	94.5627	rs35364389	861967	0.00221326	0.451905	0.264398	0.274043	0.541876
ENSG00000077943	ITGA8	64	1.04654	41.0847	rs7100510	-48458	0.00372339	-0.314813	0.17032	0.166816	0.415216
ENSG00000077984	CST7	82	0.983278	42.4431	rs144999465	540053	0.0153199	1.23058	0.505	0.476707	0.710707
ENSG00000078018	MAP2	56	1.03319	36.7818	rs61744730	-981679	0.00932401	-0.818492	0.271505	0.27521	0.542509
ENSG00000078043	PIAS2	84	0.976892	59.4341	rs732108	-365097	0.00819397	0.278089	0.378277	0.391222	0.644198
ENSG00000078053	AMPH	128	1.09502	62.4597	rs62444122	134047	0.0042979	-0.661969	0.304217	0.27879	0.545785
ENSG00000078061	ARAF	49	1.0134	34.4505	rs66838530	10153	0.00756141	-0.293933	0.222467	0.231093	0.497737
ENSG00000078070	MCCC1	80	0.951772	41.2778	rs7627615	984552	0.0250152	-0.244794	0.721429	0.724084	0.863077
ENSG00000078098	FAP	32	1.03928	21.1995	rs4664452	-46938	0.0117909	0.907406	0.25187	0.24053	0.507868
ENSG00000078114	NEBL	29	0.982847	28.5894	rs2296614	-388393	0.0441542	0.379885	0.701389	0.693893	0.845819
ENSG00000078124	ACER3	122	1.00116	57.3891	rs150588636	-200653	0.00792475	-1.13301	0.510101	0.484441	0.716572
ENSG00000078140	UBE2K	121	1.06786	55.6172	rs78482274	-503311	0.00909361	-0.789198	0.520619	0.520704	0.742081
ENSG00000078142	PIK3C3	3	1.00003	2.95951	rs34205132	49240	0.00189447	-0.58805	0.00584288	0.00589648	0.0367629
ENSG00000078177	N4BP2	89	1.02339	49.636	rs10015231	279119	0.00079453	0.398595	0.0465652	0.0492276	0.189853
ENSG00000078237	C12orf5	116	0.895764	86.9037	rs7309402	28660	0.032196	-0.403212	0.87069	0.877244	0.941387
ENSG00000078246	TULP3	128	1.01892	75.9036	rs10848733	30829	1.96493e-09	-0.537651	9.9999e-06	2.38922e-07	4.50196e-06
ENSG00000078269	SYNJ2	107	1.01711	59.8683	rs2296510	73052	2.15124e-05	0.440518	0.00150951	0.00184964	0.0137314
ENSG00000078295	ADCY2	71	1.03108	28.7968	rs179044	439363	0.00309258	0.315711	0.129987	0.128423	0.356632
ENSG00000078304	PPP2R5C	156	1.00809	93.5634	rs201936029	-794751	0.00339001	-0.713162	0.291908	0.277324	0.544735
ENSG00000078319	PMS2P1	506	1.03675	154.291	rs6946768	14861	2.38671e-11	0.863944	9.9999e-06	1.19974e-08	2.87859e-07
ENSG00000078328	RBFOX1	30	0.975368	18.6775	rs34920124	-943776	0.002889	-2.14634	0.0576813	0.0599731	0.218311
ENSG00000078369	GNB1	491	0.972231	320.681	rs2274791	-689565	0.00361531	-0.498898	0.551913	0.563285	0.770671
ENSG00000078401	EDN1	43	1.00164	22.2292	rs6916066	-274588	0.0147136	-0.284357	0.371324	0.363116	0.623325
ENSG00000078403	MLLT10	35	0.994475	23.9332	var_chr10_21120357	-702738	0.00587528	-0.580813	0.145324	0.134415	0.367025
ENSG00000078487	ZCWPW1	498	1.03842	155.416	rs11763414	-9772	8.41719e-07	0.612117	0.000189998	0.000266272	0.00255071
ENSG00000078549	ADCYAP1R1	128	1.02153	73.0296	rs4988496	-83391	0.0039469	0.489654	0.314642	0.290494	0.557092
ENSG00000078579	FGF20	112	1.04523	59.5313	rs2229388	-847043	0.00345939	0.620542	0.251244	0.26184	0.529825
ENSG00000078596	ITM2A	6	0.999956	6.47675	rs4077512	-709596	0.026653	-0.281712	0.141259	0.124712	0.351087
ENSG00000078618	NRD1	78	0.949671	52.7179	rs3087476	510483	0.0143497	0.688069	0.534392	0.514566	0.738301
ENSG00000078668	VDAC3	105	0.931105	89.6591	rs56230731	-74763	0.0506774	0.750421	0.971154	0.966858	0.983987
ENSG00000078674	PCM1	170	1.02028	92.7167	rs3213605	104741	2.2635e-16	0.796461	9.9999e-06	6.71041e-14	3.95399e-12
ENSG00000078687	TNRC6C	247	0.867227	216.667	rs376591053	-807826	0.0119792	-1.27152	0.878261	0.877075	0.941387
ENSG00000078699	CBFA2T2	141	0.99344	64.8896	rs291700	-96033	0.00774843	-0.29759	0.441048	0.436426	0.681545
ENSG00000078725	DBC1	10	0.99997	9.42691	rs144364932	-202235	0.00579678	-1.4047	0.0507028	0.0513302	0.195267
ENSG00000078747	ITCH	109	1.0876	54.0411	rs2626551	-571779	0.00938263	0.298738	0.478673	0.420024	0.668955
ENSG00000078795	PKD2L2	62	1.03227	34.0727	rs7713180	-254021	0.00362215	-0.31441	0.151652	0.154637	0.39728
ENSG00000078804	TP53INP2	165	0.966302	65.5431	rs142019167	296652	0.0106214	-1.31005	0.60479	0.579245	0.780282
ENSG00000078808	SDF4	422	1.00216	186.89	rs2274789	-34335	0.000218204	0.409853	0.0529628	0.0487645	0.188454
ENSG00000078814	MYH7B	172	0.914994	70.0927	rs2425068	651516	0.0229513	-0.508252	0.841667	0.816887	0.911943
ENSG00000078900	TP73	158	1.22401	62.0224	var_chr1_3759869	190784	0.00444571	-1.21279	0.31962	0.322564	0.587312
ENSG00000078902	TOLLIP	675	1.05207	259.209	rs907609	526385	0.00100484	-0.533548	0.331148	0.298676	0.565521
ENSG00000078967	UBE2D4	136	1.06986	67.7444	rs56073027	639650	0.0017383	1.19814	0.133952	0.13547	0.368551
ENSG00000079101	CLUL1	64	1.01986	37.8557	rs62090070	10035	5.60496e-09	0.86756	9.9999e-06	3.72991e-07	6.78871e-06
ENSG00000079102	RUNX1T1	11	1.00108	9.63742	rs141395157	-85910	0.00150101	-1.2246	0.0147942	0.0150997	0.0787978
ENSG00000079134	THOC1	63	1.04185	32.0991	rs471274	-64970	0.00670179	0.278651	0.245742	0.251731	0.519161
ENSG00000079150	FKBP7	316	0.986059	124.31	rs55725279	50570	0.00128678	-1.41443	0.153263	0.141003	0.376954
ENSG00000079156	OSBPL6	320	0.905716	87.6875	rs72648978	524108	0.00323174	-0.488991	0.343537	0.360371	0.620705
ENSG00000079215	SLC1A3	87	0.833384	58.8775	rs78742059	-336983	0.0344841	-0.820318	0.893805	0.872751	0.94013
ENSG00000079246	XRCC5	79	1.05531	36.3223	rs2303842	-63509	0.0203896	-0.307192	0.677852	0.662703	0.828485
ENSG00000079257	LXN	51	1.0283	24.01	rs2115942	-83853	0.0037746	-0.388851	0.0924908	0.104842	0.317798
ENSG00000079263	SP140	109	1.02655	66.1136	rs1365776	-17737	0.00153413	0.330767	0.116092	0.11429	0.33475
ENSG00000079277	MKNK1	145	1.03016	59.3161	rs1886116	-105679	1.22079e-05	-0.417925	0.000869991	0.00127206	0.00994457
ENSG00000079308	TNS1	160	0.975425	72.9007	rs113318497	-289901	0.0030925	1.24446	0.249383	0.228641	0.494552
ENSG00000079313	REXO1	583	1.02225	386.466	rs2159133	-739240	0.00116347	0.326125	0.376866	0.339526	0.602912
ENSG00000079332	SAR1A	165	1.02029	104.851	rs10999158	-24585	1.87798e-12	0.678127	9.9999e-06	4.32363e-10	1.33128e-08
ENSG00000079335	CDC14A	82	0.978302	38.1887	rs17121466	-469758	0.00203096	-1.13242	0.108602	0.103412	0.314979
ENSG00000079337	RAPGEF3	207	1.02292	78.7896	rs12424297	-22481	1.33232e-15	0.994766	9.9999e-06	6.07027e-13	3.02541e-11
ENSG00000079385	CEACAM1	191	1.03589	90.3074	rs79480963	925940	0.00053067	-0.667053	0.0499505	0.0581099	0.213585
ENSG00000079387	SENP1	258	1.10224	84.2676	rs61758378	873318	0.00626168	-1.12846	0.60119	0.564135	0.771139
ENSG00000079432	CIC	170	0.882216	55.7609	rs1064491	599696	0.0196845	-0.315611	0.821138	0.813214	0.909986
ENSG00000079435	LIPE	189	0.883306	89.6626	rs11083680	587783	0.00823791	0.270304	0.480952	0.501723	0.728526
ENSG00000079459	FDFT1	97	1.00301	35.0725	rs1047643	7279	0.0146117	-0.364816	0.517949	0.532191	0.749625
ENSG00000079462	PAFAH1B3	170	0.91769	78.0097	rs79915295	64860	0.0108168	0.649996	0.608434	0.604177	0.79351
ENSG00000079482	OPHN1	17	0.967262	23.2864	rs2148827	-385380	0.276115	0.183144	1	0.99844	0.999457
ENSG00000079616	KIF22	175	1.00434	76.5046	rs117697856	693261	0.00340915	-1.23751	0.301493	0.305024	0.571246
ENSG00000079689	SCGN	253	1.05343	76.676	rs913455	-232121	0.012548	0.68994	0.753731	0.767644	0.887446
ENSG00000079691	LRRC16A	232	0.989378	112.596	rs807541	-720026	0.000827137	-0.502493	0.10499	0.113287	0.332862
ENSG00000079739	PGM1	45	1.03443	28.8814	rs8294	66420	0.006015	-0.359142	0.180036	0.179724	0.433892
ENSG00000079785	DDX1	37	1.02293	15.3316	rs4668909	-123461	0.0206939	-0.278259	0.304217	0.294931	0.56172
ENSG00000079805	DNM2	420	1.22652	180.716	rs3745263	-389255	0.00392552	0.783402	0.623457	0.602568	0.792816
ENSG00000079819	EPB41L2	47	0.838174	84.403	rs143283725	-848918	0.0474288	-0.836608	0.901786	0.891566	0.947536
ENSG00000079841	RIMS1	23	1.00643	18.1382	rs2807519	349085	0.0185457	-0.265029	0.286119	0.261016	0.529029
ENSG00000079931	MOXD1	89	0.972133	56.035	rs111779788	-450658	0.00184513	-1.2934	0.127525	0.120919	0.345213
ENSG00000079950	STX7	91	0.985036	61.2347	rs8192646	104504	0.000301896	1.62978	0.0270053	0.0259029	0.119861
ENSG00000079974	RABL2B	372	1.00742	144.027	rs36062310	-233987	0.000698451	1.0705	0.137602	0.138557	0.373263
ENSG00000079999	KEAP1	411	0.965988	215.463	rs12462832	-935670	0.00954089	0.412863	0.918182	0.924322	0.963332
ENSG00000080031	PTPRH	633	0.954955	447.911	rs11673178	-974882	0.000541132	-0.878703	0.190207	0.180944	0.435365
ENSG00000080166	DCT	46	1.01969	32.871	rs2274020	-97174	0.000148174	0.698181	0.00575433	0.00582399	0.0363848
ENSG00000080189	SLC35C2	186	0.947109	136.659	rs139931236	-509060	0.00931661	1.12352	0.583815	0.629313	0.80774
ENSG00000080200	CRYBG3	89	1.01859	49.5522	rs5851085	23430	7.93809e-15	0.684138	9.9999e-06	1.17925e-12	5.5937e-11
ENSG00000080224	EPHA6	17	0.930944	12.222	rs62262775	651536	0.122162	0.363213	0.706294	0.74394	0.873899
ENSG00000080298	RFX3	47	0.916507	34.6783	var_chr9_2622087	-903918	0.0492544	1.0135	0.776923	0.788258	0.897645
ENSG00000080345	RIF1	108	1.01986	46.2408	rs2290368	75	1.32073e-09	-0.587501	9.9999e-06	1.66459e-07	3.24051e-06
ENSG00000080371	RAB21	60	1.05731	35.8392	rs3741690	-57630	0.02306	0.300869	0.615854	0.599428	0.791517
ENSG00000080493	SLC4A4	89	0.928955	52.0069	rs3775740	-937951	0.00952286	0.465328	0.388462	0.394474	0.646908
ENSG00000080503	SMARCA2	58	0.966223	35.5413	rs10964471	13856	0.00419501	0.501533	0.21174	0.188467	0.445569
ENSG00000080546	SESN1	111	1.07377	42.4737	rs117524799	381329	0.0143694	-0.589274	0.58046	0.586623	0.784596
ENSG00000080561	MID2	29	1.05145	22.8651	rs147370648	-972191	0.0870108	-0.526754	0.795276	0.79174	0.899356
ENSG00000080573	COL5A3	341	1.03506	138.004	rs10415783	-14277	5.36115e-06	-1.0391	0.0012511	0.00140651	0.0108303
ENSG00000080603	SRCAP	240	0.980283	110.813	rs1549299	444615	0.00273323	0.358166	0.379699	0.353304	0.614891
ENSG00000080608	KIAA0020	58	0.986852	39.6363	var_chr9_2622260	-221982	0.000779964	1.53902	0.0358792	0.0359834	0.152703
ENSG00000080618	CPB2	86	1.02143	50.5185	rs2296642	-22543	9.49211e-05	-0.428423	0.00587824	0.00657515	0.0401886
ENSG00000080709	KCNN2	38	1.05899	13.1313	rs26980	-926640	0.0313515	0.376338	0.485577	0.466514	0.703752
ENSG00000080802	CNOT4	85	0.954812	37.1037	rs117892953	47871	0.0567234	-0.550239	0.95283	0.934178	0.968084
ENSG00000080815	PSEN1	162	1.05412	75.5522	rs8014577	360256	0.00729049	0.294181	0.487923	0.488972	0.71957
ENSG00000080819	CPOX	82	1.17836	36.672	rs115286465	231755	0.00659732	1.24258	0.34589	0.346922	0.6092
ENSG00000080822	CLDND1	83	0.95389	42.0601	rs2307808	-575728	0.00428309	0.39507	0.225951	0.229059	0.495267
ENSG00000080823	MOK	135	1.06022	67.5135	rs7152550	-73407	0.000600674	-0.871813	0.0475742	0.0486053	0.188066
ENSG00000080824	HSP90AA1	135	1.12715	39.3614	rs729183	970406	0.0165875	0.337566	0.795276	0.735607	0.869033
ENSG00000080839	RBL1	69	1.0347	32.9745	rs2297154	650672	0.0105575	-0.404927	0.404	0.400123	0.652408
ENSG00000080845	DLGAP4	141	1.01815	56.5582	rs3748433	-803740	0.000119127	-0.637637	0.0099911	0.0109399	0.0609119
ENSG00000080854	IGSF9B	69	0.999303	28.4666	rs117422861	410319	0.0712097	-0.595996	0.926606	0.944325	0.972832
ENSG00000080947	CROCCP3	444	1.03352	167.182	rs185275717	37525	4.51812e-05	1.84481	0.0124661	0.0136934	0.0729518
ENSG00000081014	AP4E1	99	1.02071	51.5734	rs76674534	288	6.21191e-08	0.723085	9.9999e-06	6.37613e-06	8.94734e-05
ENSG00000081019	RSBN1	74	0.851625	104.36	rs80326582	618261	0.0535581	-0.901297	0.95283	0.933052	0.967708
ENSG00000081026	MAGI3	75	1.02455	39.4072	rs3835263	306947	3.51251e-05	-0.479536	0.00189085	0.00199902	0.014684
ENSG00000081041	CXCL2	69	0.993264	40.9942	rs41401748	-262386	0.000827185	-0.819318	0.0432548	0.0429853	0.173004
ENSG00000081052	COL4A4	120	1.14835	59.3497	rs41265094	-367827	0.00436535	1.66856	0.265092	0.283659	0.550797
ENSG00000081059	TCF7	62	0.892954	61.5322	rs1131611	914593	0.015924	0.412041	0.526042	0.533408	0.750522
ENSG00000081087	OSTM1	42	0.846366	28.6163	rs74349975	190918	0.0429494	-0.514386	0.795276	0.779969	0.893777
ENSG00000081138	CDH7	9	1.00005	9.01568	rs2291343	112527	0.0182929	0.294807	0.141655	0.120205	0.344478
ENSG00000081148	IMPG2	83	1.01872	42.7206	rs521661	-92663	9.06691e-09	0.623635	9.9999e-06	8.78043e-07	1.47669e-05
ENSG00000081154	PCNP	75	0.963553	37.1175	rs6809436	-115092	0.00343129	0.499048	0.161859	0.169721	0.419243
ENSG00000081177	EXD2	83	0.981686	56.2107	rs10144394	-722470	0.00690492	0.818522	0.367273	0.370434	0.628593
ENSG00000081181	ARG2	91	1.28181	29.8519	rs1885043	-57130	0.0618148	0.320203	0.926606	0.939506	0.97039
ENSG00000081189	MEF2C	12	1.09177	9.03843	rs3814424	-230970	0.0402069	-0.307217	0.34471	0.330733	0.594245
ENSG00000081237	PTPRC	18	0.908316	22.3394	rs2230606	68261	0.244093	0.360407	1	0.995303	0.998106
ENSG00000081248	CACNA1S	207	0.90324	110.937	rs146374763	627452	0.00508544	-1.66601	0.573864	0.562338	0.769923
ENSG00000081277	PKP1	222	1.00877	125.431	rs141101331	-66944	5.6162e-05	-1.3177	0.00875217	0.00943932	0.0538629
ENSG00000081307	UBA5	86	0.967072	47.9625	rs116489157	-206989	0.00422719	0.905449	0.246944	0.229199	0.495438
ENSG00000081320	STK17B	75	1.01303	40.9492	rs10931715	-189317	0.000199611	-0.383857	0.0105077	0.0117886	0.0644687
ENSG00000081377	CDC14B	86	0.973854	52.9011	rs3831056	-384203	0.00711793	0.268959	0.331148	0.300417	0.567462
ENSG00000081386	ZNF510	91	0.997618	46.4292	rs148283445	513187	0.00696082	0.430478	0.315625	0.335231	0.598703
ENSG00000081479	LRP2	152	1.01153	72.5265	rs990626	-222145	0.000461858	0.415521	0.0460977	0.0473392	0.184748
ENSG00000081665	ZNF506	167	0.97812	77.331	rs2286921	217564	0.000310678	0.476174	0.028685	0.0335198	0.145054
ENSG00000081692	JMJD4	193	0.999568	53.8521	rs2236360	12242	0.00284393	0.285518	0.307927	0.284658	0.551429
ENSG00000081721	DUSP12	192	1.07455	90.1649	rs115126765	843091	0.00155934	1.14416	0.152799	0.154551	0.397225
ENSG00000081760	AACS	107	1.00806	61.2011	rs200840579	71492	0.00717428	1.04869	0.412245	0.392485	0.645388
ENSG00000081791	KIAA0141	240	0.987652	105.367	var_chr5_141324966	21592	0.0176629	-1.10249	0.848739	0.899485	0.951328
ENSG00000081803	CADPS2	52	1.01169	31.7562	rs79983462	576079	3.83797e-06	-1.1955	0.000169998	0.000169562	0.00170564
ENSG00000081818	PCDHB4	309	1.08006	76.287	rs60236323	-569806	0.00269479	-0.313065	0.303303	0.291748	0.558471
ENSG00000081842	PCDHA6	295	1.071	80.7437	rs144634106	-785332	0.000217696	-0.717094	0.0320839	0.0336338	0.145445
ENSG00000081853	PCDHGA2	309	1.00688	87.2888	rs10040383	-150409	0.00439789	-0.392435	0.457014	0.502923	0.729172
ENSG00000081870	HSPB11	172	1.25577	72.4494	rs1288403	-856193	0.00554292	-0.523544	0.573864	0.516283	0.739396
ENSG00000081913	PHLPP1	102	1.31182	51.4397	rs1455555	788109	0.0217032	0.237074	0.759398	0.722206	0.862009
ENSG00000081923	ATP8B1	78	1.08797	38.3094	rs3745074	-326568	0.00664129	0.356468	0.273713	0.277054	0.544643
ENSG00000081985	IL12RB2	81	1.04285	47.6203	rs3762371	847714	0.0128508	-0.267074	0.526042	0.518857	0.740522
ENSG00000082014	SMARCD3	234	0.913971	98.7351	rs11771771	-417405	0.00639625	0.466968	0.63522	0.647891	0.819277
ENSG00000082068	WDR70	25	1.01081	18.0666	rs2451018	926232	0.0435145	-0.22018	0.63125	0.611888	0.797418
ENSG00000082074	FYB	62	0.962787	47.1176	rs12651783	-451169	0.0201841	-0.444822	0.60119	0.587241	0.784785
ENSG00000082126	MPP4	131	1.02572	59.8883	rs3219161	29862	1.0372e-07	0.987964	9.9999e-06	1.46582e-05	0.000190564
ENSG00000082146	STRADB	161	1.0657	66.7928	rs4675235	488674	0.00458886	0.467688	0.376866	0.368612	0.627445
ENSG00000082153	BZW1	139	1.00137	61.2391	rs55754655	-148988	0.00112683	-0.498752	0.124691	0.118858	0.342372
ENSG00000082175	PGR	64	1.00575	35.0346	rs500760	-91265	0.000136499	-0.414079	0.00697417	0.00615488	0.0381335
ENSG00000082196	C1QTNF3	74	1.01216	47.9466	rs3195676	-116534	5.87749e-21	-0.902777	9.9999e-06	1.17205e-18	1.28564e-16
ENSG00000082212	ME2	68	1.02981	42.7991	rs674210	41533	0.000159918	0.404627	0.00877727	0.00950461	0.05416
ENSG00000082213	C5orf22	63	0.998638	38.1056	rs55656741	-16717	0.000345024	0.339895	0.014499	0.0151802	0.0790909
ENSG00000082258	CCNT2	77	1.01249	30.8174	rs3816339	24345	4.05296e-07	0.548573	1.99998e-05	2.43061e-05	0.000299962
ENSG00000082269	FAM135A	84	1.00443	39.4656	rs45540932	378849	0.00074499	-0.831782	0.0435345	0.0427788	0.172331
ENSG00000082293	COL19A1	85	0.870882	35.698	rs1413353	906511	0.0147942	-0.248511	0.487923	0.485211	0.716853
ENSG00000082397	EPB41L3	39	1.0532	22.6105	rs2322094	-192733	0.018707	-0.292474	0.437229	0.435635	0.680993
ENSG00000082438	COBLL1	49	1.00172	37.9792	rs1867864	479460	0.00854217	-0.281483	0.242206	0.24422	0.511601
ENSG00000082458	DLG3	56	1.0541	49.1132	rs73538738	84427	0.0069928	-1.20651	0.270053	0.257944	0.525883
ENSG00000082482	KCNK2	84	1.01166	36.4165	rs35309576	735707	4.62843e-05	0.559834	0.00172082	0.00209982	0.0152737
ENSG00000082497	SERTAD4	82	1.02128	45.0734	rs114571785	450673	0.00781119	-0.615402	0.349481	0.34406	0.606928
ENSG00000082512	TRAF5	38	1.06377	29.2961	rs41303277	29888	0.00352776	1.0636	0.113356	0.111519	0.33009
ENSG00000082515	MRPL22	60	0.888641	25.4167	rs7965	25694	0.00896566	0.479019	0.279778	0.302814	0.569395
ENSG00000082516	GEMIN5	60	1.02085	31.2136	rs77241582	-911850	0.020992	-0.479997	0.543011	0.521179	0.742413
ENSG00000082556	OPRK1	32	0.892194	17.8768	rs140668088	695063	0.0167081	0.926456	0.320635	0.332212	0.595476
ENSG00000082641	NFE2L1	179	0.984916	77.2929	rs74885375	89044	0.00140873	0.376483	0.170034	0.152189	0.393915
ENSG00000082684	SEMA5B	130	1.01406	72.6131	rs2276782	-115557	3.93691e-18	1.08798	9.9999e-06	9.71209e-16	7.32237e-14
ENSG00000082701	GSK3B	105	1.03601	71.6789	rs115649056	-291489	0.0110028	-0.763552	0.548913	0.558737	0.767268
ENSG00000082781	ITGB5	112	1.00182	65.6289	rs141167020	425691	0.00105241	-1.52195	0.081255	0.0811098	0.267402
ENSG00000082805	ERC1	178	1.11144	117.855	rs646569	-797833	0.0107377	-0.512769	0.731884	0.73872	0.870681
ENSG00000082898	XPO1	82	1.0252	50.2395	rs3732171	-16072	4.8052e-05	-0.449603	0.00272487	0.00321582	0.0218759
ENSG00000082996	RNF13	95	0.990679	73.479	rs4771	-437258	0.00123869	-0.475923	0.0946579	0.0974811	0.302808
ENSG00000083067	TRPM3	63	0.973886	36.1685	rs4745117	269555	0.000517254	0.344711	0.0224395	0.0234323	0.111214
ENSG00000083093	PALB2	109	1.10379	55.6798	rs56737329	1738	0.00280413	-1.34831	0.153963	0.158852	0.403635
ENSG00000083097	DOPEY1	48	0.997802	24.8289	rs4706980	61287	0.000100725	-0.724083	0.00355972	0.00361093	0.0241755
ENSG00000083099	LYRM2	102	1.01997	43.9188	rs10944453	-35610	0.000399187	-0.580536	0.0223352	0.0219881	0.105914
ENSG00000083123	BCKDHB	36	1.08172	20.417	rs374325532	94257	0.00766315	0.40245	0.185662	0.17181	0.422281
ENSG00000083168	KAT6A	104	0.930208	62.1627	rs61753680	-317975	0.00495503	1.18108	0.318612	0.30173	0.568849
ENSG00000083223	ZCCHC6	35	1.04543	25.1649	rs700760	-34746	0.00241747	-0.311451	0.0775134	0.0711926	0.245136
ENSG00000083290	ULK2	105	0.979304	97.5933	rs192511	-71892	0.00699284	0.776018	0.338926	0.359493	0.620302
ENSG00000083307	GRHL2	62	1.00041	33.3136	rs3735706	-571633	0.0235088	0.670303	0.647436	0.650382	0.821073
ENSG00000083312	TNPO1	79	1.05622	46.6541	rs149740474	-617932	0.00753418	-1.36927	0.291908	0.283754	0.550805
ENSG00000083444	PLOD1	300	1.06013	98.6501	rs3766741	77170	0.0013099	0.644383	0.198819	0.205858	0.467308
ENSG00000083454	P2RX5	301	1.0065	165.844	rs1367950	18599	9.27082e-05	-0.416352	0.0208635	0.0214587	0.103792
ENSG00000083457	ITGAE	326	1.10441	237.333	rs11078475	114464	0.00405553	-0.306967	0.570621	0.570301	0.774149
ENSG00000083520	DIS3	24	1.01195	18.0206	rs11544631	183231	0.00174932	0.698165	0.0280868	0.0306453	0.135893
ENSG00000083535	PIBF1	24	1.00552	17.3073	rs11148921	10506	5.03093e-11	-0.720488	9.9999e-06	1.26261e-09	3.61159e-08
ENSG00000083544	TDRD3	13	0.998772	11.9177	rs41293432	97941	0.000114219	-0.638208	0.00142674	0.00152624	0.011625
ENSG00000083635	NUFIP1	49	0.975588	30.0957	var_chr13_45008214	-555405	0.000628194	-1.72424	0.0295581	0.0280286	0.127129
ENSG00000083642	PDS5B	93	1.01607	56.1691	rs648202	474898	0.000803546	0.540844	0.0540685	0.051493	0.195645
ENSG00000083720	OXCT1	72	0.986993	33.145	rs139046598	-803363	0.0170257	-0.988638	0.505	0.53746	0.753263
ENSG00000083750	RRAGB	22	1.01332	17.1489	rs45468097	-704076	0.000100717	-1.29119	0.00143805	0.00184588	0.013719
ENSG00000083799	CYLD	59	0.935138	40.0217	rs141399860	-433821	0.00371248	-0.405069	0.154671	0.158156	0.402774
ENSG00000083807	SLC27A5	197	1.04953	96.1186	rs9676859	-898232	0.00154961	0.47399	0.173242	0.171996	0.422654
ENSG00000083812	ZNF324	227	0.981893	93.3482	rs80330258	32015	0.0153631	0.631566	0.893805	0.870182	0.938444
ENSG00000083814	ZNF671	318	1.01497	126.17	rs3746207	-5985	0.000534197	0.508855	0.0989226	0.0962889	0.300544
ENSG00000083817	ZNF416	329	1.13462	134.185	rs28619077	-957422	0.00152708	1.44469	0.275204	0.270887	0.539119
ENSG00000083828	ZNF586	318	1.03117	130.802	rs2303817	45003	4.18793e-11	-0.63587	9.9999e-06	1.57274e-08	3.68738e-07
ENSG00000083838	ZNF446	227	1.19779	115.657	rs7245442	-547702	0.00523308	-1.01031	0.485577	0.468961	0.705325
ENSG00000083842	ZNF8	272	1.03545	107.676	rs11668548	-306364	7.26294e-05	0.443754	0.0115746	0.0129061	0.069604
ENSG00000083844	ZNF264	294	0.982479	146.301	rs2286751	-409475	0.00117746	-0.423263	0.18985	0.184173	0.439648
ENSG00000083845	RPS5	248	1.03342	94.4808	rs975947	425	0.000114287	0.397988	0.0155409	0.0176795	0.0894017
ENSG00000083857	FAT1	109	0.975196	58.2152	rs3733405	-108660	0.00346161	-1.32426	0.17354	0.18783	0.444707
ENSG00000083896	YTHDC1	76	0.990718	35.9002	rs3836713	-809182	0.00395632	0.364696	0.14963	0.151466	0.392996
ENSG00000083937	CHMP2B	15	1.07439	10.0296	rs79345443	-258323	0.160741	0.586879	0.863248	0.83416	0.9201
ENSG00000084070	SMAP2	199	1.04038	111.895	rs41268047	-375366	0.000914851	0.658857	0.110867	0.119566	0.343488
ENSG00000084072	PPIE	187	1.0209	95.9777	rs2463260	71513	3.20636e-23	0.831131	9.9999e-06	1.32039e-20	1.89727e-18
ENSG00000084073	ZMPSTE24	213	0.998224	127.711	rs2076697	13809	0.00399893	-0.478122	0.412245	0.402649	0.654598
ENSG00000084090	STARD7	155	1.01286	87.8184	rs1320149	619313	1.47655e-05	0.670103	0.0015067	0.00180565	0.0134567
ENSG00000084092	NOA1	97	0.960617	44.0519	rs3755906	61996	0.00351262	0.316726	0.179078	0.17886	0.432654
ENSG00000084093	REST	99	1.06528	52.5466	rs7442219	-257608	0.0121067	-0.379654	0.407258	0.410743	0.661317
ENSG00000084112	SSH1	149	1.01651	68.3331	rs116368243	593145	0.00233	0.922227	0.227477	0.208719	0.47088
ENSG00000084207	GSTP1	166	1.01515	77.4547	rs4147581	518	1.42813e-15	-0.752604	9.9999e-06	4.6669e-13	2.40399e-11
ENSG00000084234	APLP2	86	1.04687	43.4261	rs11827924	128758	0.00646407	-0.444381	0.327922	0.320611	0.58529
ENSG00000084444	KIAA1467	83	1.00585	58.7632	rs117039796	14252	5.28339e-06	2.03522	0.000239998	0.000377503	0.00345461
ENSG00000084453	SLCO1A2	115	0.999944	59.4053	rs3764044	-144158	6.02723e-05	-0.987395	0.00497561	0.0054589	0.0344366
ENSG00000084463	WBP11	71	1.01338	41.3538	rs11056357	305884	7.32692e-05	1.99977	0.00359047	0.00433468	0.0282888
ENSG00000084623	EIF3I	151	1.04667	71.7524	rs3835520	-586979	0.000851864	0.377216	0.0741557	0.0755657	0.255185
ENSG00000084628	NKAIN1	127	1.01327	65.1025	rs10047085	190016	4.25577e-06	-0.496876	0.000309997	0.000403692	0.00366019
ENSG00000084636	COL16A1	144	1.02343	72.5568	rs2297682	-14637	2.16895e-12	-0.745426	9.9999e-06	3.0175e-10	9.5792e-09
ENSG00000084652	TXLNA	150	1.03936	72.2846	rs744455	-87802	0.000145856	-0.788716	0.0129653	0.0139997	0.074231
ENSG00000084674	APOB	62	1.00923	43.829	rs1042034	-41665	0.00135265	-0.435493	0.0554336	0.0595947	0.217384
ENSG00000084676	NCOA1	111	0.967927	41.6677	rs3731628	215067	0.0034228	0.639009	0.207819	0.233294	0.500285
ENSG00000084693	AGBL5	241	1.25184	87.1006	rs202174966	-763705	0.00644247	-1.02228	0.594118	0.570603	0.77432
ENSG00000084710	EFR3B	93	1.09679	47.5147	rs3731628	-335149	0.00932869	-0.566924	0.452915	0.427993	0.676209
ENSG00000084731	KIF3C	133	1.00409	74.5601	rs4665830	193595	0.000534548	-0.373918	0.0505506	0.0481526	0.186913
ENSG00000084733	RAB10	136	1.11329	59.4716	rs1148962	561029	0.00565224	-0.427526	0.429787	0.436711	0.681816
ENSG00000084734	GCKR	172	1.02548	53.6878	rs201995638	-458789	0.00514367	1.4442	0.355634	0.349167	0.611419
ENSG00000084754	HADHA	177	0.982727	96.9451	rs201977400	-865417	0.00143766	-1.45556	0.138356	0.140716	0.37647
ENSG00000084764	MAPRE3	239	0.999633	89.5558	rs3754733	55764	0.000229434	0.380312	0.0304309	0.0317087	0.139178
ENSG00000084774	CAD	232	1.08245	86.7101	rs77005271	217422	0.00111998	-0.533406	0.121687	0.118507	0.341564
ENSG00000085063	CD59	107	1.00313	61.5697	rs1522086	22171	0.00246156	-0.453872	0.154671	0.154472	0.397131
ENSG00000085117	CD82	76	1.02133	47.3622	rs2303865	50855	1.14987e-12	0.950615	9.9999e-06	1.08114e-10	3.68954e-09
ENSG00000085185	BCORL1	32	1.0564	28.5486	rs2181440	86095	0.01454	0.256609	0.260982	0.288162	0.554328
ENSG00000085224	ATRX	8	0.999969	7.09816	rs41306247	871791	0.0251567	0.73611	0.186004	0.195972	0.454911
ENSG00000085231	TAF9	38	1.00311	19.5845	rs10471774	-49510	0.000672488	-0.355735	0.018728	0.0188415	0.0939321
ENSG00000085265	FCN1	208	0.933788	85.7292	rs111481598	169421	0.00633529	-0.962566	0.597633	0.613063	0.798125
ENSG00000085274	MYNN	54	0.966265	31.9726	rs3732451	67171	0.0382401	0.22835	0.706294	0.738139	0.870372
ENSG00000085276	MECOM	53	0.960185	30.7618	rs56257047	606879	0.010957	-0.377218	0.337793	0.333829	0.597328
ENSG00000085365	SCAMP1	66	1.03481	38.5992	rs335614	-947353	0.0157454	0.266457	0.507538	0.515426	0.738715
ENSG00000085377	PREP	28	1.01288	20.243	rs200600230	-163	0.00464608	1.09186	0.096836	0.103811	0.315621
ENSG00000085382	HACE1	21	0.999063	13.9749	rs6918700	-63269	1.34696e-14	-0.778212	9.9999e-06	3.82497e-13	2.00819e-11
ENSG00000085415	SEH1L	101	1.01197	53.5291	rs16940057	91298	0.0143051	0.660884	0.587209	0.597414	0.790514
ENSG00000085433	WDR47	192	0.894133	121.821	rs4423040	-319822	0.00192263	-0.35162	0.191651	0.202565	0.463424
ENSG00000085449	WDFY1	54	0.973106	26.5182	rs10197805	940648	0.0158809	0.333684	0.435345	0.41784	0.667278
ENSG00000085465	OVGP1	126	1.00729	59.2034	rs2275795	-1093	6.18096e-05	-0.546333	0.00462348	0.00551522	0.0347651
ENSG00000085491	SLC25A24	103	1.01712	56.1029	rs862493	-14988	1.8029e-12	-0.885753	9.9999e-06	2.65923e-10	8.56356e-09
ENSG00000085511	MAP3K4	79	0.994282	52.9138	rs668871	-642949	0.000323477	0.402896	0.0199763	0.0200987	0.0988086
ENSG00000085514	PILRA	505	1.02979	158.082	rs6946768	-10761	2.84434e-33	1.35238	9.9999e-06	1.67562e-29	6.86194e-27
ENSG00000085563	ABCB1	73	1.01441	44.4269	rs2032588	-163169	0.0301415	-0.533509	0.770992	0.770726	0.889127
ENSG00000085644	ZNF213	318	1.03011	197.682	var_chr16_2287020	-892759	0.00408933	-1.29013	0.570621	0.557142	0.766087
ENSG00000085662	AKR1B1	72	1.06958	39.5507	rs149338747	951223	0.00266912	0.773778	0.137602	0.129372	0.358376
ENSG00000085719	CPNE3	52	1.02221	31.6999	rs3816240	70245	0.000184847	-0.470669	0.00672034	0.00739928	0.044257
ENSG00000085721	RRN3	121	1.01378	61.7201	rs145963881	-104614	4.34821e-06	0.821026	0.000309997	0.000446459	0.00399925
ENSG00000085733	CTTN	114	1.0956	61.0207	rs141314124	26988	0.00323491	-1.51381	0.192748	0.201558	0.461641
ENSG00000085760	MTIF2	130	1.02365	63.7809	rs2230370	-15162	1.05487e-06	0.781973	0.000109999	0.00013225	0.00136715
ENSG00000085788	DDHD2	74	0.999322	52.8895	rs2898674	27478	0.000595569	0.455661	0.031821	0.0331161	0.143788
ENSG00000085831	TTC39A	57	1.00308	34.6309	rs79924227	102906	0.00314422	-0.586503	0.113483	0.120721	0.344905
ENSG00000085832	EPS15	70	0.973525	32.5874	rs71578067	-217244	0.0225519	-1.33469	0.668874	0.642197	0.815617
ENSG00000085871	MGST2	58	1.01643	37.8737	rs2132845	202	0.000213403	-0.626016	0.00814582	0.00951752	0.054221
ENSG00000085872	CHERP	376	1.40304	180.372	rs55692650	-420834	0.00451809	-0.343535	0.627329	0.578414	0.779595
ENSG00000085978	ATG16L1	289	0.937126	124.778	rs114532944	-383536	0.0176568	1.00007	0.893805	0.900104	0.951756
ENSG00000085982	USP40	206	1.03859	84.7558	rs3075537	-180868	6.26919e-05	0.526493	0.00762379	0.00876336	0.0507243
ENSG00000085998	POMGNT1	158	1.15574	55.3118	rs201858839	-887077	0.00382777	-1.33363	0.280556	0.268609	0.537023
ENSG00000085999	RAD54L	159	0.848232	69.288	rs61783125	347294	0.00958957	0.626244	0.558011	0.564321	0.771139
ENSG00000086015	MAST2	148	0.929875	46.3662	rs74374973	402985	0.00779537	-1.22625	0.437229	0.43397	0.68026
ENSG00000086061	DNAJA1	175	1.03484	99.828	rs2274769	1428	0.00293766	-0.31231	0.316614	0.300876	0.567956
ENSG00000086062	B4GALT1	180	0.958774	102.601	rs2296364	759337	0.00425771	0.994162	0.396078	0.419996	0.668955
ENSG00000086065	CHMP5	185	1.10491	135.713	rs2296364	661751	0.00448819	0.998922	0.431624	0.439657	0.683895
ENSG00000086102	NFX1	186	0.986377	85.5201	rs10813831	-764364	0.00706731	0.330705	0.583815	0.569306	0.773636
ENSG00000086159	AQP6	167	1.02345	76.7937	rs836180	142291	0.000233271	0.390933	0.0186968	0.0218484	0.105365
ENSG00000086189	DIMT1	31	0.990231	17.5936	rs2441136	-760503	0.0634832	0.268495	0.660131	0.67702	0.836647
ENSG00000086200	IPO11	31	1.01016	14.7898	rs27693	-569	0.00384889	-0.292417	0.0846605	0.0776192	0.259976
ENSG00000086205	FOLH1	76	1.00894	24.2165	rs202716	-33733	5.77857e-05	0.523603	0.00251031	0.00286758	0.0198645
ENSG00000086232	EIF2AK1	275	1.02804	125.797	rs4560	-35579	1.56313e-14	0.722899	9.9999e-06	9.95557e-12	4.13906e-10
ENSG00000086289	EPDR1	104	1.01301	55.1784	rs201513905	236815	1.29794e-08	0.617533	1.99998e-05	1.67501e-06	2.64606e-05
ENSG00000086300	SNX10	41	0.853476	31.7105	var_chr7_27191978	860436	0.196639	-0.547342	1	0.999158	0.999701
ENSG00000086475	SEPHS1	55	1.01645	45.1426	rs61851591	-18443	0.00107268	-0.733329	0.0474624	0.0465786	0.182446
ENSG00000086504	MRPL28	592	1.05973	198.782	rs3830160	-1477	0.000305684	0.374221	0.0921533	0.0875727	0.28179
ENSG00000086506	HBQ1	438	0.894682	293.73	rs1737340	585175	0.00759704	-1.0532	0.759398	0.772303	0.889901
ENSG00000086544	ITPKC	405	1.05545	120.909	rs2887292	-275561	0.0138192	0.348374	0.926606	0.935292	0.968742
ENSG00000086570	FAT2	168	1.02233	86.602	rs11279332	-95313	3.24021e-19	0.830925	9.9999e-06	9.26057e-17	7.98391e-15
ENSG00000086589	RBM22	273	0.891759	260.515	rs141745678	757904	0.00912448	1.33607	0.789062	0.76622	0.88705
ENSG00000086598	TMED2	242	1.03161	88.5828	rs75207436	229145	0.00847192	0.672291	0.643312	0.640297	0.814661
ENSG00000086619	ERO1LB	144	1.0145	62.2371	rs1055851	-63495	7.64933e-25	1.00617	9.9999e-06	2.63924e-22	4.80361e-20
ENSG00000086666	ZFAND6	71	1.003	43.2843	rs3743408	338424	0.015224	-0.345367	0.543011	0.550787	0.761879
ENSG00000086712	TXLNG	9	0.999996	8.67138	rs9887218	238817	0.0981997	-0.310722	0.540107	0.548583	0.760378
ENSG00000086717	PPEF1	38	0.869728	36.1553	rs73191503	-428183	0.00934575	-0.633489	0.234339	0.220539	0.484519
ENSG00000086730	LAT2	117	0.947295	80.758	rs3757587	-132955	0.00833103	0.484657	0.497537	0.511018	0.735451
ENSG00000086758	HUWE1	37	1.05509	28.6094	rs1264013	-256052	0.0031108	-0.279493	0.0836093	0.0816175	0.268464
ENSG00000086827	ZW10	109	0.984549	56.5117	rs111319463	-438693	0.000405911	-1.14578	0.0357143	0.035317	0.150498
ENSG00000086848	ALG9	64	0.981707	47.9633	rs61896867	-418160	0.0169888	0.320192	0.452915	0.44163	0.684937
ENSG00000086991	NOX4	65	1.00848	29.5974	rs12363079	47939	1.86587e-12	0.702336	9.9999e-06	2.55865e-10	8.26131e-09
ENSG00000087008	ACOX3	148	1.05294	84.5671	rs3806811	590	0.000604604	0.725934	0.0692255	0.0685792	0.239016
ENSG00000087053	MTMR2	53	1.0074	32.2872	rs3824874	-1369	0.000728467	0.384678	0.0292839	0.0272815	0.124644
ENSG00000087074	PPP1R15A	539	1.06852	162.86	rs557806	1592	0.00115326	0.470058	0.355634	0.328689	0.592259
ENSG00000087076	HSD17B14	525	1.0242	232.085	rs138269435	-233001	9.17257e-06	-1.17609	0.00293998	0.00338002	0.0228286
ENSG00000087077	TRIP6	471	0.995639	155.117	rs12267	-771683	0.000269469	-0.410056	0.0672885	0.0642194	0.228587
ENSG00000087085	ACHE	466	1.03599	166.377	rs77167460	237043	0.0133355	0.90136	0.90991	0.904304	0.953756
ENSG00000087086	FTL	568	1.08649	233.666	rs3745733	-335925	0.00745253	-0.415584	0.855932	0.873646	0.940377
ENSG00000087087	SRRT	471	1.11235	96.6712	rs73711133	-312615	0.00431987	-0.626521	0.573864	0.575483	0.777746
ENSG00000087088	BAX	557	0.956393	310.37	rs117030842	452046	0.000708796	-0.663157	0.220524	0.212131	0.474804
ENSG00000087095	NLK	119	0.951508	70.847	rs55712294	571824	0.00474705	-1.665	0.307927	0.321669	0.586296
ENSG00000087111	PIGS	150	1.08604	71.8297	rs2302205	48155	0.00211241	0.562381	0.204868	0.196086	0.455046
ENSG00000087116	ADAMTS2	206	0.997228	81.7377	rs11948690	-478559	0.00167753	0.509364	0.205285	0.202134	0.462572
ENSG00000087152	ATXN7L3	211	1.02843	139.554	rs72628318	942430	0.00202863	-0.533737	0.263708	0.252401	0.52002
ENSG00000087157	PGS1	270	1.03302	141.548	rs35422926	46742	1.78063e-10	-0.775907	9.9999e-06	5.52425e-08	1.17887e-06
ENSG00000087191	PSMC5	160	1.0194	83.0037	rs2137144	-98906	2.15699e-12	-0.762523	9.9999e-06	3.52144e-10	1.10083e-08
ENSG00000087206	UIMC1	216	1.02907	96.9735	rs2292256	-116509	1.38339e-09	-0.612272	9.9999e-06	3.09922e-07	5.74291e-06
ENSG00000087245	MMP2	86	0.997468	52.9374	rs4924	972873	0.000529919	-0.359611	0.0427242	0.036607	0.154495
ENSG00000087250	MT3	235	1.087	128.667	rs711752	373224	0.00291026	-0.305086	0.385496	0.388811	0.642048
ENSG00000087253	LPCAT2	96	1.01285	55.9094	rs1502003	58477	2.26825e-06	-0.474048	0.000179998	0.00020711	0.00203637
ENSG00000087258	GNAO1	236	1.16379	87.0821	rs13334474	921971	0.00197722	0.846548	0.305136	0.294324	0.560972
ENSG00000087263	OGFOD1	245	1.0436	124.489	rs41280892	51337	5.24933e-05	-1.40054	0.00821873	0.00962709	0.0547436
ENSG00000087266	SH3BP2	256	1.00707	120.362	rs1263337	146667	0.00762711	0.407168	0.668874	0.644242	0.817052
ENSG00000087269	NOP14	232	0.96351	103.775	rs3128839	-451493	0.00134911	0.440094	0.177817	0.173674	0.425161
ENSG00000087274	ADD1	234	1.02844	108.315	rs3108494	-393891	0.000715723	-0.594315	0.0906643	0.084182	0.274365
ENSG00000087299	L2HGDH	157	1.03916	72.5541	rs12433794	6737	0.000176331	-0.384912	0.0147726	0.0180729	0.0909419
ENSG00000087301	TXNDC16	75	1.01581	42.0229	rs112566626	705	4.10957e-07	-0.998628	3.99996e-05	2.79118e-05	0.000341714
ENSG00000087302	C14orf166	83	1.03972	50.3855	rs11157908	280116	0.0373883	0.318902	0.885965	0.879213	0.94214
ENSG00000087303	NID2	81	0.984128	47.3968	rs1051069	-57398	0.00146923	0.325448	0.0914027	0.0857648	0.278093
ENSG00000087338	GMCL1	88	1.01462	53.1528	rs2228183	105759	4.74963e-06	-0.478675	0.000299997	0.000353107	0.00326295
ENSG00000087365	SF3B2	297	1.03423	104.125	rs491618	7750	1.01977e-05	-0.531407	0.00184172	0.002078	0.0151419
ENSG00000087448	KLHDC5	80	1.04189	48.5826	rs4964060	-399587	0.0025102	0.318818	0.137978	0.135498	0.368551
ENSG00000087460	GNAS	102	1.00421	65.1502	rs11570257	462026	0.00351161	0.993313	0.202	0.203896	0.464829
ENSG00000087470	DNM1L	67	1.0789	38.0247	rs10771894	-697192	0.0152331	0.25592	0.485577	0.462437	0.700224
ENSG00000087494	PTHLH	68	1.00226	47.3656	rs11049106	-257933	0.00246274	-0.324575	0.117169	0.109637	0.326513
ENSG00000087495	PHACTR3	111	0.898556	77.0763	rs6071068	416998	0.0117813	-0.78941	0.558011	0.529807	0.748061
ENSG00000087502	ERGIC2	43	1.01412	26.1	rs17660557	83904	0.00231888	0.500493	0.0644544	0.0575348	0.212202
ENSG00000087510	TFAP2C	89	1.13089	46.7592	rs3764674	706183	0.00817601	-0.367082	0.353147	0.344705	0.607427
ENSG00000087586	AURKA	47	0.984385	20.7906	rs149934537	982586	0.00690065	0.791877	0.203629	0.190629	0.448439
ENSG00000087589	CASS4	50	1.0735	27.1315	rs2298016	-27873	0.00652406	-0.367264	0.175043	0.181062	0.435481
ENSG00000087842	PIR	16	0.959488	22.2602	rs200705258	165563	0.127934	0.29717	0.918182	0.920675	0.961448
ENSG00000087884	AAMDC	144	1.01764	62.0164	rs4945197	-153768	5.47248e-05	-0.663417	0.00561205	0.00593481	0.0369831
ENSG00000087903	RFX2	362	1.07863	179.879	rs78536254	-426687	0.00752738	0.623181	0.827869	0.848275	0.927178
ENSG00000087995	METTL2A	64	1.01015	34.4587	rs4988344	-576617	0.00161789	0.443416	0.0898577	0.0819864	0.269342
ENSG00000088035	ALG6	48	1.01053	30.7957	rs4630153	48290	1.09487e-05	-0.519767	0.000459995	0.000416415	0.00375752
ENSG00000088038	CNOT3	489	1.05585	207.309	rs34521018	982668	0.00234984	-0.443401	0.583815	0.591539	0.787192
ENSG00000088053	GP6	660	0.988881	354.993	rs2303089	415087	0.000317212	-0.978512	0.132026	0.128004	0.355951
ENSG00000088179	PTPN4	83	1.00477	40.5268	rs72833261	-319368	0.00666773	0.849953	0.337793	0.329399	0.593098
ENSG00000088205	DDX18	20	1.00154	10.9095	rs116239647	10514	6.80538e-05	-1.2329	0.000769992	0.00100769	0.00815008
ENSG00000088247	KHSRP	332	1.05208	178.179	rs778971	-557058	0.000744779	-0.349106	0.144699	0.138342	0.373006
ENSG00000088256	GNA11	409	0.956088	422.751	rs1637656	68500	0.00510688	0.362156	0.782946	0.791486	0.899261
ENSG00000088280	ASAP3	167	1.02063	84.6225	rs71514235	-59546	5.14068e-07	-0.553894	5.99994e-05	7.96912e-05	0.000871064
ENSG00000088298	EDEM2	178	1.01987	61.4534	rs3746446	-291164	0.00021002	-0.446246	0.0194007	0.0204444	0.100127
ENSG00000088305	DNMT3B	187	1.01546	87.3792	rs910085	33161	1.98132e-07	0.520543	4.99995e-05	3.57045e-05	0.000423814
ENSG00000088325	TPX2	121	1.2895	52.4677	rs6061195	419173	0.0349033	-0.221983	0.90991	0.924988	0.963585
ENSG00000088340	FER1L4	170	1.04665	65.3354	rs112647820	637116	0.00409076	-0.41915	0.265789	0.25879	0.526746
ENSG00000088356	PDRG1	149	0.968044	91.4232	var_chr20_29625875	-914021	0.000650258	0.816164	0.0733479	0.0725815	0.248488
ENSG00000088367	EPB41L1	131	0.983037	55.133	rs79032128	-473526	0.0108701	0.796954	0.495098	0.501378	0.72831
ENSG00000088387	DOCK9	97	0.988346	67.5178	rs3742130	168461	0.000572332	0.446479	0.0378561	0.0411865	0.168105
ENSG00000088448	ANKRD10	146	1.1263	75.0975	rs72661701	-217136	0.00521163	0.38346	0.340067	0.330141	0.593843
ENSG00000088451	TGDS	50	0.93422	37.5152	rs755684	-150556	0.0360943	-0.269215	0.706294	0.713595	0.857308
ENSG00000088538	DOCK3	157	1.1681	54.8877	var_chr3_49723739	-988934	0.00356765	-0.543137	0.25062	0.250376	0.517487
ENSG00000088543	C3orf18	167	1.02617	58.7416	rs1034405	-11367	0.000281333	0.685334	0.0290313	0.0288868	0.130258
ENSG00000088682	COQ9	289	1.02802	147.406	rs178602	-33	1.63754e-10	0.743918	9.9999e-06	5.02225e-08	1.08247e-06
ENSG00000088727	KIF9	176	0.944566	76.4874	rs148870990	-666167	0.0129604	0.975776	0.660131	0.645151	0.817619
ENSG00000088756	ARHGAP28	77	1.12122	41.75	rs2016639	213546	0.00170162	0.368931	0.0985366	0.101633	0.3115
ENSG00000088766	CRLS1	110	1.0191	53.6627	rs6117050	46267	2.34338e-05	0.51457	0.00191331	0.00210313	0.0152842
ENSG00000088808	PPP1R13B	185	0.98417	102.19	rs2295151	-120829	0.00238582	-0.327109	0.262338	0.272212	0.540312
ENSG00000088812	ATRN	235	1.19553	155.234	rs6515646	-857825	0.0184093	0.301491	0.95283	0.959592	0.980624
ENSG00000088826	SMOX	184	1.00908	105.912	rs609203	-430683	0.0135942	0.318514	0.789062	0.786353	0.896624
ENSG00000088827	SIGLEC1	203	1.0975	125.565	rs146576636	-38144	0.0166339	0.704336	0.885965	0.900388	0.951832
ENSG00000088832	FKBP1A	136	1.15752	121.189	rs41301752	987843	0.0160643	1.22777	0.841667	0.833061	0.91936
ENSG00000088833	NSFL1C	135	1.0128	89.1141	rs6135048	9492	2.41278e-05	0.556931	0.00277656	0.00275902	0.0192317
ENSG00000088836	SLC4A11	251	1.02488	130.815	rs2236104	57714	2.06323e-08	0.680599	9.9999e-06	5.62255e-06	7.99489e-05
ENSG00000088854	C20orf194	242	1.03145	121.652	rs6139071	-89219	1.45077e-07	0.641095	3.99996e-05	3.52997e-05	0.000419617
ENSG00000088876	ZNF343	205	1.11603	142.275	rs138622955	132216	0.0183952	1.2065	0.943925	0.948155	0.975207
ENSG00000088881	EBF4	215	0.962375	140.4	rs3216762	353934	0.00129934	0.659	0.153263	0.161992	0.408552
ENSG00000088888	MAVS	194	1.11981	79.4959	rs6051449	-984803	0.00784234	0.283808	0.691781	0.624574	0.805182
ENSG00000088899	PROSAPIP1	242	1.17974	78.5273	rs6052021	532319	0.0103982	0.984412	0.814516	0.808182	0.907756
ENSG00000088926	F11	170	1.01263	86.1416	rs4253299	-15745	3.23367e-06	0.629457	0.000289997	0.000419351	0.00377985
ENSG00000088930	XRN2	37	1.00745	24.2838	rs202837	28345	0.00892389	-0.411629	0.2	0.19751	0.456844
ENSG00000088970	PLK1S1	49	1.06289	30.4546	rs4815025	35898	0.00859573	0.301562	0.239905	0.232915	0.499909
ENSG00000088986	DYNLL1	209	0.9651	65.7085	rs111320099	839863	0.00307696	1.07472	0.31761	0.319813	0.584739
ENSG00000088992	TESC	64	1.01018	49.5206	rs4076700	-153965	2.25393e-09	-0.737103	9.9999e-06	1.50302e-07	2.94503e-06
ENSG00000089006	SNX5	100	0.991862	53.838	rs11551701	-339089	0.00395067	-0.541633	0.238208	0.23629	0.503821
ENSG00000089009	RPL6	128	1.04993	51.6682	rs141512931	-143872	0.00254587	-1.36356	0.162379	0.168385	0.417244
ENSG00000089022	MAPKAPK5	52	1.00038	30.1531	rs7313773	161905	0.000246907	-0.833828	0.00967526	0.0100504	0.0565876
ENSG00000089041	P2RX7	216	1.08145	91.428	rs7965129	164784	0.000491951	0.78829	0.0562988	0.0619576	0.223024
ENSG00000089048	ESF1	44	0.967509	41.4945	rs150634000	-735745	0.0094794	-0.76905	0.283708	0.312057	0.577593
ENSG00000089050	RBBP9	90	1.00077	50.2076	rs3748449	-7242	0.000470953	0.667513	0.0310387	0.0298976	0.1333
ENSG00000089053	ANAPC5	228	1.06183	104.04	rs1718120	-131167	0.000739806	0.328707	0.0900981	0.0923073	0.291873
ENSG00000089057	SLC23A2	115	0.95542	95.7859	rs606389	463460	0.0480137	-0.206843	0.980583	0.979121	0.989583
ENSG00000089060	SLC24A6	127	1.04257	54.7667	rs2290792	586501	0.00252169	-0.643835	0.156832	0.151001	0.392286
ENSG00000089063	TMEM230	137	1.00306	79.5557	rs35637712	964291	0.00202748	-0.491683	0.185662	0.175096	0.427047
ENSG00000089091	DZANK1	96	0.975303	58.5096	rs6035051	-1867	0.0117515	0.245484	0.526042	0.533883	0.750846
ENSG00000089094	KDM2B	218	0.875597	101.541	rs74580294	603874	0.0067938	-1.15168	0.548913	0.552432	0.762831
ENSG00000089101	C20orf26	70	1.00871	44.7852	rs111558392	315803	1.4571e-14	1.03048	9.9999e-06	1.77283e-12	8.26569e-11
ENSG00000089123	TASP1	44	1.06992	27.622	rs7267797	123829	0.02444	-1.03267	0.537234	0.506164	0.731477
ENSG00000089127	OAS1	125	0.942987	76.3921	rs7965471	451983	0.0129147	-0.285301	0.60119	0.605339	0.79396
ENSG00000089154	GCN1L1	166	0.87553	99.1038	rs3751151	809685	0.00742032	-0.337169	0.590643	0.586972	0.78472
ENSG00000089157	RPLP0	166	1.01662	96.4969	rs116850387	237026	0.00502578	0.675375	0.396078	0.380971	0.635593
ENSG00000089159	PXN	182	1.17272	69.2712	rs2239904	-742737	0.0159838	0.425956	0.885965	0.8516	0.928883
ENSG00000089163	SIRT4	190	1.01021	94.542	rs61760870	260726	0.000978059	-1.18086	0.120669	0.11739	0.33978
ENSG00000089169	RPH3A	131	1.02304	52.2921	rs2285932	378765	0.0157291	-0.258063	0.668874	0.658846	0.825649
ENSG00000089177	KIF16B	50	1.00333	30.7467	rs11537702	925538	0.00201923	0.680467	0.0717839	0.0741313	0.252003
ENSG00000089195	TRMT6	110	1.02232	54.6692	rs236178	-6402	3.62068e-05	-0.519261	0.00228755	0.00299403	0.0205895
ENSG00000089199	CHGB	110	1.04458	56.3809	rs10485494	27301	0.000494845	0.682568	0.0359943	0.035339	0.150553
ENSG00000089220	PEBP1	58	0.980363	51.3824	rs7488309	-53494	0.0369409	-0.227154	0.808	0.822813	0.913904
ENSG00000089234	BRAP	53	0.901523	38.8041	var_chr12_112509657	385866	0.0304114	0.887527	0.627329	0.67	0.832759
ENSG00000089248	ERP29	78	1.26233	43.3245	rs147970597	9094	0.0514914	-0.827402	0.926606	0.914529	0.958451
ENSG00000089250	NOS1	69	1.004	46.717	rs7309484	948662	0.0124922	-0.344102	0.51269	0.517268	0.739807
ENSG00000089280	FUS	202	1.1136	118.537	rs2285459	-696020	0.00272571	0.302733	0.281337	0.270224	0.538366
ENSG00000089289	IGBP1	50	0.914999	37.182	rs61750915	106726	0.0120447	-0.978598	0.338926	0.330247	0.59386
ENSG00000089327	FXYD5	424	1.08255	285.046	rs8106303	11717	0.00162026	0.382735	0.303303	0.316001	0.581346
ENSG00000089335	ZNF302	276	1.02366	157.436	rs10425561	7047	1.40389e-07	-0.843612	2.99997e-05	3.42364e-05	0.00040836
ENSG00000089351	GRAMD1A	378	1.02699	193.18	rs2290647	21040	1.75561e-07	-0.553105	4.99995e-05	5.23923e-05	0.000600154
ENSG00000089356	FXYD3	416	1.0159	109.382	rs201567394	-105778	0.00645013	0.851484	0.808	0.804898	0.906543
ENSG00000089472	HEPH	13	0.932311	11.149	rs41303719	-422883	0.0763548	0.548082	0.558011	0.545249	0.758453
ENSG00000089486	CDIP1	242	1.02797	119.505	rs7665	-26318	2.94125e-06	0.542986	0.000399996	0.000547728	0.00479111
ENSG00000089505	CMTM1	160	1.08664	52.1795	rs115599330	543820	0.00261298	-0.985365	0.150074	0.147433	0.386986
ENSG00000089558	KCNH4	292	0.974593	127.803	rs144632542	11219	0.00141249	1.59821	0.190207	0.181382	0.435909
ENSG00000089597	GANAB	231	1.03478	97.1426	rs12366127	-120283	6.56106e-05	-0.591462	0.00849954	0.00929969	0.0532144
ENSG00000089639	GMIP	175	1.03898	86.3898	rs34704748	36399	0.00151663	-0.872679	0.136671	0.142989	0.380113
ENSG00000089682	RBM41	15	1.02216	13.2701	rs373466775	-177383	0.00178693	-1.54841	0.0200955	0.0231179	0.110089
ENSG00000089693	MLF2	297	1.02981	141.699	rs7969956	-17451	6.03677e-05	0.678988	0.0126329	0.0131819	0.0707807
ENSG00000089723	OTUB2	145	1.01062	119.403	rs60333700	-25127	0.00708392	-0.596552	0.573864	0.550356	0.761633
ENSG00000089737	DDX24	145	1.12094	82.2573	rs2402408	16466	0.0147951	0.238518	0.808	0.753257	0.879263
ENSG00000089775	ZBTB25	177	1.02742	71.2199	rs2236225	-63087	3.25575e-05	0.437232	0.00310082	0.00406526	0.026758
ENSG00000089818	NECAP1	171	1.12278	85.792	rs2231754	322218	0.00547551	-0.344306	0.431624	0.440667	0.684584
ENSG00000089820	ARHGAP4	123	1.05688	59.7151	rs139401482	-27031	0.00109062	0.598953	0.0799051	0.0809691	0.267258
ENSG00000089847	ANKRD24	370	1.15014	160.087	rs10413818	33558	0.00373782	-0.335344	0.668874	0.640624	0.814824
ENSG00000089876	DHX32	85	1.22311	55.491	rs41302923	108473	0.0269115	0.95144	0.801587	0.830881	0.918049
ENSG00000089902	RCOR1	149	1.04664	56.6669	rs149418829	114757	0.00467745	1.18851	0.372694	0.384286	0.638424
ENSG00000089916	GPATCH2L	76	1.17744	42.1442	rs4645856	-871002	0.0134258	0.481068	0.520619	0.49636	0.724748
ENSG00000090006	LTBP4	395	1.09553	188.639	rs113849608	528706	0.00200729	2.20445	0.374074	0.35704	0.617979
ENSG00000090013	BLVRB	407	1.06778	206.444	rs35948893	-223100	0.00213555	1.0616	0.372694	0.367159	0.626635
ENSG00000090020	SLC9A1	188	0.988048	108.285	rs4970471	-154370	0.00107978	-0.465747	0.113739	0.112739	0.331909
ENSG00000090054	SPTLC1	113	1.01852	50.9952	rs73512337	-47435	1.14062e-11	0.95365	9.9999e-06	1.67582e-09	4.63179e-08
ENSG00000090060	PAPOLA	70	0.945576	64.6731	var_chr14_96922613	-45158	0.0229795	0.78905	0.691781	0.698492	0.848124
ENSG00000090061	CCNK	76	0.971273	38.558	rs34890784	181820	0.0177456	-0.413891	0.528796	0.536943	0.752909
ENSG00000090097	PCBP4	208	1.14202	94.0834	rs78715128	548466	0.00402209	1.12193	0.29023	0.279741	0.54695
ENSG00000090104	RGS1	20	1.04884	13.1878	rs41265201	484188	0.0390211	1.04419	0.471963	0.446281	0.688182
ENSG00000090238	YPEL3	173	1.04435	75.6077	rs77730873	-61474	0.000620861	1.52124	0.06491	0.0649572	0.230545
ENSG00000090263	MRPS33	100	0.93114	74.9626	rs75358342	723974	0.0213965	-0.290309	0.753731	0.759979	0.883563
ENSG00000090266	NDUFB2	87	1.04681	54.2543	rs113951414	6140	0.000180751	-1.06395	0.0111026	0.0121245	0.0660703
ENSG00000090273	NUDC	182	1.00797	77.2092	rs7545442	34053	5.71727e-05	0.895152	0.00927286	0.00820287	0.0481377
ENSG00000090316	MAEA	277	0.950558	150.816	rs41286651	-412699	0.00459348	0.980758	0.537234	0.513622	0.737506
ENSG00000090339	ICAM1	372	1.2108	126.019	rs721186	-116200	0.00832722	1.02238	0.878261	0.863151	0.934313
ENSG00000090372	STRN4	279	1.03287	137.614	rs2272295	728419	0.00274859	0.521042	0.396078	0.358906	0.619819
ENSG00000090376	IRAK3	45	1.0412	31.8813	rs3834468	-350277	0.00520403	0.495152	0.171477	0.154284	0.396897
ENSG00000090382	LYZ	101	1.01103	52.7997	rs623853	11708	1.52357e-05	0.46129	0.00107667	0.00120405	0.00950165
ENSG00000090432	MUL1	160	0.981745	118.862	rs522496	190246	0.0108815	-0.299796	0.701389	0.713629	0.857308
ENSG00000090447	TFAP4	283	1.0035	164.843	rs61734739	410176	0.00159152	-3.10365	0.244552	0.24574	0.513143
ENSG00000090470	PDCD7	155	1.02785	78.1765	rs61751112	-14466	3.00841e-08	2.24506	9.9999e-06	4.26297e-06	6.22373e-05
ENSG00000090487	SPG21	158	1.02349	76.2202	rs4776659	-9250	7.11723e-09	-0.606752	9.9999e-06	1.06429e-06	1.7539e-05
ENSG00000090520	DNAJB11	99	0.921565	77.646	rs79747711	49150	0.00692273	1.12797	0.422594	0.426697	0.675026
ENSG00000090530	LEPREL1	42	0.983477	34.9979	rs75715827	-292492	0.00738415	-0.806506	0.25187	0.242967	0.510638
ENSG00000090534	THPO	176	1.06122	66.5143	rs34947519	-70627	0.00391749	1.46555	0.349481	0.361173	0.621403
ENSG00000090539	CHRD	176	1.02674	80.5462	rs35929225	1516	3.12858e-07	0.505678	2.99997e-05	5.06757e-05	0.000581575
ENSG00000090554	FLT3LG	558	0.986173	210.544	rs7260222	376746	0.000474328	-0.37589	0.146589	0.149516	0.390263
ENSG00000090565	RAB11FIP3	601	1.21205	172.084	rs117105880	-171211	0.00469475	1.1821	0.814516	0.785195	0.896221
ENSG00000090581	GNPTG	916	1.3846	248.929	rs11646599	77325	0.00799896	0.281121	0.961905	0.957509	0.979579
ENSG00000090612	ZNF268	142	1.01504	52.3751	rs36140725	88389	7.92233e-10	-0.62049	9.9999e-06	1.33115e-07	2.64411e-06
ENSG00000090615	GOLGA3	192	1.02151	77.132	rs144581238	-42233	1.30209e-05	-0.81412	0.00161033	0.00173372	0.0129678
ENSG00000090621	PABPC4	185	0.918791	74.6859	var_chr1_40701867	659404	0.0132459	1.15868	0.748148	0.762355	0.884836
ENSG00000090659	CD209	476	1.04768	181.501	rs17160151	337928	0.00211305	-1.35998	0.495098	0.485423	0.717002
ENSG00000090661	CERS4	742	0.99136	430.047	rs117443093	735992	0.00206251	-1.21923	0.587209	0.6022	0.792816
ENSG00000090674	MCOLN1	508	0.933464	244.53	rs17160196	588496	0.00530982	-0.41448	0.801587	0.805708	0.906846
ENSG00000090686	USP48	226	0.934198	141.227	rs59115023	218128	0.00698954	0.590352	0.627329	0.631293	0.808986
ENSG00000090776	EFNB1	16	0.925333	20.4901	rs5937177	375912	0.10649	-0.153132	0.808	0.818922	0.912423
ENSG00000090857	PDPR	173	1.03843	90.3244	rs61757207	210965	0.00181458	1.83205	0.18068	0.181781	0.436372
ENSG00000090861	AARS	176	1.01729	77.45	rs2070203	-19867	0.00111251	0.317033	0.139696	0.140037	0.375352
ENSG00000090863	GLG1	110	0.913501	97.5061	var_chr16_74366596	-274417	0.0168093	-0.885741	0.651613	0.66205	0.828102
ENSG00000090889	KIF4A	50	0.877372	31.137	var_chrX_70361151	851271	0.100773	-0.377107	0.971154	0.969245	0.985535
ENSG00000090905	TNRC6A	61	1.00077	37.2287	rs36113933	97845	0.0635431	0.267084	0.943925	0.933247	0.967708
ENSG00000090920	FCGBP	404	1.03077	170.028	rs34466648	-7492	3.28421e-09	1.18767	9.9999e-06	1.18184e-06	1.93335e-05
ENSG00000090924	PLEKHG2	408	1.08127	147.053	rs2074852	-23215	0.001632	-0.661952	0.291066	0.281273	0.548679
ENSG00000090932	DLL3	390	0.919394	153.784	rs2229142	-995989	0.00523399	-0.371956	0.651613	0.661568	0.82778
ENSG00000090971	NAT14	531	1.01253	289.168	rs11550705	-1100	0.000240612	-0.363761	0.094041	0.0828643	0.271491
ENSG00000090975	PITPNM2	245	1.17539	92.0117	rs148912673	-948800	0.017376	1.21775	0.863248	0.852514	0.929581
ENSG00000090989	EXOC1	108	0.974321	79.4398	rs2593087	115526	0.0068661	-0.569413	0.299703	0.308747	0.574235
ENSG00000091009	RBM27	50	1.06209	20.7023	rs17104362	67483	0.0265404	0.335383	0.564246	0.523248	0.743815
ENSG00000091039	OSBPL8	30	1.10092	24.6157	rs73137003	-173119	0.00641637	-0.349667	0.131339	0.144601	0.382742
ENSG00000091073	DTX2	180	0.94164	94.4503	var_chr7_76134929	43935	0.0047654	-1.18836	0.341216	0.356424	0.617559
ENSG00000091106	NLRC4	80	1.0129	47.9765	rs11295492	-9131	4.104e-06	0.48148	0.000229998	0.000302179	0.00284804
ENSG00000091127	PUS7	43	0.989866	40.5594	rs35008315	452691	0.0286704	0.368169	0.673333	0.663349	0.82884
ENSG00000091129	NRCAM	69	0.981065	38.0758	rs1269621	-247254	0.00109091	0.362994	0.0431071	0.0476565	0.185547
ENSG00000091136	LAMB1	83	1.07137	52.7905	rs60598865	565349	0.0394131	-0.864002	0.893805	0.88033	0.942591
ENSG00000091137	SLC26A4	92	1.05743	29.4738	rs35710474	298725	0.0323797	-0.397494	0.834711	0.820194	0.912754
ENSG00000091138	SLC26A3	92	1.06463	41.9714	rs34407351	-16349	0.0209701	-0.578729	0.668874	0.67001	0.832759
ENSG00000091140	DLD	83	1.0287	49.913	rs3213673	33123	0.00708244	-0.272211	0.279778	0.302219	0.569349
ENSG00000091157	WDR7	36	0.984684	24.1118	rs79943618	287172	0.013413	1.0374	0.289398	0.304522	0.570894
ENSG00000091164	TXNL1	36	0.992357	24.7453	rs14387	-25174	0.00299169	-0.965451	0.0880558	0.0831481	0.272114
ENSG00000091262	ABCC6	103	0.933225	65.83	rs79236569	-622896	0.00616681	-0.643372	0.270777	0.294385	0.560984
ENSG00000091317	CMTM6	79	1.07299	40.6211	rs9637517	710691	0.00431048	0.398312	0.261658	0.259434	0.527564
ENSG00000091409	ITGA6	76	1.01785	53.7501	rs884409	-913426	0.0102897	-0.370092	0.427966	0.451823	0.69256
ENSG00000091428	RAPGEF4	64	0.944071	46.1655	rs6744873	-307294	0.00569028	0.344142	0.241627	0.242492	0.510126
ENSG00000091436	MLTK	55	0.943299	31.0547	var_chr2_173848214	-91950	0.0177782	0.525912	0.543011	0.578499	0.779595
ENSG00000091482	SMPX	12	0.926397	10.9064	rs145604187	-100848	0.086448	-0.689149	0.615854	0.627018	0.806542
ENSG00000091483	FH	40	0.965767	37.4157	rs1053230	72286	0.0498901	-0.246466	0.795276	0.813023	0.909897
ENSG00000091490	SEL1L3	80	1.01561	51.8839	rs2305669	50265	1.9196e-05	-0.469235	0.00129685	0.00135104	0.0104787
ENSG00000091513	TF	64	0.970016	37.9574	rs55965934	445886	0.0118075	1.14849	0.42437	0.431025	0.678168
ENSG00000091527	CDV3	82	1.01968	50.1566	rs67655717	792495	0.0139462	-0.278267	0.590643	0.58911	0.785861
ENSG00000091536	MYO15A	236	1.02575	86.9701	rs854772	43208	3.12153e-11	-0.679061	9.9999e-06	9.64764e-09	2.35638e-07
ENSG00000091542	ALKBH5	217	1.03279	82.8038	rs11078411	1701	4.98771e-05	0.471766	0.00562173	0.00666858	0.0406863
ENSG00000091592	NLRP1	285	1.02913	113.87	rs138742777	-659119	6.67445e-05	-2.00289	0.0119697	0.0135172	0.0721867
ENSG00000091622	PITPNM3	275	1.02127	142.984	rs28493751	-18439	3.75221e-09	0.75531	9.9999e-06	9.69014e-07	1.61421e-05
ENSG00000091640	SPAG7	351	1.03858	143.715	rs16942615	4460	5.6924e-05	0.779309	0.0113649	0.0130522	0.0702482
ENSG00000091651	ORC6	27	1.02375	13.9176	rs117882010	771155	0.0810924	0.734619	0.834711	0.820807	0.912953
ENSG00000091656	ZFHX4	16	0.798763	13.8002	rs12718	318775	0.112686	0.213318	0.737226	0.746623	0.875335
ENSG00000091664	SLC17A6	23	1.00376	16.0462	rs1562447	3752	0.000147534	-0.463322	0.00261299	0.00287457	0.0198964
ENSG00000091732	ZC3HC1	102	1.04404	62.5631	rs12706942	457769	0.000307655	0.368012	0.0207947	0.0228303	0.109073
ENSG00000091831	ESR1	165	1.02081	103.008	rs2252755	491361	7.52022e-08	-0.585646	9.9999e-06	1.21288e-05	0.000159538
ENSG00000091844	RGS17	110	1.03192	73.257	rs6557210	-881970	0.00892736	-0.276819	0.558011	0.52941	0.747852
ENSG00000091879	ANGPT2	55	1.10778	45.5144	rs11362	314468	0.0418279	0.221168	0.841667	0.837184	0.921564
ENSG00000091947	TMEM101	211	0.991857	88.0234	rs7224969	-527788	0.000186472	1.15845	0.0302124	0.0300171	0.13362
ENSG00000091972	CD200	151	0.959358	78.8313	rs9822391	883197	0.000981864	0.510665	0.0882096	0.0856007	0.277809
ENSG00000091986	CCDC80	188	1.00185	82.0068	rs73225776	191726	0.000885567	-0.440097	0.102642	0.0975248	0.302839
ENSG00000092010	PSME1	346	0.895135	144.76	rs199562600	-35892	0.00591567	-0.976738	0.731884	0.720826	0.861414
ENSG00000092020	PPP2R3C	75	1.01454	39.1305	rs1056879	-550	1.08724e-11	-0.696354	9.9999e-06	1.48098e-09	4.14928e-08
ENSG00000092036	HAUS4	327	1.02127	170.835	rs2273626	-189	2.50696e-17	-0.795535	9.9999e-06	1.18884e-14	7.87358e-13
ENSG00000092051	JPH4	419	0.991529	231.98	var_chr14_23495610	-552400	0.000419586	-1.36538	0.119668	0.107186	0.32224
ENSG00000092054	MYH7	472	1.02272	239.305	rs200662317	-52485	1.61698e-09	-1.66184	9.9999e-06	6.81467e-07	1.17669e-05
ENSG00000092068	SLC7A8	391	1.04795	222.329	rs142441331	-687872	0.00708989	1.37665	0.827869	0.822738	0.913901
ENSG00000092094	OSGEP	306	1.02044	151.449	rs938881	-5823	1.78808e-29	-1.05967	9.9999e-06	2.41971e-26	7.25057e-24
ENSG00000092096	SLC22A17	439	1.09668	221.006	rs200662317	30321	0.000722485	-0.946997	0.200795	0.194268	0.452961
ENSG00000092098	RNF31	344	0.999527	115.153	rs1131941	144915	0.00216569	0.388135	0.388462	0.392256	0.645282
ENSG00000092108	SCFD1	67	1.01501	35.5492	rs229150	8419	4.919e-14	0.791664	9.9999e-06	5.54764e-12	2.39562e-10
ENSG00000092140	G2E3	68	0.984555	33.9974	rs58049	21885	0.00166274	-0.355262	0.0741012	0.0729353	0.249427
ENSG00000092148	HECTD1	75	0.96228	44.7338	rs10143899	355118	0.00255491	-0.316756	0.133598	0.131314	0.36192
ENSG00000092199	HNRNPC	379	1.14712	93.8169	rs200443592	-180603	0.00825883	1.11769	0.795276	0.818641	0.912411
ENSG00000092201	SUPT16H	350	0.929836	172.297	rs1045922	-602302	0.00218972	-0.367544	0.396078	0.402742	0.654618
ENSG00000092203	TOX4	320	1.11637	223.034	var_chr14_21905037	-39720	0.00434066	0.847671	0.651613	0.631206	0.808977
ENSG00000092208	GEMIN2	48	0.961615	21.2813	rs9322993	22114	0.00286469	-0.476674	0.0795902	0.0779965	0.260706
ENSG00000092295	TGM1	335	1.03867	145.265	rs2877612	1985	0.000451823	0.410171	0.089539	0.092217	0.291873
ENSG00000092330	TINF2	341	1.11003	117.195	rs201439332	90085	0.0026869	1.26481	0.441048	0.422774	0.671535
ENSG00000092421	SEMA6A	47	1.00362	38.1596	rs114337526	-763798	0.00731973	-1.13985	0.207819	0.201518	0.461592
ENSG00000092439	TRPM7	100	1.00549	54.9222	rs35281039	-77084	5.4637e-05	-0.423953	0.00372763	0.00437093	0.0284725
ENSG00000092445	TYRO3	333	1.0967	93.9387	rs12916542	514294	0.0017439	-0.695632	0.276712	0.267809	0.536207
ENSG00000092470	WDR76	134	1.05354	42.9765	rs143613180	-208722	0.00141707	0.333039	0.0754858	0.0862546	0.27901
ENSG00000092529	CAPN3	340	1.05248	104.089	rs79092213	-200428	0.000601199	-1.70783	0.106653	0.113658	0.333501
ENSG00000092531	SNAP23	345	1.03497	133.758	rs12440118	-39338	0.0038044	-0.430047	0.437229	0.482426	0.715371
ENSG00000092607	TBX15	53	1.1408	30.0957	rs200456631	930868	0.00906162	1.33359	0.343537	0.291891	0.558615
ENSG00000092621	PHGDH	55	0.991458	30.9788	rs76236163	-35969	0.0184536	-0.440618	0.567416	0.563271	0.770671
ENSG00000092758	COL9A3	506	1.02249	324.262	rs2294995	20974	0.0041827	-0.315621	0.721429	0.7198	0.86113
ENSG00000092820	EZR	174	1.12674	81.2139	rs139265083	413099	0.0060841	0.588911	0.407258	0.378849	0.634267
ENSG00000092841	MYL6	239	1.01555	118.541	rs61938990	2469	0.000227744	-1.4265	0.0362267	0.0344249	0.147747
ENSG00000092847	EIF2C1	102	0.982964	59.6547	rs41308341	-28290	0.0384819	-0.57088	0.885965	0.895274	0.94949
ENSG00000092850	TEKT2	93	0.986326	60.6662	rs7065	378056	0.00517618	-0.707122	0.262338	0.250465	0.517593
ENSG00000092853	CLSPN	110	0.992994	67.2686	rs41310442	-984849	0.00279502	-0.887539	0.163695	0.175107	0.427047
ENSG00000092871	RFFL	155	0.947486	95.0986	rs80100968	60903	0.000976767	0.631697	0.110022	0.10584	0.319955
ENSG00000092929	UNC13D	476	1.11771	178.396	rs140758914	-4713	0.0012568	0.762009	0.267905	0.277255	0.544735
ENSG00000092931	MFSD11	322	0.952954	183.536	rs146084702	763501	0.00118586	1.34732	0.21308	0.214656	0.477227
ENSG00000092964	DPYSL2	76	0.962641	49.3889	rs3739214	729487	0.00388907	-0.58359	0.210856	0.203072	0.464156
ENSG00000092969	TGFB2	19	1.0232	12.6565	rs72738863	179150	0.0136094	0.409306	0.230068	0.232123	0.499057
ENSG00000092978	GPATCH2	20	1.00607	21.7118	rs192652017	143431	0.0492145	0.904912	0.590643	0.564432	0.771139
ENSG00000093000	NUP50	144	1.01287	86.4062	rs6006950	19699	5.52498e-05	-0.426741	0.00630501	0.00639376	0.0392556
ENSG00000093010	COMT	213	0.996592	100.965	rs145029690	-58067	0.000913157	-1.37905	0.106428	0.109426	0.326299
ENSG00000093072	CECR1	130	1.01437	78.3321	rs362129	-12471	6.12811e-07	-0.536427	1.99998e-05	8.12011e-05	0.000886752
ENSG00000093100	XXbac-B461K10.4	204	0.897669	134.634	rs7289141	-603834	0.0146089	0.413061	0.821138	0.829953	0.917519
ENSG00000093144	ECHDC1	32	1.00034	26.0796	rs376302219	633195	0.00607732	0.434759	0.178131	0.164229	0.411846
ENSG00000093167	LRRFIP2	97	1.01502	55.395	rs3733030	-54464	7.48906e-05	0.393138	0.00522396	0.00567105	0.0356013
ENSG00000093183	SEC22C	121	0.801074	81.898	rs4533620	90768	0.0196698	-0.478438	0.687075	0.70959	0.855092
ENSG00000093217	XYLB	179	1.01606	61.8338	rs34289588	-827576	0.00340236	-0.92795	0.314642	0.33664	0.600086
ENSG00000094631	HDAC6	63	0.997097	69.1092	rs145370694	369900	0.0664426	-0.70319	0.961905	0.972985	0.987491
ENSG00000094804	CDC6	242	0.951249	86.9485	rs887376	412776	0.0333566	0.212863	0.95283	0.964136	0.982571
ENSG00000094841	UPRT	14	1.00551	11.5224	rs5981831	562	0.000130767	1.07701	0.00125807	0.0015986	0.0120859
ENSG00000094880	CDC23	63	1.02803	39.55	rs10073922	168180	0.00714339	0.298111	0.245146	0.221547	0.485562
ENSG00000094914	AAAS	291	0.829324	177.733	rs73102423	-501699	0.00494043	0.74679	0.517949	0.514641	0.738322
ENSG00000094916	CBX5	108	1.12259	61.5589	rs200048764	-850771	0.0070767	-1.37976	0.382576	0.378395	0.634125
ENSG00000094963	FMO2	87	1.01932	44.5911	rs2020861	14237	8.44197e-06	0.465336	0.000429996	0.000590422	0.00510999
ENSG00000094975	SUCO	59	1.04314	33.3151	rs2239816	153	0.00167926	0.330111	0.0592723	0.0637826	0.227526
ENSG00000095002	MSH2	82	1.0142	57.3407	rs12998837	63679	8.97594e-09	0.966731	9.9999e-06	8.1593e-07	1.38073e-05
ENSG00000095015	MAP3K1	66	0.969629	51.2533	rs2053696	57169	0.0499986	-0.63878	0.918182	0.924715	0.963496
ENSG00000095059	DHPS	193	1.02217	104.963	rs799193	-901714	0.00080222	0.413544	0.0753169	0.0817057	0.268718
ENSG00000095066	HOOK2	203	1.16713	88.5634	rs16030	404349	0.0367359	0.266538	0.980583	0.98423	0.992226
ENSG00000095110	NXPE1	62	0.915195	34.46	rs112021556	-582176	0.0240247	0.843693	0.545946	0.559686	0.768099
ENSG00000095139	ARCN1	230	1.27916	87.0975	rs151318976	-63165	0.00356058	-0.871647	0.476415	0.464714	0.702169
ENSG00000095203	EPB41L4B	114	1.05714	54.6171	rs10980094	541899	0.000487552	0.76949	0.0348998	0.0348808	0.149334
ENSG00000095209	TMEM38B	62	1.10612	34.6525	rs34998811	-222532	0.0102301	-0.51474	0.34471	0.344463	0.607256
ENSG00000095261	PSMD5	104	1.02199	47.5286	rs1060817	-22038	9.72069e-10	0.639006	9.9999e-06	1.1671e-07	2.34479e-06
ENSG00000095303	PTGS1	120	1.01743	65.4708	rs3842801	21614	6.1716e-05	-1.36673	0.00492996	0.00542358	0.034249
ENSG00000095319	NUP188	205	1.00999	118.372	rs11549266	-771318	0.0115349	-0.432766	0.742647	0.726004	0.864038
ENSG00000095321	CRAT	213	1.0308	98.153	rs3124509	23530	0.000287137	-0.406505	0.0337229	0.0337556	0.145852
ENSG00000095370	SH2D3C	162	1.0811	84.4919	rs35019975	-17117	0.0016425	1.88322	0.128335	0.139158	0.374248
ENSG00000095380	NANS	116	0.899639	59.7767	rs201847926	237022	0.0337628	-0.834138	0.885965	0.887766	0.945896
ENSG00000095383	TBC1D2	123	1.01556	67.8405	rs7855855	-34350	3.7511e-13	-0.705403	9.9999e-06	6.34109e-11	2.2548e-09
ENSG00000095397	DFNB31	171	0.973973	104.754	rs188909841	-982590	0.00524434	-1.17896	0.457014	0.4726	0.707676
ENSG00000095464	PDE6C	139	1.02336	76.1781	rs11187583	68926	5.8208e-07	0.725151	1.99998e-05	7.64346e-05	0.000839926
ENSG00000095485	CWF19L1	154	1.02485	83.946	rs12784396	-31	4.0039e-35	1.18554	9.9999e-06	3.85707e-32	2.3693e-29
ENSG00000095539	SEMA4G	132	1.02047	74.2671	rs2863095	17227	6.51678e-09	0.76266	9.9999e-06	7.18192e-07	1.22973e-05
ENSG00000095564	BTAF1	49	0.978598	33.0794	rs1107947	-15417	0.000833551	-0.42347	0.0365412	0.0338009	0.145906
ENSG00000095574	IKZF5	129	1.03793	101.947	rs10794580	-71136	0.0107842	0.287483	0.551913	0.582794	0.782085
ENSG00000095585	BLNK	145	1.13484	115.326	rs41284244	711903	0.019225	0.905251	0.90991	0.887063	0.94568
ENSG00000095587	TLL2	163	0.927011	87.4311	rs11599228	846778	0.00407839	1.17533	0.386973	0.373869	0.631667
ENSG00000095596	CYP26A1	118	1.00088	102.777	rs55843714	-10547	0.00458282	-0.291182	0.335548	0.312962	0.578571
ENSG00000095627	TDRD1	136	1.14977	70.3981	rs76861484	-538954	0.00423096	-1.19832	0.365942	0.342273	0.605497
ENSG00000095637	SORBS1	130	0.936305	74.527	rs17111275	496478	0.017295	0.821287	0.776923	0.79978	0.903471
ENSG00000095713	CRTAC1	147	1.02038	72.1386	rs35027739	-94583	0.00124081	-0.447246	0.117579	0.118871	0.342372
ENSG00000095739	BAMBI	74	0.978409	39.3136	rs12217744	-619688	0.0352267	0.315754	0.808	0.839488	0.922797
ENSG00000095777	MYO3A	66	1.02659	30.3656	rs2839677	311740	0.0328266	-0.356413	0.664474	0.645745	0.817908
ENSG00000095787	WAC	63	1.03078	37.6096	rs41283730	314805	0.00277284	0.51781	0.124231	0.117628	0.340103
ENSG00000095794	CREM	23	0.869734	13.8821	rs16935840	-94306	0.0824188	-0.257741	0.753731	0.758551	0.882467
ENSG00000095906	NUBP2	713	1.01084	251.404	rs1742442	26947	9.34089e-05	-0.453196	0.0421009	0.0429204	0.1728
ENSG00000095932	C19orf77	374	0.986046	237.157	rs28615978	717628	0.000365878	0.520704	0.0980583	0.100123	0.308557
ENSG00000095951	HIVEP1	52	1.00707	31.1428	rs35719173	-818781	0.00231416	-2.12653	0.0819805	0.0832277	0.272338
ENSG00000095970	TREM2	117	1.05776	76.2986	rs2230088	490346	0.0023122	0.446981	0.172355	0.166076	0.414312
ENSG00000096060	FKBP5	185	1.15738	113.414	rs62402705	-710803	0.0225508	-1.34751	0.878261	0.891582	0.947536
ENSG00000096063	SRPK1	187	1.02468	97.9444	rs2859420	-85837	4.51075e-07	0.50876	7.99992e-05	7.40276e-05	0.000816397
ENSG00000096070	BRPF3	191	1.03658	123.18	rs137977904	-532139	0.000648657	0.866158	0.0736689	0.0763185	0.257021
ENSG00000096080	MRPS18A	245	1.02056	171.827	rs6905948	-545778	0.00989417	0.278077	0.701389	0.717292	0.859673
ENSG00000096092	TMEM14A	111	0.986073	67.6539	rs41273726	-642801	0.0296663	-1.01436	0.893805	0.901316	0.952281
ENSG00000096093	EFHC1	115	1.03915	59.2226	rs9688915	85832	0.0017397	-0.54706	0.146802	0.139925	0.375189
ENSG00000096384	HSP90AB1	168	1.03694	93.6368	rs113762333	-575117	0.0201358	-1.10872	0.855932	0.863561	0.934448
ENSG00000096401	CDC5L	150	0.843054	91.0593	rs41282654	-247898	0.00899779	0.27787	0.551913	0.576191	0.778457
ENSG00000096433	ITPR3	90	1.03504	44.6226	rs45558337	402102	0.00944321	0.938365	0.437229	0.418112	0.66748
ENSG00000096654	ZNF184	171	1.02773	54.0415	rs3734541	-972579	0.00513658	0.769203	0.338926	0.340148	0.603624
ENSG00000096696	DSP	89	1.24921	46.667	rs2714315	-312463	0.0363857	0.231309	0.90991	0.918577	0.960094
ENSG00000096717	SIRT1	88	1.01543	44.1206	rs4745933	-665085	0.000272198	0.734249	0.0161652	0.0185098	0.0926417
ENSG00000096746	HNRNPH3	133	1.03287	73.4472	rs10997948	-181130	0.0039823	0.560504	0.307927	0.307514	0.573111
ENSG00000096872	IFT74	50	0.996832	30.2815	rs3739550	-54737	0.0131971	0.778982	0.422594	0.39684	0.64952
ENSG00000096968	JAK2	65	1.00883	45.5816	rs295259	-140527	0.000645682	-0.452997	0.0328776	0.0350767	0.149838
ENSG00000096996	IL12RB1	422	1.03229	199.165	rs4808643	-650684	0.000879528	0.58169	0.229545	0.21836	0.481584
ENSG00000097007	ABL1	250	1.00485	109.202	rs10125531	-317702	0.00363159	-0.634587	0.437229	0.435183	0.680825
ENSG00000097021	ACOT7	137	0.989591	68.6463	rs78137382	73259	0.0196676	-0.757653	0.808	0.819002	0.912423
ENSG00000097033	SH3GLB1	102	1.05857	55.3489	rs17128726	-687302	0.000957613	-1.35507	0.0822476	0.081952	0.269318
ENSG00000097046	CDC7	59	0.99451	35.4327	rs483532	14038	0.000410801	0.503555	0.0180422	0.0189164	0.0942406
ENSG00000097096	SYDE2	123	0.955678	105.201	rs56191061	-10814	0.0150731	0.402257	0.696552	0.694512	0.846177
ENSG00000099139	PCSK5	88	1.09269	46.0177	rs7036921	463498	0.015	-0.28955	0.623457	0.592555	0.787648
ENSG00000099194	SCD	152	1.06369	81.0973	rs146737296	637816	0.00914294	-0.699392	0.545946	0.559066	0.767507
ENSG00000099203	TMED1	427	1.04542	181.267	rs2230399	-502392	0.000604462	0.794146	0.140278	0.139023	0.374021
ENSG00000099204	ABLIM1	92	1.03693	56.8775	rs6585312	289654	0.000198322	-0.754543	0.0153007	0.0156265	0.0808845
ENSG00000099219	ERMP1	60	1.00085	41.9119	rs734549	-63071	0.000526892	-0.395383	0.0266772	0.0277771	0.126285
ENSG00000099246	RAB18	127	0.911339	37.4031	rs3808909	483075	0.0258601	0.288063	0.776923	0.78079	0.894206
ENSG00000099250	NRP1	53	1.04196	29.3611	rs4587680	-424409	0.0271876	0.356222	0.545946	0.553125	0.763236
ENSG00000099251	HSD17B7P2	25	0.98819	12.7608	rs368155982	95041	0.00991706	-1.32704	0.145324	0.141563	0.377958
ENSG00000099256	PRTFDC1	33	1.09218	27.7337	rs1326192	-101123	0.00476087	0.302505	0.100798	0.109149	0.326062
ENSG00000099260	PALMD	81	0.986134	30.5872	rs6678252	42967	0.0164726	0.730255	0.528796	0.523453	0.743986
ENSG00000099282	TSPAN15	163	1.01992	102.201	rs2305201	33602	5.84019e-07	0.49742	5.99994e-05	9.1337e-05	0.000985613
ENSG00000099284	H2AFY2	168	1.07511	220.391	rs874556	-819889	0.00788232	0.287333	0.716312	0.686981	0.841957
ENSG00000099290	FAM21A	51	1.01156	35.4512	rs55875820	285	3.04113e-20	0.825445	9.9999e-06	5.28738e-18	5.32443e-16
ENSG00000099308	MAST3	422	1.06067	236.998	rs145927575	-812027	0.00274943	1.7736	0.446903	0.471875	0.707311
ENSG00000099326	MZF1	189	0.905919	67.3692	rs17845779	-664791	0.00976506	-0.339546	0.627329	0.658194	0.825228
ENSG00000099330	OCEL1	397	1.02477	209.845	rs891202	1019	2.41486e-09	0.619267	9.9999e-06	8.0849e-07	1.37003e-05
ENSG00000099331	MYO9B	379	1.02617	191.094	rs117386912	26397	0.00119611	1.3855	0.296188	0.273201	0.541226
ENSG00000099337	KCNK6	348	0.94758	114.706	rs117478214	-15511	0.00770429	-0.80876	0.687075	0.708383	0.854686
ENSG00000099338	CATSPERG	351	1.04046	131.573	rs30461	962699	0.000125579	-0.539222	0.0215168	0.0228873	0.109261
ENSG00000099341	PSMD8	348	1.16041	110.85	rs10412098	40506	0.00879586	-0.348956	0.770992	0.729586	0.865604
ENSG00000099364	FBXL19	226	0.890822	122.817	rs11861974	830843	0.0207155	0.531799	0.885965	0.898048	0.95079
ENSG00000099365	STX1B	214	0.941801	90.9755	var_chr16_31405481	383531	0.0062494	-0.633118	0.570621	0.569478	0.773636
ENSG00000099377	HSD3B7	225	1.05224	74.3845	var_chr16_30666113	-330407	0.00744812	1.22898	0.619632	0.623691	0.8047
ENSG00000099381	SETD1A	225	0.922147	117.274	rs2278557	-874837	0.0116202	-0.265122	0.770992	0.783656	0.895778
ENSG00000099385	BCL7C	224	1.16338	100.375	rs35215913	-311761	0.000974573	0.954979	0.119385	0.122421	0.34785
ENSG00000099622	CIRBP	695	1.15451	498.565	rs757292	17890	0.00192697	-0.440976	0.612121	0.616996	0.800011
ENSG00000099624	ATP5D	676	0.996925	330.994	rs2668409	287777	0.000577636	0.432469	0.232719	0.232254	0.499057
ENSG00000099625	C19orf26	676	1.03373	331.506	rs72984030	-366423	0.00132967	-0.622189	0.412245	0.408107	0.659136
ENSG00000099769	IGFALS	681	1.15622	240.809	rs8063574	-584492	0.00708964	-0.426743	0.901786	0.903781	0.953573
ENSG00000099783	HNRNPM	757	1.06901	355.373	var_chr19_8993148	483496	0.000562346	-1.56479	0.216738	0.201494	0.46158
ENSG00000099785	MARCH2	756	1.03544	285.647	rs1044250	-41991	0.0007207	-0.364444	0.255696	0.254406	0.521968
ENSG00000099795	NDUFB7	297	1.00513	167.6	rs9543	-71	4.98335e-05	0.419462	0.010202	0.0110195	0.0612302
ENSG00000099797	TECR	294	1.12657	123.694	rs2304200	952760	0.00112617	-0.557899	0.217204	0.209623	0.471973
ENSG00000099800	TIMM13	408	1.02584	218.911	rs11084940	5997	5.74338e-08	0.563628	1.99998e-05	1.81622e-05	0.000230389
ENSG00000099804	CDC34	513	1.08519	285.05	rs4807119	955368	0.0013629	0.379617	0.336667	0.346935	0.6092
ENSG00000099810	MTAP	42	1.00695	23.8439	rs7023474	14103	3.38185e-06	0.445024	0.000139999	0.000128919	0.00133601
ENSG00000099814	KIAA0284	276	0.909444	171.628	rs1950943	997817	0.00219887	-0.410435	0.265789	0.260553	0.528537
ENSG00000099817	POLR2E	623	1.03686	298.322	rs1046041	-263	5.12783e-09	-0.597863	9.9999e-06	3.02372e-06	4.55523e-05
ENSG00000099821	POLRMT	538	0.994369	311.768	rs12610885	-654	0.000397877	-0.46272	0.136671	0.139241	0.37428
ENSG00000099822	HCN2	527	1.06547	267.723	rs595844	240960	0.00379333	0.302881	0.706294	0.708883	0.854744
ENSG00000099834	CDHR5	636	1.03685	231.481	rs2740373	-4445	2.1635e-06	-0.70377	0.000669993	0.00090111	0.00736321
ENSG00000099840	IZUMO4	444	0.973373	251.419	rs7253861	777097	0.000894309	0.839304	0.248157	0.226823	0.491984
ENSG00000099849	RASSF7	625	0.974165	222.064	rs112774721	652882	0.00507618	-1.05868	0.742647	0.766484	0.88705
ENSG00000099860	GADD45B	398	1.09535	192.672	rs6510730	513576	0.000489005	-0.366343	0.133952	0.129271	0.358258
ENSG00000099864	PALM	540	1.00651	274.327	var_chr19_1090059	381105	0.00311052	1.14115	0.673333	0.647839	0.819277
ENSG00000099866	MADCAM1	491	1.02741	245.974	rs2302217	9347	1.26807e-12	-0.715144	9.9999e-06	7.34068e-10	2.17836e-08
ENSG00000099875	MKNK2	492	1.06655	268.686	rs2287003	-10212	0.00023957	0.38598	0.0708772	0.0744398	0.252644
ENSG00000099889	ARVCF	219	1.00032	117.545	rs2073747	-35257	0.00573832	-0.329308	0.441048	0.474153	0.708921
ENSG00000099899	TRMT2A	218	1.0261	97.4965	rs3747061	-825695	0.000288623	0.766921	0.0394069	0.0421471	0.170757
ENSG00000099901	RANBP1	218	0.909289	139.783	rs140446137	-977524	0.00594214	-2.72891	0.467593	0.503344	0.729613
ENSG00000099904	ZDHHC8	217	1.09107	108.444	rs5993890	-158151	0.00262995	-0.680757	0.281337	0.28616	0.552553
ENSG00000099910	KLHL22	216	1.21265	61.753	rs113468394	-546507	0.0230456	0.724437	0.961905	0.946735	0.974334
ENSG00000099917	MED15	216	1.00618	108.86	rs77133550	552171	0.0026504	0.706341	0.331148	0.319574	0.584506
ENSG00000099937	SERPIND1	182	1.00528	96.0939	rs73162824	46630	0.000122802	1.0591	0.0150298	0.0155436	0.0804893
ENSG00000099940	SNAP29	165	1.02304	85.5056	rs5760036	-167621	6.37679e-14	-1.68736	9.9999e-06	1.36551e-11	5.58269e-10
[truncated: 22,801 more rows]

## Sheet: eProteins
Table of eProtein results with each line being a protein and its most significant pQTL
protein_ID is the protein ID for the protein
GeneName is the gene name corresponding to the protein ID
# cis variants is the number of variants tested in cis for this protein
MLE1 is the MLE of the shape1 parameter of the Beta distribution
MLE2 is the MLE of the shape2 parameter of the Beta distribution
best SNP is the SNP ID of the best (most significant) variant found for this protein
Distance is the distance between the protein - variant pair
p value is the nominal p-value of association
slope is the slope associated with the nominal p-value of association
ppval is the first permutation p-value directly obtained from the permutations with the direct method
permutation p value is the second permutation p-value obtained via beta approximation
FDR (BH) is the adjusted p-value for the second permutation p value (adjusted for multi-testing using benjamini hochberg (fdr) method)
protein_ID	GeneName	# cis variants	MLE1	MLE2	best SNP	Distance	p value	slope	ppval	permutation p value	FDR (BH)
A0A024R4E5	HDLBP	332	1.10019	170.934	rs151090828	-99388	0.00145852	-0.882625	0.248768	0.237116	0.691895
A0A075B6L0	IGLC3	302	0.937183	162.429	rs77136519	225326	0.00195407	1.28934	0.293605	0.28914	0.726854
A0A075B7B1	SYNM	114	1.06203	46.0517	rs3803472	63436	0.0135898	-0.250846	0.639241	0.618995	0.895887
A0A087WTA8	COL1A2	58	1.05237	36.09	rs2301646	123101	0.00280616	-0.315453	0.107561	0.108038	0.525687
A0A087WTP3	KHSRP	332	1.02829	207.956	rs8108169	587220	0.000512719	0.371535	0.0966507	0.0993999	0.51408
A0A087WUQ6	GPX1	254	1.02659	76.1615	rs11715915	59296	2.21625e-18	-0.796315	9.9999e-06	1.80357e-15	4.31545e-13
A0A087WUW9	ARL15	48	1.12054	30.8512	rs3761764	965750	0.0115397	0.439375	0.348276	0.337188	0.757881
A0A087WUX8	APOOL	15	1.01317	13.2515	rs4828326	91177	0.06369	-0.189702	0.583815	0.571296	0.884958
A0A087WW96	SYN2	91	0.988927	57.1579	rs138835839	183097	0.0472518	0.78599	0.935185	0.940084	0.993296
A0A087WWC9	IGLL5	297	1.17387	158.271	rs71197632	-910204	0.0032844	0.48262	0.474178	0.448869	0.832115
A0A087WWK8	IQSEC1	103	1.05662	41.6328	rs3732675	-256590	0.0203752	-0.243505	0.701389	0.715036	0.925704
A0A087WWM6	PRODH	212	1.03095	112.551	rs5747933	-13712	0.000129623	-0.845922	0.019835	0.0193784	0.208179
A0A087WXC5	NDUFA10	229	1.04226	102.426	var_chr2_240982362	17542	0.000623722	1.75018	0.0900178	0.097555	0.508445
A0A087WXL8	IGHG3	364	1.10193	114.001	rs1134590	-49513	0.00114172	-0.392201	0.21174	0.208278	0.661119
A0A087WXM6	RPL17	88	0.777993	53.0081	rs17660776	792480	0.0386907	-0.259228	0.926606	0.912412	0.983702
A0A087WXN9	MTSS1L	174	1.10845	80.5965	rs1983016	-749641	0.000812148	0.396003	0.101917	0.0994174	0.51408
A0A087WXS7	ASNA1	192	0.928266	94.7413	var_chr19_13260248	412294	0.00833722	0.923345	0.558011	0.574027	0.886331
A0A087WY55	VTA1	25	1.0061	17.823	rs34296594	622435	0.00239037	-0.714975	0.0491245	0.0497737	0.361891
A0A087WYU1	SNX9	97	0.99464	59.041	rs147784000	-812620	0.00565674	1.9551	0.276712	0.287954	0.726854
A0A087WZS0	LYNX1	295	1.06521	97.2598	var_chr8_143607870	-251771	0.000483675	-0.662326	0.0736689	0.0795896	0.461409
A0A087WZW8	IGKV3-11	79	1.16191	47.9605	rs13406094	902293	0.0339891	0.885807	0.821138	0.794852	0.95746
A0A087X020	SBDS	43	1.06739	25.5648	rs160639	-880649	0.139266	-0.220671	0.961905	0.971601	0.998425
A0A087X079	IGHG1	375	1.0433	147.692	rs12432802	-998188	0.00021426	-0.777498	0.0407422	0.0408696	0.334065
A0A087X0C8	CAPN5	130	1.02751	59.3198	rs1130059	312959	0.000161951	0.957841	0.0150074	0.0145675	0.170057
A0A087X0I4	COPE	308	0.924224	126.181	rs45556231	623982	0.00690723	-0.31802	0.63522	0.640608	0.906008
A0A087X0W7	ACOT2	183	1.02662	79.8619	rs2010070	27643	2.05275e-20	0.930734	9.9999e-06	1.87876e-17	9.74055e-15
A0A087X105	CADM1	21	0.861103	12.0171	rs12364744	-800857	0.064883	-0.21626	0.647436	0.654122	0.908989
A0A087X2C0	IGHM	369	1.22209	120.374	rs2272591	-711042	0.00903383	-0.273932	0.855932	0.810566	0.958836
A0A0A0MR39	MYEF2	50	1.00932	28.2679	rs149001184	961158	0.00424308	0.879017	0.119104	0.124514	0.551256
A0A0A0MRA8	EPB41L3	39	1.02543	29.9497	rs8082898	-214540	0.002629	-1.7385	0.093779	0.0872081	0.479189
A0A0A0MRK6	MTX1	198	0.983418	103.882	rs115265400	-873218	0.00133709	1.61144	0.152108	0.145807	0.586217
A0A0A0MS41	SFXN3	136	1.00941	74.4276	rs76529895	4739	9.02066e-14	-1.22226	9.9999e-06	1.83118e-11	2.00819e-09
A0A0A0MSW4	PITPNB	35	0.925386	19.7325	rs76468250	853531	0.0193087	0.662884	0.360714	0.355579	0.77417
A0A0A0MSX9	IARS	140	0.777973	60.2829	rs79387288	-41308	0.0124456	0.592715	0.60479	0.634799	0.902642
A0A0A0MTS7	TTN	283	1.02312	102.076	rs72648970	-108926	0.00140701	0.884227	0.13413	0.1178	0.534979
A0A0A6YYA0	TMED7-TICAM2	55	1.00187	38.2733	rs73253005	-101698	0.00105508	-0.667207	0.0450893	0.0456902	0.34857
A0A0B4J1R2	ACSS3	92	1.03678	34.3785	rs182230226	-332678	0.00540301	1.1706	0.31761	0.280558	0.723023
A0A0C4DFP6	CRTAC1	147	1.00351	68.2184	rs2296441	354196	0.00218262	0.335021	0.186004	0.199421	0.657399
A0A0C4DFU2	SOD2	164	1.01907	67.4811	rs5746094	-69394	2.93201e-07	0.612244	1.99998e-05	4.1533e-05	0.00153551
A0A0C4DG97	FSD1L	105	1.00045	63.5297	rs10991661	13708	0.0214132	-0.331252	0.696552	0.690648	0.91456
A0A0C4DGB0	SCOC	68	0.934843	47.0668	rs78019382	202285	0.0160043	0.65989	0.543011	0.527974	0.867183
A0A0C4DGH3	NUMBL	399	1.01648	158.426	rs2561545	-9999	0.000514291	0.671085	0.116898	0.126863	0.555648
A0A0C4DGS0	NDUFA6	267	0.904713	69.8672	rs4820435	-834114	0.00499184	-0.316302	0.515306	0.524692	0.866212
A0A0C4DGS1	DDOST	177	1.02859	122.168	rs141454987	326764	0.00768192	-1.3318	0.60119	0.609356	0.893827
A0A0C4DGX4	CUL1	85	1.06832	36.8231	var_chr7_148504859	109852	0.0296427	1.28004	0.789062	0.775172	0.948955
A0AVT1	UBA6	67	0.858313	27.9563	rs10454252	-76854	0.0392227	-0.21062	0.651613	0.68596	0.912572
A1L0T0	ILVBL	325	0.935855	134.702	rs2074262	-9627	0.0098283	-0.271262	0.834711	0.836491	0.962678
A5YM72	CARNS1	195	1.10101	61.606	rs146440732	217716	0.00323118	1.0577	0.302395	0.291132	0.728598
A6NDG6	PGP	660	0.906176	253.966	rs26931	-61353	0.00881153	-1.1922	0.935185	0.93231	0.99229
A6NFQ9	sept-08	113	1.03055	47.3317	rs154483	-596654	0.0272745	-0.224481	0.801587	0.822702	0.962678
A6NHL2-2	TUBAL3	205	1.08114	114.273	rs11546426	94436	0.00602117	0.311267	0.51269	0.523184	0.865318
A6NLN1	PTBP1	553	0.982263	296.732	rs2074453	283113	0.000218773	0.401765	0.0843776	0.0844912	0.472146
A6NNI4	CD9	260	1.08484	90.1488	rs71584828	262465	0.00218051	0.953225	0.355634	0.358422	0.77417
A8MQ07	RAPGEF5	151	0.944883	77.7719	rs4615458	-765782	0.00115384	0.352566	0.108602	0.113171	0.534769
ABETA	ABETA	52	0.979842	21.3947	rs11909995	-445989	0.0279513	-0.304404	0.545946	0.541559	0.871574
B1AKY9	ATP1A2	213	0.977805	104.263	rs12144483	-749446	0.0107202	-0.835303	0.782946	0.758881	0.945921
B1ALK7	ARHGEF7	149	1.1642	59.9654	rs2296849	-622495	0.0104097	-0.46221	0.639241	0.621376	0.895887
B4DJV2	CS	261	1.06341	118.213	var_chr12_56622883	-71294	0.00662756	-0.641579	0.639241	0.611733	0.894703
B4DKF8	PSD3	74	0.967535	49.4189	rs4921637	276525	0.0113	-0.337654	0.495098	0.491806	0.848349
B4DLN1	0	453	0.993097	216.06	rs6565616	-58241	0.00301612	0.340992	0.615854	0.623777	0.896169
B4DR80	STK24	89	1.1367	50.5899	rs202197617	-577361	0.0246599	-0.53294	0.834711	0.804623	0.958417
B4DZ84	MPP2	202	1.21041	61.8129	rs12937256	994430	0.0152604	-0.467757	0.855932	0.835086	0.962678
B5MBY2	DGKB	28	1.10298	21.1078	rs76810736	-796615	0.0460004	-0.359009	0.647436	0.609556	0.893827
B5MC53	MPV17	208	0.922456	68.3973	rs2304678	-195041	0.0114914	0.355229	0.673333	0.650006	0.908989
B5MCD7	SYNGR1	121	0.971965	77.9639	rs35823589	671640	0.00149035	0.63002	0.0931734	0.0964565	0.504719
B7Z2T4	DLG2	62	0.899302	36.2251	rs150724013	254628	0.0823185	0.883072	0.943925	0.937489	0.99229
B7Z8X0	MFSD4	174	1.02654	96.5032	rs72751487	-598079	0.00117303	1.88476	0.13413	0.131663	0.557295
B7Z9I1	ACADM	55	1.01359	26.2262	rs7516122	-46579	3.12653e-12	0.726267	9.9999e-06	2.18635e-10	2.05517e-08
B7ZC39	SH3GLB2	207	1.12165	100.291	rs3739851	609897	0.00154114	-0.334392	0.161085	0.15722	0.593232
B8ZZQ6	PTMA	159	1.07768	95.1664	rs2741279	773385	0.00164631	0.323226	0.1616	0.153071	0.58901
B8ZZU8	TCEB2	465	1.20959	141.182	rs2074524	707729	0.00282366	-0.534181	0.570621	0.537593	0.871076
C9J069	C9orf172	493	1.01253	319.542	rs151315050	10407	0.00564688	-1.26161	0.841667	0.815919	0.961242
C9J0K6	SRI	57	1.01915	31.4016	rs139265565	-16151	0.00114777	-0.366841	0.0394223	0.0450182	0.34857
C9J2C4	DNAJB6	83	1.00227	47.9346	rs60299355	-609884	0.0005382	-1.57062	0.0257982	0.0290368	0.269734
C9J3L8	SSR1	85	1.02588	57.0749	rs2256596	-100432	0.00899175	-0.277638	0.510101	0.482326	0.845194
C9J406	IMMT	157	0.937038	78.0807	rs11891495	-596173	0.0077576	0.325448	0.543011	0.546946	0.872314
C9J9K3	RPSA	122	0.851998	46.7481	rs80238762	-268081	0.0164192	-0.936113	0.721429	0.702032	0.919278
C9JAW5	HIGD1A	116	0.942144	51.1787	rs1868522	-541240	0.00652228	0.309293	0.311728	0.32084	0.746232
C9JFE4	GPS1	479	0.929469	236.757	rs116445173	-720414	0.00580917	-0.823355	0.827869	0.800701	0.958417
C9JFR7	CYCS	51	0.988618	26.583	rs886354	102982	0.0154904	-0.569621	0.350694	0.354202	0.773352
C9JNY7	SCG5	70	0.914052	47.964	rs28377066	512380	0.0187236	-0.240569	0.615854	0.635222	0.902756
C9JXB8	RPL24	69	0.973578	33.8829	rs35598292	134760	0.0396398	0.577286	0.808	0.820252	0.962078
D3DQV9	EIF4G2	70	1.12807	47.1328	rs2162044	-175049	0.0107758	-0.914162	0.385496	0.362139	0.776602
D3DTX6	PPP1R9B	201	1.19328	67.5505	rs2586485	30329	0.0038338	-0.403751	0.422594	0.402501	0.806841
D3YTB1	RPL32	113	0.881696	64.1861	rs9855183	-264826	0.00350543	-0.47821	0.231651	0.21388	0.666192
D6R9P3	HNRNPAB	244	1.0275	138.258	rs17876031	-800390	0.0108581	-0.301001	0.776923	0.817665	0.961242
D6RCD0	HSD17B11	111	0.998765	47.418	rs62305723	-81110	0.0191408	0.387637	0.737226	0.728306	0.934618
D6RF35	GC	35	0.99903	30.592	rs76803094	-48971	0.054617	0.466953	0.765152	0.764428	0.945921
D6RGI3	sept-11	96	1.08836	49.6405	rs4150052	208915	0.026417	-0.384224	0.795276	0.782387	0.950804
E3W994	CLASP2	67	0.980024	37.6435	rs623244	-315563	0.0123726	0.291579	0.410569	0.41363	0.812443
E5RFP0	NUDCD2	15	0.991073	8.78364	rs11546512	53852	0.0662245	-0.281233	0.497537	0.490534	0.848349
E5RGX5	STMN2	20	0.977992	14.6982	rs3829028	486	0.131606	0.276576	0.893805	0.887341	0.977823
E5RHG8	TCEB1	52	1.02481	30.7913	rs74460527	-679414	0.0458759	-0.520208	0.855932	0.851658	0.967442
E5RHW4	ERLIN2	56	0.852815	39.9627	rs2071493	227735	0.021145	0.518302	0.60119	0.634614	0.902642
E5RIW3	TBCA	48	1.1195	24.4615	rs6453373	260423	0.0351865	-0.421234	0.701389	0.670455	0.911455
E7EM64	COPS6	483	1.01052	150.64	rs117670367	684394	0.00314256	-0.905312	0.437229	0.450466	0.832603
E7EMN6	PPP1R2	226	0.942894	105.72	rs75016149	752751	0.0160688	0.462153	0.827869	0.83525	0.962678
E7EN11	CACNB4	125	0.984017	65.0138	rs76123095	-584366	0.0221655	0.727234	0.841667	0.835634	0.962678
E7ENA2	TXNRD2	213	1.02511	98.8755	rs1139795	-61571	1.43908e-05	-0.597461	0.00168693	0.00216422	0.038488
E7ESP9	NEFM	75	1.0336	30.838	rs2278467	-581682	0.00164314	0.578535	0.0925756	0.0840843	0.471621
E7EU96	CSNK2A1	123	1.00444	76.0005	rs41282132	104259	0.00353579	0.768415	0.310769	0.302599	0.737445
E7EV50	GABRB2	32	1.00454	16.2692	rs211013	603390	0.161542	0.146828	0.980583	0.965891	0.998425
E7EVA0	MAP4	147	1.07474	48.9304	rs74390291	489722	0.0021811	-1.40812	0.173242	0.166873	0.604348
E7EVH9	HDHD1	5	1.00003	4.21009	rs4403552	177072	0.0441948	-0.243679	0.150972	0.148669	0.58901
E7EW20	MYO6	42	0.977631	30.8904	rs1280052	79493	0.00399464	-0.317607	0.13413	0.128635	0.557295
E7EW69	sept-10	35	1.04608	24.6969	rs200938034	-335721	0.00198507	1.29364	0.04566	0.0480752	0.357932
E7EWD3	ADAM23	77	0.980113	109.974	var_chr2_206631496	-676768	0.0435246	1.03181	0.935185	0.943307	0.99532
E7EWI0	MAGI2	4	1.00003	3.98137	rs1990577	-963692	0.43258	-0.0815496	0.855932	0.883147	0.977823
E7EWW0	C16orf62	154	0.923621	84.1729	rs2271060	916060	0.0188311	0.277079	0.821138	0.848883	0.967212
E9PAV3	NACA	272	1.02122	104.104	rs34026747	-421691	0.0015947	-0.688491	0.209979	0.234865	0.689719
E9PBG7	CAMK2D	45	0.996157	29.8112	rs3775975	-100224	0.00566718	0.717229	0.150746	0.144524	0.586217
E9PC52	RBBP7	8	0.999967	12.8385	rs1946395	268610	0.306066	0.118879	0.971154	0.981213	0.998425
E9PC62	CELF2	54	1.12863	43.497	rs2147439	864444	0.135725	-0.488288	1	0.998467	0.999705
E9PC69	MARK2	246	1.00489	121.94	rs117629442	464871	0.0045301	-1.4354	0.342373	0.390001	0.797578
E9PCR7	OGDH	170	0.973086	87.3406	var_chr7_43686110	-960062	0.011404	-0.924791	0.668874	0.677704	0.911455
E9PDG8	SNAP91	50	0.933172	32.104	rs117413542	-596257	0.0167001	-1.2195	0.348276	0.358975	0.77417
E9PEB9	DST	87	1.03131	36.8409	var_chr6_57393192	573765	0.00401517	1.04856	0.188082	0.190846	0.64481
E9PFI2	STXBP5L	89	0.929843	48.4749	rs3772126	727663	0.00106922	-0.411363	0.0737226	0.0725812	0.4453
E9PFR3	PPP2R5D	212	1.01386	130.153	rs11758539	-877366	0.00571534	0.863437	0.507538	0.51121	0.859689
E9PGC8	MAP1A	165	1.11948	53.5203	rs142706031	-324670	0.00359688	0.999165	0.183303	0.193574	0.647378
E9PGF5	TNS1	160	1.14575	52.2209	rs16858808	161213	0.0127829	0.514877	0.706294	0.70178	0.919278
E9PGT6	COPS8	173	1.37929	55.9247	var_chr2_238896510	902554	0.0133495	0.806795	0.759398	0.710346	0.924187
E9PHY5	EPB41L2	47	0.962921	36.9704	rs4895897	-235922	0.0293414	0.247678	0.664474	0.690278	0.91456
E9PHY8	MROH1	486	1.11892	120.284	rs55907012	339455	0.0103766	0.996198	0.901786	0.900427	0.981624
E9PIM6	THY1	185	1.04201	84.1629	rs11558589	-345816	0.00113465	1.47158	0.143466	0.155066	0.592357
E9PJP2	SOGA3	33	0.983754	48.9761	rs150979163	-202809	0.0403189	-0.715343	0.753731	0.732847	0.937702
E9PKG1	PRMT1	547	1.00607	164.092	rs1056917	-659578	0.00214196	-0.343332	0.469767	0.471159	0.843042
E9PL57	NEDD8-MDP1	341	1.0204	156.22	rs191357732	-589256	0.00231579	-1.02121	0.40239	0.395727	0.800579
E9PLK3	NPEPPS	135	1.19625	42.6351	rs2229368	534491	0.0113061	0.796557	0.608434	0.582375	0.889546
E9PNW4	CD59	107	1.03881	56.4208	rs28395819	775010	0.00758392	0.346797	0.431624	0.418274	0.815479
E9PR38	PUM1	108	0.963458	100.335	rs12025507	173475	0.0123244	0.311876	0.531579	0.517716	0.862423
E9PR44	CRYAB	64	1.00713	32.0469	rs5794769	6041	2.93288e-07	0.601202	9.9999e-06	1.71918e-05	0.000685588
E9PRQ7	UBXN1	232	0.92983	135.254	rs1109748	-723923	0.00396601	0.600386	0.347079	0.367588	0.78105
E9PS17	SCYL1	338	1.27268	126.197	rs138566993	269025	0.0107228	1.30297	0.863248	0.862643	0.971119
F2Z2V0	CPNE1	170	1.01498	59.1853	rs147019139	-37645	3.50737e-13	-1.21326	9.9999e-06	1.08105e-10	1.05382e-08
F5GZ08	APLP1	415	0.918726	171.579	rs77995042	-359604	0.00243268	0.651964	0.448889	0.465992	0.841792
F5GZ38	PLEKHB1	162	1.02382	73.4325	rs148623329	162232	0.00153127	0.88849	0.123021	0.126741	0.555648
F5GZV7	VAMP1	277	1.09234	175.733	rs6489718	24264	0.00451691	0.287971	0.583815	0.541597	0.871574
F5GZY7	GABARAPL1	268	1.09073	116.978	rs200774200	921278	0.0271418	-0.741676	0.980583	0.973376	0.998425
F5H039	GPHN	47	1.00739	20.3383	rs117256383	173761	0.00268712	-1.04487	0.0706788	0.0704873	0.440671
F5H100	GNB3	296	1.02222	150.799	rs216855	-863606	0.000168871	0.446256	0.0282913	0.0317785	0.286442
F5H126	SYT7	205	1.06005	103.096	rs2232142	-448806	0.00164518	-0.505105	0.196117	0.187295	0.639378
F5H365	SEC23A	48	1.03649	19.1529	rs12147991	44682	0.0269944	-0.254591	0.554945	0.545543	0.872314
F5H442	TSG101	163	1.0256	94.0731	rs117315845	-885033	0.00650074	-1.39698	0.540107	0.55567	0.876287
F5H5P2	0	377	1.02994	198.931	rs1800468	-22076	0.000674727	-0.57442	0.126092	0.127905	0.556342
F5H6E2	MYO1C	289	0.98427	238.59	rs1802491	158663	0.00317152	-0.496046	0.437229	0.441301	0.828395
F5H6I7	ATL3	241	1.04351	123.667	rs544641	-919829	0.00544816	-0.718477	0.554945	0.553755	0.875365
F6U1T9	PPP3R1	82	1.0402	63.8316	rs1569	-851167	0.0069155	0.734691	0.311728	0.295514	0.731008
F8VVT9	AGAP2	152	1.06959	61.3063	rs1800138	-556521	0.00596876	1.15005	0.368613	0.368749	0.78105
F8VY35	NAP1L1	52	1.07293	37.5904	rs310791	970976	0.0239959	-0.334452	0.587209	0.579427	0.889544
F8VYY9	PRKAG1	245	0.968004	82.7089	rs115544158	624090	0.0141659	-0.731766	0.782946	0.782625	0.950804
F8VZI9	FAIM2	181	1.08599	107.616	rs35159808	239695	0.00579799	-0.559675	0.433476	0.420934	0.818241
F8W031	0	263	0.983241	127.439	rs139208152	-78832	0.00107657	1.16933	0.164495	0.160452	0.597181
F8W1A4	AK2	110	1.1617	50.9205	rs11576019	-832592	0.00806642	-0.979773	0.497537	0.479528	0.843523
F8W6G1	NRBP1	202	0.917659	62.999	rs3795958	-983528	0.0145211	0.305668	0.765152	0.756408	0.945921
F8W7Q4	FAM162A	168	1.02124	77.9739	rs146312367	-681523	2.19229e-06	-2.14256	0.000209998	0.00031152	0.00811803
F8W8M4	ABLIM1	92	0.954253	54.0645	rs74561952	409277	0.0110949	-0.763723	0.5	0.492026	0.848349
F8W9U4	MAP4	147	1.00121	71.315	rs9166	505737	0.00794438	-0.825932	0.431624	0.432092	0.824704
F8WJN3	CPSF6	113	1.02355	62.7548	rs7978197	-306771	0.000186658	0.953876	0.0125372	0.0139823	0.165029
G3V164	GRIA4	30	1.00612	21.9706	rs372526393	-601036	0.019764	-0.560484	0.31761	0.319976	0.745949
G3V1L9	TJP1	64	0.957585	40.1284	rs2279497	-892844	0.00913988	0.655794	0.318612	0.334309	0.754507
G3V1N2	HBA2	438	1.01703	87.0051	rs149853661	324037	0.00611274	1.37998	0.691781	0.67274	0.911455
G3V325	ATP5J2-PTCD1	218	1.12831	46.7929	rs2405442	907525	0.0257224	-0.256418	0.863248	0.866405	0.972035
G3V4C1	HNRNPC	379	1.0865	115.746	rs80073450	-57898	0.00799059	-0.982043	0.808	0.793275	0.957106
G5E9A6	USP11	45	1.04418	28.7373	rs4239964	-31072	0.0297201	0.980072	0.597633	0.60071	0.890286
H0Y2S9	MPRIP	132	0.859165	81.0164	rs8072293	-89982	0.0224046	0.280677	0.770992	0.810124	0.958744
H0Y542	BCAS1	39	1.01188	26.7452	rs1055246	-125836	0.00105793	-0.504209	0.0290647	0.0289682	0.269734
H0Y858	0	228	0.989442	77.8388	rs17052357	403431	0.0149687	-0.833724	0.808	0.81369	0.961235
H0Y886	NDUFB5	49	1.06543	35.0534	rs35399127	224	0.0182946	1.21632	0.5	0.479955	0.843523
H0Y905	RAPGEF2	27	0.964953	19.1336	rs17037858	-131054	0.0101307	0.6227	0.202	0.207158	0.661119
H0YD13	CD44	77	0.846503	61.2109	rs7120749	-971436	0.0210208	-0.413441	0.63125	0.63186	0.901329
H0YFP0	CADPS	40	1.01262	39.6815	rs2367310	-248775	0.06354	-0.56057	0.901786	0.900876	0.981624
H0YI09	METTL7A	144	0.942506	79.6198	rs143031853	317782	0.0112296	0.510206	0.58046	0.585208	0.889546
H0YIV9	0	201	0.965458	123.917	rs75456945	-222204	0.00257799	0.954125	0.222958	0.255765	0.715455
H0YN26	ANP32A	72	1.04998	42.097	rs34021140	-529855	0.00055026	1.59873	0.0317111	0.0290449	0.269734
H0YN81	WDR61	163	1.03189	76.9489	rs10456	-193991	0.00014238	0.427797	0.0129603	0.0150471	0.174042
H0YNE9	RAB8B	121	0.956469	60.4356	var_chr15_63578750	97081	0.0307465	1.10686	0.885965	0.897962	0.980679
H3BM67	NOL3	236	1.10091	57.0673	rs152164	-342092	0.0134933	-0.265713	0.701389	0.646146	0.908459
H3BN27	PLLP	291	1.06499	115.38	rs9938543	-258387	0.00159525	-0.497808	0.270777	0.256088	0.715455
H3BN98	0	109	0.824788	102.219	rs77656542	776880	0.0464845	-0.398933	0.980583	0.978447	0.998425
H3BQK9	MACF1	121	1.00315	59.4975	rs61779333	435099	0.000197578	-0.397773	0.015693	0.0153413	0.175558
H3BQQ9	UBE2I	913	0.966817	398.84	rs1969653	-48869	0.000504693	0.533876	0.203629	0.20469	0.661119
H3BSM7	C16orf58	171	0.959827	63.0137	rs140893916	-581328	0.0118699	-1.0649	0.664474	0.657142	0.910315
H3BSW0	LRRC57	329	0.896937	158.201	rs16972418	-548484	0.00554632	-0.514745	0.526042	0.568295	0.884161
H3BTB7	EARS2	103	1.03516	54.7019	rs75964872	278522	0.000640379	0.440634	0.0381276	0.0402332	0.331972
H3BTL1	MAP1LC3B	93	0.843341	69.4867	rs3751802	-851720	0.0259546	-0.353339	0.795276	0.803563	0.958417
H3BUX2	CYB5B	136	1.0972	52.2686	rs16958751	-101023	0.0100812	0.705949	0.63522	0.615249	0.895887
H6UMI1	GABARAP	472	1.06451	180.69	rs1554948	140236	0.00417334	-0.277229	0.731884	0.695277	0.916252
H7BXE5	UNC13A	439	0.905287	209.651	rs77267738	-52462	0.00548684	0.430747	0.765152	0.781782	0.950804
H7BXI1	ESYT2	83	1.10389	31.2741	rs77811094	-567095	0.00607205	0.322267	0.209979	0.204091	0.661119
H7BYR8	MBP	48	1.01115	28.2691	rs7241461	-67125	0.0179746	-0.246785	0.412245	0.412473	0.811382
H7BYX6	NCAM1	104	0.961551	60.6386	rs34983219	438044	0.00477561	1.17894	0.280556	0.276407	0.719916
H7BZJ3	PDIA3	134	1.15816	52.4534	rs117093529	-607657	0.0107768	-0.772965	0.407258	0.42402	0.819106
H7BZK6	USP46	41	1.11075	25.5028	var_chr4_52753273	-772230	0.0720548	-0.480925	0.901786	0.880635	0.977823
H7C1U8	APOO	26	0.852139	19.1861	rs200391334	404517	0.0887282	-0.496025	0.795276	0.826705	0.962678
H9KV31	NCAM2	8	1.00004	6.66223	rs371861934	510527	0.240094	0.210385	0.863248	0.835874	0.962678
I3L4Z6	GOSR2	112	0.98803	60.5499	rs12721470	822095	0.00153652	-0.66329	0.105759	0.102733	0.517036
I6L894	ANK2	78	0.911202	50.8293	rs34270799	540408	0.00822928	0.834066	0.379699	0.345287	0.768079
J3KN10	PI4KA	165	1.02154	96.4722	rs34766252	116902	0.000742927	-0.518317	0.0856658	0.0744295	0.447257
J3KP15	SRSF2	320	0.957812	182.026	var_chr17_73926036	-807421	0.00651023	-0.499186	0.721429	0.704424	0.921285
J3KPF0	HECTD4	126	0.932093	56.9107	rs2072136	579022	0.00260888	0.359907	0.148094	0.147984	0.58901
J3KQA0	SYT1	45	1.00552	31.5708	rs2037743	353600	7.00852e-06	0.476492	0.000349997	0.000283091	0.00760302
J3KQL8	APOL2	205	1.02549	113.963	rs1894493	-1331	0.000550657	-0.371893	0.0837479	0.0732877	0.445567
J3KTA4	DDX5	167	1.01243	85.6874	rs34343500	-233377	0.000216305	-0.570058	0.026544	0.0254567	0.251838
J3QL56	SCO1	130	0.907743	62.2797	rs33969260	-305207	0.0136273	-0.315713	0.673333	0.655501	0.909869
J3QLE5	SNRPN	83	1.07724	54.4231	rs35022251	-147680	0.029119	-0.494015	0.789062	0.804559	0.958417
J3QR09	RPL19	225	0.97662	126.334	rs184645580	-525965	0.0253609	-1.13157	0.961905	0.975876	0.998425
J3QRP2	CMTM4	185	1.06419	52.3296	rs34229857	704306	0.0086295	-0.799527	0.502488	0.485278	0.848109
J3QRU4	VAMP2	447	1.14603	207.667	rs3809828	-820014	0.00284121	0.831323	0.558011	0.51636	0.861801
K7EIJ8	KATNAL2	85	1.05657	47.2296	rs55966192	-918061	0.00256905	-0.480861	0.12531	0.127055	0.555648
K7EJH8	ACTN4	398	0.931798	125.273	rs35018208	-202940	0.00251324	0.309478	0.420833	0.413436	0.812443
K7EJR3	PSMD8	348	1.00977	118.416	rs2288907	-155645	0.000934566	-0.479848	0.18231	0.168704	0.604794
K7EK07	H3F3B	483	0.941531	251.808	rs3744198	-825851	0.00411859	0.291377	0.615854	0.617545	0.895887
K7EKD1	GFAP	185	1.00465	87.3073	rs59766566	198376	0.00314788	-0.852761	0.302395	0.31075	0.741933
K7EKE6	LONP1	310	1.02106	169.827	rs3745624	-24438	1.67628e-05	0.519207	0.00352999	0.0040153	0.0621663
K7EMC9	WBP2	470	1.28974	234.535	rs74410877	-20205	0.00471861	-0.39108	0.748148	0.732803	0.937702
K7EQW8	TPM4	327	1.1693	132.955	rs117521081	930078	0.0104673	0.723112	0.878261	0.881955	0.977823
K7ESP4	DCAKD	174	1.0475	87.7591	rs199651878	-26243	0.000271921	-1.65214	0.0353641	0.0334468	0.297057
M0QWZ7	SARS2	437	1.0271	169.99	rs73032656	-374002	0.00497637	-0.719347	0.639241	0.662809	0.911155
M0R0F0	RPS5	248	1.18254	71.9914	rs4801509	-746474	0.00577141	-0.451248	0.573864	0.554177	0.875507
M0R117	RPL18A	435	1.0045	186.302	rs144390532	532268	0.00163369	-1.4594	0.369963	0.367469	0.78105
O00116	AGPS	60	1.07937	39.3633	rs17400325	308540	0.00269578	-0.630414	0.0869191	0.0900185	0.487837
O00139-4	KIF2A	34	1.00797	10.9653	rs76811816	-973216	0.0248703	-0.857628	0.392996	0.389456	0.797338
O00142-2	TK2	160	0.942797	45.4249	rs16956504	-154067	0.0160975	0.414959	0.655844	0.651759	0.908989
O00154-4	ACOT7	137	0.970217	65.8932	rs41278034	243938	0.00545446	-1.06846	0.408907	0.393457	0.799299
O00168	FXYD1	417	1.06167	176.224	rs117367621	407812	0.00164958	-0.730952	0.324759	0.32139	0.746232
O00170	AIP	202	1.11264	80.4097	rs189980088	532512	0.00534561	-1.29584	0.442982	0.44706	0.832115
O00186	STXBP3	181	1.01258	90.874	rs7515901	550599	0.0016777	-0.506283	0.197266	0.178852	0.623495
O00193	C11orf58	114	0.90513	60.6542	rs6486378	913335	0.0116581	0.276436	0.543011	0.567368	0.88369
O00194	RAB27B	32	1.00005	20.1575	rs3753056	-480451	0.00298681	-0.31945	0.0731884	0.0757798	0.45125
O00217	NDUFS8	186	0.986065	183.953	rs151267105	-532658	0.0124609	0.90439	0.814516	0.807134	0.958417
O00231	PSMD11	58	0.985818	39.5737	rs77516816	35458	0.0588234	-0.974833	0.926606	0.95028	0.99655
O00232	PSMD12	67	0.998154	38.8751	rs199933602	-9190	0.00634652	-1.38205	0.298817	0.279194	0.722731
O00233	PSMD9	226	0.923929	126.979	rs117774166	-60868	0.0290998	-0.58945	0.935185	0.943169	0.99532
O00244	ATOX1	157	0.943983	86.9011	rs78441677	-284375	0.0271539	-0.465735	0.90991	0.929631	0.991004
O00264	PGRMC1	51	1.16381	33.021	rs41311358	404417	0.0508824	-0.706082	0.863248	0.868463	0.972035
O00303	EIF3F	206	1.03486	130.471	rs34058874	-552535	0.0021282	0.459305	0.236534	0.208936	0.661119
O00330-3	PDHX	85	0.940355	42.0214	rs12419557	-823706	0.0156435	-0.488847	0.497537	0.52627	0.866256
O00399	DCTN6	59	0.886219	51.0564	rs61740968	686784	0.0483294	0.324657	0.87069	0.851144	0.967442
O00401	WASL	36	0.998032	21.3757	rs11770523	-246534	0.000444125	0.411546	0.0121716	0.0110953	0.136462
O00408-4	PDE2A	162	0.931494	72.3931	rs139130389	-535480	0.00661302	-0.523924	0.502488	0.490991	0.848349
O00410	IPO5	77	1.0547	116.327	rs9554522	842698	0.064558	-0.195091	0.990196	0.993386	0.999705
O00429-6	DNM1L	67	1.00627	58.4671	rs148634653	61291	0.0621709	-0.614121	0.971154	0.972175	0.998425
O00442	RTCA	83	1.24203	43.0293	rs11166383	-295631	0.027916	0.648921	0.765152	0.730885	0.937211
O00451-3	GFRA2	197	1.02229	84.1582	rs377158841	365378	0.000388145	0.367982	0.0483022	0.0481413	0.357932
O00468-6	AGRN	396	0.98057	173.958	rs2295362	899815	0.00196263	-0.808227	0.311728	0.318547	0.745258
O00471	EXOC5	54	1.00334	31.7832	rs200089845	-58904	0.0284311	-0.285644	0.711268	0.72056	0.929884
O00483	NDUFA4	28	1.08445	21.0533	rs61753124	42676	0.0141396	-0.545469	0.221978	0.223734	0.677128
O00487	PSMD14	30	1.16609	25.2922	rs112210058	634717	0.0448461	-0.825079	0.647436	0.611917	0.894703
O00499	BIN1	114	1.04253	50.0662	rs938017	-208122	0.00309113	0.939154	0.197266	0.201746	0.658803
O00505	KPNA3	59	1.00746	32.5545	rs2296502	-252077	0.00212973	-0.92338	0.0731884	0.0709034	0.44092
O00533	CHL1	10	0.999972	9.43672	rs2272522	123228	0.0460727	0.242427	0.355634	0.349438	0.770243
O00560	SDCBP	28	0.932823	14.5293	rs6995115	33130	0.0286721	0.233038	0.412245	0.395546	0.800579
O00567	NOP56	192	0.949815	107.972	rs2236206	571158	0.00157783	0.319886	0.192748	0.19163	0.645594
O00571-2	DDX3X	16	0.937978	14.1634	rs145685395	-669119	0.101742	0.385582	0.789062	0.772213	0.948786
O00625	PIR	16	0.918056	13.8787	rs34422225	-161690	0.0171997	-0.515528	0.256345	0.241122	0.694347
O00629	KPNA4	45	1.05616	31.7243	rs79395791	-538803	0.0395143	0.796403	0.726619	0.705078	0.921285
O00743	PPP6C	58	0.955562	32.7616	rs190409068	-402810	0.0932443	0.70925	0.971154	0.96906	0.998425
O00764	PDXK	291	0.952996	206.169	rs62229686	252296	0.00357554	-0.706047	0.507538	0.495658	0.848778
O14490	DLGAP1	32	0.982466	27.9298	rs2270195	-799278	0.00807282	0.689176	0.177817	0.177962	0.62204
O14495	PPAP2B	37	0.939913	33.8887	rs72670361	298354	0.0209916	0.962358	0.412245	0.417806	0.815479
O14523	C2CD2L	191	0.920866	157.403	var_chr11_118422417	-550492	0.00653537	0.829753	0.520619	0.492569	0.848349
O14525-2	ASTN1	59	0.967931	50.1996	rs3176443	113744	0.0407827	-0.256318	0.808	0.802785	0.958417
O14531	DPYSL4	209	1.02431	93.7384	rs2818384	-38911	3.95674e-07	0.517914	4.99995e-05	7.40603e-05	0.0024065
O14548	COX7A2L	42	0.913109	33.7439	rs61747698	398702	0.0188839	-1.0924	0.419087	0.395021	0.800381
O14558	HSPB6	417	0.992948	235.077	rs2290649	-636822	0.00165523	0.418111	0.363309	0.344257	0.768079
O14561	NDUFAB1	109	1.01103	53.9494	rs34618783	-216277	0.0173247	-1.0256	0.701389	0.735774	0.939411
O14576-2	DYNC1I1	38	0.893916	30.2607	rs854524	-503056	0.0223411	0.239913	0.471963	0.519381	0.863073
O14578-4	CIT	127	1.09203	68.8696	rs7297606	-746500	0.00888744	-0.45334	0.58046	0.571214	0.884958
O14594	NCAN	261	1.01638	99.7848	rs8105314	-856216	0.00215732	-1.56715	0.298817	0.297639	0.731482
O14617-5	AP3D1	431	1.03482	202.763	var_chr19_1527033	-637432	8.9045e-05	0.772544	0.026876	0.0268988	0.257775
O14662	STX16	106	1.02616	58.5622	rs6092688	66685	0.000593306	-0.778959	0.0457635	0.0426824	0.340424
O14672	ADAM10	90	1.00063	49.5588	rs4774310	-57014	0.000394636	-0.432934	0.0222173	0.0244769	0.246832
O14735-3	CDIPT	164	1.29189	49.7017	rs13333093	532211	0.00733937	0.284765	0.587209	0.576878	0.88896
O14737	PDCD5	170	1.04496	114.955	rs201590022	624375	0.0141051	1.04203	0.765152	0.758565	0.945921
O14744	PRMT5	320	1.24485	124.408	rs3829406	-153543	0.00535927	0.450723	0.716312	0.700362	0.919278
O14745	SLC9A3R1	328	0.937622	145	rs7210616	192813	0.00753246	-0.303697	0.748148	0.749651	0.944945
O14773-2	TPP1	322	1.07536	126.919	rs187416296	-909988	0.000804115	-1.37826	0.157321	0.153309	0.589065
O14775-2	GNB5	88	1.06581	40.2654	rs61731670	417716	0.00327756	-0.473888	0.206122	0.183016	0.630357
O14787-2	TNPO2	192	1.12112	127.193	rs9384	175817	0.0342127	0.242206	0.961905	0.982594	0.998425
O14807	MRAS	59	1.02262	28.4152	rs66644444	109993	0.00138706	0.33898	0.0446903	0.0470152	0.356611
O14810	CPLX1	259	1.10721	161.138	rs2290403	122019	0.0191822	0.26369	0.935185	0.948106	0.99655
O14818	PSMA7	294	1.25054	148.581	rs112142491	607953	0.011749	0.667934	0.918182	0.91237	0.983702
O14827	RASGRF2	86	1.08084	48.6302	rs139471643	-640214	0.00428806	1.04479	0.216274	0.219137	0.672464
O14828	SCAMP3	205	0.99311	101.233	var_chr1_155490984	258762	0.000610492	-0.971962	0.0795276	0.0767452	0.453239
O14880	MGST3	38	1.02608	30.9507	rs11553301	265379	0.00365534	0.410228	0.124231	0.11472	0.534979
O14908	GIPC1	294	1.10753	119.911	rs12975625	591819	0.00178072	-0.444995	0.330065	0.325757	0.748814
O14910	LIN7A	92	1.04553	40.613	rs2293652	293098	0.00187479	1.41659	0.106992	0.103329	0.517036
O14936-4	CASK	10	1.00003	7.25453	rs55803812	-589251	0.0187744	0.518943	0.11981	0.131477	0.557295
O14949	UQCRQ	113	1.00878	49.9491	rs115517788	-896463	0.00722363	-0.724713	0.382576	0.379156	0.789024
O14957	UQCR11	673	0.945916	191.011	rs17216663	-749351	0.00148611	-1.88561	0.51269	0.49315	0.848349
O14964	HGS	453	1.04079	197.165	rs11870458	-677493	0.000151939	0.378232	0.0391321	0.0444623	0.34857
O14974	PPP1R12A	79	0.959142	47.9255	rs61729275	606124	0.0117016	0.582899	0.474178	0.465162	0.84087
O14976	GAK	268	1.03488	114.188	rs56223366	908285	0.00172175	0.835661	0.285311	0.269342	0.716165
O14979-3	HNRNPDL	51	0.991175	35.4998	rs897945	486967	0.00112292	0.341415	0.0456188	0.045381	0.34857
O14980	XPO1	82	1.1263	54.1315	rs72811482	-282214	0.0449333	0.408667	0.926606	0.938755	0.99229
O14994	SYN3	96	1.01697	49.1988	rs743794	108324	2.45494e-05	0.628945	0.0013548	0.00168518	0.0312352
O15020	SPTBN2	277	1.05025	88.1367	rs35285455	-686086	0.00197587	-1.55195	0.236534	0.235081	0.689719
O15031	PLXNB2	392	0.916642	318.015	rs2066777	-40510	0.00433468	1.10306	0.597633	0.596892	0.890286
O15066	KIF3B	192	0.865801	50.8278	var_chr20_31384624	519156	0.0112066	-1.08543	0.660131	0.663537	0.911155
O15067	PFAS	424	1.03537	189.235	rs4792621	-13200	2.11047e-08	0.683023	1.99998e-05	9.44729e-06	0.000401053
O15075	DCLK1	71	1.05878	41.6821	rs9594185	878368	0.00603372	0.884916	0.214894	0.222525	0.677043
O15079	SNPH	146	0.982117	104.811	rs2254458	304524	0.00359317	0.306641	0.318612	0.315182	0.743262
O15083	ERC2	104	0.840852	70.7668	rs11544592	767216	0.101257	-0.442873	1	0.998566	0.999705
O15126	SCAMP1	66	1.07054	49.0119	rs7721866	421489	0.0205831	-1.18773	0.639241	0.631614	0.901329
O15144	ARPC2	198	1.0045	84.5115	rs13417214	654654	0.000293834	-1.31926	0.0365677	0.0366595	0.316195
O15145	ARPC3	103	1.222	33.3715	rs3742034	-649741	0.0660355	-0.471062	0.961905	0.957658	0.998196
O15173	PGRMC2	48	1.138	17.7493	rs72683673	663651	0.0555204	0.202759	0.795276	0.767713	0.946427
O15212	PFDN6	80	1.03829	34.7836	rs2451359	769858	0.00438655	0.737214	0.204453	0.203423	0.661119
O15230	LAMA5	338	1.06535	147.677	rs2296083	-368153	0.000196759	-0.435789	0.0473734	0.0435356	0.34618
O15240	VGF	405	1.02433	115.616	rs186637471	-253841	0.00215971	1.55814	0.353147	0.333509	0.754507
O15260-2	SURF4	289	0.908322	180.075	rs886016	312658	0.002776	0.305531	0.415638	0.41082	0.809946
O15294-3	OGT	47	0.895407	40.886	rs5980996	-862755	0.0415315	0.228367	0.808	0.779594	0.94995
O15372	EIF3H	13	1.08658	9.09864	rs182953716	171256	0.155379	-0.498166	0.848739	0.839035	0.963397
O15400-2	STX7	91	0.997451	72.1712	rs1804025	-622804	0.00876009	1.0178	0.42437	0.446751	0.832115
O15498	YKT6	183	0.998419	88.4895	rs2595701	-92015	0.0089001	-0.298071	0.673333	0.653737	0.908989
O15511	ARPC5	82	0.907758	63.3612	rs73063097	-777011	0.0277719	-0.964319	0.63522	0.695537	0.916252
O15530-2	PDPK1	485	1.13502	163.059	rs200451810	-499588	0.00553936	-0.826888	0.776923	0.754666	0.945789
O15540	FABP7	39	0.995273	26.7542	rs41292584	29815	0.0156815	-0.508527	0.337793	0.350642	0.770243
O43143	DHX15	56	1.12164	33.4475	rs7689760	415265	0.00539294	0.300941	0.230594	0.246374	0.701793
O43157-2	PLXNB1	157	0.903646	50.7165	rs41276539	924157	0.00734226	-1.10464	0.391473	0.385927	0.79529
O43175	PHGDH	55	1.04866	37.9675	rs3790549	-626604	0.00316635	0.647137	0.148968	0.140271	0.579581
O43181	NDUFS4	59	0.981209	28.2378	rs61739378	958776	0.0415512	-0.237474	0.726619	0.75215	0.944945
O43236	sept-04	124	1.0692	45.2563	rs61746279	-183323	0.0689137	-0.763778	0.980583	0.980424	0.998425
O43237	DYNC1LI2	186	1.09186	68.9973	rs28398401	134808	0.00781394	-0.791314	0.392996	0.391577	0.797702
O43242	PSMD3	215	1.18153	93.6168	rs2269859	955705	0.020013	-0.838702	0.893805	0.912511	0.983702
O43251	RBFOX2	166	1.09808	80.1997	rs117805308	902320	0.00223507	1.38769	0.203629	0.204556	0.661119
O43295-2	SRGAP3	201	0.938365	107.486	rs1129170	21173	0.00160728	0.347862	0.224444	0.21364	0.666192
O43301	HSPA12A	73	1.00008	46.7511	rs3740575	-58823	0.000793259	1.52218	0.0469549	0.0450109	0.34857
O43324	EEF1E1	86	0.977784	77.2246	rs10004	-792553	0.0155511	-0.308506	0.655844	0.663286	0.911155
O43390	HNRNPR	147	0.971068	83.477	rs114897920	408132	0.00123421	-1.0364	0.121981	0.114633	0.534979
O43396	TXNL1	36	0.980818	27.3138	rs14387	-25174	0.013174	-0.743794	0.308869	0.307789	0.739818
O43399-3	TPD52L2	333	1.09779	139.765	rs190887884	-174307	0.00176752	1.46182	0.294461	0.282368	0.723023
O43414	ERI3	166	0.962337	114.867	rs11573590	471240	0.00382298	0.657637	0.273713	0.287163	0.726854
O43426-2	SYNJ1	117	1.0115	71.7787	rs2833929	-86077	3.60539e-05	-0.438897	0.00318331	0.00338288	0.0553027
O43427-2	FIBP	332	0.902461	105.629	rs2073801	-487730	0.00584693	0.444028	0.60479	0.623706	0.896169
O43488	AKR7A2	206	1.02528	93.9252	rs41264060	-60237	4.44836e-06	-0.674884	0.000569994	0.000642036	0.0138511
O43504	LAMTOR5	147	1.08419	70.0639	rs56387509	902609	0.00475663	-0.45906	0.415638	0.388631	0.797254
O43505	B4GAT1	267	1.01569	96.6102	rs506028	353305	0.000821449	0.595732	0.111479	0.114262	0.534979
O43583	DENR	237	0.801829	73.0464	rs3741593	-975866	0.00964922	-0.276806	0.615854	0.644153	0.907122
O43592	XPOT	63	1.13625	63.6014	rs10534559	835749	0.0423099	0.220106	0.918182	0.917267	0.985095
O43598	DNPH1	219	1.00214	104.33	rs57595790	988299	0.00763336	0.277303	0.619632	0.621249	0.895887
O43615	TIMM44	545	1.02549	245.29	rs11542187	-15830	2.45402e-06	-1.03272	0.000739993	0.000952107	0.0192765
O43617	TRAPPC3	91	1.08102	50.6169	rs141305015	28601	0.00780537	-0.957278	0.363309	0.374968	0.787642
O43639	NCK2	46	1.03706	28.2763	rs62154001	759457	0.0227574	0.325926	0.435345	0.452539	0.834091
O43676	NDUFB3	144	1.05286	71.1976	rs17532665	-499109	0.0245886	-0.346173	0.855932	0.887889	0.977823
O43678	NDUFA2	269	0.911096	87.819	rs6860077	-282217	0.00411161	0.316908	0.450893	0.434975	0.82661
O43707	ACTN4	398	1.04552	133.098	rs35423612	-46148	0.00116629	1.46097	0.193858	0.209229	0.661119
O43708	GSTZ1	146	1.01704	71.4731	rs7975	5979	3.00345e-10	0.632806	9.9999e-06	5.4123e-08	3.47443e-06
O43739-2	CYTH3	249	0.952216	131.112	rs79032618	-851726	0.00540472	0.835102	0.558011	0.559212	0.878135
O43747	AP1G1	155	1.03614	49.4618	rs72787027	190696	0.00766341	0.309176	0.480952	0.492261	0.848349
O43761	SYNGR3	673	1.03013	245.382	rs197055	-908487	0.00196378	-0.561263	0.597633	0.567415	0.88369
O43765	SGTA	442	1.11911	190.775	rs76909566	673286	0.00025011	0.525324	0.0828548	0.0782786	0.456828
O43768-2	ENSA	189	0.936752	107.256	var_chr1_150266958	-335131	0.00583904	1.265	0.490291	0.472486	0.843107
O43776	NARS	85	1.02829	38.5138	rs17065127	912785	0.00445547	-1.1001	0.199605	0.197802	0.654039
O43809	NUDT21	245	1.11561	136.183	rs71387142	427913	0.0186262	-0.57446	0.943925	0.957539	0.998196
O43813	LANCL1	75	0.922733	65.0148	rs372752945	-484342	0.0537166	1.37848	0.95283	0.952318	0.99655
O43815-2	STRN	98	1.10513	39.1649	rs1544655	-368479	0.00269728	-0.331145	0.148968	0.144758	0.586217
O43837	IDH3B	196	1.15673	116.411	rs80349497	614646	0.0109277	-0.876082	0.782946	0.795782	0.957704
O43852	CALU	150	1.07821	70.7909	rs1799922	35848	0.00211391	0.329464	0.181655	0.189806	0.643775
O43865	AHCYL1	158	1.07546	81.3602	rs17641032	-878515	0.000677709	0.522522	0.0643722	0.0717696	0.443151
O43920	NDUFS5	122	0.991556	66.1459	rs144022503	308567	0.000300456	1.42853	0.0236589	0.0227117	0.235343
O60220	TIMM8A	43	1.03521	38.0511	rs7066252	-113252	0.00361989	-0.385388	0.101202	0.105769	0.521944
O60256	PRPSAP2	229	1.00508	87.8435	var_chr17_19314921	571522	0.00695862	-0.461366	0.570621	0.535588	0.871076
O60262	GNG7	408	0.899578	260.57	rs77281807	306281	0.00918018	-1.01346	0.893805	0.901044	0.981624
O60268	KIAA0513	227	0.900888	110.504	var_chr16_85105366	43990	0.00581903	-1.14818	0.627329	0.604342	0.892608
O60282	KIF5C	23	1.05691	15.6764	rs61734995	166396	0.032146	0.297888	0.465438	0.44699	0.832115
O60307	MAST3	422	0.899286	243.947	rs7247222	184269	0.00497431	-0.28201	0.748148	0.74718	0.944461
O60313	OPA1	91	1.02346	50.9919	rs199558140	-38448	0.00069894	-1.05101	0.0442982	0.0425716	0.340424
O60331	PIP5K1C	410	0.988282	218.803	rs13269	-121705	0.00123374	0.766987	0.330065	0.310924	0.741933
O60443	DFNA5	60	1.01945	34.082	rs876305	-50450	5.80355e-05	0.421214	0.00245718	0.00277711	0.0465564
O60493	SNX3	46	0.91244	36.6371	rs9486659	-626370	0.022926	0.735192	0.590643	0.544554	0.871574
O60502	MGEA5	151	1.02663	75.2855	rs200896335	-808404	0.00114226	0.331003	0.109783	0.105764	0.521944
O60506-2	SYNCRIP	13	1.09813	11.1244	rs5877941	-69410	0.283791	-0.457015	0.980583	0.973962	0.998425
O60645-3	EXOC3	260	1.15029	93.779	rs2261659	-29680	0.0317786	-0.234368	0.980583	0.986417	0.998558
O60664-4	PLIN3	348	0.992424	210.709	rs1055919	-15644	4.68096e-05	-0.395308	0.0135826	0.0130838	0.155822
O60684	KPNA6	148	1.03601	73.1326	rs3050461	-667751	0.00869526	-0.360713	0.58046	0.544165	0.871574
O60716-5	CTNND1	136	0.977705	80.1641	rs61902844	475368	0.00525984	-0.292609	0.298817	0.299162	0.733142
O60739	EIF1B	45	0.991069	26.8424	rs34800524	-75715	0.00452447	-0.668872	0.118824	0.11911	0.534979
O60749	SNX2	51	1.09184	32.799	rs55712196	-324025	0.0180453	-0.896874	0.590643	0.513743	0.859689
O60762	DPM1	84	1.09504	46.4114	rs17790938	-65909	0.00554109	-0.625369	0.282123	0.276489	0.719916
O60763	USO1	102	1.00432	62.2512	rs324726	72590	0.00506482	0.313861	0.291066	0.267617	0.716165
O60784	TOM1	100	0.901634	58.5341	rs1557534	937956	0.00474691	-1.09993	0.273713	0.2549	0.715455
O60825-2	PFKFB2	156	0.922812	66.1718	rs2796257	668064	0.00725839	-0.29397	0.545946	0.551857	0.87378
O60831	PRAF2	54	1.03362	51.4788	rs3027482	-108678	0.0829056	-0.731417	0.980583	0.990593	0.999705
O60861-1	GAS7	137	0.861924	69.6017	rs138330028	-391148	0.0196026	0.835667	0.87069	0.839919	0.963502
O60869	EDF1	492	1.085	198.093	rs3125794	891737	0.00584646	0.794178	0.841667	0.807887	0.958417
O60883	GPR37L1	216	1.21771	63.023	rs148685424	-117208	0.00644323	1.15905	0.668874	0.613203	0.895147
O60884	DNAJA2	27	1.03343	16.1784	var_chr16_46652286	-355414	0.00839445	0.564151	0.141854	0.156111	0.592986
O60888-3	CUTA	81	1.15372	33.6171	rs210162	174801	0.0184967	-0.25345	0.615854	0.566539	0.883371
O60925	PFDN1	182	0.888983	76.4577	rs145276080	-480338	0.00242096	1.78005	0.227477	0.193828	0.647405
O60939	SCN2B	263	1.07714	145.701	rs150576411	478917	0.000410381	1.62153	0.0738304	0.0710297	0.44092
O75027	ABCB7	13	1.03974	11.3771	rs61323727	-41980	0.065602	-0.939766	0.495098	0.510983	0.859689
O75051	PLXNA2	79	1.00192	33.3958	rs1664227	-27580	0.00246958	-0.330161	0.155146	0.152803	0.58901
O75061	DNAJC6	49	0.990737	29.845	rs17127063	-401561	0.0182899	0.510524	0.469767	0.48207	0.845194
O75083	WDR1	50	1.14405	18.535	rs6846414	467956	0.0301807	0.255452	0.660131	0.624828	0.897189
O75110	ATP9A	62	0.992982	30.7666	rs36027430	418270	0.0625443	0.431948	0.893805	0.90781	0.983702
O75116	ROCK2	101	1.08202	45.6817	rs12470971	236784	0.014322	0.273648	0.619632	0.633398	0.902178
O75131	CPNE3	52	1.02031	31.7716	rs140286824	141219	0.00107846	1.24709	0.0412919	0.0404589	0.332675
O75145-2	PPFIA3	555	1.07032	243.663	rs201354210	813257	0.000366	-1.35874	0.106992	0.109327	0.52692
O75146	HIP1R	237	1.02333	84.5981	rs147952742	169907	0.00262266	0.767614	0.25062	0.257298	0.716165
O75155	CAND2	119	1.01468	62.2974	rs3732675	20056	0.000118796	-0.400233	0.00997432	0.00964689	0.12266
O75157-2	TSC22D2	90	0.982799	38.8496	rs142976469	-496171	0.018447	0.675343	0.706294	0.725504	0.932658
O75223	GGCT	125	1.02062	73.3769	rs1049402	43565	1.29887e-05	0.536916	0.00107994	0.001329	0.0255323
O75251	NDUFS7	707	1.05561	557.009	rs72973581	-340424	0.00237997	0.9799	0.682432	0.680771	0.912521
O75306	NDUFS2	220	0.951631	95.4521	rs33941127	1109	0.01545	-0.307737	0.776923	0.806785	0.958417
O75323	GBAS	92	1.01968	40.434	rs77896070	28037	6.42809e-06	0.850621	0.000359996	0.000442048	0.0102962
O75334-4	PPFIA2	41	1.22736	27.3997	rs76940768	-392489	0.255906	0.142262	1	0.99978	0.99978
O75335	PPFIA4	136	0.956382	83.6018	rs2167589	-798616	0.00335911	-1.21302	0.291066	0.274244	0.719916
O75340	PDCD6	238	1.00331	73.4411	rs6858999	961038	0.00563146	0.295955	0.510101	0.518758	0.863073
O75348	ATP6V1G1	161	0.947183	108.059	rs7852282	-538843	0.0102594	-1.08785	0.619632	0.621098	0.895887
O75351	VPS4B	107	0.902594	38.3522	rs201089647	301859	0.0141854	-0.735772	0.51269	0.489066	0.848349
O75367-3	H2AFY	90	1.06487	48.5095	rs369286201	-602718	0.0322953	-0.789559	0.855932	0.853386	0.968987
O75368	SH3BGRL	7	1.00001	7.06444	rs186391561	-485792	0.216766	0.340354	0.821138	0.803359	0.958417
O75380	NDUFS6	159	1.02455	93.6284	rs115642832	-92646	0.00105538	-1.10632	0.104881	0.099659	0.514319
O75382	TRIM3	364	1.12233	116.464	rs61756355	-863672	0.00602838	-0.611615	0.770992	0.759358	0.945921
O75431-2	MTX2	28	0.913042	16.03	rs935492	-267157	0.10505	-0.198424	0.893805	0.91927	0.985633
O75436	VPS26A	170	1.06655	80.8323	rs5030920	292743	0.00153966	-0.397937	0.195736	0.189431	0.643332
O75438	NDUFB1	143	0.933845	119.584	rs4900072	-951730	0.0025947	0.32133	0.255696	0.235067	0.689719
O75439	PMPCB	115	1.12395	63.4855	var_chr7_102021013	-916857	0.00427742	-1.46596	0.258312	0.243944	0.699105
O75475	PSIP1	82	1.06036	53.5595	rs3739715	924696	0.00166881	0.435624	0.103061	0.111315	0.531141
O75489	NDUFS3	190	0.982962	80.26	rs2279439	-389907	0.00172	0.400453	0.144492	0.145886	0.586217
O75506	HSBP1	249	1.02085	125.748	rs142896025	194618	0.00180647	-1.39897	0.272973	0.268389	0.716165
O75508	CLDN11	66	0.981023	44.2274	rs6444960	689251	0.00150563	1.22893	0.0638432	0.0636182	0.418608
O75521-2	ECI2	84	1.00706	44.5438	rs639905	-66147	6.11582e-06	-0.681116	0.000299997	0.000376599	0.00935102
O75525-2	KHDRBS3	24	1.03338	13.4165	var_chr8_135725059	-744642	0.103541	-0.656036	0.808	0.859377	0.970236
O75531	BANF1	311	0.890781	104.94	rs7114037	-365900	0.00400745	-0.698054	0.43913	0.451921	0.833536
O75534-2	CSDE1	75	0.988064	43.9733	rs2358996	-785581	0.0310173	-0.220041	0.776923	0.797812	0.958417
O75569	PRKRA	316	0.961631	101.826	rs13419085	386197	0.00246791	0.867033	0.268617	0.275428	0.719916
O75608	LYPLA1	31	0.991012	14.3419	rs140668088	-155257	0.00325839	1.30126	0.0809944	0.0752611	0.449177
O75629	CREG1	89	1.00229	79.841	rs2272793	-689806	0.012412	0.263407	0.523316	0.537097	0.871076
O75643	SNRNP200	148	1.01933	93.3655	rs114773469	-112355	0.00156741	-1.59551	0.132546	0.137855	0.572294
O75663	TIPRL	77	0.987465	56.9624	rs12048517	-333142	0.00275311	-0.803668	0.172945	0.169473	0.60605
O75688	PPM1B	122	0.927442	66.7464	rs145756111	-292807	0.0116106	0.775298	0.531579	0.547264	0.872314
O75689	ADAP1	241	0.903537	175.058	rs111256568	517779	0.00353571	-1.02382	0.399209	0.379223	0.789024
O75746	SLC25A12	66	1.00564	41.1383	rs312925	-300845	7.08814e-06	0.465934	0.000359996	0.000387778	0.009535
O75781	PALM	540	1.14078	170.61	rs150190794	-68886	0.00134509	-1.24724	0.459091	0.436713	0.826927
O75781-2	PALM	540	1.08108	235.758	rs11540362	301719	0.00496114	1.01658	0.841667	0.841537	0.963672
O75787-2	ATP6AP2	19	0.975166	16.8212	rs56367456	553791	0.0257068	-0.356286	0.320635	0.318401	0.745258
O75822	EIF3J	144	0.992059	96.7036	rs140663764	560268	0.0089801	1.03091	0.442982	0.475352	0.843171
O75828	CBR3	92	1.01986	53.4096	rs762360	-81256	9.80534e-05	0.418711	0.00637345	0.00734435	0.0976279
O75832	PSMD10	26	1.06664	18.8649	rs41304466	-109873	0.0268757	0.609124	0.415638	0.408753	0.80773
O75844	ZMPSTE24	213	0.979481	110.393	rs41268047	-288623	0.00333563	0.581388	0.386973	0.373055	0.785684
O75874	IDH1	72	1.03475	32.4616	rs3820900	227228	0.00153795	-0.367795	0.0725054	0.0738695	0.445889
O75884	RBBP9	90	0.972011	63.4768	rs68085938	-803695	0.0125964	-0.38458	0.517949	0.489001	0.848349
O75891	ALDH1L1	120	1.06935	69.5631	rs2270986	-215739	0.00190684	-0.382437	0.134309	0.124619	0.551256
O75899	GABBR2	87	1.14826	54.3389	rs1127703	-795664	0.0432039	-0.234359	0.918182	0.93178	0.99229
O75914-2	PAK3	22	0.999456	16.4353	rs41304450	-493212	0.0378771	0.530019	0.5	0.470462	0.843042
O75915	ARL6IP5	51	1.04358	32.128	rs4361282	165137	0.0105997	-0.313897	0.348276	0.345321	0.768079
O75935	DCTN3	198	1.05156	79.2965	rs4879781	-247733	0.00568222	-0.966181	0.448889	0.477479	0.843523
O75947	ATP5H	455	0.974182	137.01	rs1661715	524765	0.00187844	-0.347282	0.420833	0.407717	0.80773
O75962-2	TRIO	88	0.873403	52.311	rs3045	567463	0.0102277	0.542548	0.43913	0.444691	0.832115
O75964	ATP5L	246	0.991717	126.686	rs653764	-323790	0.00237407	-0.400855	0.340067	0.329241	0.752224
O76003	GLRX3	19	1.00046	16.3075	rs34458027	30120	0.0139597	-0.672953	0.180036	0.195592	0.650802
O76024	WFS1	137	1.04642	82.3284	rs1046314	32378	0.00149954	0.352618	0.161342	0.152979	0.58901
O76041-2	NEBL	29	0.985163	21.2218	rs4025981	-323728	0.0333485	-0.34836	0.573864	0.58002	0.889544
O76054	SEC14L2	268	0.9823	125.17	rs62236130	696728	0.00328695	0.395602	0.378277	0.391092	0.797702
O76070	SNCG	73	1.02228	45.5124	rs760113	1413	0.000196274	-0.452327	0.00931305	0.0109477	0.135917
O94760	DDAH1	123	1.08913	64.024	rs75231029	-319015	0.00185146	-0.728589	0.139503	0.149455	0.58901
O94772	LY6H	465	1.03341	167.377	rs9694368	-1872	1.64053e-09	-0.636326	9.9999e-06	6.89403e-07	3.4236e-05
O94805	ACTL6B	484	0.992775	171.527	rs141119008	-436207	0.00222516	1.04852	0.408907	0.406788	0.80773
O94811	TPPP	271	1.00105	110.598	rs40358	722631	0.00608231	-0.381131	0.608434	0.600442	0.890286
O94819	KBTBD11	108	1.01801	57.7366	rs2280902	155027	0.00633141	0.274318	0.413934	0.411782	0.811235
O94826	TOMM70A	77	1.03916	43.7104	rs3772697	-105077	0.0263361	0.288461	0.677852	0.66129	0.911155
O94830	DDHD2	74	1.05696	49.6195	rs61753672	786470	0.000475705	-1.24936	0.0205493	0.0245856	0.246982
O94832	MYO1D	44	0.981445	40.9805	rs2249638	-223224	0.0209712	-0.251299	0.558011	0.534591	0.871076
O94856-5	NFASC	207	0.890273	127.266	rs201287849	-209080	0.0147969	-0.61052	0.765152	0.799168	0.958417
O94874	UFL1	40	0.931141	26.5282	rs3822908	630140	0.0195874	-0.326368	0.394531	0.405286	0.80773
O94875-7	SORBS2	180	0.997673	63.4352	rs10866276	-454130	0.0121046	-0.325867	0.706294	0.701267	0.919278
O94903	PROSC	57	0.944076	59.5492	rs17175898	665348	0.0829017	-0.890879	0.990196	0.988345	0.999276
O94910	LPHN1	289	1.05638	134.702	rs112961563	746920	0.00240935	1.18841	0.341216	0.377465	0.788515
O94919	ENDOD1	93	0.958522	53.0604	rs17608451	-321365	0.00359205	-0.35158	0.175043	0.183455	0.630357
O94925	GLS	60	0.906194	28.6929	rs1551443	250964	0.00811649	0.26918	0.268617	0.273967	0.719916
O94967-2	WDR47	192	0.954298	97.1438	rs17514537	-860310	0.0041774	-0.982856	0.417355	0.390595	0.797702
O94973	AP2A2	684	1.03224	269.626	rs10902265	78747	1.5928e-06	-0.475616	0.000569994	0.000732069	0.0154144
O94979-3	SEC31A	62	1.04157	39.7479	rs62303973	697508	0.00229267	-0.568759	0.0829228	0.093206	0.494593
O94985-2	CLSTN1	129	1.0117	61.8929	rs2273299	333854	0.00536698	0.362889	0.374074	0.35271	0.771681
O95057	DIRAS1	408	0.943235	206.821	rs148226799	-899676	0.0101133	-0.89384	0.918182	0.912924	0.983702
O95139	NDUFB6	107	1.34216	56.5013	rs2777725	-74870	0.0144483	1.12529	0.731884	0.698992	0.918712
O95140	MFN2	285	0.872708	233.267	rs2272983	-325871	0.0162732	0.298448	0.878261	0.886866	0.977823
O95167	NDUFA3	490	1.0332	260.493	rs145288894	-28618	1.96153e-05	-2.16072	0.00688856	0.00678254	0.0934641
O95168	NDUFB4	82	1.00991	45.0017	rs3218633	893730	0.00162983	-1.30918	0.0861775	0.0915883	0.490548
O95169-3	NDUFB8	149	1.10925	72.1639	rs61757225	-650076	0.00191338	0.932288	0.166118	0.168323	0.604794
O95182	NDUFA7	755	1.06382	235.205	var_chr19_9002625	616344	0.00134995	-0.541188	0.42616	0.423439	0.819106
O95196	CSPG5	171	1.04583	54.8971	rs114902473	266536	0.00154878	1.61748	0.15303	0.147278	0.588617
O95197-2	RTN3	238	1.039	104.716	rs12798333	563865	0.0170107	0.368526	0.87069	0.844273	0.96435
O95197-3	RTN3	238	1.01662	90.7214	rs4672	560960	0.00182677	0.711044	0.217672	0.192972	0.646568
O95202	LETM1	267	0.881855	196.538	var_chr4_996511	-861464	0.0108249	-0.987764	0.848739	0.868627	0.972035
O95219	SNX4	154	0.929213	140.309	rs150512726	-756548	0.0067737	-0.52742	0.465438	0.464657	0.84087
O95248	SBF1	390	0.932736	150.734	rs45606035	-219750	0.00702472	-1.57097	0.687075	0.717072	0.926981
O95292	VAPB	149	1.06194	91.5214	rs6026273	47094	0.0140399	0.36506	0.795276	0.786715	0.95346
O95294-4	RASAL1	134	1.00616	55.7591	rs137861202	21473	0.000315298	-1.05381	0.0251996	0.0244393	0.246832
O95295	SNAPIN	171	0.94682	98.9576	rs1046379	-27102	0.00901542	-0.272803	0.515306	0.544379	0.871574
O95298	NDUFC2	135	0.844157	66.1957	rs881338	337531	0.00266007	0.3991	0.196498	0.206999	0.661119
O95336	PGLS	444	0.998584	277.899	rs41374745	770593	0.0013531	0.624676	0.320635	0.308656	0.740059
O95352	ATG7	69	1.15492	49.3509	rs62248590	560734	0.00673153	-0.723403	0.364621	0.349776	0.770243
O95372	LYPLA2	147	0.90509	107.69	rs4320728	291704	0.0266549	-0.297358	0.901786	0.911169	0.983702
O95373	IPO7	110	1.03967	52.1534	rs4929948	-761640	0.000725077	0.35319	0.0572887	0.062484	0.417406
O95394	PGM3	54	0.98852	28.3567	rs2148010	-74932	0.00260958	-0.39245	0.109071	0.0928652	0.49378
O95433	AHSA1	145	0.932474	84.7158	rs61990292	-178097	0.0065608	0.718877	0.400794	0.379198	0.789024
O95452	GJB6	91	1.03732	48.9044	var_chr13_21734126	927591	0.00023626	-0.946795	0.0147338	0.0150766	0.174042
O95502	NPTXR	151	1.08937	78.9091	rs149435516	-860214	0.00274834	-0.778953	0.238771	0.233733	0.688897
O95563	MPC2	90	1.04805	43.3207	rs12048517	-91249	0.0278965	0.589356	0.834711	0.87889	0.977823
O95571	ETHE1	269	0.946004	149.895	rs113172076	-148124	0.00224416	0.410577	0.316614	0.286348	0.726854
O95573	ACSL3	44	1.06032	22.6647	rs2019357	-232218	0.00769658	0.378383	0.232719	0.208545	0.661119
O95671	ASMTL	69	1.01337	53.0288	var_chrX_1546792	-25864	1.7646e-09	-0.639308	9.9999e-06	1.25169e-07	7.16184e-06
O95674	CDS2	141	1.16633	64.764	rs236114	827952	0.028838	0.263868	0.901786	0.92736	0.990436
O95716	RAB3D	293	1.00002	250.92	rs75192074	-759146	0.00693537	0.339585	0.706294	0.705665	0.921285
O95741	CPNE6	362	1.04542	152.935	rs149298511	-810311	0.00258463	-1.23373	0.452915	0.429974	0.821257
O95747	OXSR1	169	0.904507	105.611	rs6599230	468131	0.00476854	-0.345868	0.371324	0.346669	0.768079
O95757	HSPA4L	31	1.02905	17.8774	rs35518193	38733	0.00871302	-0.514056	0.169179	0.16703	0.604348
O95777	LSM8	32	1.09114	15.5573	rs149142354	-397603	0.0460521	0.387473	0.673333	0.700768	0.919278
O95782-2	AP2A1	540	1.19418	193.995	rs73063547	-833103	0.00262607	0.49818	0.590643	0.575007	0.887115
O95817	BAG3	65	1.01866	38.6415	rs113828650	805921	0.0327654	0.783098	0.795276	0.761966	0.945921
O95825	CRYZL1	108	1.06751	77.9555	rs2834234	-121610	0.0152132	0.290017	0.759398	0.757779	0.945921
O95831-3	AIFM1	33	1.00691	29.1248	rs859580	-406613	0.000938882	1.07131	0.0311344	0.0276256	0.262493
O95847	SLC25A27	84	0.944537	50.1116	rs41273658	35878	0.00443022	0.675214	0.20404	0.221782	0.676397
O95861	BPNT1	63	1.006	36.6547	var_chr1_220363115	99310	9.22799e-05	0.766153	0.00359546	0.00447001	0.0680062
O95970	LGI1	129	0.974015	82.3661	rs74150216	-384838	0.0159667	-0.51944	0.742647	0.723827	0.931938
O96000	NDUFB10	670	1.02168	300.563	rs34197769	134666	0.000130768	0.693571	0.04267	0.0491963	0.360524
O96005	CLPTM1	361	0.919865	316.129	rs12753	-942329	0.00639667	-0.381439	0.795276	0.767664	0.946427
O96008	TOMM40	363	1.02279	148.759	rs201269048	180286	0.000844445	0.887941	0.171477	0.175266	0.617222
O96011	PEX11B	101	1.03529	63.539	rs2274617	19668	0.00277506	-0.314162	0.200795	0.188975	0.642613
P00338	LDHA	201	0.88895	125.944	rs10128711	217048	0.00143656	-0.356466	0.231651	0.209861	0.661119
P00352	ALDH1A1	37	1.03907	30.2773	rs13286809	-249865	0.0314539	0.461162	0.564246	0.557619	0.877783
P00367	GLUD1	77	1.13318	51.093	rs201076013	838107	0.00759846	-0.991275	0.363309	0.349781	0.770243
P00387-2	CYB5R3	274	1.02509	109.76	rs137087	-64226	3.14164e-07	-0.6232	5.99994e-05	6.85549e-05	0.00228401
P00390-2	GSR	58	1.03865	30.0307	rs113317778	912228	0.00098042	-0.616473	0.0399842	0.0400377	0.331972
P00441	SOD1	85	1.00138	58.0574	rs11909675	330434	0.00125633	-1.43663	0.0871441	0.0832653	0.471621
P00450	CP	73	1.16513	43.603	rs9835098	-377418	0.0130102	0.287883	0.63522	0.582716	0.889546
P00488	F13A1	48	1.02211	24.5834	rs3062400	328727	0.0279962	0.250668	0.664474	0.637631	0.903253
P00491	PNP	310	1.02128	177.284	rs1958716	-408793	0.00189352	-0.309273	0.313665	0.315445	0.743262
P00492	HPRT1	10	0.999945	10.4322	rs142030219	697947	0.274205	-0.323484	0.926606	0.962279	0.998425
P00505	GOT2	114	1.02498	57.7809	rs30842	-24808	0.000476744	0.402436	0.0316912	0.0345493	0.305147
P00533	EGFR	56	1.07264	32.6495	rs2227983	142540	0.0551638	-0.20771	0.878261	0.879952	0.977823
P00558	PGK1	8	0.999969	10.1749	rs41307399	-368397	0.168976	0.631926	0.765152	0.788267	0.954332
P00568	AK1	180	1.03293	80.5078	rs8192462	-9274	1.48131e-06	-0.969282	0.000129999	0.00020844	0.00589908
P00738	HP	160	1.00738	62.6931	rs12918905	8733	0.00205397	-0.346418	0.162119	0.152399	0.58901
P00915	CA1	37	0.981891	25.5032	rs75594898	863981	0.00772977	0.494524	0.206544	0.201685	0.658803
P00918	CA2	37	0.976105	23.8225	var_chr8_86249355	-126727	0.00678966	-1.23892	0.183971	0.175181	0.617222
P00966	ASS1	222	1.05468	117.968	rs3824398	616286	0.0010313	-0.359814	0.141061	0.144685	0.586217
P01009	SERPINA1	141	0.953641	86.8301	rs149961411	-24384	0.00559896	-0.421757	0.379699	0.419379	0.816282
P01011	SERPINA3	157	1.08258	73.4335	rs6119	-4384	0.043906	0.481774	0.980583	0.988645	0.999276
P01019	AGT	95	1.01752	52.9452	rs5781596	-30749	1.30888e-05	-0.53741	0.000729993	0.00101235	0.0203397
P01023	A2M	211	0.987039	110.731	rs226388	-8546	0.00363818	-0.310728	0.350694	0.348012	0.770243
P01024	C3	414	1.13994	154.955	rs339397	3557	0.00385022	0.29832	0.627329	0.589121	0.890136
P01034	CST3	49	0.964566	49.1746	rs3746731	-553902	0.0408428	-0.228068	0.821138	0.829167	0.962678
P01112	HRAS	625	1.11251	307.229	rs150075556	-246400	0.00366466	-1.25582	0.731884	0.710088	0.924187
P01116-2	KRAS	41	0.93271	30.3733	rs1479500	267888	0.0364376	0.286763	0.748148	0.743941	0.942836
P01303	NPY	79	1.02392	26.9793	rs57390482	520297	0.0519088	-0.416245	0.848739	0.879199	0.977823
P01859	IGHG2	382	1.10322	128.687	rs56013805	-181623	0.001184	-1.0669	0.192015	0.200128	0.657399
P01861	IGHG4	382	1.07099	164.333	rs376989434	116948	0.00518243	1.0768	0.701389	0.648406	0.908735
P01876	IGHA1	381	0.998848	145.25	rs141308076	-764547	0.0105628	0.728873	0.885965	0.863318	0.971168
P02042	HBD	466	0.849235	284.801	rs1462983	873236	0.00558987	0.294052	0.742647	0.773818	0.948786
P02452	COL1A1	203	0.961804	189.26	rs2249492	-15973	0.00736518	0.275701	0.510101	0.494651	0.848778
P02462	COL4A1	147	1.025	70.1991	rs34628205	603555	0.00159234	-1.07776	0.163695	0.160378	0.597181
P02545	LMNA	271	1.0701	121.554	rs74118779	766851	0.00267878	1.27939	0.31962	0.31715	0.744844
P02549-2	SPTA1	192	0.961928	107.409	rs34710501	514044	0.00270718	-0.817706	0.276712	0.279597	0.722731
P02647	APOA1	137	1.09737	55.8068	rs5795079	572057	0.00848242	0.407424	0.615854	0.585306	0.889546
P02649	APOE	368	0.979951	213.968	rs73567088	580461	0.00255725	0.68154	0.457014	0.458796	0.838577
P02671-2	FGA	119	0.96147	64.4588	rs79167802	207270	0.00507547	-1.4155	0.276712	0.261488	0.716165
P02675	FGB	120	0.999971	54.8768	rs17373860	-72226	0.00326237	0.576847	0.204453	0.208572	0.661119
P02679-2	FGG	109	0.924842	59.7688	rs17373860	-122237	0.00449725	0.552844	0.231121	0.236313	0.691084
P02686	MBP	48	0.975898	25.953	rs11150989	-217789	0.017796	-0.981461	0.471963	0.44736	0.832115
P02689	PMP2	38	0.999129	24.6153	rs72684442	-4046	0.000219985	0.760062	0.00600333	0.00664435	0.0920417
P02730	SLC4A1	215	0.943918	123.26	rs59291670	645939	0.00345226	-1.6766	0.368613	0.373647	0.786122
P02747	C1QC	192	0.924469	115.395	rs45498698	-74304	0.00863386	1.20085	0.60479	0.632163	0.901329
P02763	ORM1	205	0.992288	95.409	rs61739209	754997	0.00220972	0.536992	0.294461	0.295199	0.731005
P02766	TTR	125	1.29065	86.8872	rs57200666	-265230	0.0116752	0.266593	0.753731	0.696972	0.917674
P02768	ALB	66	1.00601	34.6106	rs200507896	22372	0.0294481	0.356847	0.737226	0.714561	0.925704
P02787	TF	64	1.14204	40.6353	rs1444601	-134858	0.00816391	-0.306957	0.293605	0.29499	0.731005
P02790	HPX	373	0.914786	189.496	rs1800843	-171783	0.00905688	-0.357348	0.893805	0.885695	0.977823
P02792	FTL	568	1.01824	179.329	rs34630951	-336795	0.00327016	-0.354755	0.682432	0.676054	0.911455
P02794	FTH1	230	1.02283	101.631	rs149803	-196113	9.24867e-05	0.421751	0.0118796	0.013396	0.158821
P02795	MT2A	235	1.0816	211.755	rs1875223	1025	0.0165977	0.559616	0.885965	0.91632	0.984791
P04040	CAT	109	1.03771	72.9042	rs61734605	456184	0.0125121	-0.28752	0.577143	0.554972	0.875942
P04075	ALDOA	154	0.991976	75.751	rs79597785	670626	0.028278	0.990591	0.863248	0.859057	0.970236
P04080	CSTB	282	1.09434	113.4	rs41277544	511870	0.00377688	0.481431	0.490291	0.461174	0.84087
P04083	ANXA1	36	1.00324	23.2065	rs1050305	8561	9.7329e-05	0.719291	0.00306599	0.00282423	0.0470467
P04156-2	PRNP	124	1.0097	100.091	rs45437096	-821954	0.00618256	-0.383652	0.446903	0.451477	0.833301
P04181	OAT	65	0.967206	53.3396	var_chr10_126673560	566014	0.0529651	-0.39579	0.943925	0.949709	0.99655
P04264	KRT1	370	1.03357	139.715	rs11170272	96809	0.00141342	0.546647	0.275204	0.270176	0.716165
P04271	S100B	237	1.05318	61.8823	rs2070428	-48919	0.000788979	0.538401	0.0941286	0.0878863	0.48191
P04350	TUBB4A	327	1.02432	182.032	rs1862511	83408	0.0197514	-0.265014	0.980583	0.984769	0.998425
P04406	GAPDH	286	1.11122	147.711	rs35717080	292861	0.00415205	-0.412713	0.594118	0.543373	0.871574
P04632	CAPNS1	356	1.09977	115.676	rs3814995	-288266	0.0064482	-0.299918	0.789062	0.741847	0.942346
P04732	MT1E	235	0.957703	100.52	rs904770	42612	0.00638153	0.421619	0.567416	0.590382	0.890136
P04792	HSPB1	172	1.05612	76.698	rs187692176	309206	0.00548395	-0.707144	0.431624	0.416106	0.814609
P04843	RPN1	136	1.11371	41.4213	rs115532916	223003	0.00485583	-0.871289	0.322684	0.315521	0.743262
P04844-2	RPN2	76	1.11173	40.3352	rs2235581	952707	0.00603081	0.799867	0.268617	0.263415	0.716165
P04899	GNAI2	168	1.05985	48.1972	rs201139286	-539809	0.0120367	-0.405945	0.623457	0.595907	0.890286
P05023-4	ATP1A1	80	1.05493	70.8946	rs3748742	-306106	0.0132353	0.452664	0.577143	0.54441	0.871574
P05026-2	ATP1B1	149	1.01849	78.9358	rs3885717	-792675	0.0204368	0.271955	0.770992	0.767253	0.946427
P05060	CHGB	110	1.02868	70.952	rs606389	-437677	0.0273812	0.237379	0.87069	0.872124	0.975534
P05067-11	APP	52	1.04785	28.0139	rs56251528	667407	0.00447806	-0.599075	0.128662	0.130781	0.557295
P05090	APOD	226	0.99144	103.761	rs201030422	379231	0.000533827	1.18821	0.0821806	0.084218	0.471621
P05091	ALDH2	51	1.00081	28.9222	rs2233861	639306	0.000332148	-0.547321	0.0112748	0.0122666	0.148159
P05129	PRKCG	434	0.902406	245.046	rs8182488	-470935	0.00250925	0.329952	0.537234	0.525604	0.866256
P05141	SLC25A5	51	0.95544	44.1142	rs73214919	97034	0.00528421	1.01325	0.205285	0.204849	0.661119
P05155-2	SERPING1	145	1.0197	66.6733	rs11603020	9471	0.000714744	0.356899	0.0505253	0.0573857	0.39852
P05165-2	PCCA	48	1.00881	31.8616	rs61749895	279463	9.30615e-07	-1.64967	2.99997e-05	4.37423e-05	0.00155581
P05166	PCCB	23	1.0397	12.3456	rs140017560	172562	0.0792579	0.44926	0.748148	0.757264	0.945921
P05198	EIF2S1	90	1.04449	55.2233	rs112787369	426137	0.0162425	1.11721	0.612121	0.596528	0.890286
P05204	HMGN2	181	0.986778	80.321	rs61750046	-174463	0.00263815	-1.3866	0.217204	0.22885	0.683693
P05230	FGF1	39	0.94164	17.5395	rs17223632	-83987	0.0692815	0.70115	0.87069	0.844539	0.96435
P05386	RPLP1	49	1.06309	41.8335	rs1542746	-737468	0.120416	-0.401009	0.980583	0.987021	0.998785
P05387	RPLP2	648	1.06845	280.886	rs3832797	-599754	0.00144377	-0.327649	0.368613	0.372051	0.785621
P05388	RPLP0	166	1.25559	52.2276	rs11610278	-500498	0.0206627	-1.071	0.893805	0.866881	0.972035
P05455	SSB	174	1.0587	56.2703	rs79367137	-15443	0.0293741	-0.402793	0.893805	0.918074	0.985459
P05556	ITGB1	54	0.997373	24.4934	rs2474715	200585	0.00107914	0.327152	0.0292584	0.0327036	0.292775
P05771-2	PRKCB	120	1.05293	66.2174	rs139004713	727322	0.0103489	0.278001	0.551913	0.534543	0.871076
P05937	CALB1	34	0.974039	11.5581	rs16901695	-174269	0.0912146	0.646435	0.770992	0.777623	0.949519
P06132	UROD	110	1.11746	53.6159	rs201193008	487392	0.0189196	-0.991576	0.731884	0.710706	0.924199
P06241	FYN	80	1.1311	38.415	rs17219737	195909	0.00463726	-0.574131	0.241627	0.218843	0.672464
P06307	CCK	111	1.0018	57.51	rs56044827	-347696	0.00885904	-1.27401	0.457014	0.446345	0.832115
P06396-2	GSN	116	1.02886	56.6379	rs41273438	133447	7.29557e-06	-0.857432	0.000449996	0.000622401	0.0136218
P06576	ATP5B	296	1.22811	133.049	rs199922384	-485815	0.00325523	0.838163	0.442982	0.440952	0.828395
P06703	S100A6	160	1.03128	68.5907	rs3006414	-116992	0.00352193	0.444166	0.249383	0.268097	0.716165
P06730	EIF4E	139	1.02865	48.927	rs62323244	75059	0.000901218	1.1073	0.0599051	0.0691005	0.438247
P06733	ENO1	82	1.0938	90.0947	rs11121486	855941	0.0115623	-0.588716	0.561111	0.597612	0.890286
P06744	GPI	212	0.811194	176.999	rs45512696	700492	0.0210484	0.348333	0.95283	0.953784	0.99657
P06748	NPM1	52	0.983732	32.2635	rs55876025	23336	0.0193424	0.280833	0.597633	0.570264	0.884958
P06753-4	TPM3	193	1.03792	100.175	var_chr1_154378156	211031	0.00715785	-1.37982	0.590643	0.57031	0.884958
P06753-5	TPM3	193	1.04251	84.6386	rs28730731	-505280	0.00133013	-0.823236	0.165033	0.16064	0.597181
P06756-3	ITGAV	86	0.910879	34.6994	rs17826419	-786079	0.00480827	0.606058	0.190207	0.188006	0.640145
P07093-2	SERPINE2	57	1.00664	42.7584	rs113265459	755691	0.0149366	-1.2423	0.492683	0.487305	0.848349
P07099	EPHX1	150	0.926637	71.3245	rs79928746	499624	0.00578239	-0.398024	0.365942	0.354635	0.773352
P07108	DBI	82	0.940035	38.6303	rs11686014	285118	0.0220357	0.371177	0.664474	0.672399	0.911455
P07195	LDHB	109	1.07766	58.2973	rs117955060	-242702	0.00786882	-1.00491	0.369963	0.391492	0.797702
P07237	P4HB	474	0.886629	172.074	rs77984483	-415968	0.0106089	-0.349395	0.95283	0.938716	0.99229
P07305	H1F0	264	1.094	114.565	rs132988	362857	0.00249892	0.595073	0.306061	0.297987	0.731625
P07311	ACYP1	140	0.927846	67.787	rs72725608	709719	0.00610814	0.934495	0.389961	0.384973	0.79529
P07339	CTSD	523	1.04345	267.247	rs9440	-294127	0.000887811	0.320595	0.213983	0.208943	0.661119
P07355	ANXA2	37	1.01093	22.2469	rs11855679	-16785	0.000219609	-0.461602	0.0072469	0.00625018	0.0879704
P07384	CAPN1	383	1.29704	61.7661	rs7114037	455613	0.00911656	0.63942	0.789062	0.793523	0.957106
P07602-3	PSAP	117	1.07515	50.9082	rs146819206	-52928	0.019705	-1.20172	0.801587	0.805539	0.958417
P07686	HEXB	91	1.11007	40.4278	rs3749645	-756177	0.0427701	-0.338694	0.918182	0.903232	0.9826
P07737	PFN1	356	0.999687	194.175	rs1052751	-129572	0.000613962	-0.504418	0.112975	0.113163	0.534769
P07741	APRT	436	1.02118	172.522	rs181700316	382020	0.000885135	1.50624	0.178131	0.179778	0.624482
P07814	EPRS	63	0.976969	32.7075	rs3738339	-14297	0.00382725	-0.940082	0.164228	0.163624	0.601478
P07858	CTSB	82	1.00141	36.4581	rs9205	-37839	0.00010238	-0.54338	0.00689561	0.00693689	0.09414
P07900	HSP90AA1	135	1.03375	63.549	rs17541179	-123301	0.0255103	-1.02535	0.821138	0.855761	0.969592
P07919	UQCRH	165	1.01933	63.9346	rs142753310	596792	0.00412438	-0.895301	0.320635	0.324957	0.748459
P07951-2	TPM2	186	1.04049	68.8899	rs35199210	-395138	0.000853152	0.761525	0.0827869	0.0856536	0.475612
P07954-2	FH	40	1.011	36.3417	rs4149909	340836	0.0221483	-0.583233	0.60479	0.601383	0.890737
P08133	ANXA6	214	1.04063	129.683	rs11747529	-40591	0.00386054	0.364475	0.407258	0.412191	0.811382
P08195-2	SLC3A2	208	1.04173	73.8451	rs11600264	-202967	0.00329179	-1.49974	0.325806	0.331567	0.754265
P08237	PFKM	258	1.02128	112.555	rs11168414	13408	0.000348061	-0.423025	0.0443761	0.0455277	0.34857
P08238	HSP90AB1	168	1.04328	85.6802	rs41281840	-568581	0.00423097	1.67864	0.375465	0.350744	0.770243
P08247	SYP	58	1.09292	47.8493	rs199764042	15003	0.0313322	-0.971539	0.765152	0.751984	0.944945
P08559	PDHA1	41	1.06662	32.0232	rs35478150	-723930	0.0248002	-0.499131	0.467593	0.45552	0.834909
P08572	COL4A2	147	1.17929	62.5728	var_chr13_111340058	381898	0.00404764	-0.812277	0.326861	0.292325	0.728598
P08574	CYC1	484	1.06663	177.471	rs3750209	-529060	0.00140625	-0.490501	0.289398	0.282268	0.723023
P08621-2	SNRNP70	574	1.03118	278.094	rs62130268	-642797	5.76515e-05	-0.710781	0.0188785	0.0198725	0.21262
P08670	VIM	81	1.03092	42.2771	rs2291521	-237978	0.0238365	-0.281742	0.770992	0.760809	0.945921
P08754	GNAI3	209	0.929907	115.557	rs2271885	830481	0.00269147	-0.712576	0.315625	0.317857	0.744968
P08758	ANXA5	105	1.01678	58.3067	rs11942224	-13773	8.80505e-07	-0.93727	6.99993e-05	7.2936e-05	0.00239959
P09012	SNRPA	404	0.97231	203.285	rs111973464	956210	0.000924159	-0.346648	0.190926	0.204437	0.661119
P09104	ENO2	303	1.09582	122.686	rs74832781	610758	0.00295841	-1.14229	0.431624	0.423306	0.819106
P09110	ACAA1	159	1.11781	64.1825	rs33985936	757400	0.00621571	0.321434	0.474178	0.444154	0.832115
P09211	GSTP1	166	1.02242	75.7909	rs762803	1189	7.27787e-15	-0.78293	9.9999e-06	2.2013e-12	2.89691e-10
P09382	LGALS1	253	1.03092	118.299	rs12483880	-19617	1.06939e-06	0.500395	0.000149999	0.000218189	0.00595532
P09417	QDPR	54	1.06055	28.1054	rs3217604	-360	0.00442019	0.286076	0.126408	0.128094	0.556342
P09429	HMGB1	40	0.978249	30.3674	rs9564692	629505	0.0045285	-0.297857	0.142053	0.137008	0.569676
P09455	RBP1	37	1.00623	24.0477	rs11549984	-261	1.66305e-05	0.801329	0.000359996	0.000502089	0.0112949
P09471	GNAO1	236	0.962551	129.781	rs4784708	478611	0.00253883	0.958171	0.326861	0.314414	0.743262
P09471-2	GNAO1	236	0.860451	115.237	rs71647871	-367733	0.00897444	-0.803736	0.721429	0.75037	0.944945
P09488	GSTM1	208	1.01744	107.768	rs2073483	-19619	1.58123e-06	-0.47239	0.000159998	0.000301428	0.0079778
P09493-5	TPM1	111	0.922682	70.1986	rs61751105	259828	0.00392781	-1.69004	0.285311	0.270894	0.716165
P09496	CLTA	137	0.911293	59.6817	rs7044405	-320853	0.00716087	0.277685	0.442982	0.460006	0.839623
P09497	CLTB	182	0.996085	84.17	rs72813116	553113	0.0023163	1.73708	0.239905	0.232312	0.688163
P09525	ANXA4	85	0.961759	53.0354	rs2706762	540546	0.00262383	0.40362	0.154198	0.155324	0.592482
P09543	CNP	326	0.973324	124.957	rs11550883	-434350	0.00364269	-0.314307	0.419087	0.437376	0.826993
P09622	DLD	83	1.06145	35.0656	var_chr7_107664504	133088	0.0556769	-1.36284	0.943925	0.927593	0.990436
P09651-3	HNRNPA1	108	0.988586	86.247	rs7307804	-747716	0.0102297	0.323812	0.515306	0.51587	0.861529
P09669	COX6C	63	1.00514	39.7611	rs922207	147689	0.00608287	0.264449	0.228507	0.231305	0.688163
P09874	PARP1	122	1.09814	51.6784	rs1046240	475744	0.0207422	0.239811	0.789062	0.7776	0.949519
P09936	UCHL1	77	1.00523	49.0066	rs71608068	7615	0.00153342	0.91798	0.0829228	0.0839779	0.471621
P09960	LTA4H	123	1.04043	74.2545	rs17677007	-49470	0.00503207	0.412327	0.314642	0.314072	0.743262
P09972	ALDOC	152	0.912674	64.8341	rs55885610	674728	0.00544638	-0.569689	0.392996	0.423352	0.819106
P0CG30	GSTT2B	201	1.02236	110.343	rs7291160	37477	6.50648e-17	1.02575	9.9999e-06	1.83524e-14	3.71566e-12
P10114	RAP2A	24	0.946304	20.2468	rs75258648	943649	0.00514889	-1.27972	0.100798	0.101396	0.51658
P10155	TROVE2	20	0.99656	12.9246	rs10921309	25601	0.137992	0.158298	0.848739	0.874719	0.97719
P10253	GAA	264	1.1254	111.195	rs57241083	-992176	0.0034784	-0.341067	0.483254	0.44487	0.832115
P10301	RRAS	541	1.03084	247.612	rs506425	-774616	0.00210306	-0.340453	0.467593	0.477706	0.843523
P10412	HIST1H1E	204	1.02358	58.1304	rs114752296	440824	0.0445763	0.741442	0.971154	0.979645	0.998425
P10451-4	SPP1	121	0.978492	66.4969	rs201342441	-83608	0.00230531	1.41429	0.2	0.190229	0.644379
P10515	DLAT	65	0.944958	43.9609	rs10502151	-171406	0.0168047	0.307357	0.490291	0.457447	0.837172
P10599	TXN	107	1.01804	58.215	rs1049927	-166	0.00147331	-0.514461	0.104881	0.107685	0.525687
P10606	COX5B	139	1.05148	94.2886	rs75833559	-411304	0.0242448	0.713711	0.90991	0.922526	0.987591
P10636-2	MAPT	86	0.935445	46.2809	rs72832860	-781427	0.031828	0.839379	0.848739	0.827042	0.962678
P10636-6	MAPT	86	1.01695	53.5657	rs59291670	-980300	0.000334218	-2.03269	0.0223204	0.0235821	0.24151
P10636-7	MAPT	86	1.01482	54.799	rs147404772	-981070	1.79175e-05	1.777	0.0012657	0.00132479	0.0255323
P10636-8	MAPT	86	1.0166	53.7462	rs199533	857182	6.32024e-05	0.494365	0.00454137	0.00463062	0.0699088
P10644	PRKAR1A	114	0.970581	78.1608	rs2570035	-835482	0.00414068	0.424667	0.294461	0.270029	0.716165
P10645	CHGA	114	1.06332	44.7591	rs55930890	-407820	0.0194327	0.269692	0.848739	0.799346	0.958417
P10768	ESD	53	1.01146	29.2376	rs8192889	-12828	0.00152284	-0.341501	0.0530184	0.0521654	0.375135
P10809	HSPD1	53	0.978433	28.7976	rs2680967	-785700	0.00918412	-0.274204	0.255696	0.238928	0.694194
P10909-2	CLU	138	1.20777	48.0507	rs7982	-10068	0.0356739	0.219599	0.943925	0.956311	0.998022
P10915	HAPLN1	26	0.829833	16.0139	rs113014073	-179536	0.132352	-0.284632	0.90991	0.892083	0.977823
P11021	HSPA5	58	1.01644	36.5724	rs7861556	-788266	0.0105391	-0.280854	0.31761	0.310123	0.741933
P11047	LAMC1	101	0.97147	37.9516	rs647224	-549584	0.0996186	-0.497046	1	0.990722	0.999705
P11137-3	MAP2	56	1.13356	28.1751	rs7581661	401841	0.0175861	-0.71567	0.583815	0.551027	0.87378
P11142	HSPA8	124	1.12446	58.0383	rs542500	-768133	0.0553471	0.308286	0.971154	0.972653	0.998425
P11166	SLC2A1	163	1.15743	52.5034	rs183005206	661563	0.0107813	1.47977	0.668874	0.66001	0.910454
P11169	SLC2A3	154	0.841498	83.4187	rs34189415	-612635	0.0200304	0.871762	0.848739	0.862056	0.970874
P11177	PDHB	119	1.01299	54.0861	rs371672942	-856433	8.61103e-05	1.34522	0.00793277	0.00734204	0.0976279
P11182	DBT	83	0.913108	46.8521	rs3736296	-368650	0.0033675	0.313113	0.152568	0.149037	0.58901
P11216	PYGB	93	0.999254	40.5624	rs2227890	32225	0.000126715	-0.411974	0.00775789	0.00762566	0.0993601
P11217	PYGM	338	1.03009	118.355	rs532747	-8708	3.42836e-05	-0.598449	0.00634621	0.00754781	0.0992205
P11233	RALA	52	1.29326	26.1811	rs2072248	-805719	0.0612959	-0.184934	0.893805	0.884806	0.977823
P11234	RALB	79	0.927291	42.8931	var_chr2_120330138	-667503	0.0211509	-0.719048	0.677852	0.665874	0.911455
P11277-2	SPTB	178	0.940169	51.912	rs17751301	-876774	0.00493768	0.57482	0.422594	0.404954	0.80773
P11279	LAMP1	153	0.923954	97.4667	rs1803628	578557	0.00226196	0.621059	0.210856	0.220126	0.673786
P11413	G6PD	114	1.04903	56.0663	rs5987127	-837338	0.00302058	0.510472	0.167219	0.171908	0.611022
P11498	PC	238	0.852497	150.087	rs491618	-899897	0.0143634	-0.298633	0.770992	0.784608	0.952092
P11532-4	DMD	5	1.00005	5.54649	rs72468644	-949410	0.311693	0.395555	0.841667	0.835818	0.962678
P11586	MTHFD1	173	1.03268	65.7182	rs1076991	291	3.37125e-06	0.478183	0.000359996	0.000479741	0.0110761
P11766	ADH5	138	1.04875	48.349	rs75076500	339251	0.00107669	0.515817	0.0784771	0.0829517	0.471621
P11908	PRPS2	21	0.991464	26.0496	rs5744080	128329	0.162337	0.128483	0.990196	0.984694	0.998425
P11940	PABPC1	68	1.14755	70.4301	rs2187017	-86928	0.0157749	-0.287057	0.623457	0.577757	0.889273
P12036	NEFH	201	1.00368	79.7458	rs76013375	287306	0.00711532	0.591214	0.554945	0.570603	0.884958
P12074	COX6A1	201	0.984942	105.446	rs76481706	727400	0.00307938	1.137	0.304217	0.311923	0.74225
P12081-4	HARS	296	1.20484	69.2293	rs2230361	-14075	0.00436552	-0.65263	0.442982	0.427255	0.82066
P12109	COL6A1	313	0.973515	114.004	var_chr21_47572795	171143	0.00130708	-0.712585	0.172061	0.179847	0.624482
P12110	COL6A2	313	1.05634	109.373	rs149534094	-94306	0.0050673	1.18186	0.573864	0.534646	0.871076
P12111	COL6A3	246	1.1508	79.2822	rs13398676	906353	0.02713	0.259311	0.971154	0.966116	0.998425
P12235	SLC25A4	126	0.993113	80.9902	rs199623729	962161	0.00309658	-1.00518	0.217204	0.215458	0.667559
P12236	SLC25A6	71	1.02728	66.2991	var_chrX_1755404	243777	0.0462166	-0.403493	0.935185	0.945232	0.996336
P12268	IMPDH2	214	1.00629	78.7017	rs193176261	-395817	0.00283553	-2.12244	0.239905	0.232039	0.688163
P12270	TPR	77	1.03534	37.6312	rs201231411	301025	0.0277045	0.496598	0.677852	0.671989	0.911455
P12277	CKB	144	1.07838	63.8995	rs1136165	-1269	0.00104353	0.331703	0.114253	0.105896	0.521944
P12429	ANXA3	78	1.02479	31.9943	rs12512164	-171681	0.00702698	-0.296026	0.263708	0.259937	0.716165
P12532	CKMT1A	151	1.01711	47.7374	rs513970	-405519	4.41891e-07	0.517374	3.99996e-05	4.91545e-05	0.001725
P12814-3	ACTN1	67	0.962667	35.6606	rs111495442	482255	0.0234577	1.63435	0.731884	0.731608	0.937211
P12931-2	SRC	110	0.853087	56.7185	rs1205434	896427	0.00493809	-0.290601	0.369963	0.358377	0.77417
P12955	PEPD	201	1.02295	104.338	rs17570	-133864	3.15555e-07	0.53524	2.99997e-05	5.80282e-05	0.00195808
P12956	XRCC6	238	0.989311	89.1416	rs185754367	519576	0.0100468	-1.30718	0.570621	0.589511	0.890136
P13010	XRCC5	79	1.07828	51.8747	rs9341218	556421	0.0133109	-0.554441	0.51269	0.481185	0.844883
P13073	COX4I1	74	1.02566	49.8908	rs79518337	110403	0.00440959	-1.13771	0.217672	0.214474	0.666787
P13489	RNH1	623	1.02592	229.674	rs7983	-12359	1.10772e-14	-0.780264	9.9999e-06	1.09353e-11	1.25138e-09
P13521	SCG2	53	0.977046	33.6103	rs11546405	357395	0.00238166	0.421371	0.0925756	0.0840624	0.471621
P13591	NCAM1	104	1.01742	64.573	rs584427	271998	0.021182	0.224959	0.814516	0.794278	0.957207
P13611	VCAN	26	1.10469	14.8889	rs1805377	-118342	0.0519039	0.302627	0.721429	0.674634	0.911455
P13637-3	ATP1A3	218	0.942756	76.9758	rs139046031	391441	0.0158262	1.22008	0.814516	0.819236	0.962078
P13639	EEF2	398	0.996659	542.898	rs45465594	-171562	0.0171051	-0.700153	1	0.994964	0.999705
P13645	KRT10	335	0.940263	134.139	rs17843021	137880	0.0131077	0.370354	0.765152	0.777992	0.949519
P13647	KRT5	366	1.05111	142.465	rs45496793	-461715	0.000490641	1.06605	0.108602	0.105556	0.521944
P13667	PDIA4	208	1.01622	85.2555	rs11414114	-25651	4.25469e-06	0.546024	0.000479995	0.00061858	0.0136218
P13693	TPT1	70	0.889328	53.394	rs377745625	929046	0.00977769	1.18824	0.400794	0.390943	0.797702
P13716	ALAD	212	1.01692	109.676	rs1805312	-10624	7.69622e-07	-1.16272	0.000109999	0.000140782	0.00430858
P13726	F3	79	0.958759	48.796	rs199790229	-665310	0.0179393	0.660778	0.567416	0.579747	0.889544
P13796	LCP1	83	1.31637	59.6779	rs11617392	493251	0.00940635	1.00478	0.459091	0.426806	0.82066
P13797	PLS3	15	0.950859	12.9715	var_chrX_114541251	-254251	0.0261916	-0.689329	0.324759	0.284597	0.725833
P13798	APEH	204	1.11835	72.2947	rs2232248	898188	0.00540294	-0.487462	0.382576	0.359142	0.77417
P13804	ETFA	119	1.00066	55.4159	rs937732	-107582	0.000125394	-0.418946	0.011531	0.010305	0.129156
P13861	PRKAR2A	210	0.994702	73.956	rs1057319	836281	0.001536	-1.21296	0.128991	0.117512	0.534979
P14136	GFAP	185	0.875093	145.57	rs11651968	338819	0.0402494	0.214654	0.990196	0.992689	0.999705
P14174	MIF	204	1.04183	113.934	rs2070766	1029	0.00262828	-0.407775	0.274457	0.29176	0.728598
P14209	CD99	105	1.0143	55.4838	var_chrX_2656261	47040	3.71764e-05	-0.743854	0.00195263	0.00233751	0.0407439
P14314-2	PRKCSH	285	1.25409	144.638	rs76374006	-797260	0.0373235	0.494617	0.990196	0.997357	0.999705
P14324-2	FDPS	211	1.01747	99.802	rs141265144	302771	2.18148e-08	-0.642107	9.9999e-06	4.56947e-06	0.000207359
P14406	COX7A2	42	0.952366	30.3205	rs77313832	45593	0.0104432	-1.0737	0.284507	0.300415	0.735528
P14415	ATP1B2	477	0.924069	258.411	rs3809813	-325025	0.00775096	0.393934	0.90991	0.895208	0.97889
P14543-2	NID1	154	0.923047	75.6648	rs35565926	-85274	0.00672851	-1.24336	0.410569	0.417242	0.815279
P14550	AKR1A1	149	1.02703	60.6037	rs2229540	16095	9.39813e-19	-1.84571	9.9999e-06	3.0231e-16	8.84089e-14
P14618	PKM	52	1.07219	19.8453	var_chr15_72875537	351372	0.0478815	0.591176	0.801587	0.76134	0.945921
P14618-2	PKM	52	0.99903	53.2824	rs12591338	32682	0.00820935	0.353567	0.253769	0.236753	0.691603
P14625	HSP90B1	120	0.994593	48.941	rs62747560	344	0.0285282	0.301308	0.863248	0.892746	0.977823
P14649	MYL6B	238	0.991498	132.31	rs3741504	-363195	0.00147197	0.490056	0.220044	0.210124	0.661119
P14854	COX6B1	420	1.10772	110.967	rs116923661	116717	0.00543455	1.08546	0.726619	0.694521	0.916252
P14866	HNRNPL	402	1.11978	146.167	rs2288906	-640211	0.0221066	0.25725	0.980583	0.978927	0.998425
P14867	GABRA1	18	0.953117	10.8352	rs55712126	254180	0.124607	-0.712485	0.821138	0.823175	0.962678
P14868	DARS	62	0.77973	35.4169	rs961360	-350013	0.0378265	0.236515	0.615854	0.660777	0.911035
P14923	JUP	351	1.09849	104.68	rs17843021	-826456	0.000467077	0.522779	0.0744838	0.0831031	0.471621
P14927	UQCRB	17	1.21495	12.5558	rs113729124	793835	0.0866774	0.790111	0.795276	0.778158	0.949519
P15056	BRAF	96	1.03003	57.1976	rs2362460	-870114	0.00175666	-0.326378	0.119952	0.106476	0.522845
P15104	GLUL	87	1.08469	66.46	rs20560	744192	0.0277934	-0.224643	0.827869	0.806626	0.958417
P15121	AKR1B1	72	1.00644	42.1628	rs5053	-174	0.000116262	1.04488	0.00655461	0.00684135	0.0937835
P15170-2	GSPT1	103	1.13416	68.5579	rs111974832	152955	0.0110559	-1.16578	0.615854	0.58986	0.890136
P15259	PGAM2	148	1.0222	76.6657	rs6968228	-7491	0.000340239	-0.412039	0.0292754	0.0335205	0.297057
P15311	EZR	174	1.06552	76.2651	rs13220869	994180	0.00160569	-0.335008	0.116226	0.131135	0.557295
P15374	UCHL3	52	1.01363	24.2023	rs4884008	11408	3.89716e-06	0.48355	0.000109999	0.000192315	0.00550188
P15531	NME1	171	1.11098	55.7635	rs11400140	-106053	0.0230194	-0.228688	0.918182	0.908156	0.983702
P15559-2	NQO1	162	1.01747	85.6467	rs1800566	-15710	1.05304e-15	-1.06303	9.9999e-06	2.64343e-13	4.63834e-11
P15880	RPS2	669	0.994679	509.125	rs7197416	-625974	0.00661794	0.480804	0.971154	0.955157	0.997371
P15882-3	CHN1	48	1.0004	39.7552	rs116757787	-438290	0.00660755	1.14142	0.231121	0.224593	0.677128
P15927	RPA2	131	0.971758	66.7879	rs45616532	-554944	0.0107682	0.522502	0.590643	0.60057	0.890286
P15954	COX7C	18	0.99768	12.1042	rs79057678	712995	0.0145471	-0.938494	0.170034	0.181984	0.628224
P16104	H2AFX	191	1.10518	117.028	rs142437389	-77120	0.015251	0.936797	0.808	0.83862	0.963397
P16152	CBR1	81	1.0135	50.763	rs762360	-16285	7.23914e-06	0.469305	0.000339997	0.000534364	0.011919
P16219	ACADS	192	1.02482	85.9045	rs1799958	12544	2.49242e-11	-0.712517	9.9999e-06	6.81037e-09	5.43179e-07
P16298	PPP3CB	100	1.15002	43.7512	rs12570053	-265656	0.0486167	0.33856	0.855932	0.836005	0.962678
P16389	KCNA2	162	1.03182	81.348	rs3748731	-113086	0.000447041	0.394797	0.0521964	0.0558857	0.3912
P16435	POR	145	1.04946	66.5542	rs236651	-483689	0.0019686	0.345508	0.147445	0.14624	0.586743
P16615	ATP2A2	109	0.978419	63.8139	rs4766598	-865256	0.0148668	-0.276567	0.615854	0.593495	0.890136
P16870-2	CPE	21	0.982779	18.8392	rs6536890	-260536	0.0285095	-0.279008	0.341216	0.357596	0.77417
P16930	FAH	77	1.01051	58.094	rs11555096	27693	0.00199877	-1.04844	0.107447	0.102348	0.517036
P16949	STMN1	146	0.779889	119.515	rs282179	667252	0.0112621	0.308792	0.612121	0.59117	0.890136
P17066	HSPA6	206	0.933081	209.858	rs11314582	-10254	0.0234214	-0.937692	0.971154	0.974757	0.998425
P17152	TMEM11	51	1.24857	57.0385	rs35011501	200974	0.0438687	-0.308881	0.863248	0.867664	0.972035
P17174	GOT1	94	1.01626	52.1442	rs112168939	-100610	2.14507e-05	-1.31548	0.00117676	0.00162287	0.0302936
P17252	PRKCA	55	0.996684	39.5635	rs143514400	806564	0.00174368	1.82054	0.0731884	0.0738582	0.445889
P17302	GJA1	35	1.14258	15.0859	rs147945971	-230466	0.0181635	-1.0726	0.292754	0.317481	0.744844
P17568	NDUFB7	297	1.03381	171.051	rs35352238	448455	0.00312778	0.329835	0.523316	0.477934	0.843523
P17600	SYN1	49	1.10252	37.2558	rs182239885	296287	0.127273	0.378533	0.990196	0.994123	0.999705
P17600-2	SYN1	49	0.867642	39.4679	rs17147624	-170458	0.0441435	0.407331	0.731884	0.758962	0.945921
P17612	PRKACA	261	1.30285	149.168	rs12971500	-208324	0.00613593	0.333292	0.726619	0.691166	0.914605
P17655	CAPN2	102	1.05091	73.0779	rs6704537	60053	0.00578041	-1.42342	0.248157	0.259244	0.716165
P17677	GAP43	5	0.999989	4.66901	rs6292	53149	0.0587581	-0.680025	0.256997	0.26073	0.716165
P17812	CTPS1	134	1.00674	60.5301	rs209916	-669249	0.00840482	-0.943703	0.528796	0.56014	0.878599
P17858	PFKL	276	1.03059	131.474	rs8134520	4120	2.10285e-05	-0.535915	0.00344898	0.00433353	0.0663131
P17900	GM2A	201	0.96335	135.253	var_chr5_150413219	-178493	0.00377278	-0.878661	0.427966	0.417045	0.815279
P17931	LGALS3	97	1.01016	50.7263	rs4644	14106	9.43909e-06	-0.505054	0.000539995	0.000692582	0.0147006
P17987	TCP1	153	0.825399	73.6929	rs142239017	-556243	0.0270929	0.918386	0.885965	0.867254	0.972035
P18077	RPL35A	56	0.921575	36.3541	rs73089359	-102611	0.0819859	0.351553	0.971154	0.948068	0.99655
P18085	ARF4	181	1.03726	76.1573	rs17057718	-447363	0.000356781	0.462766	0.0331909	0.0362021	0.313434
P18124	RPL7	47	1.07923	37.8188	rs75740279	126906	0.0229372	-1.17016	0.558011	0.572264	0.884958
P18206-2	VCL	104	1.09512	48.4362	rs10740443	671997	0.024052	-0.286941	0.639241	0.618471	0.895887
P18433-4	PTPRA	252	1.11937	108.627	rs139878822	-948780	0.00728744	-0.293744	0.753731	0.713562	0.925704
P18505	GABRB1	57	1.15947	27.8606	rs61759692	651311	0.0469004	-0.591781	0.795276	0.800059	0.958417
P18507-2	GABRG2	18	1.00459	12.9892	rs78782356	-171893	0.215388	0.225067	0.971154	0.970135	0.998425
P18669	PGAM1	163	0.952597	102.903	rs7094973	151654	0.0295243	-0.231844	0.943925	0.927988	0.990456
P18859	ATP5J	26	0.940703	11.5611	rs17002187	732808	0.13709	-0.297762	0.827869	0.82065	0.962116
P19022-2	CDH2	6	1.00001	4.74666	rs17445840	-163717	0.0307811	0.486298	0.142655	0.133859	0.559797
P19086	GNAZ	298	1.04393	130.951	rs73158767	787719	0.000244317	-0.780262	0.0455982	0.0439181	0.347124
P19105	MYL12A	108	1.00224	67.8246	rs3810067	-356002	0.00273368	0.641286	0.181004	0.167748	0.604348
P19174	PLCG1	50	0.886261	26.8411	rs6072417	414319	0.006442	-0.332404	0.20911	0.192244	0.646215
P19338	NCL	132	0.960942	112.852	rs76290356	998216	0.0279141	0.680905	0.943925	0.938165	0.99229
P19367	HK1	173	1.12947	95.3146	rs3750770	830212	0.0106266	-0.539886	0.765152	0.72035	0.929884
P19404	NDUFV2	96	0.887525	69.8456	rs16955689	711558	0.0621045	0.38364	0.990196	0.980263	0.998425
P19525	EIF2AK2	109	1.1457	43.6555	rs4670548	-778624	0.0235699	0.266735	0.795276	0.755094	0.945789
P19623	SRM	265	1.13014	148.431	rs7529452	889873	0.00683234	-0.343729	0.691781	0.64623	0.908459
P19634	SLC9A1	188	1.01395	98.3975	rs181600947	-887260	0.00173302	1.597	0.177504	0.175411	0.617222
P19652	ORM2	203	1.00768	119.215	rs113354603	-5909	0.002746	-0.642879	0.309816	0.310741	0.741933
P19784	CSNK2A2	181	1.14649	68.2021	rs58415199	-31208	0.0106047	-0.56328	0.765152	0.7086	0.923285
P20020-4	ATP2B1	12	0.930263	8.80078	rs2230282	-186041	0.170327	0.213607	0.821138	0.826799	0.962678
P20042	EIF2S2	107	0.990141	60.365	rs12151936	750938	0.000895021	1.68619	0.0637626	0.0639503	0.419744
P20073-2	ANXA7	101	0.962328	28.6227	rs1908339	669265	0.0427962	-0.220218	0.776923	0.777148	0.949519
P20336	RAB3A	424	0.988259	255.537	rs11879407	-703395	0.000387064	0.499621	0.0871441	0.0928055	0.49378
P20338	RAB4A	146	1.09212	42.5279	rs77648740	-620538	0.00182383	1.07826	0.134846	0.13328	0.558588
P20339	RAB5A	44	0.901209	24.9948	rs17005976	-498147	0.0312656	0.979949	0.551913	0.593806	0.890136
P20340-2	RAB6A	153	0.952434	76.8508	rs3741144	-114473	0.00888464	-0.421252	0.5	0.516976	0.862282
P20618	PSMB1	58	0.97458	32.6712	rs2027063	-718202	0.136313	-0.350972	0.990196	0.991134	0.999705
P20645	M6PR	187	0.966167	82.8494	rs118084065	-493822	0.000646524	1.23439	0.096929	0.0898064	0.487837
P20674	COX5A	196	0.91266	119.413	rs114064595	397904	0.00625219	0.789081	0.495098	0.487851	0.848349
P20700	LMNB1	54	0.836163	34.9467	rs60720055	-183921	0.0744611	0.405809	0.95283	0.932346	0.99229
P20774	OGN	143	1.02026	67.9598	rs1539670	833643	0.00238614	-0.803452	0.167774	0.168497	0.604794
P20810-9	CAST	123	1.06542	70.5744	rs150892504	379839	0.00921114	-1.09141	0.474178	0.449667	0.832115
P20916-3	MAG	423	1.00382	252.948	var_chr19_36223996	440967	0.00262433	-1.325	0.457014	0.457197	0.837172
P20936-2	RASA1	25	0.938035	15.6063	rs78706065	938511	0.00776071	1.03237	0.147016	0.148619	0.58901
P20962	PTMS	297	1.09736	142.772	rs56222180	-435293	0.00729503	1.11155	0.721429	0.715076	0.925704
P21266	GSTM3	198	1.02635	99.5832	rs1332018	-1413	6.41278e-35	-1.03145	9.9999e-06	1.85727e-31	4.88833e-28
P21281	ATP6V1B2	58	0.972612	34.9251	rs1121923	-245444	0.0109681	0.702757	0.461187	0.461732	0.84087
P21283	ATP6V1C1	81	1.00157	44.0411	rs62527602	112269	0.0111422	0.931307	0.452915	0.463237	0.84087
P21291	CSRP1	233	1.00038	159.599	rs74355478	704772	0.00167054	1.01437	0.226457	0.225892	0.678707
P21333-2	FLNA	118	0.839835	60.1877	rs192772580	-613544	0.0194965	0.542616	0.782946	0.786822	0.95346
P21359-2	NF1	91	0.972697	46.4656	rs35884435	790985	0.0173338	0.625266	0.63125	0.640045	0.905964
P21397	MAOA	12	0.948196	9.87878	rs1800464	55729	0.0915438	-0.321801	0.63125	0.652254	0.908989
P21399	ACO1	73	1.00854	45.023	rs74328058	157744	0.000660644	1.31549	0.0273268	0.0302853	0.278709
P21579	SYT1	45	1.05446	28.133	rs140965470	-664704	0.0129847	0.289147	0.353147	0.357138	0.77417
P21695	GPD1	160	0.916183	86.6508	var_chr12_50025207	-472396	0.00379656	-1.69414	0.348276	0.350882	0.770243
P21796	VDAC1	67	0.976811	45.2694	rs114447625	991318	0.00182508	-1.59495	0.110503	0.103108	0.517036
P21810	BGN	133	1.0015	60.4321	rs34067145	-824666	0.00228158	-1.31146	0.192748	0.171014	0.609078
P21912	SDHB	329	0.963942	207.954	rs114702760	-994697	0.00869061	1.02557	0.821138	0.830798	0.962678
P21953	BCKDHB	36	1.03276	22.4503	rs9361504	-872010	0.0157889	-0.539825	0.327922	0.314264	0.743262
P21964-2	COMT	213	1.03504	80.4435	rs4633	21104	0.00285518	-0.319436	0.35689	0.325042	0.748459
P21980	TGM2	130	1.09002	48.5941	rs2232582	184284	0.00589198	-0.394186	0.485577	0.471496	0.843042
P22033	MUT	42	1.00333	19.5362	rs8589	-27623	4.88317e-05	0.420446	0.00131322	0.00137891	0.0262992
P22059	OSBP	114	1.02252	50.3124	rs61898304	788458	0.0282529	0.692997	0.841667	0.834349	0.962678
P22061	PCMT1	76	1.00656	38.3329	rs9322225	114302	0.000458118	-0.344439	0.0214528	0.0224816	0.23388
P22087	FBL	385	1.01353	153.56	rs814533	681777	0.000411932	0.528098	0.0794025	0.0894302	0.48733
P22102	GART	123	1.01522	76.5618	rs8788	-18685	4.65061e-11	-0.749876	9.9999e-06	7.29181e-09	5.64472e-07
P22234	PAICS	119	0.998931	46.1823	rs3792703	-799730	0.00396892	-0.313984	0.237647	0.216183	0.668618
P22307	SCP2	110	1.00195	93.6295	rs12123698	-401264	0.0304187	0.232447	0.885965	0.904849	0.983304
P22314-2	UBA1	45	1.14977	22.5708	rs17147624	258534	0.129293	-0.309154	0.971154	0.983116	0.998425
P22392-2	NME2	171	1.01401	99.2437	rs8907	95478	0.00478627	0.458089	0.341216	0.324644	0.748459
P22570	FDXR	378	1.03127	168.522	rs492095	-79	1.21827e-15	-0.769134	9.9999e-06	8.09346e-13	1.33137e-10
P22612	PRKACG	44	1.02446	32.9639	rs377240564	417201	0.000173534	-1.5899	0.00714084	0.00693889	0.09414
P22626	HNRNPA2B1	47	0.860141	36.3439	rs877835	-973056	0.0482552	-0.260072	0.885965	0.859362	0.970236
P22676	CALB2	200	0.98407	73.5179	rs3213422	650065	0.00390979	0.299547	0.392996	0.394302	0.79954
P22694	PRKACB	60	1.0346	21.5507	rs369090921	97670	0.0110953	0.53422	0.389961	0.375443	0.788011
P22695	UQCRC2	108	1.10454	104.639	rs1454373	-305593	0.00865022	-0.590817	0.427966	0.424064	0.819106
P22748	CA4	37	1.00903	26.0661	rs8079797	128331	3.94655e-07	-1.19867	1.99998e-05	1.58585e-05	0.000642147
P22830	FECH	85	0.977425	42.3849	rs2070109	14861	0.000742886	-0.487779	0.037146	0.038463	0.326563
P23246	SFPQ	83	1.13744	80.5775	rs1382602	-995542	0.00991661	-0.300156	0.492683	0.468836	0.843042
P23258	TUBG1	219	1.03968	92.9837	rs939881	-439443	0.00206138	-0.49909	0.248157	0.240301	0.694194
P23284	PPIB	145	1.0399	71.5537	var_chr15_65312587	857182	0.00109161	1.52188	0.0886743	0.0890269	0.486341
P23297	S100A1	168	1.02578	64.6383	rs3862047	37214	0.000341633	0.426751	0.0429239	0.0402352	0.331972
P23368	ME2	68	0.938985	57.3255	rs674210	41533	0.0218871	0.248668	0.647436	0.656129	0.909869
P23381	WARS	148	1.02598	83.8856	rs8015259	-47805	2.43359e-06	-0.624675	0.000269997	0.000303108	0.0079778
P23396	RPS3	104	0.805239	82.3468	rs17881509	2744	0.0119887	-0.754636	0.5	0.541175	0.871574
P23434	GCSH	201	1.0022	87.1192	rs45443101	792772	0.00638487	-0.849525	0.554945	0.551096	0.87378
P23469-3	PTPRE	106	0.929055	66.6025	rs10764743	159189	0.00780647	0.276648	0.433476	0.415812	0.814609
P23471-2	PTPRZ1	59	1.01884	62.4728	rs73225231	-352188	0.022189	0.434963	0.590643	0.600169	0.890286
P23515	OMG	88	1.01341	47.7178	rs11080149	-1270	0.000450622	-0.549208	0.0308115	0.0299413	0.276511
P23526	AHCY	109	1.02594	51.1371	rs56289894	819791	0.00098506	-0.521615	0.0599051	0.0611519	0.413758
P23528	CFL1	332	1.06985	119.386	rs2306364	-217031	0.000848666	0.339408	0.128173	0.13079	0.557295
P23588	EIF4B	348	1.24606	132.142	rs17125267	271307	0.00451979	-1.19596	0.590643	0.568389	0.884161
P23634	ATP2B4	176	1.11074	83.9168	rs79483487	-587454	0.00753841	-1.19279	0.577143	0.556667	0.877334
P23634-4	ATP2B4	176	1.35685	90.0811	rs782800	-591820	0.0267178	-0.222457	0.935185	0.957744	0.998196
P23677	ITPKA	333	1.06642	122.509	rs35588442	-35676	0.016561	-1.24007	0.935185	0.933583	0.99229
P23786	CPT2	125	1.01036	74.1803	rs72673121	721	2.41411e-18	-1.02372	9.9999e-06	6.81969e-16	1.79494e-13
P24310	COX7A1	354	1.14417	148.078	rs114258457	42331	0.00600738	1.25147	0.776923	0.760908	0.945921
P24534	EEF1B2	81	0.920503	67.2107	rs35678298	-443261	0.0153532	-1.4181	0.528796	0.55242	0.87378
P24539	ATP5F1	126	1.10666	50.0889	rs78068836	-251699	0.00123717	1.36988	0.0839568	0.0910709	0.489181
P24588	AKAP5	177	1.20066	58.9498	rs141247973	-503858	0.0190208	0.635096	0.87069	0.84671	0.965991
P24666	ACP1	28	1.00671	15.4987	rs2290911	-39222	5.04395e-07	-0.581478	9.9999e-06	1.28332e-05	0.000527765
P24752	ACAT1	98	0.92292	45.8517	rs11374964	353271	0.00477897	-0.284361	0.275204	0.266711	0.716165
P24821-4	TNC	132	1.008	65.3997	rs2274836	-33967	0.014433	0.263334	0.789062	0.774313	0.948786
P25098	ADRBK1	219	1.01383	84.519	rs12287978	-200555	0.00122725	-0.347113	0.161085	0.151072	0.58901
P25325	MPST	278	1.08469	285.034	rs132734	-817800	0.010851	-0.269554	0.795276	0.823567	0.962678
P25398	RPS12	84	0.983269	53.7945	rs142721902	714287	0.00227847	1.12297	0.143262	0.145228	0.586217
P25685	DNAJB1	294	1.17447	196.707	rs11668633	-57001	0.00401514	-0.326371	0.577143	0.536527	0.871076
P25686	DNAJB2	271	1.05399	119.866	rs12720063	295688	0.00412256	0.394828	0.422594	0.429835	0.821257
P25705	ATP5A1	113	0.908086	111.854	rs3816125	917310	0.028455	-0.215875	0.893805	0.904807	0.983304
P25713	MT3	235	0.954348	117.975	rs5568	-892863	0.012412	-0.254461	0.821138	0.842404	0.963672
P25786	PSMA1	35	0.954973	33.7162	rs1714376	534775	0.00339248	-0.399062	0.0854484	0.0870833	0.479189
P25787	PSMA2	61	0.957804	32.7166	rs61758978	-965987	0.00170561	1.13622	0.0722978	0.0682123	0.436103
P25788-2	PSMA3	52	1.07552	33.0056	rs144172236	-955945	0.0277181	-0.49465	0.682432	0.6775	0.911455
P25789	PSMA4	171	1.02483	67.5649	var_chr15_78207948	-624800	0.00278731	1.16461	0.273713	0.262082	0.716165
P26012-2	ITGB8	45	0.940757	37.5359	rs117555925	-557124	0.0502799	-0.540209	0.841667	0.835339	0.962678
P26038	MSN	13	0.92251	7.64707	rs17216603	531251	0.0617096	-0.502449	0.463303	0.449717	0.832115
P26196	DDX6	231	1.17022	119.485	rs2241646	568105	0.00756033	0.301102	0.701389	0.681707	0.912521
P26232-2	CTNNA2	21	0.989358	16.1393	var_chr2_79348132	-64226	0.00725982	0.345962	0.117305	0.123967	0.551151
P26368-2	U2AF2	496	0.962296	572.27	rs306481	322090	0.00328666	0.34075	0.623457	0.609809	0.893827
P26373	RPL13	451	1.0126	94.26	rs35353288	-826252	0.00868292	0.422417	0.748148	0.774995	0.948955
P26378-4	ELAVL4	9	1	7.93827	rs12138061	58409	0.0688484	0.245675	0.404	0.449886	0.832115
P26440	IVD	205	1.02336	90.2949	rs7164132	-22532	9.77689e-09	-0.89241	9.9999e-06	1.96018e-06	9.21285e-05
P26447	S100A4	163	0.988897	65.2033	rs2248745	-12721	0.00767156	0.410191	0.583815	0.546839	0.872314
P26583	HMGB2	23	1.07587	20.2027	rs147519873	-37004	0.0594695	1.11152	0.673333	0.675519	0.911455
P26639	TARS	38	0.916024	30.794	rs2278008	548715	0.00601335	-0.316731	0.164228	0.161974	0.5996
P26641	EEF1G	232	0.858584	123.761	rs61893679	-434581	0.00758075	-0.574054	0.612121	0.620727	0.895887
P26885	FKBP2	291	0.984241	140.417	rs614397	-124491	0.00252873	-0.399649	0.269333	0.263034	0.716165
P26992	CNTFR	192	1.11375	69.9829	rs1854574	136549	0.00863385	0.277871	0.619632	0.599031	0.890286
P27105	STOM	120	1.01306	61.9129	rs34633370	-200514	0.000911626	1.12506	0.0608434	0.0673728	0.433564
P27144	AK4	54	1.05771	31.1631	rs11208611	71192	0.00477688	0.317667	0.152108	0.160576	0.597181
P27338	MAOB	13	0.962644	11.4159	rs1045031	962241	0.00595209	-0.429414	0.070927	0.0729413	0.445433
P27348	YWHAQ	103	0.945005	139.191	rs6721235	824390	0.0405338	0.233123	0.971154	0.972024	0.998425
P27361	MAPK3	179	1.02121	77.2295	rs11314620	290060	0.000416109	-0.543721	0.0496314	0.0476553	0.357872
P27449	ATP6V0C	491	1.00844	215.775	rs147086637	-930282	0.000579907	1.55957	0.153263	0.16631	0.604348
P27695	APEX1	306	1.01569	140.926	rs145113570	535298	0.000863078	1.68696	0.164495	0.176583	0.618495
P27701-2	CD82	76	1.01502	48.5831	rs2303865	50855	9.15739e-05	0.506407	0.00449588	0.00545796	0.0772331
P27797	CALR	225	0.994472	92.2493	rs117072928	162450	0.00221473	0.678004	0.306061	0.279811	0.722731
P27824	CANX	225	1.04867	117.608	rs2242214	942426	0.00123495	0.368375	0.150298	0.15028	0.58901
P27986	PIK3R1	22	0.920058	13.6593	rs12654191	-17588	0.0700233	0.309344	0.623457	0.62047	0.895887
P28066	PSMA5	207	1.06177	122.362	rs493972	199825	0.0098596	-0.264402	0.834711	0.806381	0.958417
P28070	PSMB4	238	1.13322	98.8221	rs41273537	-942067	0.00445263	-0.468519	0.437229	0.42307	0.819106
P28072	PSMB6	394	0.900776	211.431	rs117759016	-969938	0.0103989	0.874055	0.863248	0.873779	0.976588
P28074	PSMB5	345	0.955801	244.411	rs61730868	-939619	0.00336388	0.955162	0.520619	0.506299	0.857743
P28161	GSTM2	208	1.02286	108.078	rs10735234	71296	1.14552e-11	0.656803	9.9999e-06	3.32935e-09	2.82673e-07
P28288	ABCD3	80	1.06352	42.2335	rs56142141	-410088	0.00197374	-1.07041	0.108485	0.110105	0.528825
P28289	TMOD1	103	1.00922	56.2753	rs10981625	-174492	0.0107458	-0.291519	0.543011	0.497199	0.850671
P28331	NDUFS1	81	0.969746	52.9397	rs41272659	610630	0.0024846	1.53947	0.116226	0.129391	0.557295
P28472-4	GABRB3	39	1.00451	26.0427	rs4128126	389248	0.0272212	-0.671349	0.452915	0.48009	0.843523
P28482	MAPK1	273	1.0669	150.571	rs1129172	677263	0.00852747	-0.276501	0.759398	0.751585	0.944945
P29144	TPP2	88	1.03166	35.6715	rs9518501	-881466	0.041522	-0.256562	0.801587	0.782571	0.950804
P29218	IMPA1	36	1.02291	22.3525	rs6995098	7487	0.00029102	-0.823785	0.00885111	0.00873238	0.112115
P29401	TKT	216	1.01928	76.3139	rs3163	-30219	1.72594e-09	0.806159	9.9999e-06	3.73819e-07	1.9292e-05
P29692-2	EEF1D	514	0.931038	232.026	rs138377917	-918181	0.00527854	-1.05699	0.731884	0.713665	0.925704
P29762	CRABP1	164	1.0195	75.5373	rs145783558	-443666	0.00107114	-1.34296	0.113483	0.117744	0.534979
P29992	GNA11	409	1.04651	214.78	rs2289865	918913	0.00246183	0.342353	0.476415	0.471174	0.843042
P30038	ALDH4A1	189	1.02556	81.0642	rs146450609	-305	4.25268e-11	1.76348	9.9999e-06	7.53475e-09	5.66613e-07
P30040	ERP29	78	0.955365	49.7793	rs139032867	-650295	0.0183004	0.335886	0.570621	0.566333	0.883371
P30041	PRDX6	55	0.917936	31.0766	rs5878	432426	0.0074937	0.283976	0.276712	0.262036	0.716165
P30043	BLVRB	407	1.09572	132.4	rs147847954	411386	0.0109653	-0.731364	0.935185	0.944833	0.996314
P30044-2	PRDX5	289	0.990514	96.4784	rs11231722	-117791	0.00110794	-0.349066	0.14963	0.158049	0.594264
P30046	DDT	201	1.02384	111.057	rs138275558	18279	9.12995e-10	-1.31033	9.9999e-06	1.62518e-07	8.9114e-06
P30048-2	PRDX3	71	1.02075	45.5918	var_chr10_120070457	-867889	0.0145679	-0.615004	0.505	0.506642	0.857743
P30049	ATP5D	676	1.12346	393.041	rs2074893	836659	0.00572859	-0.295943	0.935185	0.9291	0.990839
P30050	RPL12	143	1.01238	61.6201	rs190232544	654880	0.0118565	-1.25947	0.647436	0.628537	0.900572
P30084	ECHS1	266	1.03094	101.689	rs10466126	-388	5.64081e-09	0.654996	9.9999e-06	1.37625e-06	6.70794e-05
P30085	CMPK1	109	1.00265	52.2876	rs35687416	34739	2.33932e-05	-1.22157	0.00170277	0.00207234	0.0373589
P30086	PEBP1	58	1.0882	35.997	rs11068780	-97585	0.0117454	-0.315475	0.410569	0.393576	0.799299
P30101	PDIA3	134	1.04519	44.5857	rs146833656	-469494	0.000954707	1.43561	0.0564246	0.0578571	0.400737
P30153	PPP2R1A	336	1.15072	126.114	var_chr19_53078906	385613	0.0030598	-1.26678	0.502488	0.471374	0.843042
P30405	PPIF	106	1.03058	47.3463	rs34305410	-42276	0.0909383	-0.662715	1	0.994411	0.999705
P30419	NMT1	174	0.92256	67.9703	rs146371170	109261	0.00653385	1.59479	0.490291	0.519418	0.863073
P30519	HMOX2	256	1.04261	123.31	rs12919587	290910	0.000843288	0.317811	0.124691	0.132983	0.558555
P30520	ADSS	42	1.0292	29.1003	rs2306084	-42407	0.0337006	-0.423053	0.664474	0.670242	0.911455
P30531	SLC6A1	103	1.00632	84.5051	rs62248590	840319	0.0139395	-0.662874	0.660131	0.640233	0.905964
P30533	LRPAP1	214	0.868107	150.586	rs151106561	-402249	0.0252089	-0.775718	0.961905	0.952874	0.99655
P30622-1	CLIP1	200	1.04705	70.7428	rs78620163	124150	0.00844889	-0.47522	0.615854	0.600523	0.890286
P30740	SERPINB1	88	1.02018	57.3668	rs9503595	597269	0.00910245	-0.298503	0.386973	0.398418	0.801848
P30837	ALDH1B1	83	1.01798	45.3881	rs2228094	3278	0.000585995	-0.934614	0.0337906	0.0398336	0.331972
P31040	SDHA	225	1.09167	78.0877	rs6961	38115	0.00190133	-0.397329	0.198428	0.209688	0.661119
P31146	CORO1A	192	1.14809	76.7779	rs1557672	316422	0.00330972	0.307081	0.307927	0.287145	0.726854
P31150	GDI1	117	1.09044	62.3764	rs5987127	-726817	0.00203264	0.521788	0.139889	0.131424	0.557295
P31153	MAT2A	166	1.06872	78.3932	rs11127	158440	0.000705027	0.347129	0.063204	0.0668879	0.433033
P31321	PRKAR1B	220	1.1251	71.0906	rs34761279	27183	0.00786952	0.401508	0.682432	0.662063	0.911155
P31323	PRKAR2B	58	1.05944	34.6744	rs28454100	-772651	0.00703782	-0.449403	0.224444	0.227821	0.682167
P31689	DNAJA1	175	0.804441	109.765	var_chr9_33795516	770306	0.0163083	0.345313	0.821138	0.814947	0.961242
P31930	UQCRC1	150	1.0213	54.536	rs72929172	83551	0.00335135	0.512106	0.212632	0.206022	0.661119
P31937	HIBADH	50	0.979227	44.8058	rs17607303	-124547	0.00800826	-0.394057	0.335548	0.308707	0.740059
P31939	ATIC	90	1.01745	49.5569	rs28366034	239	2.67155e-12	1.00618	9.9999e-06	4.29538e-10	3.89843e-08
P31942-2	HNRNPH3	133	1.01164	62.5662	rs77682879	984746	0.0426456	-0.747887	0.980583	0.979695	0.998425
P31943	HNRNPH1	225	0.889355	93.4428	rs1134924	64304	0.0176945	0.232986	0.863248	0.863793	0.971168
P31946-2	YWHAB	165	1.01653	94.623	rs74618173	585336	0.0178886	0.991035	0.821138	0.789436	0.955308
P31947	SFN	175	0.899017	140.105	rs35744844	-840389	0.00592884	-0.535658	0.497537	0.49799	0.85111
P31948	STIP1	275	1.03588	91.6876	rs11231869	604387	0.000731466	0.545534	0.117853	0.111332	0.531141
P31949	S100A11	199	1.00268	77.2415	rs72696940	107737	0.00305003	-0.602982	0.255696	0.244753	0.699105
P32004	L1CAM	123	0.947178	97.7062	rs189433610	454616	0.0259701	0.84085	0.878261	0.884166	0.977823
P32119	PRDX2	207	1.06567	83.4941	rs72994214	-933390	0.0176403	0.987802	0.863248	0.834844	0.962678
P32189-1	GK	25	1.07372	23.4284	rs186543786	47049	0.0326401	0.813489	0.561111	0.53828	0.871076
P32418-5	SLC8A1	8	1.00005	7.6557	rs75626275	-841940	0.078445	-0.459567	0.450893	0.449022	0.832115
P32969	RPL9	122	1.03309	50.6799	rs3775073	-630737	0.00324426	-0.305615	0.280556	0.257076	0.716165
P33176	KIF5B	45	1.05922	13.8843	rs11539713	-40920	0.0374459	-0.414075	0.583815	0.594126	0.890136
P33316	DUT	52	1.22585	36.353	rs3825962	103724	0.117806	-0.667336	1	0.995398	0.999705
P33402	GUCY1A2	42	1.04231	31.8042	rs140173053	-191982	0.115469	0.551682	0.980583	0.983668	0.998425
P34913	EPHX2	139	1.01632	73.4552	rs4149243	25626	2.96983e-09	0.689091	9.9999e-06	4.80913e-07	2.43416e-05
P34932	HSPA4	103	1.01626	49.1691	rs56121115	21419	0.000585191	-0.391923	0.0364489	0.0367613	0.316195
P34949	MPI	197	1.02278	88.7817	rs7495739	3323	8.49031e-10	0.641484	9.9999e-06	1.79221e-07	9.62673e-06
P35052	GPC1	306	1.15347	117.984	rs3792269	156390	0.00545355	0.450816	0.619632	0.59253	0.890136
P35080	PFN2	83	1.0455	52.922	rs13069091	832825	0.000414521	-0.670009	0.0340871	0.0349432	0.307594
P35080-2	PFN2	83	0.866938	81.799	rs16862731	496131	0.0158169	0.65882	0.664474	0.683303	0.912521
P35222	CTNNB1	65	1.06665	26.956	rs35217513	-678886	0.00867084	-1.19598	0.281337	0.260865	0.716165
P35232	PHB	160	1.02968	90.042	rs533842	-568863	5.54176e-05	0.592555	0.00601369	0.00650537	0.0905933
P35237	SERPINB6	88	0.993697	62.119	rs55861377	139075	0.00316682	1.35708	0.182971	0.18343	0.630357
P35241	RDX	19	0.949859	14.8034	rs2306085	-41251	0.0117655	0.273784	0.170897	0.180181	0.624817
P35244	RPA3	72	0.997605	32.8233	rs199677566	-967199	0.0088694	0.692551	0.388462	0.377336	0.788515
P35268	RPL22	136	1.13664	50.866	rs12116997	-300205	0.0223139	-0.78899	0.90991	0.885818	0.977823
P35270	SPR	91	0.936365	70.5094	rs111711046	184365	0.0287852	0.917488	0.726619	0.725716	0.932658
P35520	CBS	230	1.02492	128.489	rs35307078	-21178	2.26563e-07	0.779793	1.99998e-05	4.99355e-05	0.00172935
P35527	KRT9	348	1.05088	127.663	rs117028403	-104880	0.00782501	0.559081	0.753731	0.724093	0.931938
P35573	AGL	80	1.0202	38.7312	rs2307129	11385	5.9924e-14	-0.804146	9.9999e-06	8.03073e-12	9.60767e-10
P35579	MYH9	208	0.946182	85.8566	rs2071710	818957	0.0162949	-0.273064	0.827869	0.823787	0.962678
P35580-4	MYH10	288	1.02784	141.792	rs2302869	-284964	0.00011652	0.890337	0.0255955	0.0254209	0.251838
P35606-2	COPB2	48	0.872622	31.9368	rs138220144	-925302	0.0199113	0.787235	0.450893	0.455225	0.834909
P35609-2	ACTN2	159	1	80.0874	rs3820571	210678	0.000122483	0.401767	0.013071	0.0122715	0.148159
P35611-3	ADD1	234	1.03437	85.1563	rs16843773	196673	0.00265934	-1.15903	0.340067	0.323109	0.747638
P35612	ADD2	156	0.907253	83.3985	rs12319	-679910	0.00250789	0.758702	0.265092	0.254159	0.715455
P35613-2	BSG	526	1.06716	208.661	rs2305113	-243300	0.000998473	-0.387928	0.316614	0.291805	0.728598
P35637-2	FUS	202	0.925471	106.793	rs138813334	-147187	0.0122807	-1.4757	0.731884	0.731751	0.937211
P35749-4	MYH11	134	0.807875	63.195	rs12919246	-323931	0.00803515	0.323078	0.480952	0.502939	0.857025
P35754	GLRX	104	0.963796	50.1669	rs137934951	72726	0.00220838	1.26347	0.145954	0.144978	0.586217
P35813	PPM1A	104	1.03623	42.705	rs11347467	-930494	0.00187631	-0.670718	0.112347	0.104227	0.519556
P35908	KRT2	369	0.989785	175.817	rs11170272	125052	0.00155668	0.545082	0.265789	0.27294	0.719097
P35914	HMGCL	147	1.11129	60.5029	rs2486668	492952	0.0180908	-0.327844	0.759398	0.739571	0.940841
P35998	PSMC2	113	1.0891	65.438	rs3800988	-871609	0.00197749	0.350416	0.139696	0.133025	0.558555
P36269	GGT5	182	1.03263	135.409	rs762276	-12183	0.00930822	0.363321	0.687075	0.672714	0.911455
P36405	ARL3	150	0.987645	63.6035	rs2244524	12809	0.00053863	-0.376838	0.0557088	0.048871	0.359522
P36406-3	TRIM23	49	0.935845	42.1644	var_chr5_64942874	21071	0.0937538	0.273782	0.990196	0.983065	0.998425
P36507	MAP2K2	375	1.02475	199.095	rs79297355	95414	0.00213785	0.478857	0.450893	0.438421	0.827186
P36542-2	ATP5C1	63	1.01068	42.2153	rs1244229	177467	0.00106553	-0.3782	0.051243	0.0536097	0.380367
P36543	ATP6V1E1	168	0.905385	112.467	rs464385	459423	0.0034866	0.308857	0.365942	0.353279	0.772284
P36578	RPL4	98	1.02155	52.8229	rs138547783	-217746	0.000425824	1.46068	0.0268617	0.0269496	0.257775
P36871	PGM1	45	1.00625	31.3485	rs2269238	58589	6.74599e-07	-0.637798	1.99998e-05	2.67011e-05	0.00101851
P36873	PPP1CC	84	0.985727	41.258	rs200061368	577711	0.00390229	1.00635	0.213531	0.209821	0.661119
P36955	SERPINF1	257	0.937144	182.349	rs2286877	-284078	0.0018335	-0.878017	0.272237	0.23962	0.694194
P36957	DLST	175	0.998561	75.4144	rs3742780	156413	0.000330864	0.382267	0.0381853	0.0358001	0.311611
P36959	GMPR	45	0.987973	33.9137	rs201022468	-587170	0.00302284	-0.451076	0.0957346	0.096089	0.503797
P36969-2	GPX4	631	1.01762	317.197	rs2024092	20094	1.48541e-05	0.513158	0.00654994	0.00714309	0.0964134
P37108	SRP14	186	1.09146	122.557	rs2412504	226674	0.00857798	0.400374	0.655844	0.65248	0.908989
P37198	NUP62	544	1.11929	363.035	rs1058882	-821702	0.00323813	0.315468	0.668874	0.615404	0.895887
P37235	HPCAL1	136	0.926118	108.45	rs149287449	-779502	0.0408122	1.01661	0.980583	0.977858	0.998425
P37802	TAGLN2	197	0.83893	112.392	rs2295612	721180	0.013175	-0.313375	0.776923	0.802758	0.958417
P37837	TALDO1	640	1.00024	224.688	rs11302	17084	0.000703721	-1.30164	0.201195	0.207317	0.661119
P37840-2	SNCA	37	0.851371	42.647	rs13115988	-590585	0.0759491	-0.206313	0.926606	0.935151	0.99229
P38117	ETFB	418	0.99367	214.345	rs61729811	-943547	0.000973923	1.03661	0.246341	0.239251	0.694194
P38159	RBMX	26	0.993922	23.2291	rs1058376	-369757	0.0717308	0.652287	0.855932	0.827875	0.962678
P38606	ATP6V1A	135	0.98508	57.0466	rs9866806	-86002	0.0401898	-0.232082	0.926606	0.943512	0.99532
P38646	HSPA9	83	0.967173	44.4591	rs112258494	-941466	0.0415222	0.482089	0.834711	0.842847	0.963672
P38919	EIF4A3	259	1.04431	134.801	rs377434840	972191	0.00181099	-1.31459	0.297059	0.282623	0.723023
P39019	RPS19	256	1.15708	116.989	rs7255164	904080	0.0144998	0.402449	0.841667	0.831535	0.962678
P39023	RPL3	119	0.974471	45.4411	rs117666549	-493624	0.00405523	1.46565	0.279006	0.265058	0.716165
P39060-2	COL18A1	368	0.935007	130.418	rs115806624	-812664	0.00260851	-1.26501	0.463303	0.457709	0.837172
P40121	CAPG	157	1.02394	68.2169	rs908302	-72523	1.87758e-09	0.638526	9.9999e-06	3.02935e-07	1.59465e-05
P40123	CAP2	75	1.15037	41.7273	rs2296197	371307	0.00664295	0.324173	0.263708	0.264434	0.716165
P40227	CCT6A	92	0.996515	37.0496	rs142912165	-96635	0.0761088	0.751685	0.971154	0.975247	0.998425
P40429	RPL13A	560	0.996451	234.911	rs16981277	-12797	0.000729079	-1.41213	0.201597	0.193086	0.646568
P40616-2	ARL1	126	1.01473	90.9252	rs10860719	-24110	0.00563024	-0.290994	0.342373	0.306253	0.73927
P40763-3	STAT3	274	1.03105	108.573	rs4796604	-649711	4.5443e-05	0.413124	0.00730033	0.00757725	0.0992205
P40925-3	MDH1	35	0.83446	18.5352	rs2421862	-413771	0.051562	-0.265181	0.716312	0.715061	0.925704
P40926	MDH2	154	1.01272	47.498	var_chr7_76071058	393688	0.00241937	1.26318	0.246341	0.225109	0.677128
P40939	HADHA	177	1.1685	69.0386	rs2289022	-117459	0.00682075	-0.31322	0.505	0.495466	0.848778
P41091	EIF2S3	27	1.14939	18.8738	rs113589837	309190	0.0793339	-0.470637	0.855932	0.824891	0.962678
P41208	CETN2	55	0.985696	34.5399	rs5925268	138746	0.00287554	0.273694	0.126884	0.127157	0.555648
P41222	PTGDS	485	1.03751	365.218	rs3125795	780580	0.00583601	-0.614524	0.748148	0.765269	0.946427
P41250	GARS	131	0.973568	77.7187	rs150294863	-304910	0.002671	1.26102	0.209979	0.209209	0.661119
P41567	EIF1	363	1.03175	112.43	rs78630052	995932	0.000450099	1.03568	0.0736152	0.0764903	0.453239
P41586-3	ADCYAP1R1	128	0.924039	83.3694	rs12701034	-260995	0.00264157	-0.308342	0.260309	0.223023	0.677043
P41594-2	GRM5	59	1.06825	32.5868	rs75735530	289054	0.0311232	-0.589111	0.677852	0.682926	0.912521
P41732	TSPAN7	20	0.987186	11.575	rs112264839	-238555	0.0849128	-0.441536	0.706294	0.73406	0.938342
P42025	ACTR1B	141	0.959034	97.0131	rs7601049	564103	0.00780239	-0.279996	0.548913	0.555118	0.875942
P42126	ECI1	604	1.04109	243.805	rs11541763	-782	2.06655e-11	-0.907409	9.9999e-06	1.31417e-08	9.34837e-07
P42167-2	TMPO	36	1.27742	22.1708	rs12827746	-59977	0.0227514	0.599597	0.51269	0.478904	0.843523
P42224	STAT1	56	1.12828	22.6763	rs13026888	364881	0.0242424	0.533132	0.608434	0.584726	0.889546
P42262	GRIA2	11	1.03067	9.23556	rs6830702	951491	0.0311778	-0.305041	0.29023	0.290755	0.728598
P42263	GRIA3	7	1.00005	6.30018	var_chrX_122251645	-66362	0.0163256	1.01451	0.104447	0.115231	0.534979
P42345	MTOR	269	1.00824	80.44	rs72638684	508978	0.00584299	-0.610771	0.505	0.535877	0.871076
P42658-2	DPP6	12	1.01063	11.2763	rs3750042	587971	0.0802767	-0.192295	0.573864	0.575411	0.887218
P42677	RPS27	158	0.947907	66.6181	rs41264253	955116	0.00761237	0.575441	0.551913	0.544634	0.871574
P42704	LRPPRC	122	0.992531	74.9482	rs6741066	-13668	0.0106702	0.301576	0.545946	0.550011	0.87378
P42765	ACAA2	88	1.15812	63.3576	rs4939898	50481	0.0042417	0.548818	0.21174	0.213808	0.666192
P42766	RPL35	59	1.1021	33.2348	rs4574	-447100	0.0186283	-0.244302	0.480952	0.479699	0.843523
P42785	PRCP	39	0.916133	25.3527	rs11826199	-36863	0.0194791	-0.668982	0.431624	0.446767	0.832115
P42858	HTT	224	0.955511	96.6521	rs140326137	-250033	0.0130446	-0.968441	0.863248	0.854542	0.969247
P43003-2	SLC1A3	87	1.07156	40.6608	rs80156976	-651843	0.00235097	-0.40439	0.105099	0.108915	0.52599
P43004	SLC1A2	70	0.728636	37.1198	rs262451	616015	0.0860371	-0.180702	0.980583	0.971918	0.998425
P43007	SLC1A4	47	1.00361	32.9922	rs12623286	-84089	6.32351e-05	0.578008	0.00237284	0.00262174	0.0445188
P43034	PAFAH1B1	247	0.967675	103.541	rs11867612	839657	0.00885695	0.260063	0.737226	0.762683	0.945921
P43121	MCAM	190	1.04786	116.296	rs10892307	-437151	0.0156733	0.297037	0.776923	0.795394	0.957675
P43155-2	CRAT	213	0.993956	89.4211	rs184457	66550	0.000495691	-0.388292	0.0646193	0.0649686	0.425367
P43243	MATR3	60	0.916167	36.8504	rs79586488	-935488	0.0175725	0.709171	0.483254	0.488027	0.848349
P43304	GPD2	14	1.01418	12.2733	rs11894134	175303	0.0086535	0.309687	0.104447	0.100177	0.51598
P43487	RANBP1	218	1.08024	92.1088	rs9606202	-134062	0.00252915	0.507095	0.265092	0.282002	0.723023
P43490	NAMPT	51	1.08829	35.9453	rs10229260	-284687	0.013002	1.25655	0.412245	0.41628	0.814609
P43686	PSMC4	406	1.00694	143.107	rs35541195	-280302	0.00348454	0.496651	0.570621	0.559314	0.878135
P43897	TSFM	149	0.983363	60.1847	rs3825079	26981	0.000220128	-0.418392	0.02109	0.0209941	0.221914
P45381	ASPA	233	0.95547	167.043	rs17822627	-32150	0.00342664	-0.389239	0.420833	0.398779	0.801848
P45880	VDAC2	32	0.989078	22.4829	rs41280432	-45404	0.0240475	-0.703147	0.353147	0.374181	0.786617
P45954	ACADSB	129	0.968873	59.1537	rs12243832	-60097	0.00676008	-0.390402	0.478673	0.464237	0.84087
P45974-2	USP5	295	0.996171	142.875	rs4012939	986011	0.00897851	0.272873	0.795276	0.817323	0.961242
P45985	MAP2K4	68	1.1544	31.8394	rs28730825	732404	0.0238471	1.00347	0.682432	0.664988	0.911455
P46060	RANGAP1	215	0.9716	70.2396	rs199515619	855664	0.0258823	0.873748	0.863248	0.865126	0.972026
P46108	CRK	289	1.14291	135.04	rs61748635	-861422	0.00222463	1.03393	0.326861	0.315717	0.743262
P46109	CRKL	164	0.982101	116.689	rs1807465	-226098	0.00265407	-0.608309	0.25	0.235322	0.689719
P46439	GSTM5	207	1.02807	104.901	rs35677255	-2787	2.18204e-10	-0.586352	9.9999e-06	5.82563e-08	3.65073e-06
P46459	NSF	68	1.00705	37.966	rs370516109	-346763	6.25276e-06	0.590873	0.000439996	0.000412653	0.00969735
P46736-2	BRCC3	43	0.99112	27.9327	rs200499770	-315466	0.0346665	-0.351289	0.673333	0.651354	0.908989
P46776	RPL27A	178	1.06902	75.8383	rs4424661	-554076	0.0162011	-1.10006	0.753731	0.778652	0.949558
P46777	RPL5	69	0.996931	33.5785	rs566576	-649755	0.113603	-0.586701	0.980583	0.993153	0.999705
P46778	RPL21	57	1.05738	41.0716	rs17084492	-568443	0.00297087	0.707533	0.117305	0.120023	0.538161
P46779	RPL28	559	1.04689	380.325	rs45535035	-181405	0.00186286	-0.432755	0.483254	0.471332	0.843042
P46781	RPS9	531	0.821303	484.012	rs35089861	-42568	0.00197401	0.805018	0.444934	0.471986	0.843042
P46821	MAP1B	73	0.999259	30.9918	rs143061545	353834	0.0179932	0.978913	0.51269	0.508623	0.857759
P46926	GNPDA1	232	1.09457	54.4049	rs28470552	-840022	0.0057731	1.41321	0.537234	0.500762	0.854738
P46939	UTRN	47	0.971896	26.0736	rs61754925	-386982	0.0113055	1.2893	0.336667	0.366454	0.78105
P46940	IQGAP1	240	1.10237	67.8018	rs2304796	-721194	0.0151036	0.281797	0.808	0.831499	0.962678
P46976-2	GYG1	73	0.975644	44.9456	rs150959662	991572	0.0194912	-1.12763	0.63125	0.643492	0.907122
P47755	CAPZA2	63	1.0369	44.5332	rs149142354	975359	0.00304273	-0.572113	0.139696	0.133994	0.559797
P47756	CAPZB	199	1.06358	110.952	rs2230705	-608070	0.00118838	-0.365395	0.120958	0.117747	0.534979
P47756-2	CAPZB	199	1.05977	135.021	rs116049134	-218319	0.00200817	-0.892516	0.215812	0.196528	0.651463
P47813	EIF1AX	27	1.00751	15.1516	rs56212339	-716241	0.00252229	2.18532	0.0485344	0.0486123	0.359522
P47897	QARS	221	0.977752	68.4202	rs7626076	155585	0.00784477	-0.339751	0.505	0.508215	0.857759
P47914	RPL29	208	0.828706	205.991	rs445676	225433	0.0274278	1.27787	0.935185	0.934959	0.99229
P47985	UQCRFS1	25	1.04174	20.1352	rs35808349	794003	0.00517009	-0.846464	0.105538	0.108453	0.525687
P48047	ATP5O	111	0.944693	115.363	rs8788	-391172	0.00654635	0.329146	0.429787	0.42662	0.82066
P48066	SLC6A11	147	1.04941	73.6839	rs144166965	991037	0.0023915	1.78581	0.223947	0.212896	0.665993
P48147	PREP	28	1.01191	21.0741	rs2253957	-79440	0.000659905	-0.56632	0.0149188	0.0146022	0.170057
P48163	ME1	50	0.997792	22.7166	rs4706990	-32733	0.027241	0.23845	0.537234	0.525941	0.866256
P48426	PIP4K2A	41	1.01233	23.9253	rs11013233	292418	0.00996435	0.47654	0.287749	0.309014	0.740059
P48444	ARCN1	230	1.08283	117.351	rs73587457	-795645	0.000453068	-0.884395	0.0695592	0.0684252	0.436103
P48506	GCLC	73	0.970467	62.5	rs17625497	402074	0.0197637	0.256982	0.668874	0.647818	0.908459
P48637	GSS	170	1.05983	67.8885	rs224331	478766	0.00157102	0.364264	0.111726	0.106823	0.523572
P48643	CCT5	46	0.897121	40.6812	rs11741923	6015	0.0257037	0.582092	0.531579	0.550458	0.87378
P48735	IDH2	256	1.09512	126.511	rs11073922	168927	0.011632	0.468514	0.808	0.809636	0.958597
P49006	MARCKSL1	155	1.06385	69.053	rs140698315	-675355	0.00153322	1.23052	0.128662	0.128982	0.557295
P49069	CAMLG	67	1.05682	41.8454	rs3733897	149401	0.00530567	-0.513446	0.220044	0.212803	0.665993
P49189	ALDH9A1	38	1.01367	29.8748	rs12408101	-320	1.34457e-11	-0.788314	9.9999e-06	7.09003e-10	6.22032e-08
P49207	RPL34	69	0.881281	36.8305	rs17550794	-630672	0.0236013	-0.491324	0.615854	0.619368	0.895887
P49257	LMAN1	74	1.03541	29.254	rs79863383	-780377	0.0830618	-0.722727	0.918182	0.942129	0.995058
P49327	FASN	485	1.05005	174.459	rs36000545	-962387	0.000588537	-0.341858	0.155385	0.161804	0.5996
P49354	FNTA	44	0.927335	45.3284	rs12545246	-760396	0.0188322	0.729764	0.441048	0.42138	0.818503
P49368	CCT3	231	1.04527	97.6978	rs114406081	304490	0.00275304	1.35355	0.322684	0.307062	0.73927
P49407	ARRB1	107	0.927496	81.1922	rs35903991	-648919	0.00483654	1.27948	0.29023	0.296636	0.731036
P49411	TUFM	139	1.08718	52.9399	rs151227	-308222	0.00955531	-0.391081	0.450893	0.455167	0.834909
P49418	AMPH	128	0.992889	72.8016	rs1860521	-339664	0.00107866	-1.22993	0.101101	0.0916981	0.490548
P49419-2	ALDH7A1	52	1.01053	30.6077	rs144272515	-161	1.12948e-07	-1.54441	9.9999e-06	5.57558e-06	0.000244582
P49441	INPP1	85	1.03351	41.0708	rs113995284	-647137	0.00806622	0.78916	0.323718	0.321047	0.746232
P49458	SRP9	150	1.05453	69.3744	rs11578981	-410020	0.0183332	-0.250004	0.808	0.748876	0.944945
P49588	AARS	176	1.01121	82.8256	rs148355156	-28400	0.00182375	1.43627	0.202811	0.207251	0.661119
P49589	CARS	184	1.04868	114.247	rs12796489	-19484	0.00347408	-1.24384	0.315625	0.323257	0.747638
P49593	PPM1F	294	0.999932	139.966	rs9610728	11328	0.000151602	-0.654091	0.0244315	0.0277413	0.262644
P49721	PSMB2	119	1.02667	92.7201	rs67749899	449333	0.010814	0.555819	0.490291	0.534771	0.871076
P49748	ACADVL	460	1.03797	205.687	rs2074220	-26	0.00105558	1.14613	0.303303	0.297651	0.731482
P49755	TMED10	136	1.06033	68.7352	rs4645856	103923	0.000805614	-0.581263	0.0625774	0.0634256	0.418608
P49758-10	RGS6	32	0.919047	30.1663	rs11628539	609021	0.0704404	-0.296521	0.878261	0.860384	0.970236
P49773	HINT1	40	0.994917	14.6212	rs115517788	798361	0.00691626	-0.734495	0.17354	0.162571	0.600505
P49789	FHIT	7	0.999995	6.62874	rs62243237	674361	0.0306302	-0.36953	0.164763	0.1549	0.592357
P49802-3	RGS7	44	1.00069	51.0195	rs7520707	-374209	0.055758	-0.198244	0.943925	0.925767	0.989645
P49815-5	TSC2	694	0.976915	343.169	var_chr16_1662734	-434733	0.000428835	1.60509	0.167496	0.163605	0.601478
P49821-2	NDUFV1	165	1.02616	81.3442	rs2066491	-214039	0.0025221	-1.18388	0.222958	0.209215	0.661119
P49840	GSK3A	173	0.848718	65.8854	rs3848568	-614585	0.0278633	-0.598403	0.87069	0.88701	0.977823
P49841	GSK3B	105	1.0211	83.5138	rs523476	-417603	0.0132113	0.26786	0.682432	0.671118	0.911455
P49902	NT5C2	162	0.886107	81.7071	rs11598673	224588	0.0191769	-0.447265	0.834711	0.81623	0.961242
P49915	GMPS	50	0.833747	30.4448	rs6809188	678316	0.0879224	0.777711	0.935185	0.934904	0.99229
P50135	HNMT	30	0.999639	22.0254	rs11558538	38058	0.00569005	-0.42907	0.148094	0.138276	0.573138
P50148	GNAQ	40	0.990203	21.6098	rs2275550	-725937	0.000860486	0.420184	0.0235376	0.0236969	0.241745
P50150	GNG4	123	1.02828	58.119	rs147383856	930571	0.0196488	-0.904526	0.687075	0.694457	0.916252
P50151	GNG10	92	0.967889	39.7093	rs146611081	450381	0.00133749	-1.33977	0.0871441	0.0851893	0.475039
P50213	IDH3A	161	1.02352	73.469	rs2304824	42286	1.75867e-10	0.666653	9.9999e-06	3.47039e-08	2.28352e-06
P50238	CRIP1	377	1.08753	146.939	rs139443923	-545858	0.000838107	0.996698	0.142053	0.145458	0.586217
P50395	GDI2	195	1.03921	107.071	rs79988786	-79463	0.00128629	-0.426937	0.119668	0.136082	0.566721
P50402	EMD	118	0.892038	81.3838	rs2070097	-431304	0.0190031	0.21883	0.716312	0.745819	0.944034
P50416	CPT1A	125	0.912422	73.2216	rs2229738	-49551	0.0136247	-0.409682	0.643312	0.647502	0.908459
P50440-2	GATM	99	1.184	49.3259	rs77233266	-257145	0.0198239	-0.906995	0.721429	0.674638	0.911455
P50502	ST13	119	1.06372	39.4141	rs61756762	4366	0.00690205	-1.23826	0.359431	0.352633	0.771681
P50570-3	DNM2	420	1.00088	262.978	rs34645543	788264	0.00309701	-1.35458	0.459091	0.503079	0.857025
P50583	NUDT2	220	1.00703	105.036	rs7852399	42283	0.000624474	0.490498	0.0972089	0.0901001	0.487837
P50897	PPT1	212	1.0235	117.94	rs61751008	-196608	0.00473909	0.649305	0.437229	0.44158	0.828395
P50914	RPL14	37	1.09321	19.0383	rs75633564	-42664	0.0726964	-0.808601	0.827869	0.8202	0.962078
P50990	CCT8	40	0.86463	18.8614	rs388707	268657	0.0443732	0.204748	0.721429	0.73959	0.940841
P50991	CCT4	78	0.926481	52.2164	rs41281521	-395995	0.00844082	0.808112	0.386973	0.376069	0.788242
P50995-2	ANXA11	120	1.01683	51.4818	rs1340383	130534	2.96531e-05	-0.451532	0.00269909	0.00311537	0.0515701
P51148	RAB5C	291	1.05913	106.992	rs7216034	-393391	0.00110935	-0.381204	0.150746	0.147058	0.588617
P51149	RAB7A	131	0.991524	51.9712	rs71333625	840302	0.00038534	-0.949948	0.0304492	0.0316078	0.286442
P51178	PLCD1	143	1.01516	69.8583	rs9842091	236256	4.00477e-06	-1.02277	0.000409996	0.000494883	0.0112287
P51452	DUSP3	176	0.983271	75.3905	var_chr17_41361908	-494449	0.0095953	0.688196	0.651613	0.633787	0.902178
P51513-5	NOVA1	2	0.999983	1.02791	rs78573010	-1797	0.129713	-0.37602	0.113995	0.117214	0.534979
P51553	IDH3G	132	1.00548	66.4209	rs139401482	113443	0.00126782	0.572128	0.104231	0.100595	0.516553
P51571	SSR4	132	1.0788	83.5783	rs200819237	10362	0.0168856	0.981976	0.765152	0.771775	0.948786
P51572	BCAP31	133	0.891028	84.2012	rs138064933	-31622	0.00790199	-0.968742	0.415638	0.428013	0.821013
P51608-2	MECP2	120	1.01904	63.9554	rs4243536	-572257	0.00110126	-0.826879	0.0792779	0.0784756	0.456923
P51648	ALDH3A2	136	0.959335	58.5774	var_chr17_19314847	-236603	0.0182	-0.75192	0.776923	0.774274	0.948786
P51649	ALDH5A1	133	1.0273	65.6216	rs35276216	-28021	5.4601e-11	-0.656138	9.9999e-06	1.12454e-08	8.22164e-07
P51659	HSD17B4	45	1.00604	22.7068	rs2636961	74832	4.6336e-06	0.474038	0.000119999	0.000172057	0.00503171
P51665	PSMD7	89	1.00135	49.9188	rs150563770	45466	0.0116403	0.701643	0.467593	0.490364	0.848349
P51674	GPM6A	27	0.830027	20.4229	rs10032098	218960	0.0553417	0.285219	0.627329	0.636733	0.902953
P51858	HDGF	254	1.03981	110.004	rs75246959	819544	0.00330489	1.06878	0.419087	0.406222	0.80773
P51888	PRELP	169	0.948578	109.169	rs1141109	-739502	0.0041363	0.379108	0.374074	0.339122	0.760686
P51970	NDUFA8	142	1.1209	48.2135	rs115002018	640685	0.0225044	1.15107	0.814516	0.817077	0.961242
P51991	HNRNPA3	52	1.01282	34.558	rs6433698	604242	0.0178942	0.250065	0.502488	0.476743	0.843523
P52209-2	PGD	150	0.966818	56.0462	rs116395144	31872	0.00545251	-0.841512	0.394531	0.3587	0.77417
P52272-2	HNRNPM	757	1.05545	284.655	rs11881630	-190197	0.000402073	1.8018	0.158059	0.155873	0.592986
P52306-5	RAP1GDS1	51	1.05942	14.6334	rs1045655	211135	0.0238753	0.893522	0.43913	0.441028	0.828395
P52565	ARHGDIA	474	1.12713	207.507	rs79808127	789477	0.00207429	0.511758	0.399209	0.380883	0.789358
P52566	ARHGDIB	71	1.06177	47.6929	rs2247568	159294	0.113771	-0.170225	0.990196	0.998289	0.999705
P52594-2	AGFG1	123	0.979758	46.2407	rs1801276	-674948	0.0632558	-0.968602	0.990196	0.984049	0.998425
P52758	HRSP12	67	1.00955	42.0242	rs34451943	-8435	1.80181e-05	-0.457905	0.000949991	0.00110561	0.0217162
P52788	SMS	12	1.0044	8.09234	rs145604187	-283258	0.0327207	0.91157	0.25187	0.237712	0.692332
P52888	THOP1	441	1.01363	240.336	rs3217053	790855	0.00538472	0.283869	0.841667	0.807709	0.958417
P52907	CAPZA1	65	0.95579	37.2989	rs2366125	-622735	0.0096667	0.371837	0.294461	0.30257	0.737445
P52943	CRIP2	379	1.08904	287.417	rs145663539	114277	0.00650383	1.12935	0.726619	0.692564	0.915994
P53004	BLVRA	128	1.0087	71.8746	rs1802846	32608	0.00438429	-0.4603	0.340067	0.346686	0.768079
P53007	SLC25A1	261	1.02955	118.646	rs73384823	-140012	0.00303375	0.828742	0.365942	0.369334	0.78142
P53041	PPP5C	287	0.921442	311.219	var_chr19_46996189	145937	0.0104764	-0.759429	0.90991	0.886969	0.977823
P53365-3	ARFIP2	364	1.14599	117.766	rs17237074	-329667	0.0013774	-0.790516	0.293605	0.26885	0.716165
P53396	ACLY	333	1.07119	103.191	rs8070680	-358746	0.018406	-0.238987	0.878261	0.909204	0.983702
P53597	SUCLG1	69	0.901175	36.9259	rs12471929	446150	0.0403356	0.412479	0.782946	0.798569	0.958417
P53618	COPB1	35	0.988485	30.9677	rs35909067	471024	0.000742825	1.55718	0.0234829	0.0229115	0.236483
P53621	COPA	234	1.12409	137.845	rs141803374	-169087	0.00596826	1.00759	0.594118	0.585191	0.889546
P53677	AP3M2	105	1.05586	61.6841	rs13281038	-618704	0.00175819	-0.514	0.0944808	0.100877	0.516553
P53680	AP2S1	264	1.15123	112.522	rs74378972	-835674	0.00529995	0.849513	0.58046	0.593204	0.890136
P53779-2	MAPK10	72	0.991086	38.5954	rs2230600	175713	0.00173259	0.438334	0.0889868	0.0908026	0.488737
P53990-2	IST1	151	1.13918	47.4898	rs372867545	-925369	0.0109639	-0.842933	0.60119	0.60569	0.893096
P53992	SEC24C	105	1.0288	44.5639	rs74666201	59479	0.0694005	-0.842324	0.926606	0.947721	0.99655
P53999	SUB1	59	0.968726	44.4403	rs79901850	-457567	0.065733	0.578455	0.971154	0.959181	0.998425
P54136	RARS	71	1.014	50.1484	rs891921	299500	0.00249083	0.618252	0.117169	0.111688	0.531141
P54289-2	CACNA2D1	38	0.831988	38.1524	rs61729612	964616	0.0346567	-0.282979	0.573864	0.590608	0.890136
P54577	YARS	108	1.11761	34.0769	rs41265867	8434	0.0414631	-0.632363	0.90991	0.91464	0.983871
P54578-2	USP14	63	0.979414	31.7591	rs2231185	749845	0.00751186	0.558574	0.297059	0.289128	0.726854
P54652	HSPA2	177	0.856385	60.1221	rs11850509	-505861	0.0272919	-0.537299	0.90991	0.891646	0.977823
P54687-4	BCAT1	32	1.06423	20.629	rs80215395	-551	0.00370714	-0.520007	0.0892226	0.101834	0.517036
P54709	ATP1B3	77	1.01112	41.9006	rs5853057	26108	1.46925e-07	0.849708	2.99997e-05	1.17302e-05	0.000490062
P54727	RAD23B	16	1.0159	12.7954	rs34651589	204767	0.00343017	-0.957673	0.0425084	0.042636	0.340424
P54750-4	PDE1A	64	1.03327	34.6892	rs3769796	-334262	0.0420439	-0.269224	0.789062	0.801471	0.958417
P54764	EPHA4	22	0.997976	13.1196	rs56263717	-71685	0.00276043	-0.507399	0.061138	0.0553663	0.388598
P54920	NAPA	322	0.842384	143.625	rs11564620	552574	0.0116126	0.46635	0.863248	0.875282	0.977404
P55010	EIF5	170	1.15772	72.16	rs17292804	405241	0.00471833	-0.587615	0.382576	0.380809	0.789358
P55011-3	SLC12A2	59	1.01722	45.4894	rs62375018	226193	0.0172363	0.643641	0.5	0.473945	0.843171
P55036	PSMD4	210	1.09448	63.9685	rs142977662	831727	0.00233165	-1.1759	0.286119	0.28451	0.725833
P55060-3	CSE1L	100	0.989331	41.9451	rs79925479	192805	0.00775516	-0.593599	0.333333	0.35002	0.770243
P55072	VCP	200	1.08199	76.307	rs11793196	-572426	0.00721036	0.350426	0.554945	0.543511	0.871574
P55084	HADHB	176	1.0099	85.81	rs17047211	-288841	0.0014051	0.409409	0.146165	0.144114	0.586217
P55263	ADK	103	0.917055	45.2633	rs112610475	438059	0.00397249	-1.11346	0.193117	0.180799	0.625313
P55265-5	ADAR	192	0.914764	92.7379	rs12408458	-413558	0.00390441	0.304229	0.392996	0.40007	0.802579
P55268	LAMB2	223	1.07141	79.3354	rs4858798	-443440	0.00231322	-0.371225	0.212632	0.210363	0.661119
P55290-4	CDH13	62	0.957171	41.7245	rs56165681	544881	0.00485775	-0.341004	0.214894	0.208029	0.661119
P55327-4	TPD52	22	1.06346	15.4136	rs78308259	-201127	0.032092	-0.740504	0.427966	0.428654	0.821119
P55735	SEC13	173	0.994959	95.8327	rs3868042	-632341	0.000782953	-1.15519	0.0858114	0.0861028	0.476098
P55795	HNRNPH2	42	0.969066	24.4313	rs3027598	-17725	0.0506604	0.442626	0.753731	0.766719	0.946427
P55809	OXCT1	72	1.01789	40.3784	rs6864243	-824787	0.0305099	-0.237361	0.789062	0.762214	0.945921
P55884	EIF3B	248	1.01655	114.614	rs7458315	163655	0.000422014	-0.512188	0.0612864	0.0588587	0.40554
P55957	BID	203	1.01769	92.0349	rs2895998	67841	0.00362716	0.510843	0.429787	0.419327	0.816282
P56181	NDUFV3	238	1.06333	179.956	rs141846205	13743	0.00321965	-1.72486	0.382576	0.398921	0.801848
P56192	MARS	182	1.04099	88.2796	var_chr12_57494700	-374529	0.00206752	-0.877149	0.170608	0.172024	0.611022
P56211	ARPP19	60	0.995228	35.3139	rs56260508	-441163	0.0461814	0.784786	0.848739	0.863609	0.971168
P56385	ATP5I	216	1.02039	85.4342	rs76028807	-119	0.0012262	-1.1034	0.149852	0.156666	0.593232
P56537	EIF6	178	1.1398	44.012	rs140401618	-286295	0.0460339	-0.841125	0.95283	0.960721	0.998425
P57088	TMEM33	77	1.17331	51.6034	rs148133956	-288371	0.0408117	0.738506	0.893805	0.876176	0.977823
P58546	MTPN	63	1.0052	48.0851	rs77841106	-579149	0.0564754	-0.344488	0.901786	0.891127	0.977823
P59768	GNG2	110	0.90445	119.988	rs11848681	-800958	0.0562655	-0.193921	1	0.993862	0.999705
P59998	ARPC4	182	1.25951	61.4954	rs35670	519370	0.00916054	-0.330983	0.664474	0.654052	0.908989
P60033	CD81	270	0.907644	166.262	rs34364959	35258	0.00547213	-0.481027	0.615854	0.61898	0.895887
P60174-1	TPI1	300	1.02449	121.878	rs34863790	-285375	0.00740863	1.21908	0.691781	0.715732	0.925704
P60201	PLP1	28	1.02136	18.83	rs41305431	466904	0.00258489	0.450717	0.0513211	0.050459	0.365863
P60228	EIF3E	28	1.05718	13.7208	rs4735053	-186787	0.089432	-0.174704	0.795276	0.804924	0.958417
P60520	GABARAPL2	121	1.01068	71.0745	rs2301865	-849845	0.00164792	0.391719	0.116359	0.113585	0.534979
P60660-2	MYL6	239	1.0492	118.712	rs144377156	-69092	0.00591004	-1.24755	0.523316	0.508724	0.857759
P60709	ACTB	293	1.02847	143.381	rs4724685	-115959	0.000371002	2.03557	0.0678763	0.0718941	0.443151
P60842	EIF4A1	492	0.9911	429.118	rs364569	-496846	0.00488494	0.282772	0.753731	0.751283	0.944945
P60866	RPS20	42	1.04877	20.5455	rs2291184	-910184	0.0170114	0.258808	0.415638	0.384602	0.795187
P60880	SNAP25	57	0.956256	40.502	rs6040055	433834	0.0828375	0.191502	0.971154	0.961109	0.998425
P60880-2	SNAP25	57	0.905013	35.8349	rs1545	186534	0.00923856	-0.424619	0.306991	0.302505	0.737445
P60891	PRPS1	24	1.12674	16.4893	var_chrX_106841056	-30682	0.0214778	1.041	0.309816	0.305868	0.73927
P60900	PSMA6	75	0.883859	37.1334	rs2233419	124120	0.0146964	-0.37117	0.465438	0.493539	0.848462
P60903	S100A10	212	1.10368	54.6471	rs2006940	811041	0.0112708	0.39208	0.706294	0.708482	0.923285
P60953	CDC42	220	1.10767	124.674	rs34228276	67647	0.00729205	0.844987	0.647436	0.618097	0.895887
P60953-1	CDC42	220	1.0016	122.423	rs3894725	-623113	0.00369402	0.39862	0.379699	0.388623	0.797254
P60981	DSTN	101	1.11059	80.333	rs147717936	-140491	0.0258416	0.880835	0.863248	0.85524	0.969419
P60983	GMFB	79	1.02172	49.6494	rs35448900	661663	0.00773683	0.309509	0.32899	0.305382	0.73927
P61006	RAB8A	318	1.04623	148.394	rs2305781	330474	0.00522109	-0.451743	0.664474	0.622373	0.895887
P61011	SRP54	76	1.09964	39.0811	rs12890607	882866	0.0113676	-0.25714	0.461187	0.438281	0.827186
P61018	RAB4B	407	0.981478	174.101	rs139138868	345040	0.00371201	0.683264	0.554945	0.530693	0.868555
P61019	RAB2A	29	1.04171	21.253	rs149841721	775506	0.00113871	1.33122	0.0272973	0.0280261	0.26439
P61020	RAB5B	228	0.975686	113.449	rs4758993	-999453	0.00183235	0.366876	0.237089	0.239807	0.694194
P61026	RAB10	136	1.03275	69.5602	rs10187359	280522	4.26631e-05	1.25491	0.00393962	0.00468293	0.0700311
P61077	UBE2D3	53	0.876673	24.8801	rs11097773	-564541	0.198016	0.168131	1	0.995834	0.999705
P61081	UBE2M	192	1.17792	70.2086	var_chr19_58437647	-632681	0.0081687	0.840905	0.643312	0.617431	0.895887
P61086	UBE2K	121	1.06599	60.1449	rs2687958	-239941	0.00538246	0.305181	0.372694	0.356303	0.77417
P61088	UBE2N	60	1.0074	31.7881	rs2230757	809216	0.00932128	0.259619	0.386973	0.357475	0.77417
P61106	RAB14	119	0.926551	55.4732	rs10985164	-82210	0.0632062	0.737893	0.990196	0.982822	0.998425
P61158	ACTR3	71	1.18466	42.3253	rs34493552	61881	0.0107107	-0.620655	0.40239	0.40504	0.80773
P61160	ACTR2	41	0.945813	34.9746	rs759458	-209523	0.0651661	-0.195551	0.841667	0.880909	0.977823
P61160-2	ACTR2	41	1.09048	23.6044	rs4671636	-254270	0.0209043	-0.235512	0.454955	0.440135	0.828395
P61163	ACTR1A	148	0.967723	74.3148	rs34440112	785734	0.00928346	-1.18864	0.459091	0.440675	0.828395
P61201	COPS2	59	0.974783	46.7526	rs149001184	-15986	0.0525197	-0.593951	0.901786	0.89032	0.977823
P61204	ARF3	284	1.1048	142.633	rs2047101	146308	0.00315254	0.335646	0.340067	0.319685	0.745949
P61224	RAP1B	78	1.04677	42.1332	var_chr12_68690765	-313855	0.00409316	1.12073	0.181004	0.183735	0.630496
P61225	RAP2B	13	0.934893	9.82669	rs13077912	-821581	0.0883295	-0.234348	0.587209	0.616882	0.895887
P61247	RPS3A	45	0.993021	26.1243	rs1129998	-301463	0.00212982	-0.4306	0.0785381	0.0751018	0.449177
P61254	RPL26	366	0.999999	258.641	rs72841791	67789	0.000628538	0.703701	0.118267	0.127284	0.555648
P61266-2	STX1B	214	0.897801	115.741	rs3751847	-485278	0.00184876	-0.319436	0.243373	0.214831	0.666787
P61313	RPL15	14	1.02133	15.196	rs11921580	-593119	0.0396497	-0.218448	0.405622	0.386465	0.79529
P61326	MAGOH	135	1.00313	76.58	rs3087476	-849322	0.000125522	-1.22552	0.01431	0.0152857	0.175558
P61328	FGF12	62	1.11829	30.1096	rs4571187	-432280	0.0125108	-0.250933	0.465438	0.413982	0.812528
P61353	RPL27	177	1.06429	68.2343	rs35364057	-974389	0.0298016	-0.774494	0.901786	0.922677	0.987591
P61421	ATP6V0D1	260	1.06345	86.1476	rs34229857	-80224	0.00755365	0.804961	0.534392	0.52105	0.864148
P61457	PCBD1	191	1.03999	150.558	rs10999181	-684006	0.00877131	0.834394	0.748148	0.714861	0.925704
P61513	RPL37A	42	1.06594	31.8116	var_chr2_217024782	-338131	0.0610176	-1.92076	0.848739	0.851562	0.967442
P61586	RHOA	256	0.995605	83.7508	rs762707	839421	0.00115926	0.874804	0.117442	0.123581	0.550364
P61601	NCALD	54	0.882585	57.4285	rs7003460	172726	0.0385211	0.341422	0.726619	0.752953	0.945502
P61604	HSPE1	53	1.0255	26.2267	rs200402640	-823324	0.0018176	1.29921	0.0602985	0.062875	0.418244
P61619	SEC61A1	82	0.860472	69.6075	rs9856643	-664341	0.00952067	-0.291269	0.343537	0.368049	0.78105
P61758	VBP1	39	0.868045	37.9777	rs113429319	-885888	0.0559813	0.607157	0.827869	0.827134	0.962678
P61764	STXBP1	149	0.853907	70.7498	rs148998165	82732	0.0046414	1.28421	0.321656	0.334094	0.754507
P61764-2	STXBP1	149	1.00434	71.5687	rs74997967	300175	0.00178428	1.58232	0.164763	0.165427	0.604348
P61769	B2M	120	0.975894	49.9345	rs17514635	-215105	0.0160358	1.1136	0.682432	0.687415	0.912887
P61925	PKIA	7	0.999976	6.80274	rs41308479	223845	0.221289	0.44621	0.827869	0.791661	0.956428
P61956	SUMO2	488	1.04701	169.749	rs12600564	-930567	0.00374024	0.420329	0.660131	0.659197	0.910454
P61960	UFM1	65	1.05816	36.4995	rs9548503	496936	0.00209635	0.593778	0.0871441	0.0950098	0.500132
P61966	AP1S1	406	1.1159	78.7431	rs2240389	459154	0.00533458	-0.317673	0.63522	0.610058	0.893827
P61970	NUTF2	246	1.00545	67.2703	rs17851876	98787	0.00543102	0.694183	0.399209	0.406654	0.80773
P61978-3	HNRNPK	58	0.974757	29.1876	rs146724128	-302887	0.0597026	1.10529	0.878261	0.880291	0.977823
P61981	YWHAG	180	0.989733	88.3611	rs6950870	961686	0.0044713	-0.382419	0.336667	0.326737	0.750412
P62072	TIMM10	148	1.02986	64.335	rs140197428	-889068	0.00420107	1.30459	0.283708	0.296443	0.731036
P62081	RPS7	72	1.01377	38.1643	rs34347618	62367	0.000408248	0.931861	0.0245682	0.0248221	0.24841
P62136	PPP1CA	195	1.02418	76.7504	rs11227495	-925412	0.0398921	0.283433	0.990196	0.98012	0.998425
P62140	PPP1CB	139	1.16971	87.4433	rs17007646	442287	0.00870372	0.362354	0.531579	0.510821	0.859689
P62158	CALM1	99	0.912913	73.2544	rs45517940	-406690	0.0653753	0.954316	1	0.988558	0.999276
P62166	NCS1	177	0.977452	126.975	rs12115844	-213989	0.0140573	-0.519123	0.770992	0.776169	0.949519
P62191	PSMC1	82	1.00708	46.4085	rs2295528	919394	0.00419003	-0.282436	0.197266	0.191146	0.644995
P62195-2	PSMC5	160	0.97967	70.6388	rs2075552	596240	0.00301685	0.625898	0.248768	0.263276	0.716165
P62241	RPS8	134	1.05448	69.372	rs2906465	-917188	0.00197715	-0.443953	0.114903	0.127433	0.555648
P62249	RPS16	401	1.02406	152.025	rs2303040	-787981	4.17299e-05	-0.388268	0.00939885	0.0101421	0.127723
P62258	YWHAE	285	1.07872	122.941	rs9903800	536795	0.00436593	0.355872	0.587209	0.542739	0.871574
P62263	RPS14	224	1.05105	130.266	rs147489392	-422907	0.00108736	-1.37271	0.123775	0.13003	0.557295
P62266	RPS23	25	0.900783	21.5561	rs3734114	-220008	0.0294083	-0.308199	0.476415	0.476322	0.843523
P62269	RPS18	80	0.989315	38.9921	rs2274200	385908	0.00130738	0.360796	0.0701876	0.0708791	0.44092
P62277	RPS13	142	1.04117	72.7843	rs113873225	328828	0.0179106	0.924329	0.814516	0.793831	0.957106
P62280	RPS11	560	1.00548	281.656	rs2445837	921649	0.00169453	0.418498	0.40239	0.406283	0.80773
P62304	SNRPE	164	0.989046	78.0531	rs141581226	399709	0.00036127	-1.57776	0.0486747	0.0456526	0.34857
P62306	SNRPF	124	1.08884	48.3187	rs2302901	408307	0.00437436	1.0355	0.348276	0.324486	0.748459
P62308	SNRPG	124	0.986096	63.7821	rs4984	379499	0.053576	0.274826	0.980583	0.984316	0.998425
P62314	SNRPD1	18	1.07155	10.8098	rs17720074	-91512	0.388922	-0.111256	1	0.996692	0.999705
P62316	SNRPD2	318	1.00212	158.052	rs4802306	612543	0.00433245	-0.435948	0.573864	0.578572	0.889544
P62318-2	SNRPD3	188	0.901973	110.352	rs61742274	349670	0.0127945	1.04071	0.789062	0.772839	0.948786
P62328	TMSB4X	23	0.964613	22.3527	rs1731469	-183567	0.131773	-0.15527	0.943925	0.937394	0.99229
P62330	ARF6	119	1.05581	53.8288	rs12717411	846334	0.000534462	-0.846509	0.0323407	0.039111	0.328882
P62333	PSMC6	75	1.14197	46.7604	rs71720974	43493	0.0100399	1.51245	0.415638	0.386206	0.79529
P62424	RPL7A	292	1.0676	74.3862	rs62576550	511595	0.0152071	0.879226	0.885965	0.891749	0.977823
P62495-2	ETF1	83	1.10423	51.7847	rs2228647	-734549	0.0137896	-0.847365	0.543011	0.493151	0.848349
P62701	RPS4X	30	1.05641	27.2801	rs11415	-80430	0.0295119	0.46942	0.554945	0.527581	0.867183
P62714	PPP2CB	58	1.07589	29.8772	rs3189926	-750543	0.0202423	-0.354007	0.528796	0.503787	0.857122
P62745	RHOB	80	1.0224	55.8755	rs1801699	587163	0.017163	-0.981703	0.627329	0.608258	0.893827
P62750	RPL23A	151	0.966186	54.4791	rs199502809	15304	0.0229294	-0.875424	0.893805	0.885442	0.977823
P62753	RPS6	82	0.937627	33.1937	rs10511670	-321510	0.00637511	0.504813	0.381132	0.388498	0.797254
P62760	VSNL1	43	0.945486	21.6264	rs145593758	392541	0.00314256	-0.901854	0.0710267	0.0740325	0.445889
P62820	RAB1A	41	1.0327	30.2231	rs268875	138646	0.0190397	0.47655	0.412245	0.448794	0.832115
P62826	RAN	69	0.904155	56.1569	rs66665803	913405	0.00774635	-0.426896	0.362007	0.345822	0.768079
P62829	RPL23	185	1.09523	113.473	rs3216929	-916234	0.00628652	-0.317622	0.554945	0.552208	0.87378
P62834	RAP1A	126	1.0273	63.2216	rs11102221	-300025	0.0108625	-0.305453	0.526042	0.513376	0.859689
P62841	RPS15	725	1.00638	339.641	rs2277752	117192	3.3141e-05	-0.631116	0.0194455	0.0185662	0.201096
P62847-2	RPS24	41	0.956737	22.5833	rs1866435	-216586	0.0359071	0.448182	0.60479	0.588173	0.890136
P62851	RPS25	199	0.930554	102.085	rs112570570	-988877	0.00107861	-1.2682	0.142655	0.148898	0.58901
P62854	RPS26	233	0.983671	91.1615	rs74867235	-342970	0.00973728	-0.566965	0.711268	0.714715	0.925704
P62857	RPS28	755	1.18276	144.556	rs899211	-175046	0.00309331	0.747602	0.701389	0.715571	0.925704
P62873	GNB1	491	1.05718	239.284	rs12736998	611397	0.000684556	0.378127	0.150746	0.147378	0.588617
P62879	GNB2	486	1.0745	103.564	rs148532612	616164	0.00477946	-1.45896	0.682432	0.683917	0.912521
P62888	RPL30	67	0.875724	64.5516	rs79679520	-768686	0.0258065	0.938723	0.721429	0.741802	0.942346
P62899	RPL31	68	1.21762	32.4353	rs4851286	-702549	0.030226	-0.232713	0.748148	0.737548	0.940841
P62906	RPL10A	168	1.02067	65.9624	rs743923	543935	0.00265345	-0.33501	0.295322	0.281896	0.723023
P62913	RPL11	149	0.915955	73.055	rs6700245	399145	0.025123	0.275269	0.935185	0.913004	0.983702
P62917	RPL8	243	1.04438	84.8864	var_chr8_145095684	-922289	0.000579127	-0.99028	0.0645367	0.0661796	0.431911
P62937	PPIA	174	1.04101	76.6242	rs149380534	-39790	0.00125002	-1.35764	0.133245	0.141822	0.585071
P62942	FKBP1A	136	0.955138	76.8741	rs150446609	-391011	0.00619919	-1.05713	0.497537	0.485682	0.848252
P62979	RPS27A	134	0.9968	66.981	rs55714450	-897028	0.000476441	0.366808	0.0468677	0.0481238	0.357932
P62993	GRB2	474	1.04515	169.444	rs147842313	379022	0.000440353	-1.41548	0.110867	0.11543	0.534979
P62995-3	TRA2B	102	0.920234	67.3213	rs2304456	789127	0.00900266	-0.435916	0.534392	0.535964	0.871076
P63000	RAC1	222	0.966056	122.422	rs61732169	-224782	0.000472375	-2.47536	0.0756554	0.0727632	0.445378
P63010	AP2B1	157	1.09788	73.5767	rs75812929	-136732	0.00276163	0.675293	0.279778	0.269433	0.716165
P63092	GNAS	102	1.07077	53.6407	rs141349429	-124366	0.0056538	-0.90693	0.332237	0.333515	0.754507
P63096	GNAI1	21	1.07322	22.7609	rs1949971	611070	0.0994067	-0.551989	0.814516	0.827467	0.962678
P63104	YWHAZ	57	1.00976	53.3424	rs142985461	-243718	0.016359	0.350598	0.497537	0.506161	0.857743
P63151	PPP2R2A	88	1.06155	32.6171	rs62502024	-821437	0.0117273	0.424045	0.545946	0.538398	0.871076
P63167	DYNLL1	209	1.04625	87.7014	rs2280168	101304	0.035044	-0.380432	0.980583	0.974475	0.998425
P63208	SKP1	57	1.01382	48.6691	rs182000264	-80297	0.00229874	-1.05155	0.0875976	0.0863	0.476188
P63215	GNG3	233	0.944929	122.528	rs2276299	291300	0.0141214	-0.310227	0.848739	0.842697	0.963672
P63218	GNG5	91	1.15272	42.6647	rs11576939	769763	0.126024	-0.165089	0.990196	0.997801	0.999705
P63241	EIF5A	489	0.900785	215.662	rs146769928	545125	0.00434144	1.1722	0.682432	0.726477	0.933181
P63244	GNB2L1	114	1.06423	58.3241	rs2242215	-627062	0.00676018	0.555708	0.422594	0.408298	0.80773
P63261	ACTG1	434	0.97894	121.807	rs3744150	-324490	0.00133331	-0.521813	0.362007	0.322478	0.74715
P63313	TMSB10	119	1.01705	58.3149	rs11126970	-280987	0.000128688	-0.689656	0.0103942	0.0105975	0.132193
P67775	PPP2CA	57	0.889435	71.2298	rs177252	781965	0.0351325	-0.241174	0.782946	0.796247	0.957825
P67936	TPM4	327	1.12574	113.838	rs1044008	-905831	0.00463788	0.714611	0.619632	0.589424	0.890136
P68032	ACTC1	98	1.01163	51.0372	rs7164169	173308	0.00196203	0.355602	0.114124	0.118126	0.534979
P68036	UBE2L3	256	0.989677	101.487	rs1129172	995497	0.00194277	0.330193	0.258312	0.254284	0.715455
P68104	EEF1A1	56	1.1401	44.2693	rs17810318	-328909	0.110738	-0.695635	0.980583	0.990916	0.999705
P68363	TUBA1B	232	0.992471	73.6117	rs61402274	649118	0.00664647	0.472855	0.567416	0.561119	0.87961
P68366	TUBA4A	273	1.02225	107.742	rs1109866	-59614	2.62648e-05	-0.623682	0.00416237	0.00464819	0.0699088
P68371	TUBB4B	481	0.914558	284.545	var_chr9_140637827	502161	0.0245199	0.705784	1	0.999282	0.99978
P68402	PAFAH1B2	176	1.01972	99.3968	rs494553	246869	0.00459525	0.638804	0.42616	0.43647	0.826927
P68871	HBB	466	0.963339	165.447	rs1462983	879211	0.00372735	0.308411	0.673333	0.657045	0.910315
P69905	HBA2	438	0.941931	470.08	rs139339550	-119431	0.00520529	-1.28487	0.677852	0.668073	0.911455
P78318	IGBP1	50	0.951285	40.2315	rs1626469	149179	0.0455375	-0.290844	0.782946	0.786404	0.95346
P78324	SIRPA	172	0.976445	114.838	rs73604175	-336776	0.000595955	-0.518512	0.0747041	0.0749985	0.449177
P78352-3	DLG4	460	1.00397	265.154	rs112980285	923711	0.00239177	1.06896	0.469767	0.454739	0.834909
P78357	CNTNAP1	215	0.92307	111.436	rs2271539	316317	0.0011509	-0.352041	0.151424	0.13306	0.558555
P78362	SRPK2	46	1.00789	34.3583	rs10215543	211148	0.000412326	-0.369977	0.0147123	0.0155388	0.177048
P78371	CCT2	119	1.07011	56.9471	rs143394404	953559	0.0218855	1.11043	0.814516	0.823801	0.962678
P78417	GSTO1	117	1.01866	65.4948	rs113200905	27714	4.45831e-16	-1.86454	9.9999e-06	1.15214e-13	2.16602e-11
P78527	PRKDC	27	1.02434	17.1968	rs4278157	-133439	0.0195316	0.453882	0.334437	0.32713	0.750659
P80404	ABAT	49	0.978269	43.0985	rs9937726	98159	0.0036434	-0.694756	0.126884	0.118358	0.534979
P80723	BASP1	30	0.946154	22.133	rs3860136	-512864	0.0422678	-0.245863	0.63125	0.646902	0.908459
P82909	MRPS36	45	1.02094	25.2456	rs10471774	102743	0.0492484	-0.206667	0.776923	0.780757	0.950804
P84074	HPCA	112	1.01578	63.5506	rs1765223	-94712	4.90712e-06	-0.480128	0.000369996	0.0004003	0.00961065
P84085	ARF5	57	0.976097	30.8484	rs138738090	808781	0.016254	-0.871539	0.5	0.473873	0.843171
P84090	ERH	91	1.04696	62.6952	rs36039812	-517713	0.036945	-0.372667	0.878261	0.894078	0.978847
P84095	RHOG	212	1.37227	141.266	rs7931660	-461880	0.0150515	0.462641	0.901786	0.876602	0.977823
P84103-2	SRSF3	170	0.973224	99.3671	rs262936	576074	0.000541897	-0.390461	0.0804781	0.0768027	0.453239
P84157-2	MXRA7	329	1.07116	128.157	rs3826287	-231054	0.000612319	0.34848	0.117442	0.120608	0.539864
P98160	HSPG2	222	1.0596	130.179	rs60189068	72852	0.00347594	0.504841	0.388462	0.364671	0.77907
Q00013-3	MPP1	84	0.952706	48.5321	rs4898479	-454024	0.00723295	-0.293657	0.31962	0.301812	0.737445
Q00059	TFAM	34	1.0039	19.6629	rs41283688	9403	0.00477274	-0.50065	0.138927	0.127401	0.555648
Q00169	PITPNA	284	0.948073	161.776	rs56343681	-761910	0.00248921	-1.15323	0.415638	0.40836	0.80773
Q00325-2	SLC25A3	36	0.857356	25.7076	rs34873465	73905	0.0114648	0.387826	0.294461	0.325318	0.748459
Q00535	CDK5	213	1.00498	134.27	rs2069459	-4028	0.00216657	0.308433	0.282123	0.2717	0.716547
Q00577	PURA	127	0.83004	70.4133	rs3822739	138380	0.0347139	0.265422	0.901786	0.907477	0.983702
Q00610-2	CLTC	40	1.0102	31.3589	rs116805392	-578107	0.0382634	0.591228	0.63522	0.666547	0.911455
Q00688	FKBP3	42	1.13892	25.5918	rs45586531	-628605	0.0445207	-0.649721	0.673333	0.677643	0.911455
Q00765	REEP5	107	1.06094	53.9481	rs9326869	90833	0.00689815	0.308865	0.312693	0.316857	0.744844
Q00796	SORD	101	1.04834	42.6432	rs3784584	137729	0.00100077	0.50079	0.0694635	0.0683297	0.436103
Q00839	HNRNPU	66	0.857144	87.9598	rs147232928	-5799	0.0388247	-1.06544	0.893805	0.901152	0.981624
Q01064-2	PDE1B	117	1.03205	60.817	rs12306947	-86777	0.000722333	0.60634	0.0533827	0.054781	0.386551
Q01082	SPTBN1	124	1.05249	56.5691	rs2542571	-641440	0.00233192	0.296215	0.183303	0.178701	0.623495
Q01105-2	SET	193	1.04671	86.6664	rs3087721	928974	0.00247202	-0.9521	0.303303	0.29909	0.733142
Q01433-2	AMPD2	212	1.07026	98.2794	rs28362581	5152	0.00143636	-0.699203	0.196881	0.194828	0.649098
Q01469	FABP5	38	1.16646	24.8001	rs2635482	534916	0.0446976	-0.229514	0.716312	0.677521	0.911455
Q01484	ANK2	78	1.05659	33.5439	rs734348	719136	0.00540472	-0.310006	0.263021	0.271282	0.716165
Q01484-2	ANK2	78	0.90632	61.7316	rs29357	470425	0.00967723	0.39555	0.355634	0.361967	0.776602
Q01518	CAP1	211	1.14278	100.005	rs138965969	968379	0.00231801	-1.28809	0.261658	0.263802	0.716165
Q01650	SLC7A5	274	0.913668	186.193	rs1054521	-466375	0.00822584	-0.428123	0.770992	0.742387	0.942577
Q01658	DR1	88	1.00344	45.1546	rs151322895	329024	0.00645881	-1.24628	0.282913	0.269049	0.716165
Q01813	PFKP	84	1.01581	27.0586	rs10903967	39689	4.8676e-05	-0.412776	0.0019896	0.00264581	0.0446396
Q01814-8	ATP2B2	161	1.00576	80.8165	rs139684563	-415171	0.0098502	-1.29912	0.643312	0.636416	0.902953
Q01844-2	EWSR1	133	1.05688	73.9504	rs112670477	559585	0.00553358	0.691048	0.379699	0.377785	0.788515
Q01968	OCRL	30	1.06793	24.7618	rs182568403	27573	0.0117143	-0.809998	0.265092	0.267934	0.716165
Q01995	TAGLN	180	0.962598	114.146	rs17519093	-440133	0.000561335	-0.714583	0.0804781	0.076187	0.452651
Q02153	GUCY1B3	48	0.988709	38.2658	rs2292538	194688	0.00943203	-0.310954	0.273713	0.276533	0.719916
Q02156	PRKCE	39	1.08836	20.8939	rs4953294	333173	0.0459458	0.222677	0.748148	0.735967	0.939411
Q02246	CNTN2	226	1.03622	104.151	rs112374673	536630	0.000901273	-0.814106	0.125155	0.127512	0.555648
Q02252	ALDH6A1	210	1.0279	91.834	rs3784039	-61462	6.27281e-06	-0.628321	0.000839992	0.00102447	0.0204273
Q02338	BDH1	92	1.00539	51.9475	rs3828369	-50502	5.13665e-05	-0.570293	0.00365069	0.00375166	0.0594842
Q02750	MAP2K1	110	1.00042	57.0974	rs28723485	-54990	7.28028e-05	0.655436	0.0062442	0.00516719	0.0747976
Q02790	FKBP4	137	0.960374	84.8428	rs10848582	-934858	0.0335733	0.208883	0.961905	0.946651	0.99655
Q02818	NUCB1	546	0.996681	229.476	rs141552216	-453307	0.000273117	-0.828621	0.107447	0.104968	0.521944
Q02878	RPL6	128	1.08519	38.9858	rs199711277	-225796	0.0133096	-1.2615	0.520619	0.523399	0.865318
Q02952	AKAP12	114	1.04715	92.0801	rs36044575	973654	0.00609137	1.05749	0.412245	0.399096	0.801848
Q02978	SLC25A11	363	1.16167	226.281	rs79940062	-45637	0.0194472	0.842934	0.980583	0.983162	0.998425
Q03135	CAV1	46	1.04465	33.9673	rs35697540	320	0.0140129	-1.02475	0.348276	0.372215	0.785621
Q03252	LMNB2	404	0.99238	241.122	rs77281807	551994	0.000520295	-1.34429	0.128499	0.129619	0.557295
Q04446	GBE1	10	1.00004	7.45414	rs3772888	-18583	0.0388699	-0.503531	0.281337	0.282425	0.723023
Q04637-5	EIF4G1	175	1.02159	83.0711	rs7644377	263032	6.32878e-05	0.516831	0.00732734	0.00803634	0.104195
Q04760	GLO1	111	1.01919	56.626	rs4746	-20290	4.53435e-05	-0.416016	0.00320594	0.00393375	0.0616288
Q04828	AKR1C1	158	1.03674	72.3038	rs148281619	110903	0.0087183	-0.377126	0.483254	0.484855	0.848109
Q04837	SSBP1	285	1.07707	334.136	rs12703440	422950	0.0171467	0.298003	0.990196	0.969746	0.998425
Q04917	YWHAH	215	0.997729	95.2599	rs56280136	-329971	0.000637785	-1.41757	0.0666227	0.0698801	0.439845
Q05193	DNM1	213	0.89503	109.563	rs56016009	-272587	0.0089228	0.464465	0.647436	0.65988	0.910454
Q05193-2	DNM1	213	0.843503	231.837	rs538066	-470702	0.00787742	-1.01921	0.590643	0.647864	0.908459
Q05329	GAD2	108	1.00596	35.8801	rs41279940	820820	0.0134023	0.670758	0.51269	0.475173	0.843171
Q05397-7	PTK2	117	0.982022	50.5357	rs77186917	432584	0.00847899	0.828516	0.367273	0.396946	0.80153
Q05469	LIPE	189	1.24314	79.5405	rs78816499	-335523	0.0103313	0.536781	0.696552	0.626017	0.898406
Q05586-4	GRIN1	485	1.06868	196.349	rs41290001	908482	0.000168306	1.85154	0.0449088	0.0476957	0.357872
Q05639	EEF1A2	413	1.07896	192.018	rs755017	291116	0.00789131	0.540617	0.827869	0.832883	0.962678
Q05682	CALD1	107	1.08905	54.9115	rs73158933	670897	0.00164293	0.397924	0.108954	0.105826	0.521944
Q05707-2	COL14A1	79	1.0961	53.7129	rs2305129	-502143	0.00735985	-0.476705	0.354386	0.322229	0.74715
Q06124-2	PTPN11	128	0.888287	68.5465	var_chr12_112306529	-549627	0.0253245	-0.949273	0.737226	0.763488	0.945921
Q06323	PSME1	346	1.03287	168.167	rs28730771	-745758	0.000616794	0.547337	0.136856	0.129018	0.557295
Q06830	PRDX1	148	1.03586	64.2671	rs7551698	-484000	0.000783505	0.346985	0.0634821	0.0592765	0.406372
Q07002	CDK18	176	0.939451	79.5977	rs4951151	-503422	0.00579749	0.345457	0.528796	0.482249	0.845194
Q07020-2	RPL18	502	0.830509	360.762	rs144521999	970454	0.00253644	0.494614	0.554945	0.547516	0.872314
Q07021	C1QBP	324	0.965903	149.252	rs3764897	-629275	0.00245932	-0.449814	0.368613	0.35866	0.77417
Q07065	CKAP4	49	1.03467	36.3436	rs138167410	-64473	0.00954573	-0.790816	0.284507	0.306949	0.73927
Q07666-2	KHDRBS1	149	0.929681	63.8614	rs145204978	-358318	0.0105389	1.16101	0.643312	0.605599	0.893096
Q07812-5	BAX	557	1.01993	151.771	rs33993078	-94401	0.00473728	-0.68518	0.801587	0.782824	0.950804
Q07866-8	KLC1	143	0.995204	103.614	rs9324066	366616	0.00855371	0.25741	0.545946	0.546138	0.872314
Q07954	LRP1	245	1.01763	109.839	rs2277339	-376208	0.0157685	-0.396757	0.841667	0.859625	0.970236
Q07955	SRSF1	128	1.06279	55.4094	rs11079339	185734	0.000644322	0.535701	0.0543011	0.0536156	0.380367
Q07960	ARHGAP1	181	1.10236	52.9654	rs76712654	-331134	0.00428518	-1.17518	0.400794	0.368862	0.78105
Q08170	SRSF4	73	1.01068	44.699	rs35039225	-980612	0.00686743	0.626018	0.31761	0.288271	0.726854
Q08174-2	PCDH1	241	0.993887	90.2746	rs61737137	76782	0.0015374	-0.871149	0.158059	0.165095	0.604348
Q08209	PPP3CA	28	0.976064	20.5276	rs3733197	569851	0.00555501	0.309149	0.120669	0.119017	0.534979
Q08211	DHX9	93	1.16777	32.0142	rs144411060	286898	0.024798	1.15708	0.759398	0.727454	0.93398
Q08257	CRYZ	67	1.02143	36.3089	rs1051122	-8641	2.54609e-18	0.926318	9.9999e-06	2.66057e-16	8.75328e-14
Q08380	LGALS3BP	276	0.909848	222.583	var_chr17_76799999	-176193	0.00380671	-1.05112	0.502488	0.522632	0.865318
Q08462-2	ADCY2	71	0.874224	30.1164	rs13181449	-791535	0.0241474	-0.32313	0.577143	0.593369	0.890136
Q08495	DMTN	211	1.05068	89.3521	rs2070687	114881	0.000683632	0.379501	0.10202	0.0936152	0.495765
Q08722	CD47	100	1.04011	40.9498	rs75657243	664694	0.00352523	0.536465	0.197266	0.197174	0.652782
Q08752	PPID	27	1.00621	20.2092	rs2230221	-4121	4.1831e-06	-1.38945	7.99992e-05	0.000103654	0.00324783
Q08828	ADCY1	95	1.0349	51.5743	rs217361	-994438	0.0131577	0.265593	0.545946	0.538796	0.871076
Q08AD1-3	CAMSAP2	182	1.06678	93.6123	rs35342093	-331992	0.000696235	1.12973	0.0850168	0.0834749	0.471621
Q08AM6	VAC14	177	1.04313	93.8325	rs12102425	99909	0.00318144	-0.651846	0.301493	0.282742	0.723023
Q09028-3	RBBP4	143	1.0749	80.1861	rs139751408	-488738	0.00307346	-2.97017	0.242206	0.240736	0.694194
Q09666	AHNAK	232	1.04759	95.9478	var_chr11_63305845	982125	0.0005001	-0.996139	0.0592375	0.066387	0.431911
Q10567-2	AP1B1	181	0.979248	84.2832	rs2302140	106052	0.00181475	1.57	0.196881	0.199922	0.657399
Q10713	PMPCA	510	0.891227	261.647	rs117286274	-655932	0.000815055	-1.98636	0.223451	0.217061	0.669759
Q12756-3	KIF1A	352	0.989382	115.913	rs12986801	-319706	0.00373738	0.304763	0.537234	0.504339	0.857391
Q12765	SCRN1	146	1.02685	84.8762	rs4723000	672008	0.000598173	0.519591	0.0617359	0.0619812	0.415101
Q12768	KIAA0196	63	1.02155	32.7265	rs4007921	-529070	0.052978	-0.330809	0.878261	0.879564	0.977823
Q12840	KIF5A	181	0.988553	104.856	rs61734545	-81997	0.0258463	0.690171	0.893805	0.934459	0.99229
Q12846	STX4	212	0.905797	119.937	rs8046001	-210890	0.00184706	-0.351273	0.226966	0.223876	0.677128
Q12849-5	GRSF1	120	1.06867	66.1958	rs7439186	-236059	0.0270466	-0.350776	0.801587	0.82123	0.962367
Q12860	CNTN1	188	0.823181	77.284	rs7305377	-586898	0.0127799	0.466689	0.583815	0.619166	0.895887
Q12904	AIMP1	60	1.05554	26.2676	rs35571699	-841558	0.00572911	-0.631867	0.235431	0.229563	0.684269
Q12905	ILF2	170	0.963768	52.8764	rs56056379	-858355	0.0547537	-0.505623	0.980583	0.980375	0.998425
Q12906	ILF3	424	0.803927	209.109	rs3745595	-656077	0.00433488	0.492437	0.655844	0.654199	0.908989
Q12907	LMAN2	274	0.972013	276.251	var_chr5_177482781	703927	0.0159707	1.10131	0.918182	0.91997	0.985896
Q12931-2	TRAP1	327	1.03174	158.38	rs1136948	-45826	1.75048e-08	-0.774594	9.9999e-06	5.30069e-06	0.000236465
Q12955	ANK3	53	1.03335	26.0169	rs16916115	679445	0.0241225	-0.422847	0.623457	0.590884	0.890136
Q12959-9	DLG1	102	1.02463	73.4386	rs116791711	401343	0.0375114	0.517717	0.901786	0.898839	0.981097
Q12979	ABR	268	1.06298	166.133	rs2257468	-145574	0.00292641	0.296672	0.381132	0.380205	0.789358
Q13011	ECH1	401	1.03038	144.13	rs2229259	-15543	6.55184e-08	-0.88198	2.99997e-05	2.13653e-05	0.000839306
Q13057	COASY	228	1.01469	125.901	rs117941474	-937616	0.00156692	0.779759	0.160572	0.1571	0.593232
Q13126-2	MTAP	42	0.997492	25.4711	rs558612	645112	0.00102828	0.384897	0.0303851	0.0310084	0.28437
Q13131	PRKAA1	59	0.859369	45.8543	rs76547469	584170	0.0104398	-0.685954	0.326861	0.324437	0.748459
Q13148	TARDBP	260	1.02594	92.8269	rs2298570	-592780	0.000780068	-0.354392	0.115693	0.115276	0.534979
Q13151	HNRNPA0	57	1.04039	27.6385	rs78232709	-1095	0.0124939	-1.13912	0.392996	0.377936	0.788515
Q13153	PAK1	159	1.02485	71.7995	rs75346522	145066	0.00923193	0.448604	0.573864	0.604181	0.892608
Q13177	PAK2	182	1.08651	87.3368	rs2641776	-951112	0.00194691	0.670153	0.246944	0.242806	0.69767
Q13185	CBX3	47	1.03108	34.2793	rs740182	335752	0.00691831	-0.285974	0.224444	0.224987	0.677128
Q13200	PSMD2	176	0.906315	77.3034	rs35929225	82880	0.0185392	0.234661	0.848739	0.850987	0.967442
Q13228	SELENBP1	238	1.02069	94.807	rs11204762	-345473	1.85903e-06	-0.583311	0.000249998	0.000336159	0.00859
Q13232	NME3	729	1.05047	260.708	rs530518	-705287	0.000287823	-0.799185	0.115693	0.106271	0.522814
Q13263	TRIM28	194	0.916372	100.503	rs2360543	-938236	0.0197079	0.302608	0.848739	0.858678	0.970236
Q13303	KCNAB2	133	0.925452	54.8356	rs2227911	90781	0.0212352	-0.453261	0.808	0.792076	0.956428
Q13332-5	PTPRS	289	0.79754	305.784	rs8111108	115635	0.0139676	-0.277035	0.95283	0.937887	0.99229
Q13347	EIF3I	151	1.00808	76.5783	rs6664445	-406920	0.000292818	-0.386154	0.0240993	0.0255474	0.251838
Q13362-4	PPP2R5C	156	1.04901	72.6988	rs41286558	-887331	0.000484248	-0.397326	0.0542136	0.0526677	0.377715
Q13363	CTBP1	279	0.9578	105.41	rs17721401	-743242	0.00104511	0.393351	0.154908	0.156132	0.592986
Q13367	AP3B2	71	0.893054	37.5187	rs3809507	-136791	0.0272317	0.503683	0.647436	0.684024	0.912521
Q13404	UBE2V1	100	0.975018	58.7902	rs238208	-867125	0.00599261	-0.405312	0.267905	0.26754	0.716165
Q13409-2	DYNC1I2	67	0.953523	42.8784	rs2228184	422330	0.129834	0.166856	1	0.997173	0.999705
Q13418	ILK	330	0.926341	169.006	rs3750946	-381119	0.00678752	0.365703	0.737226	0.740547	0.941604
Q13423	NNT	57	1.0083	25.8645	rs78152896	-99098	9.75961e-06	0.983034	0.000419996	0.000412558	0.00969735
Q13424	SNTA1	137	0.912497	68.5376	rs73116348	-526345	0.00367539	0.716718	0.281337	0.271175	0.716165
Q13442	PDAP1	207	1.0282	61.0158	rs62472016	-473266	0.0162061	-0.538748	0.770992	0.755697	0.945789
Q13449	LSAMP	13	1.11395	7.09965	rs34542027	665207	0.0956707	-0.385555	0.63125	0.600383	0.890286
Q13491-4	GPM6B	12	1.15715	11.1416	rs144401718	-170638	0.140567	0.339745	0.748148	0.772992	0.948786
Q13492-3	PICALM	66	1.14894	31.1833	rs61736174	337758	0.00837713	0.813606	0.284507	0.294298	0.731005
Q13509	TUBB3	289	1.08497	126.426	rs7201122	-820661	0.0123293	0.405558	0.834711	0.803052	0.958417
Q13510	ASAH1	162	1.01559	84.3803	rs4921567	-15247	3.65015e-05	0.432589	0.00451276	0.00477219	0.0705641
Q13526	PIN1	631	0.852864	398.074	rs45553035	166453	0.00138813	-0.610319	0.354386	0.356342	0.77417
Q13554-2	CAMK2B	182	0.985842	88.4565	rs56073027	231511	0.000332328	1.63016	0.0414444	0.0438642	0.347124
Q13555-5	CAMK2G	105	0.926097	27.8539	rs200470442	-101909	0.0271019	1.12667	0.570621	0.602486	0.890999
Q13555-6	CAMK2G	105	0.919634	37.9018	rs112950248	-108937	0.0072562	-0.873866	0.245742	0.245105	0.699105
Q13557-12	CAMK2D	45	1.10839	29.5413	rs11098193	-253677	0.0131371	-0.302614	0.385496	0.317521	0.744844
Q13561-3	DCTN2	181	0.957312	71.2554	rs2277319	53564	0.00229042	0.942435	0.206967	0.200317	0.657399
Q13564-2	NAE1	196	1.08449	53.8496	rs16956504	-474779	0.000670529	0.579402	0.0600476	0.0592883	0.406372
Q13586	STIM1	218	1.05702	96.5616	rs7929171	513829	0.00195913	0.307365	0.258974	0.248045	0.705789
Q13596	SNX1	148	1.17528	76.4904	rs11631436	-346444	0.0153373	-0.25593	0.782946	0.757762	0.945921
Q13613	MTMR1	33	1.00072	22.781	rs114883974	76182	6.17157e-05	0.90777	0.00155227	0.00173204	0.0318792
Q13614	MTMR2	53	0.956896	34.4887	rs113897932	-80210	0.0135665	-0.772022	0.431624	0.436367	0.826927
Q13617	CUL2	26	0.83341	15.3158	rs61735565	-730425	0.117153	0.364141	0.878261	0.884166	0.977823
Q13618-2	CUL3	55	0.990686	43.714	rs2272317	-684155	0.0283229	-0.649704	0.711268	0.69439	0.916252
Q13620-1	CUL4B	32	1.01813	30.7866	var_chrX_119676896	-32754	0.000567543	0.594077	0.0150052	0.0169651	0.189204
Q13630	TSTA3	529	0.998146	274.237	var_chr8_145625366	925147	0.00606073	1.42355	0.765152	0.76303	0.945921
Q13636	RAB31	97	0.961454	69.8687	rs28379930	746914	0.00274554	-0.320054	0.190566	0.182118	0.628224
Q13642-1	FHL1	30	1.05051	26.5904	rs55819163	84689	0.00840014	-0.804483	0.177504	0.173955	0.615389
Q13724-2	MOGS	126	1.06869	56.0011	rs45501594	-892906	0.00762917	1.21723	0.452915	0.434672	0.82661
Q13740-2	ALCAM	18	0.935948	12.7536	rs34801525	318544	0.0412351	0.945636	0.465438	0.455414	0.834909
Q13813-2	SPTAN1	184	0.999077	77.9457	rs41275930	355350	0.0128179	-0.816637	0.673333	0.69917	0.918712
Q13813-3	SPTAN1	184	0.891835	103.495	rs8192462	-684118	0.0051376	0.572915	0.348276	0.367215	0.78105
Q13825	AUH	79	1.00855	40.9979	rs146227896	-5994	3.44139e-06	-2.62909	0.000129999	0.00021553	0.00595532
Q13867	BLMH	114	1.06685	45.4026	rs61749868	707080	0.00940902	-1.52192	0.457014	0.46418	0.84087
Q13884	SNTB1	53	0.97951	33.8138	rs2305597	-616514	0.00590184	0.339815	0.175347	0.180639	0.625313
Q13885	TUBB2A	113	1.00946	87.9708	rs61748573	-265631	0.0089235	-1.21068	0.537234	0.515579	0.861529
Q13907	IDI1	65	1.04931	35.6498	rs7075695	-13229	0.000948418	-0.417106	0.0392233	0.0414518	0.335696
Q13938	CAPS	341	0.971309	188.025	rs61729776	-625647	0.000967694	-1.37867	0.200397	0.186307	0.637659
Q13972-3	RASGRF1	140	0.891299	80.0082	rs12148472	-151638	0.00304733	0.45382	0.265092	0.245165	0.699105
Q14008	CKAP5	194	1.04817	76.0264	rs57012996	327076	0.00180639	0.817664	0.161342	0.162903	0.600505
Q14011	CIRBP	695	0.902872	386.086	rs372652484	-150399	0.00267354	-1.5054	0.706294	0.715062	0.925704
Q14012	CAMK1	182	1.09024	89.9817	rs56272522	568267	0.0130481	-0.962249	0.731884	0.745745	0.944034
Q14019	COTL1	272	1.02587	138.308	rs78344060	-423971	0.00522019	-1.66034	0.655844	0.585827	0.889727
Q14103-3	HNRNPD	49	1.10663	30.4611	rs6818847	910215	0.0488354	-0.212736	0.855932	0.840866	0.963672
Q14108	SCARB2	121	1.05161	61.6979	rs4150052	944725	0.0048935	-0.479875	0.371324	0.335513	0.756053
Q14118	DAG1	247	1.03902	88.6115	rs142690032	215665	0.00673226	-0.876491	0.446903	0.478578	0.843523
Q14141-2	sept-06	48	0.974455	41.0383	var_chrX_119293039	465705	0.00727023	1.02313	0.257653	0.262179	0.716165
Q14152	EIF3A	71	1.05563	48.1109	rs3781495	315742	0.00946742	0.824223	0.362007	0.336766	0.75758
Q14165	MLEC	201	1.06466	89.1594	rs2230776	577008	0.00186299	0.693009	0.216738	0.207436	0.661119
Q14166	TTLL12	207	1.0015	109.41	rs6972	-24168	0.000272576	-0.432263	0.0412413	0.0411677	0.334596
Q14194	CRMP1	135	1.10329	70.863	rs28483498	-140207	0.00264556	0.525378	0.280556	0.268246	0.716165
Q14194-2	CRMP1	135	1.05103	88.5252	rs4689490	724418	0.00817961	0.358791	0.583815	0.571643	0.884958
Q14195-2	DPYSL3	115	1.2111	38.8189	rs147123556	665377	0.0217144	0.22936	0.716312	0.706875	0.92195
Q14203-6	DCTN1	142	1.01241	57.3359	rs190314140	-291184	0.000988546	1.39246	0.0791536	0.0770567	0.453721
Q14204	DYNC1H1	146	1.11748	75.9752	rs7142002	-70121	0.00275279	0.544063	0.202	0.218386	0.672271
Q14240-2	EIF4A2	105	0.959428	94.2552	rs144616056	-165747	0.0115836	1.03983	0.577143	0.594213	0.890136
Q14247	CTTN	114	1.09286	59.2141	rs3924047	585347	0.0260504	0.220815	0.814516	0.834544	0.962678
Q14254	FLOT2	144	1.02366	72.9773	rs6505095	-14445	7.72261e-11	-0.67313	9.9999e-06	1.4066e-08	9.74256e-07
Q14257	RCN2	74	0.875007	61.2795	rs11737	120832	0.0269038	-0.254296	0.664474	0.678789	0.912448
Q14289	PTK2B	137	1.13773	53.3674	rs139234214	189495	0.0058889	-1.18352	0.371324	0.397415	0.80153
Q14318	FKBP8	348	1.15008	147.887	rs137853925	62525	0.0215231	-0.379897	0.961905	0.979008	0.998425
Q14344	GNA13	91	0.970771	60.807	rs2240308	501633	0.00142847	-0.309382	0.0933457	0.0942926	0.49835
Q14353	GAMT	713	1.00655	379.307	rs55784632	-368814	0.000145178	0.418174	0.0736152	0.0738331	0.445889
Q14416	GRM2	167	0.872107	70.4116	rs114209632	447274	0.00778327	-0.487599	0.446903	0.472129	0.843042
Q14444-2	CAPRIN1	110	1.16924	41.9854	rs447228	605202	0.0575181	-0.38029	0.95283	0.967342	0.998425
Q14515	SPARCL1	119	0.866338	123.792	rs2736982	82021	0.0415589	-0.220668	0.980583	0.98223	0.998425
Q14558	PRPSAP1	432	1.03618	187.159	rs3826287	95442	0.000998814	-0.333943	0.223451	0.224966	0.677128
Q14576-2	ELAVL3	287	1.05528	125.243	rs2228671	-380950	0.000672694	-0.552607	0.114124	0.114255	0.534979
Q14642	INPP5A	305	1.05826	84.4341	rs7920807	664780	0.00983725	1.51718	0.814516	0.768805	0.947329
Q14643-6	ITPR1	42	1.11851	34.5613	rs78956048	286341	0.0790639	-0.4223	0.926606	0.951522	0.99655
Q14677	CLINT1	83	1.04941	40.3282	rs137884244	-829469	0.0575968	0.706074	0.971154	0.945641	0.996368
Q14683	SMC1A	25	0.991245	17.267	rs1977364	-221530	0.0530585	-0.358729	0.651613	0.643823	0.907122
Q14696	MESDC2	87	0.975504	55.1814	rs11632978	318290	0.00218921	-0.492329	0.132895	0.118984	0.534979
Q14697	GANAB	231	0.997153	99.7998	rs72929419	44558	0.00390599	-0.644647	0.363309	0.362525	0.776602
Q14699	RFTN1	81	1.01539	47.5184	rs7653834	495794	0.00259463	-0.33769	0.150746	0.131722	0.557295
Q14764	MVP	175	1.02992	102.09	rs35979293	-887016	0.0168164	0.240574	0.801587	0.78789	0.954315
Q14832	GRM3	52	1.02062	31.3508	rs17161026	195023	0.0324342	-0.738356	0.726619	0.720731	0.929884
Q14847	LASP1	186	1.02013	130.813	rs1239179	-17041	0.00548556	0.320371	0.474178	0.464891	0.84087
Q14894	CRYM	171	1.05339	77.726	rs3848259	-24779	0.00427911	0.404692	0.381132	0.383457	0.794067
Q14914	PTGR1	91	1.00494	46.0619	rs966627	3958	9.69044e-05	-0.440599	0.00594188	0.00637019	0.0891827
Q14974	KPNB1	156	1.04612	78.9007	rs181517486	942715	0.0211889	-0.659776	0.855932	0.861266	0.970399
Q14980-2	NUMA1	161	0.960433	58.1832	rs201408229	-78865	0.00536681	-1.09912	0.376866	0.388324	0.797254
Q14982-2	OPCML	70	0.912127	41.8215	var_chr11_134093382	690967	0.0122182	-0.735885	0.417355	0.397297	0.80153
Q14CZ8	HEPACAM	290	0.98897	99.4972	rs12792184	-365692	0.00027334	0.432379	0.0446705	0.0477253	0.357872
Q15005	SPCS2	160	1.02869	77.3038	rs2851069	202063	1.54018e-05	-0.436572	0.00166329	0.00181078	0.0328688
Q15008	PSMD6	40	1.07139	30.7651	rs695937	175017	0.0240506	0.254389	0.60119	0.592834	0.890136
Q15019	sept-02	332	1.08119	136.36	rs78739204	-65092	0.00046395	-1.38614	0.0805423	0.0826306	0.471621
Q15042	RAB3GAP1	81	0.965277	31.7379	rs34876684	-702436	0.0100795	1.32018	0.360714	0.328924	0.752153
Q15046	KARS	113	0.931009	67.3641	rs929881	-874117	0.0100398	0.276213	0.517949	0.513072	0.859689
Q15049	MLC1	395	0.958439	170.472	rs41282359	517331	0.00139679	-0.710243	0.275956	0.275683	0.719916
Q15056-2	EIF4H	116	1.00536	45.6807	rs148976135	-308813	0.0233704	-1.05477	0.834711	0.827095	0.962678
Q15067-2	ACOX1	448	0.999174	193.173	rs71384132	968635	0.0114712	0.456532	0.918182	0.909448	0.983702
Q15075	EEA1	43	0.887337	28.9882	rs17790310	-183760	0.0220051	-0.609984	0.497537	0.506187	0.857743
Q15084-3	PDIA6	149	1.06365	75.2434	rs114415067	831987	0.00163902	0.613551	0.168896	0.167731	0.604348
Q15102	PAFAH1B3	170	1.01593	56.4384	rs118187504	-863529	0.0159076	0.821598	0.748148	0.754029	0.945629
Q15111	PLCL1	41	1.10833	22.4133	rs145471583	-718133	0.0349355	-0.7012	0.623457	0.597104	0.890286
Q15119	PDK2	204	0.911399	170.047	rs12600608	662092	0.00429337	0.681733	0.429787	0.42418	0.819106
Q15120	PDK3	25	0.897968	16.2939	rs62584865	-549427	0.103143	0.62725	0.821138	0.837427	0.962913
Q15121	PEA15	230	0.940822	232.517	rs142117329	-286427	0.0109187	1.14958	0.841667	0.860335	0.970236
Q15126	PMVK	182	0.851163	72.9864	rs139838869	-836867	0.0280961	1.14424	0.935185	0.935327	0.99229
Q15149-2	PLEC	487	0.989911	201.666	rs142153660	-241182	0.000270403	-1.01337	0.0703833	0.0698975	0.439845
Q15165	PON2	46	1.00288	29.3138	rs7493	-29736	2.36075e-17	-1.02614	9.9999e-06	2.52883e-15	5.54657e-13
Q15181	PPA1	153	1.02555	94.8203	rs10999182	-29119	1.77494e-05	-0.651254	0.00178149	0.00238879	0.0413638
Q15185-4	PTGES3	292	0.869821	202.86	rs183828032	27840	0.00181153	1.33285	0.285311	0.287666	0.726854
Q15223	PVRL1	157	1.02672	77.3589	rs1815811	-540391	0.000507285	-0.394391	0.0573212	0.0603159	0.411853
Q15233	NONO	57	1.12919	35.5602	var_chrX_70767693	264650	0.00327213	1.45771	0.142053	0.149739	0.58901
Q15274	QPRT	164	1.02488	85.7786	rs1050881	-14402	0.000829044	0.566141	0.0765732	0.0778309	0.455224
Q15276	RABEP1	320	0.975233	137.41	rs1052751	-462774	0.00165581	-0.462236	0.269333	0.279346	0.722731
Q15286	RAB35	151	0.953189	62.7907	rs191322615	-841	0.00514679	0.927982	0.413934	0.408731	0.80773
Q15293	RCN1	49	0.992421	26.1697	rs223045	279117	0.0259311	-0.224826	0.523316	0.535587	0.871076
Q15334	LLGL1	214	1.01997	79.5435	rs2290505	8239	1.24525e-06	-0.550874	0.000189998	0.000212135	0.00593978
Q15349-3	RPS6KA2	157	0.870071	111.047	rs12528714	435035	0.00899843	1.54056	0.701389	0.686509	0.912572
Q15363	TMED2	242	1.03569	94.9967	rs55716280	-771177	0.000285845	1.81297	0.036754	0.0387895	0.328195
Q15365	PCBP1	119	0.940997	73.4069	rs61732224	897544	0.00247729	0.508187	0.175043	0.174349	0.615955
Q15366-3	PCBP2	268	0.900606	226.688	rs2229774	-229981	0.00499323	-0.632147	0.5	0.48504	0.848109
Q15382	RHEB	202	1.03798	76.4628	rs113763306	505815	0.00719892	-0.926748	0.608434	0.580591	0.889544
Q15388	TOMM20	90	1.0448	59.8978	rs66929873	32293	0.00285525	0.427511	0.140473	0.149411	0.58901
Q15393	SF3B3	166	1.03906	94.6431	rs3813905	123158	0.0060702	0.2939	0.507538	0.518879	0.863073
Q15404	RSU1	74	1.00544	40.0312	rs1801222	296623	0.0605663	0.206734	0.961905	0.961696	0.998425
Q15417	CNN3	64	1.01975	33.2069	rs12137650	-59971	0.0106577	0.301205	0.389961	0.393302	0.799299
Q15435	PPP1R7	332	0.890998	123.641	rs201329918	-467245	0.00331662	0.839915	0.431624	0.455218	0.834909
Q15555-3	MAPRE2	41	1.00101	26.022	rs7227051	-86434	0.00669028	-0.33623	0.238208	0.219215	0.672464
Q15599	SLC9A3R2	681	1.25302	196.332	rs213659	-959863	0.00106362	0.489321	0.336667	0.345656	0.768079
Q15631	TSN	31	0.971088	23.8287	rs2592595	-768233	0.0406937	-0.612573	0.615854	0.615887	0.895887
Q15637-4	SF1	334	0.837319	173.319	rs61736636	30888	0.0140934	-1.02893	0.885965	0.90626	0.983702
Q15691	MAPRE1	193	0.912597	74.2673	rs112249840	-804925	0.00258252	-0.492765	0.276712	0.274202	0.719916
Q15717	ELAVL1	667	1.05204	259.996	rs117706799	-554474	0.000132636	1.45205	0.0543303	0.0565429	0.39475
Q15746-7	MYLK	137	1.0675	67.9729	rs40305	-191590	0.00299222	-0.368514	0.256997	0.242371	0.697181
Q15773	MLF2	297	0.922525	211.742	rs148372288	-186460	0.0013352	0.777836	0.299703	0.277802	0.722505
Q15811	ITSN1	108	0.913649	61.7779	rs140827929	266789	0.00515749	1.17089	0.392996	0.396379	0.801282
Q15813	TBCE	95	0.923228	65.6043	var_chr1_235617686	87010	0.027817	-0.617878	0.782946	0.817713	0.961242
Q15818	NPTX1	353	1.11568	206.235	rs35286723	-526251	0.00131249	-0.496222	0.25	0.244921	0.699105
Q15819	UBE2V2	27	0.952869	14.2437	var_chr8_48962380	41419	0.0573088	-0.696909	0.660131	0.684376	0.912521
Q15843	NEDD8	341	1.11129	119.569	rs373068733	-262529	0.00159868	0.493736	0.299703	0.274509	0.719916
Q15847	ADIRF	77	1.04241	52.672	rs3750823	-10796	0.00856528	0.273722	0.385496	0.389193	0.797338
Q15904	ATP6AP1	117	1.03637	59.8661	var_chrX_152845631	-811348	0.0021093	-0.627242	0.138356	0.132628	0.558555
Q15907	RAB11B	756	0.99847	399.165	rs74519977	796438	0.00107054	1.02104	0.349481	0.31925	0.745949
Q15942	ZYX	375	1.16168	144.214	rs361360	-830961	0.00414439	-0.335245	0.660131	0.659964	0.910454
Q16134	ETFDH	27	1.00206	20.1235	rs11737459	265458	0.000447538	0.379617	0.0109414	0.011022	0.136197
Q16143	SNCB	208	1.0095	111.327	rs434434	459422	0.0038552	-0.383228	0.394531	0.394092	0.79954
Q16181	sept-07	77	1.00798	76.1126	rs61737563	605312	0.0394813	-0.376627	0.935185	0.9261	0.989645
Q16186	ADRM1	314	1.14641	160.876	rs201521681	648765	0.00111703	0.932771	0.21174	0.201375	0.658803
Q16204	CCDC6	54	1.02936	51.2938	rs10994296	393713	0.0235814	0.580417	0.60119	0.593327	0.890136
Q16352	INA	171	1.00542	74.9551	rs34202831	-179716	0.000212357	-0.463524	0.0277778	0.0259314	0.253723
Q16401	PSMD5	104	1.08809	45.1283	rs3831352	938655	0.0190728	-0.69677	0.696552	0.684278	0.912521
Q16531	DDB1	204	1.061	149.956	rs149803	428951	0.0171273	-0.257104	0.935185	0.936224	0.99229
Q16537-2	PPP2R5E	105	1.018	49.5829	rs9323444	555489	0.000245591	0.400505	0.0190458	0.0182844	0.199687
Q16543	CDC37	388	1.15197	181.784	rs34764693	934735	0.00637117	-1.08611	0.765152	0.749604	0.944945
Q16555	DPYSL2	76	1.00737	47.1745	rs3739213	728222	0.000967818	0.628113	0.0563616	0.055345	0.388598
Q16566	CAMK4	48	1.03727	31.3226	rs10478063	454343	0.00766421	0.286359	0.223947	0.220265	0.673786
Q16620	NTRK2	36	1.04917	35.7615	rs117472232	-695120	0.0277007	-1.01501	0.534392	0.507433	0.857759
Q16623	STX1A	125	1.02056	66.627	rs151064930	-720516	0.000822316	0.635285	0.0719373	0.0697812	0.439845
Q16629-3	SRSF7	54	1.04004	29.2121	rs114342890	-734220	0.00459054	0.541203	0.172355	0.150223	0.58901
Q16643-3	DBN1	267	1.16758	147.297	rs138351507	9314	0.00973665	-1.07637	0.848739	0.827593	0.962678
Q16658	FSCN1	300	1.0057	171.877	rs4574760	905215	0.000912808	0.357713	0.157812	0.15138	0.58901
Q16698-2	DECR1	29	0.945615	11.3176	rs1476590	50402	0.00770583	-0.259204	0.104231	0.103218	0.517036
Q16718	NDUFA5	37	1.00199	19.6218	rs61999290	103792	0.0024293	-1.52744	0.071682	0.0688754	0.437875
Q16720	ATP2B3	133	1.00696	70.9413	rs4898442	266219	0.000466773	0.412112	0.0419784	0.0389046	0.328195
Q16762	TST	278	1.0819	171.186	rs78650836	803888	0.00356872	-1.34414	0.551913	0.520029	0.863259
Q16773	CCBL1	210	1.11315	85.7063	rs35048348	-659965	0.0129246	-0.423803	0.848739	0.815291	0.961242
Q16774	GUK1	163	0.957743	64.2868	rs77722489	-946193	0.00108548	0.656301	0.0957346	0.101471	0.51658
Q16775-2	HAGH	667	1.00194	269.791	rs78268797	40898	4.07617e-05	0.592233	0.0187907	0.0180964	0.199288
Q16778	HIST2H2BE	113	1.09482	60.155	rs77094573	-567432	0.00508264	-0.377823	0.286932	0.282946	0.723023
Q16795	NDUFA9	115	1.0124	58.5591	rs376601485	827300	0.00415041	0.830059	0.312693	0.312639	0.742659
Q16798	ME3	67	1.01716	37.0546	rs291241	-370318	1.20115e-05	0.679366	0.000559994	0.000683279	0.0146211
Q16799	RTN1	92	0.96166	42.4025	rs34741399	-387009	0.0167273	-0.416416	0.545946	0.559156	0.878135
Q16799-3	RTN1	92	1.08302	27.7773	var_chr14_59931780	-405905	0.0236831	-0.80262	0.696552	0.671375	0.911455
Q16836	HADH	57	1.02863	39.4296	rs114504357	948191	0.0174404	-0.519934	0.483254	0.477715	0.843523
Q16849-2	PTPRN	266	1.0344	150.772	rs199798041	-2188	0.00869215	-1.10275	0.696552	0.670821	0.911455
Q16851	UGP2	36	1.02003	22.9994	rs1517403	-527751	0.00412221	0.552493	0.129156	0.131913	0.557295
Q16864	ATP6V1F	154	1.24958	66.2556	rs76872290	28348	0.0145487	0.507537	0.721429	0.723283	0.931938
Q16881-3	TXNRD1	151	1.00282	140.323	rs34434425	910511	0.0293945	-1.29231	0.971154	0.966081	0.998425
Q16890-5	TPD52L1	55	0.923869	37.9297	rs3799734	132998	0.0248648	-0.248802	0.60119	0.594696	0.890286
Q16891-2	IMMT	157	1.03183	67.2676	rs8244	-51011	0.00125725	-0.332807	0.119385	0.1227	0.547367
Q17R89-3	ARHGAP44	56	1.01253	36.0874	rs28663356	811551	0.00167766	1.01888	0.0552516	0.0630862	0.418244
Q1KMD3	HNRNPUL2	232	1.02738	103.362	rs11555629	-210354	0.0024577	1.00455	0.263021	0.268678	0.716165
Q27J81-2	INF2	262	1.05492	114.91	rs10133301	23250	0.000440677	0.506424	0.0704815	0.0701881	0.439845
Q2M2I8	AAK1	81	0.990037	48.4548	rs12319	413966	0.000649412	0.89073	0.0410069	0.0415938	0.335813
Q2M389	KIAA1033	68	1.02044	37.5263	rs35149056	49462	0.00196585	-0.495607	0.0819805	0.0853996	0.475205
Q2TAA2	IAH1	97	1.02157	58.9366	rs11687357	574861	0.000953413	-0.455602	0.0687543	0.063477	0.418608
Q3KQU3-4	MAP7D1	91	0.97115	54.787	rs2236565	266521	0.0047965	0.299541	0.234884	0.216929	0.669759
Q3LXA3	DAK	208	1.07777	72.062	rs198459	424337	0.0114103	0.291652	0.737226	0.750013	0.944945
Q3SXM5	HSDL1	280	1.09411	181.555	rs113733057	-128539	0.00252439	-1.17496	0.442982	0.436697	0.826927
Q3YEC7	RABL6	494	1.01607	294.039	rs45559439	140739	0.0119743	-1.04393	0.935185	0.952453	0.99655
Q3ZCQ8	TIMM50	397	0.988337	169.979	rs75563090	-985745	0.00406764	-0.661768	0.590643	0.577249	0.889011
Q3ZCW2	LGALSL	60	0.913361	53.2925	rs80187000	-511367	0.0486046	0.612426	0.893805	0.885817	0.977823
Q4G0F5	VPS26B	72	0.958913	40.4327	rs517424	32438	0.0196376	-0.677847	0.590643	0.60507	0.893096
Q4G0N4	NADK2	82	1.01897	39.0492	rs138373837	-22672	5.96085e-05	-1.44853	0.00330714	0.00359173	0.0579965
Q4J6C6-4	PREPL	113	1.18173	57.4804	rs149508645	342491	0.00919343	-1.01187	0.545946	0.530967	0.868555
Q4KMP7	TBC1D10B	211	1.0512	89.9006	rs78522165	708508	0.00565453	-0.591306	0.545946	0.50778	0.857759
Q4V328	GRIPAP1	58	1.12719	46.91	var_chrX_49777821	919145	0.0161865	-0.515197	0.545946	0.538704	0.871076
Q52LJ0	FAM98B	23	1.0938	14.3057	rs7172816	244440	0.0119392	0.30629	0.206967	0.18568	0.636341
Q53FP2	TMEM35	37	0.958498	33.0194	rs41309506	269653	0.0340489	-1.10151	0.696552	0.695544	0.916252
Q53GQ0	HSD17B12	56	1.01066	30.9158	rs7115919	198494	9.22548e-05	-0.406209	0.0036378	0.00385631	0.0607773
Q53H12	AGK	291	1.02646	134.284	var_chr7_142206682	955692	5.25517e-05	-1.55265	0.0086126	0.00982035	0.124265
Q53HC9	TSSC1	72	0.971277	40.0412	rs11686212	10641	0.00106913	-0.353383	0.0630856	0.0610027	0.413758
Q53TN4-3	CYBRD1	65	0.995927	36.2756	rs868106	60	0.00034834	-0.363698	0.016111	0.0173137	0.192277
Q562R1	ACTBL2	49	0.706988	36.5884	rs61737336	-534	0.0658828	-0.276783	0.87069	0.867577	0.972035
Q58FF8	HSP90AB2P	31	0.989058	17.5843	rs10003958	32204	0.00700745	-0.599363	0.144492	0.148195	0.58901
Q59EK9-4	RUNDC3A	215	0.995912	116.992	rs55740287	982198	0.00407439	-1.12312	0.38403	0.406329	0.80773
Q5FWE3-2	PRRT3	184	1.00127	86.9198	rs1129170	-568168	0.00172459	0.340141	0.20404	0.206425	0.661119
Q5H9L2	TCEAL5	35	0.924484	27.8299	rs145606134	-339379	0.0375822	-0.70829	0.643312	0.653234	0.908989
Q5JPE7-2	NOMO2	79	1.06621	50.9391	rs56079655	272895	0.0188394	-0.908357	0.615854	0.61095	0.894338
Q5JRX3	PITRM1	84	1.01716	27.2127	rs2279220	-33722	3.26036e-24	0.88713	9.9999e-06	4.24868e-21	2.79563e-18
Q5JSH3	WDR44	23	1.02996	21.3671	var_chrX_117117414	-362623	0.132902	-0.526582	0.943925	0.948014	0.99655
Q5JTJ3	COA6	75	0.956953	44.2714	rs701214	-749264	0.00866341	-0.560355	0.336667	0.333346	0.754507
Q5JU85	IQSEC2	25	1.0356	19.6484	rs61751437	-104105	0.0264362	-0.659783	0.463303	0.440088	0.828395
Q5JX83	HSPA12B	206	1.05786	96.7852	rs541760	19318	0.000610398	0.347341	0.112975	0.102595	0.517036
Q5M775	SPECC1	94	0.998625	42.3113	rs78525248	-163948	0.00580685	1.23403	0.310769	0.304054	0.738919
Q5QPM7	PSMF1	167	1.06423	69.4663	rs41282132	-465165	0.00534619	0.728435	0.492683	0.495406	0.848778
Q5SSJ5	HP1BP3	173	1.0054	97.2525	rs10799593	-896957	0.00572666	-0.279343	0.490291	0.492166	0.848349
Q5SW79	CEP170	21	0.920361	28.985	rs186067563	-54660	0.0622636	-0.953784	0.770992	0.760269	0.945921
Q5SYC1	CLVS2	40	1.01165	29.3267	rs41292584	-186681	0.0122752	0.529155	0.308869	0.308914	0.740059
Q5T0D9	TPRG1L	162	1.0788	68.6746	rs61756439	-222106	0.00546983	1.42554	0.454955	0.426662	0.82066
Q5T321	NBEA	26	1.0355	20.5031	rs2120822	228814	0.0139923	0.29648	0.239905	0.249368	0.706498
Q5T4S7-3	UBR4	208	1.01821	96.9451	rs3748759	-49115	1.03599e-05	-0.478998	0.00103646	0.00145803	0.0276082
Q5T5C0-2	STXBP5	36	0.903557	24.0455	rs41305288	-805202	0.0485367	0.760537	0.668874	0.702741	0.919749
Q5T5C7	SARS	196	1.02558	97.8451	rs62623713	262898	4.49743e-06	1.17081	0.000539995	0.000761511	0.0159071
Q5T848	GPR158	63	1.00907	33.9248	rs2250411	-630855	0.000944995	-0.386877	0.0394377	0.0358731	0.311611
Q5TC12	ATPAF1	137	0.995066	64.5314	rs4660947	-60903	0.00658446	-0.275515	0.382576	0.391889	0.79772
Q5TD07	NQO2	88	1.0147	53.7858	rs1049115	27568	5.50641e-11	-0.695088	9.9999e-06	5.11244e-09	4.20498e-07
Q5TEC6	HIST2H3PS2	60	0.971755	32.3972	rs36089801	652854	0.00112869	0.774993	0.0490768	0.0449888	0.34857
Q5TFE4	NT5DC1	100	1.03272	46.2858	rs2232472	152442	0.00246888	0.340777	0.13151	0.143817	0.586217
Q5TH69	KIAA1244	74	1.00072	45.3499	rs41289797	409755	0.0326987	0.394139	0.789062	0.781265	0.950804
Q5TZA2	CROCC	425	0.885818	194.032	var_chr1_17086007	-136226	0.00483354	0.878201	0.687075	0.684922	0.912572
Q5VIR6-4	VPS53	207	1.04689	112.849	rs74437970	786594	0.0169905	-0.926983	0.893805	0.914716	0.983871
Q5VST6	ABHD17B	53	1.04324	28.8831	rs75032526	767	0.0547729	0.448027	0.834711	0.844003	0.96435
Q5VT25-4	CDC42BPA	162	1.0051	62.6691	rs2666428	-916467	0.00390059	0.325231	0.278237	0.288027	0.726854
Q5VT82	PCDH9	5	1.00002	4.26833	rs34881109	-2748	0.118383	0.716443	0.400794	0.408775	0.80773
Q5VWJ9	SNX30	133	1.02653	62.9921	rs76424583	85491	6.23597e-06	-0.991233	0.000599994	0.000626231	0.0136218
Q5VWZ2	LYPLAL1	41	1.01733	29.889	rs11547779	983485	0.0184336	0.377269	0.397638	0.380136	0.789358
Q5VYK3	KIAA0368	96	0.961281	55.4499	rs7869279	207518	0.0146944	0.269206	0.543011	0.592586	0.890136
Q5XKP0	C19orf70	295	0.89979	152.778	rs2271058	-828802	0.00446176	0.490776	0.564246	0.566508	0.883371
Q63HM9	PLCXD3	65	0.919716	37.8201	rs148305120	-128367	0.00743217	-1.13085	0.306061	0.294962	0.731005
Q66K14-2	TBC1D9B	228	1.01645	100.688	var_chr5_178412724	-922136	0.000340074	0.889624	0.0549212	0.0514174	0.370769
Q66K74-2	MAP1S	439	1.01594	223.743	rs12975100	7038	1.22181e-06	-0.540869	0.000369996	0.000401661	0.00961065
Q684P5-3	RAP1GAP2	214	1.04229	163.308	rs222748	814010	0.00271584	0.427982	0.312693	0.304161	0.738919
Q68D91	MBLAC2	66	1.11503	25.1946	rs62375061	44522	0.0223197	0.949936	0.483254	0.501148	0.854842
Q68DH5	LMBRD2	76	1.01174	28.8116	rs56256473	531856	0.0102344	-0.465839	0.471963	0.447796	0.832115
Q68DU8	KCTD16	13	1.04188	11.2987	rs35429531	-5345	0.0221992	0.831104	0.283708	0.276214	0.719916
Q6BCY4	CYB5R2	233	1.30128	97.4927	rs67173996	-11308	0.00542794	-0.446223	0.577143	0.538753	0.871076
Q6FI81	CIAPIN1	289	1.03046	143.544	rs151113792	208641	0.000243926	-1.71182	0.0435157	0.0489016	0.359522
Q6GMV3	PTRHD1	101	1.00744	45.3657	rs61742149	-725581	0.0616287	0.315528	0.961905	0.964204	0.998425
Q6H8Q1-2	ABLIM2	165	0.994634	108.971	rs16841504	-191672	0.00208585	0.577366	0.220044	0.210493	0.661119
Q6IAA8	LAMTOR1	159	1.07805	88.0404	rs11548491	134102	0.0024077	-0.561859	0.165303	0.179172	0.623784
Q6IBS0	TWF2	233	1.08277	81.6323	rs2230494	947037	0.00182205	-0.384789	0.150972	0.168892	0.604794
Q6IQ22	RAB12	74	1.07944	84.3974	rs2230601	-539576	0.0136777	0.265603	0.623457	0.550789	0.87378
Q6KCM7-4	SLC25A25	205	0.857753	150.324	rs114990094	-335995	0.00725996	-0.822495	0.526042	0.524927	0.866212
Q6L8Q7-2	PDE12	175	0.990262	105.388	rs116826041	603344	0.00962289	-0.807542	0.590643	0.56984	0.884958
Q6NUK1-2	SLC25A24	103	0.957373	66.8482	rs6671207	-840	0.00441781	-1.29925	0.249383	0.249	0.706498
[truncated: 831 more rows]

## Sheet: common_e_p_QTL
Table defining the e- and p-QTL under shared SNP control
[truncated: 38 more rows]

## Sheet: eGenes_forNetwork
Table containing the eGenes that were included in the BNs
[truncated: 4,446 more rows]

[truncated: 3 more sheets: eProteins_forNetwork, CIT_gene_to_protein, CIT_protein_to_gene]
