# Supplementary material for: Multiscale causal networks identify VGF as a key regulator of Alzheimer’s disease
Source: Nat Commun. 2020 Aug 7;11:3942. doi: 10.1038/s41467-020-17405-z (PMC7414858; doi:10.1038/s41467-020-17405-z)
Supplement: Supplementary file 8 — Supplementary Data 5 [file 41467_2020_17405_MOESM8_ESM.xlsx]

## Sheet: Description
Sheet number	Sheet Name	Hyperlink to Sheet	Sheet Descrition
1	Description	Go to Description	Description of all sheets in the supplementary table
2	BM22_DE_bbscore	Go to BM22_DE_bbscore	Gene DE and pathway enrichments for each AD feature as defined in Supplementary Table 1 in BM22 (only genes with FDR<0.05 are shown). DE result for bbscore trait.
3	BM22_DE_CDR	Go to BM22_DE_CDR	Gene DE and pathway enrichments for each AD feature as defined in Supplementary Table 1 in BM22 (only genes with FDR<0.05 are shown). DE result for CDR trait.
4	BM22_DE_CDR_defvsctl	Go to BM22_DE_CDR_defvsctl	Gene DE and pathway enrichments for each AD feature as defined in Supplementary Table 1 in BM22 (only genes with FDR<0.05 are shown). DE result for CDR definite vs control trait.
5	BM22_DE_CERJ	Go to BM22_DE_CERJ	Gene DE and pathway enrichments for each AD feature as defined in Supplementary Table 1 in BM22 (only genes with FDR<0.05 are shown). DE result for CERJ trait.
6	BM22_DE_CERJ_GO	Go to BM22_DE_CERJ_GO	GO pathway enrichments for CERJ differentially expressed genes in BM22 (only terms with FDR<0.05 are shown).
7	BM22_DE_CERJ_defvsctl	Go to BM22_DE_CERJ_defvsctl	Gene DE and pathway enrichments for each AD feature as defined in Supplementary Table 1 in BM22 (only genes with FDR<0.05 are shown). DE result for CERJ definite vs control trait.
8	BM22_DE_NP.1	Go to BM22_DE_NP.1	Gene DE and pathway enrichments for each AD feature as defined in Supplementary Table 1 in BM22 (only genes with FDR<0.05 are shown). DE result for NP.1 trait.
9	BM22_DE_NP.1_defvsctl	Go to BM22_DE_NP.1_defvsctl	Gene DE and pathway enrichments for each AD feature as defined in Supplementary Table 1 in BM22 (only genes with FDR<0.05 are shown). DE result for NP.1 definite vs control trait.
10	BM22_DE_NP.1_defvsctl_GO	Go to BM22_DE_NP.1_defvsctl_GO	GO pathway enrichments for NP.1 definite vs control differentially expressed genes in BM22 (only terms with FDR<0.05 are shown).
11	BM22_DE_PATH.Dx	Go to BM22_DE_PATH.Dx	Gene DE and pathway enrichments for each AD feature as defined in Supplementary Table 1 in BM22 (only genes with FDR<0.05 are shown). DE result for Path.Dx trait.
12	BM22_DE_PATH.Dx_defvsctl	Go to BM22_DE_PATH.Dx_defvsctl	Gene DE and pathway enrichments for each AD feature as defined in Supplementary Table 1 in BM22 (only genes with FDR<0.05 are shown). DE result for Path.Dx definite vs control trait.
13	BM22_DE_PlaqueMean	Go to BM22_DE_PlaqueMean	Gene DE and pathway enrichments for each AD feature as defined in Supplementary Table 1 in BM22 (only genes with FDR<0.05 are shown). DE result for PlaqueMean trait.
14	BM22_DE_PlaqueMean_GO	Go to BM22_DE_PlaqueMean_GO	GO pathway enrichments for PlaqueMean differentially expressed genes in BM22 (only terms with FDR<0.05 are shown).
15	BM22_DE_PlaqueMean_defvsctl	Go to BM22_DE_PlaqueMean_defvsctl	Gene DE and pathway enrichments for each AD feature as defined in Supplementary Table 1 in BM22 (only genes with FDR<0.05 are shown). DE result for PlaqueMean definite vs control trait.
16	BM22_DE_PlaqueMean_defvsctl_GO	Go to BM22_DE_PlaqueMean_defvsctl_GO	GO pathway enrichments for PlaqueMean definite vs control differentially expressed genes in BM22 (only terms with FDR<0.05 are shown).
17	BM22_Union_DE_genes	Go to BM22_Union_DE_genes	Union of DE genes across all AD traits at FDR<0.05 in BM22 that is projected onto the BM22 gene co-expression network
18	BM22_Gene_Coexpression	Go to BM22_Gene_Coexpression	BM22 Gene co-expression network
19	BM22_Gene_Coexpression_GO	Go to BM22_Gene_Coexpression_GO	GO annotation for each module of the BM22 gene co-expression network
20	BM22_signif_modules_gene	Go to BM22_signif_modules_gene	Table with the BM22 gene co-expression modules enriched for the union of DE genes in BM22
21	BM22_eGenes	Go to BM22_eGenes	Table of BM22 eGene results with each line being a gene and its most significant eQTL
22	BM22_eGenes_forNetwork	Go to BM22_eGenes_forNetwork	Table containing the BM22 eGenes that were included in the BNs
23	BM22_Seeding_Gene_List	Go to BM22_Seeding_Gene_List	BM22 Expanded AD DE signature containing all BM22 DE genes and all genes in BM22 gene co-expression modules enriched for BM22 DE genes
24	BM22_Gene_BN	Go to BM22_Gene_BN	BM22 Gene only BN
25	BM22_local_KDA	Go to BM22_local_KDA	Results of local KDA for all BM22 AD traits gene DE lists and gene co-expression modules in the BM22 gene BN
26	BM22_global_KDA	Go to BM22_global_KDA	List of the global KDs for the BM22 gene BN
27	BM44_DE_bbscore	Go to BM44_DE_bbscore	Gene DE and pathway enrichments for each AD feature as defined in Supplementary Table 1 in BM44 (only genes with FDR<0.05 are shown). DE result for bbscore trait.
28	BM44_DE_CDR	Go to BM44_DE_CDR	Gene DE and pathway enrichments for each AD feature as defined in Supplementary Table 1 in BM44 (only genes with FDR<0.05 are shown). DE result for CDR trait.
29	BM44_DE_CDR_defvsctl	Go to BM44_DE_CDR_defvsctl	Gene DE and pathway enrichments for each AD feature as defined in Supplementary Table 1 in BM44 (only genes with FDR<0.05 are shown). DE result for CDR definite vs control trait.
30	BM44_DE_CERJ	Go to BM44_DE_CERJ	Gene DE and pathway enrichments for each AD feature as defined in Supplementary Table 1 in BM44 (only genes with FDR<0.05 are shown). DE result for CERJ trait.
31	BM44_DE_CERJ_defvsctl	Go to BM44_DE_CERJ_defvsctl	Gene DE and pathway enrichments for each AD feature as defined in Supplementary Table 1 in BM44 (only genes with FDR<0.05 are shown). DE result for CERJ definite vs control trait.
32	BM44_DE_NP.1	Go to BM44_DE_NP.1	Gene DE and pathway enrichments for each AD feature as defined in Supplementary Table 1 in BM44 (only genes with FDR<0.05 are shown). DE result for NP.1 trait.
33	BM44_DE_NP.1_defvsctl	Go to BM44_DE_NP.1_defvsctl	Gene DE and pathway enrichments for each AD feature as defined in Supplementary Table 1 in BM44 (only genes with FDR<0.05 are shown). DE result for NP.1 definite vs control trait.
34	BM44_DE_PATH.Dx	Go to BM44_DE_PATH.Dx	Gene DE and pathway enrichments for each AD feature as defined in Supplementary Table 1 in BM44 (only genes with FDR<0.05 are shown). DE result for Path.Dx trait.
35	BM44_DE_PATH.Dx_defvsctl	Go to BM44_DE_PATH.Dx_defvsctl	Gene DE and pathway enrichments for each AD feature as defined in Supplementary Table 1 in BM44 (only genes with FDR<0.05 are shown). DE result for Path.Dx definite vs control trait.
36	BM44_DE_PlaqueMean	Go to BM44_DE_PlaqueMean	Gene DE and pathway enrichments for each AD feature as defined in Supplementary Table 1 in BM44 (only genes with FDR<0.05 are shown). DE result for PlaqueMean trait.
37	BM44_DE_PlaqueMean_defvsctl	Go to BM44_DE_PlaqueMean_defvsctl	Gene DE and pathway enrichments for each AD feature as defined in Supplementary Table 1 in BM44 (only genes with FDR<0.05 are shown). DE result for PlaqueMean definite vs control trait.
38	BM44_Union_DE_genes	Go to BM44_Union_DE_genes	Union of DE genes across all AD traits at FDR<0.05 in BM44 that is projected onto the BM44 gene co-expression network
39	BM44_topCorGenes	Go to BM44_topCorGenes	Table of the union of BM44 DE genes and the union of their top 10 genes most correlated genes in BM44 as defined in the methods (Seeding gene list construction)
40	BM44_Gene_Coexpression	Go to BM44_Gene_Coexpression	BM22 Gene co-expression network
41	BM44_Gene_Coexpression_GO	Go to BM44_Gene_Coexpression_GO	GO annotation for each module of the BM44 gene co-expression network
42	BM44_signif_modules_gene	Go to BM44_signif_modules_gene	Table with the BM44 gene co-expression modules enriched for the union of DE genes in BM44
43	BM44_eGenes	Go to BM44_eGenes	Table of BM44 eGene results with each line being a gene and its most significant eQTL
44	BM44_eGenes_forNetwork	Go to BM44_eGenes_forNetwork	Table containing the BM44 eGenes that were included in the BNs
45	BM44_Seeding_Gene_List	Go to BM44_Seeding_Gene_List	BM22 Expanded AD DE signature containing all BM44 DE genes and all genes in BM44 gene co-expression modules enriched for BM44 DE genes
46	BM44_Gene_BN	Go to BM44_Gene_BN	BM44 Gene only BN
47	BM44_local_KDA	Go to BM44_local_KDA	Results of local KDA for all BM44 AD traits gene DE lists and gene co-expression modules in the BM44 gene BN
48	BM44_global_KDA	Go to BM44_global_KDA	List of the global KDs for the BM44 gene BN
49	BM36_DE_bbscore	Go to BM36_DE_bbscore	Gene DE and pathway enrichments for each AD feature as defined in Supplementary Table 1 in BM36 (only genes with FDR<0.05 are shown). DE result for bbscore trait.
50	BM36_DE_bbscore_GO	Go to BM36_DE_bbscore_GO	GO pathway enrichments for bbscore differentially expressed genes in BM36 (only terms with FDR<0.05 are shown).
51	BM36_DE_CDR	Go to BM36_DE_CDR	Gene DE and pathway enrichments for each AD feature as defined in Supplementary Table 1 in BM36 (only genes with FDR<0.05 are shown). DE result for CDR trait.
52	BM36_DE_CDR_GO	Go to BM36_DE_CDR_GO	GO pathway enrichments for CDR differentially expressed genes in BM36 (only terms with FDR<0.05 are shown).
53	BM36_DE_CDR_defvsctl	Go to BM36_DE_CDR_defvsctl	Gene DE and pathway enrichments for each AD feature as defined in Supplementary Table 1 in BM36 (only genes with FDR<0.05 are shown). DE result for CDR definite vs control trait.
54	BM36_DE_CDR_defvsctl_GO	Go to BM36_DE_CDR_defvsctl_GO	GO pathway enrichments for CDR definite vs control differentially expressed genes in BM36 (only terms with FDR<0.05 are shown).
55	BM36_DE_CERJ	Go to BM36_DE_CERJ	Gene DE and pathway enrichments for each AD feature as defined in Supplementary Table 1 in BM36 (only genes with FDR<0.05 are shown). DE result for CERJ trait.
56	BM36_DE_CERJ_GO	Go to BM36_DE_CERJ_GO	GO pathway enrichments for CERJ differentially expressed genes in BM36 (only terms with FDR<0.05 are shown).
57	BM36_DE_CERJ_defvsctl	Go to BM36_DE_CERJ_defvsctl	Gene DE and pathway enrichments for each AD feature as defined in Supplementary Table 1 in BM36 (only genes with FDR<0.05 are shown). DE result for CERJ definite vs control trait.
58	BM36_DE_CERJ_defvsctl_GO	Go to BM36_DE_CERJ_defvsctl_GO	GO pathway enrichments for CERJ definite vs control differentially expressed genes in BM36 (only terms with FDR<0.05 are shown).
59	BM36_DE_NP.1	Go to BM36_DE_NP.1	Gene DE and pathway enrichments for each AD feature as defined in Supplementary Table 1 in BM36 (only genes with FDR<0.05 are shown). DE result for NP.1 trait.
60	BM36_DE_NP.1_GO	Go to BM36_DE_NP.1_GO	GO pathway enrichments for NP.1 differentially expressed genes in BM36 (only terms with FDR<0.05 are shown).
61	BM36_DE_NP.1_defvsctl	Go to BM36_DE_NP.1_defvsctl	Gene DE and pathway enrichments for each AD feature as defined in Supplementary Table 1 in BM36 (only genes with FDR<0.05 are shown). DE result for NP.1 definite vs control trait.
62	BM36_DE_NP.1_defvsctl_GO	Go to BM36_DE_NP.1_defvsctl_GO	GO pathway enrichments for NP.1 definite vs control differentially expressed genes in BM36 (only terms with FDR<0.05 are shown).
63	BM36_DE_PATH.Dx	Go to BM36_DE_PATH.Dx	Gene DE and pathway enrichments for each AD feature as defined in Supplementary Table 1 in BM36 (only genes with FDR<0.05 are shown). DE result for Path.Dx trait.
64	BM36_DE_PATH.Dx_GO	Go to BM36_DE_PATH.Dx_GO	GO pathway enrichments for Path.Dx differentially expressed genes in BM36 (only terms with FDR<0.05 are shown).
65	BM36_DE_PATH.Dx_defvsctl	Go to BM36_DE_PATH.Dx_defvsctl	Gene DE and pathway enrichments for each AD feature as defined in Supplementary Table 1 in BM36 (only genes with FDR<0.05 are shown). DE result for Path.Dx definite vs control trait.
66	BM36_DE_PATH.Dx_defvsctl_GO	Go to BM36_DE_PATH.Dx_defvsctl_GO	GO pathway enrichments for Path.Dx definite vs control differentially expressed genes in BM36 (only terms with FDR<0.05 are shown).
67	BM36_DE_PlaqueMean	Go to BM36_DE_PlaqueMean	Gene DE and pathway enrichments for each AD feature as defined in Supplementary Table 1 in BM36 (only genes with FDR<0.05 are shown). DE result for PlaqueMean trait.
68	BM36_DE_PlaqueMean_GO	Go to BM36_DE_PlaqueMean_GO	GO pathway enrichments for PlaqueMean differentially expressed genes in BM36 (only terms with FDR<0.05 are shown).
69	BM36_DE_PlaqueMean_defvsctl	Go to BM36_DE_PlaqueMean_defvsctl	Gene DE and pathway enrichments for each AD feature as defined in Supplementary Table 1 in BM36 (only genes with FDR<0.05 are shown). DE result for PlaqueMean definite vs control trait.
70	BM36_DE_PlaqueMean_defvsctl_GO	Go to BM36_DE_PlaqueMean_defvsctl_GO	GO pathway enrichments for PlaqueMean definite vs control differentially expressed genes in BM36 (only terms with FDR<0.05 are shown).
71	BM36_Union_DE_genes	Go to BM36_Union_DE_genes	Union of DE genes across all AD traits at FDR<0.05 in BM36 that is projected onto the BM36 gene co-expression network
72	BM36_Gene_Coexpression	Go to BM36_Gene_Coexpression	BM36 Gene co-expression network
73	BM36_Gene_Coexpression_GO	Go to BM36_Gene_Coexpression_GO	GO annotation for each module of the BM36 gene co-expression network
74	BM36_signif_modules_gene	Go to BM36_signif_modules_gene	Table with the BM36 gene co-expression modules enriched for the union of DE genes in BM36
75	BM36_eGenes	Go to BM36_eGenes	Table of BM36 eGene results with each line being a gene and its most significant eQTL
76	BM36_eGenes_forNetwork	Go to BM36_eGenes_forNetwork	Table containing the BM36 eGenes that were included in the BNs
77	BM36_Seeding_Gene_List	Go to BM36_Seeding_Gene_List	BM36 Expanded AD DE signature containing all BM36 DE genes and all genes in BM36 gene co-expression modules enriched for BM36 DE genes
78	BM36_Gene_BN	Go to BM36_Gene_BN	BM36 Gene only BN
79	BM36_local_KDA	Go to BM36_local_KDA	Results of local KDA for all BM36 AD traits gene DE lists and gene co-expression modules in the BM36 gene BN
80	BM36_global_KDA	Go to BM36_global_KDA	List of the global KDs for the BM36 gene BN
81	ROSMAP_DE_braaksc	Go to ROSMAP_DE_braaksc	Gene DE and pathway enrichments for each AD feature as defined in Supplementary Table 1 in ROSMAP (only genes with FDR<0.05 are shown). DE result for braaksc trait.
82	ROSMAP_DE_braaksc_GO	Go to ROSMAP_DE_braaksc_GO	GO pathway enrichments for braaksc differentially expressed genes in ROSMAP (only terms with FDR<0.05 are shown).
83	ROSMAP_DE_ceradsc_defvsctl	Go to ROSMAP_DE_ceradsc_defvsctl	Gene DE and pathway enrichments for each AD feature as defined in Supplementary Table 1 in ROSMAP (only genes with FDR<0.05 are shown). DE result for ceradsc definite vs control trait.
84	ROSMAP_DE_ceradsc_defvsctl_GO	Go to ROSMAP_DE_ceradsc_defvsctl_GO	GO pathway enrichments for ceradsc definite vs control differentially expressed genes in ROSMAP (only terms with FDR<0.05 are shown).
85	ROSMAP_DE_ceradsc	Go to ROSMAP_DE_ceradsc	Gene DE and pathway enrichments for each AD feature as defined in Supplementary Table 1 in ROSMAP (only genes with FDR<0.05 are shown). DE result for ceradsc trait.
86	ROSMAP_DE_ceradsc_GO	Go to ROSMAP_DE_ceradsc_GO	GO pathway enrichments for ceradsc differentially expressed genes in ROSMAP (only terms with FDR<0.05 are shown).
87	ROSMAP_DE_cogdx_defvsctl	Go to ROSMAP_DE_cogdx_defvsctl	Gene DE and pathway enrichments for each AD feature as defined in Supplementary Table 1 in ROSMAP (only genes with FDR<0.05 are shown). DE result for cogdx definite vs control trait.
88	ROSMAP_DE_cogdx_defvsctl_GO	Go to ROSMAP_DE_cogdx_defvsctl_GO	GO pathway enrichments for cogdx definite vs control differentially expressed genes in ROSMAP (only terms with FDR<0.05 are shown).
89	ROSMAP_DE_cogdx	Go to ROSMAP_DE_cogdx	Gene DE and pathway enrichments for each AD feature as defined in Supplementary Table 1 in ROSMAP (only genes with FDR<0.05 are shown). DE result for cogdx trait.
90	ROSMAP_DE_cogdx_GO	Go to ROSMAP_DE_cogdx_GO	GO pathway enrichments for cogdx differentially expressed genes in ROSMAP (only terms with FDR<0.05 are shown).
91	ROSMAP_Union_DE_genes	Go to ROSMAP_Union_DE_genes	Union of DE genes across all AD traits at FDR<0.05 in ROSMAP that is projected onto the ROSMAP gene co-expression network
92	ROSMAP_Gene_Coexpression	Go to ROSMAP_Gene_Coexpression	ROSMAP Gene co-expression network
93	ROSMAP_Gene_Coexpression_GO	Go to ROSMAP_Gene_Coexpression_GO	GO annotation for each module of the ROSMAP gene co-expression network
94	ROSMAP_signif_modules_gene	Go to ROSMAP_signif_modules_gene	Table with the ROSMAP gene co-expression modules enriched for the union of DE genes in ROSMAP
95	ROSMAP_eGenes	Go to ROSMAP_eGenes	Table of ROSMAP eGene results with each line being a gene and its most significant eQTL
96	ROSMAP_eGenes_forNetwork	Go to ROSMAP_eGenes_forNetwork	Table containing the ROSMAP eGenes that were included in the BNs
97	ROSMAP_Seeding_Gene_List	Go to ROSMAP_Seeding_Gene_List	ROSMAP Expanded AD DE signature containing all ROSMAP DE genes and all genes in ROSMAP gene co-expression modules enriched for ROSMAP DE genes
98	ROSMAP_Gene_BN	Go to ROSMAP_Gene_BN	ROSMAP Gene only BN
99	ROSMAP_local_KDA	Go to ROSMAP_local_KDA	Results of local KDA for all ROSMAP AD traits gene DE lists and gene co-expression modules in the ROSMAP gene BN
100	ROSMAP_global_KDA	Go to ROSMAP_global_KDA	List of the global KDs for the ROSMAP gene BN

## Sheet: BM22_DE_bbscore
Gene DE and pathway enrichments for each AD feature as defined in Supplementary Table 1 in BM22 (only genes with FDR<0.05 are shown). DE result for bbscore trait.
ensembl_ID is the ensembl ID for the gene
GeneName is the gene name corresponding to the ensembl ID
logFC is the log fold change for the differential expression for that trait
FDR (BH) is the adjusted p-value for the differential expression (adjusted for multi-testing using benjamini hochberg (fdr) method)
ensembl_ID	GeneName	logFC	BH

## Sheet: BM22_DE_CDR
Gene DE and pathway enrichments for each AD feature as defined in Supplementary Table 1 in BM22 (only genes with FDR<0.05 are shown). DE result for CDR trait.
ensembl_ID is the ensembl ID for the gene
GeneName is the gene name corresponding to the ensembl ID
logFC is the log fold change for the differential expression for that trait
FDR (BH) is the adjusted p-value for the differential expression (adjusted for multi-testing using benjamini hochberg (fdr) method)
ensembl_ID	GeneName	logFC	BH

## Sheet: BM22_DE_CDR_defvsctl
Gene DE and pathway enrichments for each AD feature as defined in Supplementary Table 1 in BM22 (only genes with FDR<0.05 are shown). DE result for CDR definite vs control trait.
ensembl_ID is the ensembl ID for the gene
GeneName is the gene name corresponding to the ensembl ID
logFC is the log fold change for the differential expression for that trait
FDR (BH) is the adjusted p-value for the differential expression (adjusted for multi-testing using benjamini hochberg (fdr) method)
ensembl_ID	GeneName	logFC	BH

## Sheet: BM22_DE_CERJ
Gene DE and pathway enrichments for each AD feature as defined in Supplementary Table 1 in BM22 (only genes with FDR<0.05 are shown). DE result for CERJ trait.
ensembl_ID is the ensembl ID for the gene
GeneName is the gene name corresponding to the ensembl ID
logFC is the log fold change for the differential expression for that trait
FDR (BH) is the adjusted p-value for the differential expression (adjusted for multi-testing using benjamini hochberg (fdr) method)
ensembl_ID	GeneName	logFC	BH
ENSG00000136810	TXN	-0.26853	0.00388195
ENSG00000143106	PSMA5	-0.253119	0.00388195
ENSG00000114021	NIT2	-0.214746	0.00572236
ENSG00000130347	RTN4IP1	-0.21008	0.00572236
ENSG00000163683	C4orf34	-0.198745	0.00572236
ENSG00000165832	TRUB1	-0.294402	0.00572236
ENSG00000171204	TMEM126B	-0.237154	0.00572236
ENSG00000184203	PPP1R2	-0.274223	0.00572236
ENSG00000184258	CDR1	0.520264	0.00572236
ENSG00000232838	PET117	-0.168148	0.00572236
ENSG00000129055	ANAPC13	-0.184692	0.00591258
ENSG00000174132	FAM174A	-0.244997	0.00594484
ENSG00000116918	TSNAX	-0.217214	0.00632171
ENSG00000138138	ATAD1	-0.194725	0.00632171
ENSG00000196839	ADA	0.358899	0.00632171
ENSG00000137806	NDUFAF1	-0.165517	0.00648641
ENSG00000134440	NARS	-0.174608	0.00668777
ENSG00000068912	ERLEC1	-0.182982	0.00685381
ENSG00000091483	FH	-0.195411	0.00685381
ENSG00000128609	NDUFA5	-0.268989	0.00685381
ENSG00000176401	EID2B	-0.293322	0.00685381
ENSG00000196209	SIRPB2	0.5784	0.00685381
ENSG00000205981	DNAJC19	-0.171623	0.00685381
ENSG00000103769	RAB11A	-0.172709	0.00796131
ENSG00000115233	PSMD14	-0.179442	0.00816779
ENSG00000164258	NDUFS4	-0.207192	0.00816779
ENSG00000260006	RP11-469M7.1	-0.309993	0.00816779
ENSG00000216285	RP11-490H24.5	-0.311449	0.0084318
ENSG00000233137	RP11-220I1.1	-0.142581	0.0084318
ENSG00000104388	RAB2A	-0.19935	0.00865381
ENSG00000164615	CAMLG	-0.217881	0.00865381
ENSG00000167863	ATP5H	-0.18592	0.00865381
ENSG00000198498	TMA16	-0.199065	0.00872108
ENSG00000261215	RP11-195F19.30	-0.237151	0.00872108
ENSG00000165637	VDAC2	-0.162495	0.0100749
ENSG00000166275	C10orf32	-0.237039	0.0100749
ENSG00000229808	RP11-456P18.2	0.336348	0.0105535
ENSG00000004779	NDUFAB1	-0.229273	0.0113657
ENSG00000058804	TMEM48	-0.147062	0.0113657
ENSG00000083750	RRAGB	-0.157277	0.0113657
ENSG00000089123	TASP1	-0.171509	0.0113657
ENSG00000104331	IMPAD1	-0.166614	0.0113657
ENSG00000106028	SSBP1	-0.140896	0.0113657
ENSG00000120805	ARL1	-0.15665	0.0113657
ENSG00000126945	HNRNPH2	-0.15242	0.0113657
ENSG00000127603	MACF1	0.160599	0.0113657
ENSG00000131966	ACTR10	-0.181426	0.0113657
ENSG00000134049	IER3IP1	-0.242461	0.0113657
ENSG00000138279	ANXA7	-0.134116	0.0113657
ENSG00000139160	METTL20	-0.198547	0.0113657
ENSG00000143727	ACP1	-0.14807	0.0113657
ENSG00000165669	FAM204A	-0.166242	0.0113657
ENSG00000174442	ZWILCH	-0.223855	0.0113657
ENSG00000177879	AP3S1	-0.180783	0.0113657
ENSG00000182220	ATP6AP2	-0.228274	0.0113657
ENSG00000188729	OSTN	-0.547683	0.0113657
ENSG00000255302	EID1	-0.236421	0.0113657
ENSG00000006128	TAC1	-0.576998	0.0114869
ENSG00000101843	PSMD10	-0.179421	0.0114869
ENSG00000113387	SUB1	-0.257127	0.0114869
ENSG00000115514	TXNDC9	-0.176466	0.0114869
ENSG00000135940	COX5B	-0.220245	0.0114869
ENSG00000167699	GLOD4	-0.160545	0.0114869
ENSG00000187325	TAF9B	-0.164539	0.0114869
ENSG00000196367	TRRAP	0.119081	0.0114869
ENSG00000231989	PPP1R2P3	-0.319539	0.0114869
ENSG00000258676	RP11-386M24.3	0.58151	0.0114869
ENSG00000014824	SLC30A9	-0.180729	0.0114912
ENSG00000117153	KLHL12	-0.136843	0.0114912
ENSG00000147421	HMBOX1	0.145185	0.0114912
ENSG00000177576	C18orf32	-0.211758	0.0114912
ENSG00000180329	CCDC43	-0.144361	0.0114912
ENSG00000232374	GPR79	0.336957	0.0114912
ENSG00000116120	FARSB	-0.180353	0.0115353
ENSG00000144320	KIAA1715	-0.156758	0.0115353
ENSG00000242242	PVRL3-AS1	-0.429106	0.0116702
ENSG00000251203	RP11-14I17.1	0.561221	0.0121654
ENSG00000137496	IL18BP	0.129359	0.0121655
ENSG00000188559	RALGAPA2	0.157044	0.0124831
ENSG00000104691	UBXN8	-0.172191	0.0125212
ENSG00000187601	MAGEH1	-0.20776	0.0125831
ENSG00000238605	snoU13	-0.444419	0.0125831
ENSG00000105887	MTPN	-0.187708	0.0126322
ENSG00000122643	NT5C3	-0.180777	0.0126322
ENSG00000133134	BEX2	-0.274313	0.0126322
ENSG00000167005	NUDT21	-0.206011	0.0126322
ENSG00000172331	BPGM	-0.167043	0.0133161
ENSG00000005469	CROT	-0.175282	0.0135269
ENSG00000055609	MLL3	0.116243	0.0135269
ENSG00000065526	SPEN	0.147993	0.0135269
ENSG00000091140	DLD	-0.180563	0.0135269
ENSG00000092108	SCFD1	-0.130875	0.0135269
ENSG00000100744	GSKIP	-0.234358	0.0135269
ENSG00000100883	SRP54	-0.139046	0.0135269
ENSG00000108946	PRKAR1A	-0.159668	0.0135269
ENSG00000129636	ITFG1	-0.233424	0.0135269
ENSG00000132664	POLR3F	-0.149594	0.0135269
ENSG00000133119	RFC3	-0.255323	0.0135269
ENSG00000133872	TMEM66	-0.145654	0.0135269
ENSG00000137876	RSL24D1	-0.214698	0.0135269
ENSG00000147180	ZNF711	-0.192701	0.0135269
ENSG00000151743	AMN1	-0.202203	0.0135269
ENSG00000164919	COX6C	-0.225027	0.0135269
ENSG00000165169	DYNLT3	-0.297541	0.0135269
ENSG00000165264	NDUFB6	-0.233598	0.0135269
ENSG00000167065	DUSP18	0.201296	0.0135269
ENSG00000169599	NFU1	-0.15239	0.0135269
ENSG00000173418	NAA20	-0.137468	0.0135269
ENSG00000186714	CCDC73	-0.181371	0.0135269
ENSG00000187186	RP11-195F19.5	-0.221934	0.0135269
ENSG00000187792	ZNF70	0.19387	0.0135269
ENSG00000198909	MAP3K3	0.116389	0.0135269
ENSG00000241218	RP11-446H18.1	0.332523	0.0135269
ENSG00000009844	VTA1	-0.164085	0.0135339
ENSG00000163820	FYCO1	0.233432	0.0138932
ENSG00000102409	BEX4	-0.189289	0.0139435
ENSG00000138660	AP1AR	-0.223248	0.0139435
ENSG00000006625	GGCT	-0.14798	0.0139935
ENSG00000116459	ATP5F1	-0.148144	0.0141383
ENSG00000066557	LRRC40	-0.204593	0.0141744
ENSG00000100364	KIAA0930	0.182107	0.0144939
ENSG00000114023	FAM162A	-0.204548	0.0144939
ENSG00000178074	C2orf69	-0.200306	0.0144939
ENSG00000198961	PJA2	-0.209335	0.014757
ENSG00000100632	ERH	-0.157805	0.0148368
ENSG00000134717	BTF3L4	-0.147019	0.0148368
ENSG00000260198	RP11-441F2.2	0.268614	0.0148368
ENSG00000266202	C17ORF108	-0.37489	0.0148368
ENSG00000041357	PSMA4	-0.154438	0.0148565
ENSG00000111897	SERINC1	-0.171493	0.0148565
ENSG00000266975	CTC-425F1.2	-0.241807	0.0150194
ENSG00000258644	RP11-718G2.3	-0.16467	0.0150807
ENSG00000189227	C15orf61	-0.227654	0.0153493
ENSG00000230311	AC004074.3	-0.351038	0.0157313
ENSG00000134001	EIF2S1	-0.14576	0.0160837
ENSG00000145863	GABRA6	-0.460545	0.0160837
ENSG00000165678	GHITM	-0.199161	0.0160837
ENSG00000172974	AC007318.5	-0.155994	0.0160837
ENSG00000236370	RP11-574K11.16	0.156826	0.0160837
ENSG00000075415	SLC25A3	-0.147311	0.0165082
ENSG00000089220	PEBP1	-0.135678	0.0165082
ENSG00000111711	GOLT1B	-0.249349	0.0165082
ENSG00000113558	SKP1	-0.152139	0.0165082
ENSG00000114520	SNX4	-0.156124	0.0165082
ENSG00000117758	STX12	-0.131687	0.0165082
ENSG00000134056	MRPS36	-0.23097	0.0165082
ENSG00000138036	DYNC2LI1	-0.208716	0.0165082
ENSG00000154639	CXADR	-0.173724	0.0165082
ENSG00000165533	TTC8	-0.215294	0.0165082
ENSG00000221995	TIAF1	0.141165	0.0165082
ENSG00000224055	GAPDHP55	0.265249	0.0165082
ENSG00000232119	MCTS1	-0.183615	0.0165082
ENSG00000093144	ECHDC1	-0.147804	0.0165375
ENSG00000110696	C11orf58	-0.135436	0.0165375
ENSG00000124279	FASTKD3	-0.162544	0.0165375
ENSG00000136146	MED4	-0.130772	0.0165375
ENSG00000124333	VAMP7	-0.135104	0.0166298
ENSG00000143158	MPC2	-0.191654	0.0166298
ENSG00000147224	PRPS1	-0.145908	0.0166298
ENSG00000150787	PTS	-0.181263	0.0166298
ENSG00000160131	VMA21	-0.143856	0.0166298
ENSG00000165119	HNRNPK	-0.103204	0.0166298
ENSG00000170035	UBE2E3	-0.159404	0.0166298
ENSG00000173226	IQCB1	-0.159912	0.0166298
ENSG00000188277	C15orf62	0.215219	0.0166298
ENSG00000198791	CNOT7	-0.155583	0.0166298
ENSG00000259402	RP11-30K9.4	0.359675	0.0166298
ENSG00000113597	C5orf44	-0.194798	0.016739
ENSG00000101856	PGRMC1	-0.216117	0.0169419
ENSG00000104863	LIN7B	-0.208498	0.0169419
ENSG00000138663	COPS4	-0.179912	0.0169419
ENSG00000266527	RP11-138P22.1	-0.317291	0.0169419
ENSG00000268802	CTD-2587H19.1	0.651894	0.0174722
ENSG00000135972	MRPS9	-0.127729	0.0175687
ENSG00000155959	VBP1	-0.209278	0.0175687
ENSG00000166681	NGFRAP1	-0.19159	0.0175687
ENSG00000181061	HIGD1A	-0.221036	0.0176247
ENSG00000003987	MTMR7	-0.167256	0.0176332
ENSG00000100519	PSMC6	-0.150595	0.0176332
ENSG00000100813	ACIN1	0.119586	0.0176332
ENSG00000161021	MAML1	0.141088	0.0176332
ENSG00000164163	ABCE1	-0.141415	0.0176332
ENSG00000226029	RP4-798A10.2	0.194204	0.0176332
ENSG00000230344	AC007308.1	0.276065	0.0176332
ENSG00000234252	AC007308.6	0.276651	0.0176332
ENSG00000128487	SPECC1	0.119186	0.0176948
ENSG00000164674	SYTL3	0.355804	0.0176948
ENSG00000165275	TRMT10B	0.115064	0.0176948
ENSG00000237711	RP11-39K24.13	0.404341	0.0176948
ENSG00000261534	RP11-244O19.1	0.240157	0.0176948
ENSG00000083635	NUFIP1	-0.132832	0.0178934
ENSG00000111726	CMAS	-0.225246	0.0178934
ENSG00000114902	SPCS1	-0.15186	0.0178934
ENSG00000123444	KBTBD4	-0.111539	0.0178934
ENSG00000125870	SNRPB2	-0.143994	0.0178934
ENSG00000127337	YEATS4	-0.223804	0.0178934
ENSG00000164190	NIPBL	0.0899199	0.0178934
ENSG00000170653	ATF7	0.189116	0.0178934
ENSG00000175832	ETV4	0.274339	0.0178934
ENSG00000185158	LRRC37B	0.12119	0.0178934
ENSG00000185291	IL3RA	0.284877	0.0178934
ENSG00000213462	ERV3-1	0.196396	0.0178934
ENSG00000259528	RP11-272D12.2	0.360758	0.0178934
ENSG00000259943	RP1-39G22.7	-0.214601	0.0178934
ENSG00000264895	RP11-421E14.2	0.230296	0.0178934
ENSG00000170632	ARMC10	-0.138615	0.0179749
ENSG00000129084	PSMA1	-0.144033	0.0180857
ENSG00000154174	TOMM70A	-0.166083	0.0180857
ENSG00000047315	POLR2B	-0.136964	0.0182825
ENSG00000074657	ZNF532	0.103463	0.0182825
ENSG00000085231	TAF9	-0.15576	0.0182825
ENSG00000122565	CBX3	-0.167278	0.0182825
ENSG00000134987	WDR36	-0.124221	0.0182825
ENSG00000149100	EIF3M	-0.127991	0.0182825
ENSG00000167978	SRRM2	0.181189	0.0182825
ENSG00000168288	MMADHC	-0.163325	0.0182825
ENSG00000174780	SRP72	-0.105435	0.0182825
ENSG00000184634	MED12	0.114184	0.0182825
ENSG00000198954	KIAA1279	-0.133265	0.0182825
ENSG00000178127	NDUFV2	-0.153163	0.0183127
ENSG00000232859	LYRM9	-0.309983	0.0183127
ENSG00000261061	RP11-303E16.2	0.284835	0.0183127
ENSG00000069345	DNAJA2	-0.163937	0.0184531
ENSG00000133983	COX16	-0.166454	0.0184531
ENSG00000134058	CDK7	-0.138035	0.0184531
ENSG00000144935	TRPC1	-0.14172	0.0184531
ENSG00000257550	RP11-793H13.3	0.230647	0.0184985
ENSG00000155304	HSPA13	-0.211721	0.0191124
ENSG00000179774	ATOH7	-0.496714	0.0192559
ENSG00000005448	WDR54	-0.174527	0.0194929
ENSG00000079950	STX7	-0.122025	0.0194929
ENSG00000086065	CHMP5	-0.158776	0.0194929
ENSG00000106078	COBL	0.138768	0.0194929
ENSG00000112697	TMEM30A	-0.183221	0.0194929
ENSG00000121988	ZRANB3	-0.119939	0.0194929
ENSG00000122965	RBM19	0.129437	0.0194929
ENSG00000125877	ITPA	-0.164476	0.0194929
ENSG00000136045	PWP1	-0.128024	0.0194929
ENSG00000139505	MTMR6	-0.178424	0.0194929
ENSG00000145293	ENOPH1	-0.144839	0.0194929
ENSG00000165629	ATP5C1	-0.159509	0.0194929
ENSG00000168291	PDHB	-0.146278	0.0194929
ENSG00000175193	PARL	-0.142522	0.0194929
ENSG00000176438	SYNE3	0.253099	0.0194929
ENSG00000184515	BEX5	-0.327645	0.0194929
ENSG00000204138	PHACTR4	0.176625	0.0194929
ENSG00000213197	AC012066.1	0.316445	0.0194929
ENSG00000228058	RP11-552D4.1	0.604002	0.0194929
ENSG00000249915	PDCD6	-0.0965431	0.0194929
ENSG00000259881	RP11-830F9.5	0.280754	0.0194929
ENSG00000114268	PFKFB4	0.164409	0.0195296
ENSG00000103591	AAGAB	-0.131709	0.0195576
ENSG00000126947	ARMCX1	-0.154273	0.0197319
ENSG00000260025	RP11-490M8.1	-0.287806	0.0197319
ENSG00000152234	ATP5A1	-0.174294	0.0198952
ENSG00000096092	TMEM14A	-0.276426	0.0199635
ENSG00000228925	AC016722.4	-0.152546	0.0199635
ENSG00000144635	DYNC1LI1	-0.144968	0.0202212
ENSG00000170540	ARL6IP1	-0.16904	0.0202212
ENSG00000249592	RP11-440L14.1	0.1416	0.0202212
ENSG00000109270	LAMTOR3	-0.156108	0.0202644
ENSG00000064393	HIPK2	0.278097	0.0203184
ENSG00000136367	ZFHX2	0.184884	0.0203184
ENSG00000136710	CCDC115	-0.137718	0.0203184
ENSG00000150768	DLAT	-0.147177	0.0203184
ENSG00000152382	TADA1	-0.144768	0.0203184
ENSG00000155975	VPS37A	-0.106336	0.0203184
ENSG00000159593	NAE1	-0.118855	0.0203184
ENSG00000164405	UQCRQ	-0.185321	0.0203184
ENSG00000198189	HSD17B11	-0.181218	0.0203184
ENSG00000233519	RP11-177F11.1	0.380009	0.0203184
ENSG00000258904	RP11-638I2.2	0.336413	0.0203184
ENSG00000154719	MRPL39	-0.126865	0.0205098
ENSG00000155363	MOV10	0.2263	0.0205098
ENSG00000164109	MAD2L1	-0.275968	0.0205098
ENSG00000145247	OCIAD2	-0.208066	0.0206243
ENSG00000153132	CLGN	-0.264113	0.0206243
ENSG00000164209	SLC25A46	-0.212313	0.0206243
ENSG00000196072	BLOC1S2	-0.172777	0.0206243
ENSG00000233838	DPH3P1	0.267061	0.0206243
ENSG00000110536	PTPMT1	-0.108167	0.0207061
ENSG00000136143	SUCLA2	-0.202607	0.0207061
ENSG00000176396	EID2	-0.201095	0.0207061
ENSG00000184277	TM2D3	-0.156589	0.0207061
ENSG00000260000	RP3-467N11.1	-0.321053	0.0207061
ENSG00000112981	NME5	-0.233698	0.0209762
ENSG00000114686	MRPL3	-0.138469	0.0209762
ENSG00000233247	GS1-257G1.1	-0.172205	0.0209762
ENSG00000267281	RP11-793H13.10	0.212081	0.0209762
ENSG00000267002	RP11-242D8.1	0.215539	0.0210098
ENSG00000118873	RAB3GAP2	-0.111172	0.0211329
ENSG00000083937	CHMP2B	-0.165912	0.0213688
ENSG00000146386	ABRACL	-0.26696	0.0214074
ENSG00000171790	SLFNL1	0.250102	0.0216755
ENSG00000173275	ZNF449	-0.223614	0.0220036
ENSG00000109919	MTCH2	-0.132354	0.0221046
ENSG00000115520	COQ10B	-0.164753	0.0221298
ENSG00000158985	CDC42SE2	-0.136314	0.0222583
ENSG00000038274	MAT2B	-0.172508	0.022463
ENSG00000013306	SLC25A39	0.133449	0.0225076
ENSG00000071794	HLTF	-0.139149	0.0225228
ENSG00000100426	ZBED4	0.123096	0.0225228
ENSG00000116750	UCHL5	-0.140087	0.0225228
ENSG00000143933	CALM2	-0.182015	0.0225228
ENSG00000154222	CC2D1B	0.103428	0.0225228
ENSG00000162688	AGL	-0.17266	0.0225228
ENSG00000176209	C8orf40	-0.14574	0.0225228
ENSG00000180822	PSMG4	0.114248	0.0225228
ENSG00000181090	EHMT1	0.125798	0.0225228
ENSG00000198952	SMG5	0.113489	0.0225228
ENSG00000204899	MZT1	-0.323931	0.0225228
ENSG00000229944	AC004797.1	-0.240588	0.0225228
ENSG00000234221	RP11-25C19.1	0.313494	0.0225228
ENSG00000069509	FUNDC1	-0.149186	0.0225525
ENSG00000099901	RANBP1	-0.109877	0.0225525
ENSG00000198646	NCOA6	0.123882	0.0230057
ENSG00000163875	MEAF6	-0.15447	0.0230337
ENSG00000225190	PLEKHM1	0.152201	0.0230337
ENSG00000233735	RP11-567G24.3	0.144929	0.0230636
ENSG00000120265	PCMT1	-0.229342	0.0231294
ENSG00000259112	NDUFC2-KCTD14	-0.138652	0.0233515
ENSG00000052723	SIKE1	-0.123017	0.0233677
ENSG00000147118	ZNF182	0.1191	0.0233677
ENSG00000164332	UBLCP1	-0.193481	0.0237523
ENSG00000145901	TNIP1	0.12147	0.0237786
ENSG00000105849	TWISTNB	-0.136469	0.0238148
ENSG00000117395	EBNA1BP2	-0.129739	0.0238353
ENSG00000248283	RP11-473D24.1	0.234706	0.0238353
ENSG00000077232	DNAJC10	-0.134741	0.0239947
ENSG00000101132	PFDN4	-0.216119	0.0240039
ENSG00000129646	QRICH2	0.233056	0.0240929
ENSG00000180828	BHLHE22	-0.337875	0.0241857
ENSG00000134452	FBXO18	0.0890743	0.024214
ENSG00000137944	CCBL2	-0.214286	0.0242455
ENSG00000126001	CEP250	0.121292	0.0244167
ENSG00000205929	C21orf62	0.343421	0.0244167
ENSG00000236338	AC015987.2	-0.232301	0.0246228
ENSG00000083444	PLOD1	0.191221	0.0246688
ENSG00000116752	BCAS2	-0.196656	0.0246688
ENSG00000125821	DTD1	-0.150108	0.0246688
ENSG00000126733	DACH2	-0.348771	0.0246688
ENSG00000146350	C6orf170	-0.135914	0.0246688
ENSG00000163319	MRPS18C	-0.135515	0.0246688
ENSG00000177034	MTX3	-0.131058	0.0246688
ENSG00000259775	RP11-45P15.4	-0.339228	0.0246688
ENSG00000204516	MICB	0.388624	0.024676
ENSG00000167550	RHEBL1	-0.295851	0.0247382
ENSG00000133393	FOPNL	-0.122214	0.0249211
ENSG00000174460	ZCCHC12	-0.34711	0.0249211
ENSG00000149313	AASDHPPT	-0.211522	0.0249362
ENSG00000165672	PRDX3	-0.176086	0.0249362
ENSG00000173473	SMARCC1	0.127118	0.0249362
ENSG00000189308	LIN54	-0.114917	0.0249362
ENSG00000143198	MGST3	-0.141819	0.0250034
ENSG00000175873	AC004840.9	0.207287	0.0250076
ENSG00000153130	SCOC	-0.301904	0.025048
ENSG00000267630	AC005758.1	-0.42707	0.025048
ENSG00000116032	GRIN3B	-0.20095	0.0250604
ENSG00000267412	CTC-265F19.2	0.444915	0.0252241
ENSG00000131263	RLIM	-0.138561	0.0253209
ENSG00000184220	CMSS1	-0.138335	0.0253209
ENSG00000185722	ANKFY1	0.0952843	0.0253209
ENSG00000213920	MDP1	-0.161245	0.0253209
ENSG00000185272	RBM11	-0.241549	0.0253232
ENSG00000249850	CTD-2653M23.1	0.189984	0.0253232
ENSG00000260316	LA16c-306A4.2	0.346797	0.0253232
ENSG00000266405	CBX3P2	-0.452163	0.0253232
ENSG00000048544	MRPS10	-0.116203	0.0253473
ENSG00000116128	BCL9	0.123486	0.0253473
ENSG00000131100	ATP6V1E1	-0.181385	0.0253473
ENSG00000170899	GSTA4	-0.172984	0.0254615
ENSG00000035687	ADSS	-0.141979	0.0255648
ENSG00000108107	RPL28	0.186951	0.0261375
ENSG00000138686	BBS7	-0.168511	0.0261375
ENSG00000197557	TTC30A	-0.182927	0.0261375
ENSG00000225554	RP11-527D7.1	-0.305102	0.0261375
ENSG00000237655	AC073834.3	-0.228334	0.0261375
ENSG00000254433	RP11-677I18.3	-0.187993	0.0261501
ENSG00000150625	GPM6A	-0.220526	0.0262364
ENSG00000122873	CISD1	-0.22335	0.0262463
ENSG00000198060	MARCH5	-0.131513	0.0262615
ENSG00000229657	RP11-494K3.2	0.294021	0.0262615
ENSG00000141012	GALNS	0.173792	0.0264892
ENSG00000174173	TRMT10C	-0.184267	0.0264892
ENSG00000091262	ABCC6	0.291045	0.0264984
ENSG00000117713	ARID1A	0.137809	0.0264984
ENSG00000060237	WNK1	0.140673	0.0265497
ENSG00000106153	CHCHD2	-0.159666	0.0265497
ENSG00000112695	COX7A2	-0.225253	0.0265497
ENSG00000119013	NDUFB3	-0.193078	0.0265497
ENSG00000165572	KBTBD6	-0.172362	0.0265497
ENSG00000180488	FAM73A	-0.122917	0.0265497
ENSG00000198843	SELT	-0.173455	0.0265497
ENSG00000205041	CTC-425O23.2	0.248643	0.0265497
ENSG00000234719	RP11-166B2.1	0.205579	0.0265497
ENSG00000261188	CTA-445C9.14	-0.186996	0.0265497
ENSG00000214174	AMZ2P1	-0.129568	0.0266367
ENSG00000214655	ZSWIM8	0.113383	0.0266367
ENSG00000111716	LDHB	-0.147987	0.0266672
ENSG00000104765	BNIP3L	-0.150876	0.0266801
ENSG00000113595	TRIM23	-0.194405	0.0266801
ENSG00000128590	DNAJB9	-0.203359	0.0266801
ENSG00000203630	AL136531.1	0.260496	0.0266801
ENSG00000213411	RBM22P2	0.383191	0.0266801
ENSG00000132341	RAN	-0.15463	0.0267499
ENSG00000251143	RP11-849H4.4	0.1245	0.0267499
ENSG00000224116	INHBA-AS1	-0.335496	0.0267814
ENSG00000267748	CTB-102L5.4	-0.203023	0.0268617
ENSG00000140443	IGF1R	0.142493	0.0269766
ENSG00000082213	C5orf22	-0.161069	0.0269875
ENSG00000013561	RNF14	-0.119134	0.0270012
ENSG00000155026	RSPH10B	-0.209892	0.0270012
ENSG00000238194	RP4-719C8.1	0.240088	0.0270012
ENSG00000068024	HDAC4	0.138889	0.0270493
ENSG00000120533	ENY2	-0.116774	0.0270493
ENSG00000268885	AC026740.1	0.300187	0.0270493
ENSG00000113575	PPP2CA	-0.164431	0.0271907
ENSG00000142892	PIGK	-0.149278	0.0271907
ENSG00000154832	CXXC1	0.136961	0.0271907
ENSG00000170946	DNAJC24	-0.107091	0.0271907
ENSG00000197162	ZNF785	0.127404	0.027255
ENSG00000134324	LPIN1	0.100385	0.0276131
ENSG00000237998	RP11-432J9.5	0.265042	0.0276131
ENSG00000078668	VDAC3	-0.177773	0.0277108
ENSG00000088812	ATRN	-0.128627	0.0277108
ENSG00000268056	CTD-3032J10.2	0.249371	0.0277108
ENSG00000259205	PRKXP1	0.529302	0.0277229
ENSG00000104419	NDRG1	0.253809	0.0277818
ENSG00000138095	LRPPRC	-0.135732	0.0277818
ENSG00000138430	OLA1	-0.173331	0.0277818
ENSG00000167395	ZNF646	0.122778	0.0277818
ENSG00000179163	FUCA1	-0.189115	0.0277818
ENSG00000230583	GTF2IRD1P1	-0.13938	0.0277818
ENSG00000147669	POLR2K	-0.192723	0.0280231
ENSG00000232807	RP11-536K7.3	0.133322	0.0281055
ENSG00000106351	AGFG2	0.169446	0.0282697
ENSG00000154582	TCEB1	-0.172309	0.0282697
ENSG00000204271	SPIN3	-0.130926	0.0282697
ENSG00000170846	AC093323.3	-0.150483	0.0284729
ENSG00000161091	MFSD12	0.111379	0.0285255
ENSG00000168395	ING5	0.097976	0.0285255
ENSG00000102471	NDFIP2	-0.269811	0.0285613
ENSG00000101654	RNMT	-0.146672	0.02866
ENSG00000106524	ANKMY2	-0.158952	0.02866
ENSG00000176444	CLK2	0.118113	0.02866
ENSG00000180530	NRIP1	-0.140261	0.0287176
ENSG00000070831	CDC42	-0.127841	0.0287675
ENSG00000075407	ZNF37A	0.0936075	0.0287675
ENSG00000086717	PPEF1	-0.342414	0.0287675
ENSG00000125356	NDUFA1	-0.174762	0.0287675
ENSG00000133103	COG6	-0.118014	0.0287675
ENSG00000136888	ATP6V1G1	-0.12852	0.0287675
ENSG00000164169	PRMT10	-0.137606	0.0287675
ENSG00000213413	PVRIG	0.211098	0.0287675
ENSG00000224415	RPL19P12	0.306061	0.0287675
ENSG00000258782	RP11-701B16.2	-0.140696	0.0287675
ENSG00000011260	UTP18	-0.119288	0.0288229
ENSG00000100372	SLC25A17	-0.121823	0.0288229
ENSG00000104671	DCTN6	-0.143656	0.0288229
ENSG00000105221	AKT2	0.121206	0.0288229
ENSG00000105483	CARD8	0.168276	0.0288229
ENSG00000109832	DDX25	-0.192556	0.0288229
ENSG00000125386	FAM193A	0.117216	0.0288229
ENSG00000134369	NAV1	0.126561	0.0288229
ENSG00000137038	C9orf123	-0.162311	0.0288229
ENSG00000148300	REXO4	0.144527	0.0288229
ENSG00000158301	GPRASP2	-0.222739	0.0288229
ENSG00000168438	CDC40	-0.147469	0.0288229
ENSG00000171865	RNASEH1	-0.113625	0.0288229
ENSG00000173692	PSMD1	-0.113498	0.0288229
ENSG00000182400	TRAPPC6B	-0.177884	0.0288229
ENSG00000185127	C6orf120	-0.12957	0.0288229
ENSG00000231010	RP6-109B7.2	0.272674	0.0288229
ENSG00000231871	IPO9-AS1	0.114975	0.0288229
ENSG00000232712	RP4-777D9.2	0.160245	0.0288229
ENSG00000249242	TMEM150C	-0.169408	0.0288229
ENSG00000074603	DPP8	-0.122264	0.0288668
ENSG00000104368	PLAT	0.277089	0.0288668
ENSG00000118518	RNF146	-0.0929901	0.0288668
ENSG00000006837	CDKL3	-0.103749	0.028908
ENSG00000065154	OAT	-0.161192	0.028908
ENSG00000136040	PLXNC1	-0.168548	0.028908
ENSG00000183578	TNFAIP8L3	-0.204074	0.028908
ENSG00000127995	CASD1	-0.198547	0.0292234
ENSG00000138443	ABI2	-0.127397	0.0292234
ENSG00000143742	SRP9	-0.194125	0.0292234
ENSG00000183718	TRIM52	0.121849	0.0292234
ENSG00000267697	LUZP6	-0.188046	0.0292234
ENSG00000205423	CNEP1R1	-0.126129	0.0294396
ENSG00000016864	GLT8D1	-0.100355	0.0296174
ENSG00000127418	FGFRL1	0.26008	0.0296174
ENSG00000161547	SRSF2	-0.104369	0.0296174
ENSG00000012174	MBTPS2	-0.162648	0.0298022
ENSG00000082153	BZW1	-0.132634	0.0298022
ENSG00000100916	BRMS1L	-0.161678	0.0298022
ENSG00000113966	ARL6	-0.193675	0.0298022
ENSG00000167283	ATP5L	-0.133912	0.0298022
ENSG00000167377	ZNF23	-0.108117	0.0298022
ENSG00000256060	TRAPPC2P1	-0.153269	0.0298022
ENSG00000141433	ADCYAP1	-0.392191	0.0298301
ENSG00000085365	SCAMP1	-0.204965	0.0298328
ENSG00000232439	RPL18AP7	0.260366	0.0298476
ENSG00000134265	NAPG	-0.172232	0.0300094
ENSG00000101558	VAPA	-0.10864	0.0301196
ENSG00000155465	SLC7A7	0.29045	0.0301985
ENSG00000171634	BPTF	0.0916886	0.0301985
ENSG00000154059	IMPACT	-0.171799	0.0302286
ENSG00000241852	C8orf58	0.193785	0.0302286
ENSG00000146094	DOK3	0.272587	0.0303084
ENSG00000152082	MZT2B	-0.14423	0.0303084
ENSG00000213700	RP11-344N10.3	0.326834	0.0303084
ENSG00000013392	RWDD2A	-0.163313	0.030483
ENSG00000018236	CNTN1	-0.166053	0.0305003
ENSG00000113460	BRIX1	-0.101499	0.0305003
ENSG00000114405	C3orf14	-0.191685	0.0305003
ENSG00000115446	UNC50	-0.109771	0.0305003
ENSG00000119705	SLIRP	-0.139639	0.0305003
ENSG00000123575	FAM199X	-0.137011	0.0305003
ENSG00000124767	GLO1	-0.145095	0.0305003
ENSG00000137266	SLC22A23	0.136481	0.0305003
ENSG00000137497	NUMA1	0.108732	0.0305003
ENSG00000137760	ALKBH8	-0.143988	0.0305003
ENSG00000143772	ITPKB	0.276673	0.0305003
ENSG00000159199	ATP5G1	-0.153308	0.0305003
ENSG00000165185	KIAA1958	0.161747	0.0305003
ENSG00000169403	PTAFR	0.352154	0.0305003
ENSG00000174684	B3GNT1	-0.19028	0.0305003
ENSG00000183648	NDUFB1	-0.17927	0.0305003
ENSG00000204147	ASAH2B	-0.232154	0.0305003
ENSG00000226784	PGAM4	-0.155311	0.0305003
ENSG00000235823	LINC00263	0.28876	0.0305003
ENSG00000257315	ZBED6	0.17019	0.0305003
ENSG00000259322	RP11-762H8.1	-0.180988	0.0305003
ENSG00000181610	MRPS23	-0.142024	0.0306474
ENSG00000088888	MAVS	0.185796	0.0307059
ENSG00000167904	TMEM68	-0.122169	0.0307059
ENSG00000104365	IKBKB	0.138505	0.0308404
ENSG00000131507	NDFIP1	-0.199056	0.0308404
ENSG00000166833	NAV2	0.158843	0.0308404
ENSG00000105185	PDCD5	-0.145116	0.0310203
ENSG00000171456	ASXL1	0.0828959	0.0310755
ENSG00000100934	SEC23A	-0.158743	0.0311773
ENSG00000149196	C11orf73	-0.15053	0.0311773
ENSG00000254453	NAV2-AS2	0.211296	0.0311773
ENSG00000255639	RP11-234B24.6	-0.127126	0.0311773
ENSG00000100387	RBX1	-0.137387	0.0311913
ENSG00000100902	PSMA6	-0.128403	0.0314856
ENSG00000186889	TMEM17	-0.209323	0.0314856
ENSG00000188315	C3orf62	0.146729	0.0314856
ENSG00000268313	AC119673.1	-0.145349	0.0314856
ENSG00000133606	MKRN1	-0.0822761	0.0316105
ENSG00000137210	TMEM14B	-0.119416	0.0316837
ENSG00000090263	MRPS33	-0.147148	0.0317551
ENSG00000175073	VCPIP1	-0.144966	0.0317551
ENSG00000197885	NKIRAS1	-0.156511	0.0317551
ENSG00000188612	SUMO2	-0.138734	0.0317842
ENSG00000215154	AC141586.5	0.158141	0.0317842
ENSG00000232082	RPS6KA2-IT1	0.251292	0.0318124
ENSG00000223528	RP11-223P11.3	0.199342	0.0319331
ENSG00000101224	CDC25B	0.139468	0.0319892
ENSG00000117877	CD3EAP	0.0985445	0.0320625
ENSG00000003056	M6PR	-0.090436	0.0321964
ENSG00000061794	MRPS35	-0.133683	0.0321964
ENSG00000079785	DDX1	-0.146875	0.0321964
ENSG00000135636	DYSF	0.233189	0.0321964
ENSG00000188674	C2orf80	-0.302235	0.0321964
ENSG00000255886	RP11-196H14.2	0.290078	0.0321964
ENSG00000088205	DDX18	-0.0964524	0.0322176
ENSG00000172465	TCEAL1	-0.173184	0.0322176
ENSG00000078304	PPP2R5C	-0.088129	0.0325546
ENSG00000095319	NUP188	0.117971	0.0325546
ENSG00000101849	TBL1X	0.201962	0.0325546
ENSG00000110768	GTF2H1	-0.11919	0.0325546
ENSG00000166260	COX11	-0.133309	0.0325546
ENSG00000166928	MS4A14	0.469395	0.0325546
ENSG00000198064	61E3.4	0.228079	0.0325546
ENSG00000236714	AC005592.1	-0.494978	0.0325546
ENSG00000240344	PPIL3	-0.160236	0.0325546
ENSG00000186635	ARAP1	0.138555	0.0326483
ENSG00000256206	PSMA1	-0.126681	0.0326807
ENSG00000014641	MDH1	-0.26022	0.0327262
ENSG00000133641	C12orf29	-0.164565	0.0327262
ENSG00000164600	NEUROD6	-0.500523	0.0327262
ENSG00000197223	C1D	-0.190655	0.0327262
ENSG00000197991	PCDH20	-0.255113	0.0327262
ENSG00000213585	VDAC1	-0.170798	0.0327262
ENSG00000250461	RP11-631M6.2	0.262479	0.0327262
ENSG00000267959	MIR3188	0.427155	0.0327262
ENSG00000188152	FAM22G	0.201496	0.0327601
ENSG00000129195	FAM64A	-0.241384	0.0328219
ENSG00000146038	DCDC2	-0.27795	0.0328219
ENSG00000173915	USMG5	-0.224738	0.0328219
ENSG00000182916	TCEAL7	-0.205891	0.0328219
ENSG00000180543	TSPYL5	-0.155255	0.032929
ENSG00000104728	ARHGEF10	0.210589	0.0329625
ENSG00000229847	EMX2OS	0.238229	0.0330198
ENSG00000138964	PARVG	0.366152	0.0330378
ENSG00000153044	CENPH	-0.253288	0.0330378
ENSG00000162377	SELRC1	-0.16485	0.0330378
ENSG00000172586	CHCHD1	-0.161952	0.0330378
ENSG00000166479	TMX3	-0.167349	0.0330641
ENSG00000267623	AC022153.1	-0.42259	0.0330641
ENSG00000180228	PRKRA	-0.100356	0.0330689
ENSG00000138757	G3BP2	-0.191853	0.0332022
ENSG00000115540	MOB4	-0.166207	0.0335031
ENSG00000120686	UFM1	-0.125496	0.0335031
ENSG00000198711	C1orf191	0.256684	0.0335031
ENSG00000203306	AP001007.1	0.322813	0.0335031
ENSG00000254996	ANKHD1-EIF4EBP3	0.0709061	0.0335031
ENSG00000247049	CTC-338M12.7	0.166122	0.0335108
ENSG00000068366	ACSL4	-0.169509	0.0335124
ENSG00000101191	DIDO1	0.0959522	0.0335124
ENSG00000109572	CLCN3	-0.0952182	0.0335124
ENSG00000136950	ARPC5L	-0.161213	0.0335124
ENSG00000163536	SERPINI1	-0.262619	0.0335124
ENSG00000069275	NUCKS1	-0.115223	0.0336187
ENSG00000262355	SAMD4A	0.221126	0.0336187
ENSG00000065548	ZC3H15	-0.130492	0.0338389
ENSG00000267802	AL358333.1	-0.506263	0.0339937
ENSG00000226648	RP1-1J6.2	0.110602	0.034139
ENSG00000168010	ATG16L2	0.132429	0.034284
ENSG00000134013	LOXL2	0.245885	0.0347627
ENSG00000138801	PAPSS1	-0.115536	0.0348905
ENSG00000198890	PRMT6	-0.155611	0.0348905
ENSG00000263789	RP11-45M22.6	0.15664	0.0348905
ENSG00000260417	CTD-2542L18.1	0.32124	0.0351733
ENSG00000144535	DIS3L2	0.0994279	0.0351787
ENSG00000006468	ETV1	-0.200809	0.035193
ENSG00000087470	DNM1L	-0.145299	0.0351959
ENSG00000237938	RP11-288I21.1	0.166245	0.0352887
ENSG00000070476	ZXDC	0.112444	0.0355217
ENSG00000092978	GPATCH2	-0.109834	0.0355217
ENSG00000117906	RCN2	-0.14951	0.0355217
ENSG00000120256	LRP11	-0.145329	0.0355217
ENSG00000142784	WDTC1	0.105214	0.0355217
ENSG00000151148	UBE3B	0.0809221	0.0355217
ENSG00000156374	PCGF6	-0.148565	0.0355217
ENSG00000177000	MTHFR	0.0853713	0.0355217
ENSG00000251013	GAPDHP62	0.26303	0.0355217
ENSG00000164031	DNAJB14	-0.207177	0.0355546
ENSG00000236908	RP5-1063M23.2	0.299069	0.0355546
ENSG00000153814	JAZF1	-0.176887	0.0355703
ENSG00000258555	SPECC1L	0.101811	0.0356233
ENSG00000137055	PLAA	-0.106667	0.0357185
ENSG00000047249	ATP6V1H	-0.189482	0.0357822
ENSG00000088038	CNOT3	0.154733	0.0357822
ENSG00000125868	DSTN	-0.18829	0.0357822
ENSG00000131373	HACL1	-0.101751	0.0357822
ENSG00000133169	BEX1	-0.261784	0.0357822
ENSG00000134375	TIMM17A	-0.172715	0.0357822
ENSG00000145730	PAM	-0.173109	0.0357822
ENSG00000151093	OXSM	-0.135687	0.0357822
ENSG00000155096	AZIN1	-0.133764	0.0357822
ENSG00000158815	FGF17	0.25562	0.0357822
ENSG00000165028	NIPSNAP3B	-0.195336	0.0357822
ENSG00000198683	AC012615.1	0.245162	0.0357822
ENSG00000261288	RP11-20I23.11	0.266872	0.0357822
ENSG00000261611	ZNF19	-0.108618	0.0357822
ENSG00000077254	USP33	-0.121509	0.0357889
ENSG00000099949	LZTR1	0.11086	0.0357889
ENSG00000104164	BLOC1S6	-0.145983	0.0357889
ENSG00000105072	C19orf44	0.116273	0.0357889
ENSG00000119403	PHF19	0.196232	0.0357889
ENSG00000123178	SPRYD7	-0.15408	0.0357889
ENSG00000124181	PLCG1	0.115507	0.0357889
ENSG00000140740	UQCRC2	-0.117079	0.0357889
ENSG00000141068	KSR1	0.100263	0.0357889
ENSG00000163512	AZI2	-0.128119	0.0357889
ENSG00000164172	MOCS2	-0.121725	0.0357889
ENSG00000172890	NADSYN1	0.144721	0.0357889
ENSG00000175395	ZNF25	-0.174179	0.0357889
ENSG00000186665	C17orf58	-0.167205	0.0357889
ENSG00000188060	RAB42	0.375479	0.0357889
ENSG00000188725	C5orf43	-0.126861	0.0357889
ENSG00000198836	OPA1	-0.137764	0.0357889
ENSG00000221817	RP11-137L10.6	0.199502	0.0357889
ENSG00000230638	RP11-486B10.4	0.235391	0.0357889
ENSG00000242085	RPS20P33	0.344559	0.0357889
ENSG00000243384	RP11-475O23.2	0.383231	0.0357889
ENSG00000079246	XRCC5	-0.0984731	0.0358246
ENSG00000269044	CTC-429P9.3	-0.163687	0.0359153
ENSG00000135776	ABCB10	-0.108907	0.0359302
ENSG00000169255	B3GALNT1	-0.18035	0.0359302
ENSG00000075790	BCAP29	-0.162682	0.0359727
ENSG00000080603	SRCAP	0.122447	0.0360307
ENSG00000099331	MYO9B	0.198351	0.0360307
ENSG00000133135	RNF128	-0.25579	0.0361723
ENSG00000175582	RAB6A	-0.123878	0.0361723
ENSG00000198898	CAPZA2	-0.175446	0.0361723
ENSG00000234327	AC012146.7	-0.20172	0.0361723
ENSG00000085832	EPS15	-0.0973719	0.0362516
ENSG00000012124	CD22	0.324748	0.0363066
ENSG00000137996	RTCA	-0.121488	0.0363066
ENSG00000106785	TRIM14	0.122699	0.0363164
ENSG00000151366	NDUFC2	-0.125644	0.0363164
ENSG00000163491	NEK10	-0.193499	0.0363164
ENSG00000243156	MICAL3	0.130062	0.0363164
ENSG00000119965	C10orf88	-0.139935	0.0363736
ENSG00000121073	SLC35B1	-0.114268	0.0364036
ENSG00000056972	TRAF3IP2	0.186663	0.0366915
ENSG00000085788	DDHD2	-0.113545	0.0366915
ENSG00000132423	COQ3	-0.176974	0.0366915
ENSG00000090857	PDPR	0.208814	0.0367481
ENSG00000259440	RP11-945A13.1	0.289065	0.0367481
ENSG00000112357	PEX7	-0.184948	0.0367917
ENSG00000165516	KLHDC2	-0.145872	0.0367917
ENSG00000196576	PLXNB2	0.158721	0.0367917
ENSG00000215458	AP001053.11	0.25732	0.0367948
ENSG00000131080	EDA2R	0.306005	0.0368946
ENSG00000119523	ALG2	-0.130735	0.0369655
ENSG00000136875	PRPF4	-0.092866	0.0369655
ENSG00000249044	RP11-330M2.7	0.140274	0.0369655
ENSG00000228446	AC073052.1	0.260381	0.0369719
ENSG00000169567	HINT1	-0.191937	0.0370653
ENSG00000233056	ERVH48-1	0.21327	0.0370653
ENSG00000243679	RP11-274B21.3	0.222546	0.0370693
ENSG00000141506	PIK3R5	0.322612	0.0371029
ENSG00000024862	CCDC28A	-0.142713	0.037164
ENSG00000134759	ELP2	-0.0907892	0.037164
ENSG00000211460	TSN	-0.0980372	0.037164
ENSG00000138069	RAB1A	-0.116275	0.0373376
ENSG00000268182	AC007228.1	-0.232688	0.0373376
ENSG00000070785	EIF2B3	-0.102565	0.0373669
ENSG00000075303	SLC25A40	-0.186274	0.0373669
ENSG00000096433	ITPR3	0.184546	0.0373669
ENSG00000097046	CDC7	-0.19027	0.0373669
ENSG00000103035	PSMD7	-0.096904	0.0373669
ENSG00000104381	GDAP1	-0.175824	0.0373669
ENSG00000143155	TIPRL	-0.146964	0.0373669
ENSG00000144366	GULP1	-0.224985	0.0373669
ENSG00000152193	RNF219	-0.109456	0.0373669
ENSG00000155868	MED7	-0.0985398	0.0373669
ENSG00000162687	KCNT2	-0.190019	0.0373669
ENSG00000166246	C16orf71	0.230884	0.0373669
ENSG00000184752	NDUFA12	-0.159511	0.0373669
ENSG00000196950	SLC39A10	-0.227086	0.0373669
ENSG00000198276	UCKL1	0.13514	0.0373669
ENSG00000248980	RP11-87F15.2	-0.151767	0.0373669
ENSG00000177432	NAP1L5	-0.26156	0.0373809
ENSG00000164924	YWHAZ	-0.188599	0.0373908
ENSG00000239776	AC079949.1	0.62294	0.0373908
ENSG00000146151	HMGCLL1	-0.178344	0.0373948
ENSG00000151748	SAV1	-0.110946	0.037435
ENSG00000023734	STRAP	-0.13429	0.0374583
ENSG00000101052	IFT52	-0.128716	0.0374583
ENSG00000125304	TM9SF2	-0.133184	0.0374583
ENSG00000131495	NDUFA2	-0.144977	0.0374583
ENSG00000134815	DHX34	0.191148	0.0374583
ENSG00000228246	AC006028.9	0.190478	0.0374583
ENSG00000249758	CTB-43P18.1	-0.168185	0.0374583
ENSG00000139684	ESD	-0.12033	0.037678
ENSG00000155961	RAB39B	-0.177377	0.0376995
ENSG00000260206	CTD-2026K11.2	-0.197244	0.0377141
ENSG00000128513	POT1	-0.115032	0.037871
ENSG00000164338	UTP15	-0.103583	0.037871
ENSG00000244203	FOXP1-AS1	0.302595	0.037871
ENSG00000212916	KIAA1383	-0.224138	0.0378773
ENSG00000135002	RFK	-0.247244	0.0378905
ENSG00000169282	KCNAB1	-0.160997	0.0380962
ENSG00000160796	NBEAL2	0.190285	0.0381142
ENSG00000173726	TOMM20	-0.190973	0.0382663
ENSG00000105819	PMPCB	-0.10143	0.0383652
ENSG00000129596	CDO1	-0.155532	0.0384434
ENSG00000146535	GNA12	0.189553	0.0384496
ENSG00000175087	PDIK1L	-0.156135	0.0384653
ENSG00000168487	BMP1	0.198845	0.0386547
ENSG00000104723	TUSC3	-0.200246	0.038664
ENSG00000232994	RPL7P14	0.375417	0.038664
ENSG00000154710	RABGEF1	-0.100721	0.0386666
ENSG00000116857	TMEM9	-0.108034	0.0390192
ENSG00000164983	TMEM65	-0.194277	0.0390192
ENSG00000186130	ZBTB6	-0.122266	0.0390192
ENSG00000213639	PPP1CB	-0.153499	0.0390192
ENSG00000259945	CTD-2012K14.3	0.248102	0.0390192
ENSG00000267724	RP11-49K24.8	-0.153139	0.0390454
ENSG00000070669	ASNS	-0.163765	0.0390753
ENSG00000150773	PIH1D2	-0.192769	0.0390753
ENSG00000196981	WDR5B	-0.121843	0.0390753
ENSG00000167642	SPINT2	-0.173376	0.0391256
ENSG00000075089	ACTR6	-0.198434	0.0391262
ENSG00000090989	EXOC1	-0.0960464	0.0391262
ENSG00000100554	ATP6V1D	-0.153787	0.0391262
ENSG00000105771	SMG9	0.134376	0.0391262
ENSG00000109180	OCIAD1	-0.119438	0.0391262
ENSG00000136546	SCN7A	-0.223785	0.0391262
ENSG00000144566	RAB5A	-0.0989551	0.0391262
ENSG00000151465	CDC123	-0.112121	0.0391262
ENSG00000162755	KLHDC9	-0.171887	0.0391262
ENSG00000172361	CCDC11	0.213696	0.0391262
ENSG00000173821	RNF213	0.145624	0.0391262
ENSG00000197302	ZNF720	-0.134395	0.0391262
ENSG00000232158	RP11-252O2.2	0.332671	0.0391262
ENSG00000178301	AQP11	-0.120308	0.0391371
ENSG00000232112	TMA7	-0.148463	0.0391371
ENSG00000121454	LHX4	0.180741	0.039318
ENSG00000225234	TRAPPC12-AS1	0.283794	0.0393205
ENSG00000132406	TMEM128	-0.187559	0.0393597
ENSG00000230982	DSTNP1	0.208411	0.0393597
ENSG00000259354	RP11-519G16.3	0.314755	0.0393597
ENSG00000104112	SCG3	-0.203683	0.0394581
ENSG00000135549	PKIB	-0.255658	0.0394581
ENSG00000182404	RP1-86D1.3	0.224382	0.0394581
ENSG00000230806	AL358175.1	0.194795	0.0394581
ENSG00000186106	ANKRD46	-0.164081	0.0395494
ENSG00000254362	RP11-14I17.3	0.450481	0.0395576
ENSG00000156976	EIF4A2	-0.187532	0.0396352
ENSG00000198168	SVIP	-0.159385	0.0396889
ENSG00000206077	ZDHHC11B	0.292821	0.0396889
ENSG00000131233	GJA9	0.145055	0.0397885
ENSG00000212695	RP11-134K1.2	0.254039	0.0397885
ENSG00000077152	UBE2T	-0.273478	0.0397903
ENSG00000105366	SIGLEC8	0.380893	0.0397903
ENSG00000144827	ABHD10	-0.132431	0.0397903
ENSG00000172301	C17orf79	-0.15199	0.0398026
ENSG00000197410	DCHS2	-0.202171	0.0398026
ENSG00000018189	RUFY3	-0.110719	0.0398304
ENSG00000132434	LANCL2	-0.128625	0.0398304
ENSG00000153933	DGKE	-0.15838	0.0398304
ENSG00000228010	AC073343.13	-0.238798	0.0398304
ENSG00000205808	PPAPDC2	-0.137706	0.039895
ENSG00000151702	FLI1	0.285953	0.0399336
ENSG00000103160	HSDL1	-0.150864	0.0400005
ENSG00000141867	BRD4	0.145176	0.0400005
ENSG00000232057	AC093390.1	0.251694	0.0400005
ENSG00000237341	SYP-AS1	-0.332357	0.0400005
ENSG00000251510	AC022486.1	-0.294579	0.0400005
ENSG00000054116	TRAPPC3	-0.118291	0.0402477
ENSG00000232133	IMPDH1P10	0.288234	0.0402477
ENSG00000100764	PSMC1	-0.0938329	0.0402637
ENSG00000106588	PSMA2	-0.130911	0.0402637
ENSG00000185238	PRMT3	-0.0958931	0.0402637
ENSG00000263970	RP11-789C17.5	-0.306518	0.0402637
ENSG00000062725	APPBP2	-0.105798	0.0404952
ENSG00000095970	TREM2	0.385784	0.0404952
ENSG00000143183	TMCO1	-0.0938498	0.0405763
ENSG00000255680	RP11-732A19.9	0.161577	0.0405763
ENSG00000071054	MAP4K4	0.199171	0.040885
ENSG00000117266	CDK18	0.255836	0.040885
ENSG00000166261	ZNF202	0.126165	0.040885
ENSG00000196937	FAM3C	-0.244017	0.040885
ENSG00000106723	SPIN1	-0.134258	0.0410721
ENSG00000104643	MTMR9	-0.124845	0.0411687
ENSG00000139714	MORN3	-0.241793	0.0411687
ENSG00000172954	LCLAT1	-0.109394	0.0413027
ENSG00000070501	POLB	-0.123742	0.0413295
ENSG00000105784	RUNDC3B	-0.175758	0.0413295
ENSG00000131095	GFAP	0.371895	0.0413295
ENSG00000159063	ALG8	-0.0888382	0.0414687
ENSG00000011295	TTC19	-0.108263	0.0415757
ENSG00000100345	MYH9	0.176722	0.0415757
ENSG00000124659	TBCC	-0.14047	0.0415757
ENSG00000215187	FAM166B	-0.226665	0.0415757
ENSG00000180044	C3orf80	-0.333266	0.0415877
ENSG00000087448	KLHDC5	-0.117627	0.0416747
ENSG00000107554	DNMBP	0.143722	0.0416747
ENSG00000138777	PPA2	-0.123569	0.0416747
ENSG00000175564	UCP3	0.220503	0.0416747
ENSG00000256646	DKFZP686D09174	-0.110943	0.0416747
ENSG00000267040	RP11-35G9.3	0.163348	0.0416747
ENSG00000128654	MTX2	-0.148001	0.0419096
ENSG00000140006	WDR89	-0.12732	0.0419096
ENSG00000155666	KDM8	0.110888	0.0419096
ENSG00000233547	RP11-57H14.2	0.276494	0.0419096
ENSG00000127946	HIP1	0.22048	0.0420671
ENSG00000215712	TMEM242	-0.13488	0.0420671
ENSG00000251095	RP11-115D19.1	-0.227425	0.042119
ENSG00000110324	IL10RA	0.317602	0.0421467
ENSG00000116030	SUMO1	-0.139796	0.0421467
ENSG00000134905	CARS2	0.0966105	0.0421467
ENSG00000137563	GGH	-0.194275	0.0421467
ENSG00000264364	RP11-159D12.9	0.22234	0.0421467
ENSG00000116580	GON4L	0.0720393	0.0422582
ENSG00000072736	NFATC3	0.111942	0.0424538
ENSG00000105865	DUS4L	-0.114121	0.0426155
ENSG00000230074	RP11-195F19.9	-0.178224	0.0426155
ENSG00000112561	TFEB	0.224356	0.042779
ENSG00000114209	PDCD10	-0.110292	0.042779
ENSG00000158545	ZC3H18	0.128393	0.042779
ENSG00000163322	FAM175A	-0.118905	0.042779
ENSG00000163923	RPL39L	-0.222043	0.042779
ENSG00000166340	TPP1	0.153493	0.042779
ENSG00000168309	FAM107A	0.277304	0.042779
ENSG00000169203	61E3.4	0.205616	0.042779
ENSG00000214331	RP11-252A24.2	0.171573	0.042779
ENSG00000232729	AC083884.8	0.084529	0.042779
ENSG00000235145	RP11-533E19.3	0.261493	0.042779
ENSG00000266728	AC015688.3	0.141428	0.042779
ENSG00000183955	SETD8	0.10879	0.0427994
ENSG00000178694	NSUN3	-0.105267	0.0428505
ENSG00000135678	CPM	0.206086	0.0428822
ENSG00000006704	GTF2IRD1	0.132519	0.0429301
ENSG00000039123	SKIV2L2	-0.0794416	0.0430034
ENSG00000057757	PITHD1	-0.145912	0.0430034
ENSG00000107669	ATE1	-0.109583	0.0430034
ENSG00000110237	ARHGEF17	0.104844	0.0430034
ENSG00000117118	SDHB	-0.121433	0.0430034
ENSG00000067221	STOML1	-0.137138	0.0431854
ENSG00000112874	NUDT12	-0.161448	0.0431854
ENSG00000136319	TTC5	-0.115547	0.0431854
ENSG00000170142	UBE2E1	-0.134015	0.0431854
ENSG00000232788	AC078883.3	0.222284	0.0431854
ENSG00000245213	RP11-10K16.1	0.180277	0.0431854
ENSG00000267228	IER3IP1	-0.113834	0.0431854
ENSG00000145743	FBXL17	-0.150082	0.0432063
ENSG00000169021	UQCRFS1	-0.141639	0.0432063
ENSG00000203659	AL353671.3	-0.234365	0.0432063
ENSG00000233750	RP11-34P13.10	0.248082	0.0432063
ENSG00000244179	RP11-315C6.3	-0.189942	0.0432063
ENSG00000251350	RP11-328N19.1	0.474228	0.0432063
ENSG00000108094	CUL2	-0.108745	0.0432219
ENSG00000203791	METTL10	-0.127548	0.0432682
ENSG00000069943	PIGB	-0.133033	0.0436722
ENSG00000151876	FBXO4	-0.170124	0.0436722
ENSG00000167088	SNRPD1	-0.147054	0.0436722
ENSG00000171566	PLRG1	-0.112905	0.0438198
ENSG00000136381	IREB2	-0.110329	0.0438332
ENSG00000198612	COPS8	-0.133318	0.0438332
ENSG00000071537	SEL1L	-0.0940545	0.0440402
ENSG00000197182	FLJ27365	0.195599	0.044057
ENSG00000141905	NFIC	0.196907	0.0442863
ENSG00000100014	SPECC1L	0.0883435	0.0444809
ENSG00000152495	CAMK4	-0.255879	0.0444809
ENSG00000079332	SAR1A	-0.0978222	0.0445564
ENSG00000167613	LAIR1	0.435127	0.0445564
ENSG00000183527	PSMG1	-0.137613	0.0445564
ENSG00000218996	RP1-99E18.2	-0.199693	0.044592
ENSG00000068650	ATP11A	0.179039	0.0446367
ENSG00000164414	SLC35A1	-0.140402	0.044656
ENSG00000084112	SSH1	0.104532	0.0446701
ENSG00000150627	WDR17	-0.159371	0.0446701
ENSG00000129250	KIF1C	0.220253	0.0448299
ENSG00000156831	NSMCE2	-0.0997186	0.0448299
ENSG00000162409	PRKAA2	-0.183339	0.0448299
ENSG00000163527	STT3B	-0.118191	0.0448299
ENSG00000176171	BNIP3	-0.134341	0.0448299
ENSG00000176771	NCKAP5	0.216936	0.0448299
ENSG00000196535	MYO18A	0.111845	0.0448299
ENSG00000227495	AC109333.10	0.239372	0.0448299
ENSG00000237984	PTENP1	-0.136552	0.0448299
ENSG00000259627	RP11-244F12.2	-0.220929	0.0448299
ENSG00000183520	UTP11L	-0.0882228	0.0448661
ENSG00000167522	ANKRD11	0.123951	0.0448971
ENSG00000119541	VPS4B	-0.111762	0.04516
ENSG00000142168	SOD1	-0.140267	0.04516
ENSG00000163138	PACRGL	-0.101282	0.04516
ENSG00000171033	PKIA	-0.195113	0.04516
ENSG00000175727	MLXIP	0.127855	0.04516
ENSG00000182004	SNRPE	-0.181373	0.04516
ENSG00000214114	MYCBP	0.132892	0.04516
ENSG00000215717	TMEM167B	-0.115327	0.04516
ENSG00000223799	AP000295.7	0.12829	0.04516
ENSG00000265179	RP11-672L10.2	-0.403019	0.04516
ENSG00000257556	RP11-44N21.1	-0.258575	0.0452166
ENSG00000099246	RAB18	-0.126682	0.0452647
ENSG00000099974	DDTL	-0.123159	0.0452647
ENSG00000137040	RANBP6	-0.171194	0.0452647
ENSG00000203668	CHML	-0.229528	0.0452647
ENSG00000106328	FSCN3	-0.14516	0.0453264
ENSG00000106443	PHF14	-0.104202	0.0453264
ENSG00000123411	IKZF4	0.119015	0.0453264
ENSG00000126217	MCF2L	0.124055	0.0453264
ENSG00000174808	BTC	-0.281143	0.0453264
ENSG00000179818	PCBP1-AS1	0.0903021	0.0453264
ENSG00000243759	ST13P15	0.332029	0.0453264
ENSG00000269549	AL031663.2	0.496106	0.0453264
ENSG00000091039	OSBPL8	-0.146965	0.0453478
ENSG00000115762	PLEKHB2	-0.127073	0.0453478
ENSG00000137274	BPHL	-0.124771	0.0453478
ENSG00000141385	AFG3L2	-0.0949036	0.0453478
ENSG00000152942	RAD17	-0.104359	0.0453478
ENSG00000268852	AC132872.2	0.185893	0.0453478
ENSG00000108349	CASC3	0.117076	0.0453699
ENSG00000074527	NTN4	-0.206093	0.0454344
ENSG00000172264	MACROD2	-0.170814	0.0454351
ENSG00000234603	AL356740.1	0.225604	0.0454351
ENSG00000124217	MOCS3	-0.138191	0.0455187
ENSG00000125827	TMX4	-0.158254	0.0455187
ENSG00000187118	CMC1	-0.13595	0.0455187
ENSG00000225051	HMGB3P22	0.244513	0.0455187
ENSG00000241472	RP11-204J18.3	-0.103066	0.0455187
ENSG00000101474	APMAP	-0.110504	0.0456419
ENSG00000132824	SERINC3	-0.103552	0.0456419
ENSG00000005339	CREBBP	0.111974	0.0456497
ENSG00000004961	HCCS	-0.153959	0.0457455
ENSG00000134222	PSRC1	0.145239	0.0457455
ENSG00000163781	TOPBP1	-0.0969731	0.0457455
ENSG00000169684	CHRNA5	0.463499	0.0457455
ENSG00000235397	EPN2-AS1	0.206353	0.0457455
ENSG00000242687	AC004893.11	0.108299	0.0457455
ENSG00000246451	RP11-894P9.1	0.160392	0.0457455
ENSG00000130402	ACTN4	0.113266	0.0457606
ENSG00000108175	ZMIZ1	0.188218	0.0460012
ENSG00000250988	RP11-752G15.6	-0.168552	0.0460588
ENSG00000235672	AC090286.2	0.362423	0.0460782
ENSG00000023572	GLRX2	-0.227787	0.0461166
ENSG00000251503	APITD1-CORT	-0.157434	0.0462003
ENSG00000187531	SIRT7	0.136269	0.0462975
ENSG00000047932	GOPC	-0.115062	0.0463805
ENSG00000136930	PSMB7	-0.0839374	0.0463805
ENSG00000171202	TMEM126A	-0.167351	0.0463805
ENSG00000229276	REV3L-IT1	0.294396	0.0463805
ENSG00000258458	CTD-2555K7.2	0.258815	0.0463805
ENSG00000104885	DOT1L	0.234575	0.0465094
ENSG00000116171	SCP2	-0.0996187	0.0466269
ENSG00000258768	CTD-2292M16.8	-0.251083	0.0466269
ENSG00000158805	ZNF276	0.1347	0.0466897
ENSG00000155265	GOLGA7B	0.116265	0.0467173
ENSG00000237411	AC003043.2	0.131825	0.0467173
ENSG00000151914	DST	0.112726	0.0468198
ENSG00000158195	WASF2	0.224311	0.0469677
ENSG00000141298	SSH2	0.102897	0.0476014
ENSG00000183624	C3orf37	-0.100226	0.0476014
ENSG00000260281	RP11-329J18.2	-0.21212	0.0476014
ENSG00000101040	ZMYND8	0.160035	0.047636
ENSG00000131503	ANKHD1	0.0660022	0.047636
ENSG00000166272	WBP1L	0.106188	0.047636
ENSG00000186908	ZDHHC17	-0.128444	0.047636
ENSG00000004059	ARF5	-0.135697	0.0476497
ENSG00000108666	C17orf75	-0.144686	0.047762
ENSG00000139180	NDUFA9	-0.104984	0.0479188
ENSG00000181555	SETD2	0.0655218	0.0480466
ENSG00000137221	TJAP1	0.194212	0.0481762
ENSG00000009954	BAZ1B	0.0694883	0.0483247
ENSG00000100154	TTC28	0.0790751	0.0483247
ENSG00000144895	EIF2A	-0.105622	0.0483247
ENSG00000175215	CTDSP2	0.14375	0.0483247
ENSG00000189403	HMGB1	-0.111209	0.0483247
ENSG00000260214	GS1-465N13.1	-0.242104	0.0483247
ENSG00000186377	CYP4X1	-0.212758	0.0483475
ENSG00000077097	TOP2B	-0.0929953	0.0483505
ENSG00000185068	GTF2H5	-0.127604	0.0483634
ENSG00000198042	MAK16	-0.11226	0.0483634
ENSG00000204556	CTD-2514C3.1	0.267638	0.0483634
ENSG00000257303	RP11-977G19.11	-0.123249	0.0485749
ENSG00000167523	C16orf55	0.134865	0.0487817
ENSG00000197045	GMFB	-0.206036	0.048824
ENSG00000198492	YTHDF2	-0.0928679	0.048824
ENSG00000109133	TMEM33	-0.113818	0.048929
ENSG00000163531	NFASC	0.13197	0.048929
ENSG00000106460	TMEM106B	-0.148865	0.0489398
ENSG00000129128	SPCS3	-0.149589	0.048962
ENSG00000265618	CTB-96E2.7	-0.117499	0.0491189
ENSG00000114573	ATP6V1A	-0.217422	0.0491725
ENSG00000142002	DPP9	0.129122	0.0491725
ENSG00000168495	POLR3D	0.10948	0.0491725
ENSG00000213189	BTF3L4P2	-0.141761	0.0491725
ENSG00000049618	ARID1B	0.0718024	0.0492969
ENSG00000119414	PPP6C	-0.124023	0.0493022
ENSG00000047597	XK	-0.248596	0.0494486
ENSG00000075239	ACAT1	-0.0984545	0.0494486
ENSG00000117569	PTBP2	-0.104674	0.0494486
ENSG00000119698	PPP4R4	-0.214965	0.0494486
ENSG00000126003	PLAGL2	0.164978	0.0494486
ENSG00000129355	CDKN2D	-0.178951	0.0494486
ENSG00000148835	TAF5	-0.160125	0.0494486
ENSG00000226958	RNA28S5	0.773202	0.0494486
ENSG00000248865	AC121336.2	-0.276203	0.0494486
ENSG00000254206	61E3.4	0.162053	0.0494486
ENSG00000257433	RP1-197B17.3	0.184164	0.0494486
ENSG00000269821	KCNQ1OT1	0.153082	0.0494486
ENSG00000104442	ARMC1	-0.12877	0.049576
ENSG00000112183	RBM24	-0.17769	0.0498478
ENSG00000123933	MXD4	0.126592	0.0498478
ENSG00000131779	PEX11B	-0.133007	0.0498478
ENSG00000166387	PPFIBP2	0.219606	0.0498478
ENSG00000106404	CLDN15	0.245972	0.0499796
ENSG00000140931	CMTM3	0.224436	0.0499796
ENSG00000159314	ARHGAP27	0.165446	0.0499796

## Sheet: BM22_DE_CERJ_GO
GO pathway enrichments for CERJ differentially expressed genes in BM22 (only terms with FDR<0.05 are shown).
GO.ID is the GO ID for the Term
Term is the GO ID for the Term
Annotated is the number of genes in that term
Significant is the number of significant DE genes at FDR<0.05 in that term
Expected is the number of expected DE genes in that term
fold_enrichment is the fold enrichment of DE genes in that term
classic is the enrichment p-value
FDR (BH) is the adjusted p-value for the enrichment (adjusted for multi-testing using benjamini hochberg (fdr) method)
GO.ID	Term	Annotated	Significant	Expected	fold_enrichment	classic	BH
GO:0045333	cellular respiration	189	39	10.51	3.71075	6.9e-13	1.38621e-08
GO:0022904	respiratory electron transport chain	125	30	6.95	4.31655	5.7e-12	5.72565e-08
GO:0022900	electron transport chain	127	30	7.06	4.24929	8.9e-12	5.96003e-08
GO:0006996	organelle organization	3313	256	184.27	1.38927	9.6e-10	4.8216e-06
GO:0009199	ribonucleoside triphosphate metabolic pr...	212	34	11.79	2.8838	2.1e-08	6.888e-05
GO:0015980	energy derivation by oxidation of organi...	353	47	19.63	2.39429	2.1e-08	6.888e-05
GO:0009144	purine nucleoside triphosphate metabolic...	213	34	11.85	2.8692	2.4e-08	6.888e-05
GO:0006091	generation of precursor metabolites and ...	429	53	23.86	2.22129	3.5e-08	7.81278e-05
GO:0009205	purine ribonucleoside triphosphate metab...	206	33	11.46	2.87958	3.5e-08	7.81278e-05
GO:0006120	mitochondrial electron transport, NADH t...	43	14	2.39	5.85774	4.2e-08	7.85336e-05
GO:0009161	ribonucleoside monophosphate metabolic p...	239	36	13.29	2.7088	4.3e-08	7.85336e-05
GO:1901657	glycosyl compound metabolic process	355	46	19.75	2.32911	6.9e-08	0.000101789
GO:0009141	nucleoside triphosphate metabolic proces...	233	35	12.96	2.70062	7.2e-08	0.000101789
GO:0042278	purine nucleoside metabolic process	299	41	16.63	2.46542	7.6e-08	0.000101789
GO:0046034	ATP metabolic process	192	31	10.68	2.90262	7.6e-08	0.000101789
GO:0009167	purine ribonucleoside monophosphate meta...	228	34	12.68	2.68139	1.3e-07	0.00016072
GO:0009126	purine nucleoside monophosphate metaboli...	229	34	12.74	2.66876	1.5e-07	0.00016072
GO:0009123	nucleoside monophosphate metabolic proce...	251	36	13.96	2.5788	1.5e-07	0.00016072
GO:0046128	purine ribonucleoside metabolic process	296	40	16.46	2.43013	1.6e-07	0.00016072
GO:0009116	nucleoside metabolic process	342	44	19.02	2.31335	1.6e-07	0.00016072
GO:0042775	mitochondrial ATP synthesis coupled elec...	62	16	3.45	4.63768	1.8e-07	0.000164373
GO:0009119	ribonucleoside metabolic process	320	42	17.8	2.35955	1.8e-07	0.000164373
GO:0042773	ATP synthesis coupled electron transport	63	16	3.5	4.57143	2.2e-07	0.000192165
GO:1901564	organonitrogen compound metabolic proces...	1990	159	110.69	1.43644	6.7e-07	0.000560846
GO:0044237	cellular metabolic process	8781	549	488.41	1.12406	8.1e-07	0.000650916
GO:0010257	NADH dehydrogenase complex assembly	56	14	3.11	4.50161	1.6e-06	0.001148
GO:0032981	mitochondrial respiratory chain complex ...	56	14	3.11	4.50161	1.6e-06	0.001148
GO:0097031	mitochondrial respiratory chain complex ...	56	14	3.11	4.50161	1.6e-06	0.001148
GO:0006119	oxidative phosphorylation	81	17	4.51	3.7694	1.7e-06	0.00117769
GO:0006521	regulation of cellular amino acid metabo...	57	14	3.17	4.4164	2e-06	0.00133933
GO:0007005	mitochondrion organization	714	68	39.71	1.71242	8.4e-06	0.00544374
GO:0033108	mitochondrial respiratory chain complex ...	73	15	4.06	3.69458	9.3e-06	0.00583866
GO:0015992	proton transport	123	20	6.84	2.92398	1.4e-05	0.00852303
GO:0090068	positive regulation of cell cycle proces...	210	28	11.68	2.39726	1.5e-05	0.00861
GO:0042180	cellular ketone metabolic process	199	27	11.07	2.43902	1.5e-05	0.00861
GO:0055114	oxidation-reduction process	957	84	53.23	1.57806	1.7e-05	0.00948694
GO:0006818	hydrogen transport	125	20	6.95	2.8777	1.8e-05	0.00951632
GO:0010565	regulation of cellular ketone metabolic ...	146	22	8.12	2.70936	1.8e-05	0.00951632
GO:0034641	cellular nitrogen compound metabolic pro...	5627	368	312.98	1.17579	1.9e-05	0.00978744
GO:0071840	cellular component organization or bioge...	5580	365	310.37	1.17602	2.1e-05	0.0105233
GO:0038061	NIK/NF-kappaB signaling	97	17	5.4	3.14815	2.2e-05	0.0105233
GO:0016043	cellular component organization	5460	358	303.69	1.17883	2.2e-05	0.0105233
GO:1902600	hydrogen ion transmembrane transport	88	16	4.89	3.27198	2.4e-05	0.0107147
GO:0006977	DNA damage response, signal transduction...	61	13	3.39	3.83481	2.4e-05	0.0107147
GO:0044710	single-organism metabolic process	4853	323	269.93	1.19661	2.4e-05	0.0107147
GO:0051437	positive regulation of ubiquitin-protein...	70	14	3.89	3.59897	2.5e-05	0.0109185
GO:0043933	macromolecular complex subunit organizat...	2328	172	129.49	1.32829	2.7e-05	0.0115411
GO:0072431	signal transduction involved in mitotic ...	62	13	3.45	3.76812	2.9e-05	0.0116522
GO:1902400	intracellular signal transduction involv...	62	13	3.45	3.76812	2.9e-05	0.0116522
GO:0006839	mitochondrial transport	265	32	14.74	2.17096	2.9e-05	0.0116522
GO:0031145	anaphase-promoting complex-dependent pro...	81	15	4.51	3.32594	3.4e-05	0.0133933
GO:0006807	nitrogen compound metabolic process	5892	381	327.72	1.16258	3.6e-05	0.0139085
GO:0072413	signal transduction involved in mitotic ...	64	13	3.56	3.65169	4.1e-05	0.0149762
GO:1902402	signal transduction involved in mitotic ...	64	13	3.56	3.65169	4.1e-05	0.0149762
GO:1902403	signal transduction involved in mitotic ...	64	13	3.56	3.65169	4.1e-05	0.0149762
GO:0016032	viral process	737	67	40.99	1.63455	4.3e-05	0.0154263
GO:1902589	single-organism organelle organization	2382	174	132.49	1.31331	4.6e-05	0.016213
GO:1990542	mitochondrial transmembrane transport	56	12	3.11	3.85852	4.7e-05	0.0162798
GO:0055086	nucleobase-containing small molecule met...	615	58	34.21	1.69541	5.2e-05	0.0177064
GO:0051439	regulation of ubiquitin-protein ligase a...	94	16	5.23	3.05927	5.6e-05	0.0184433
GO:0044267	cellular protein metabolic process	4466	298	248.4	1.19968	5.6e-05	0.0184433
GO:0072401	signal transduction involved in DNA inte...	66	13	3.67	3.54223	5.8e-05	0.0184956
GO:0072422	signal transduction involved in DNA dama...	66	13	3.67	3.54223	5.8e-05	0.0184956
GO:0002223	stimulatory C-type lectin receptor signa...	115	18	6.4	2.8125	6.2e-05	0.0194622
GO:0072395	signal transduction involved in cell cyc...	67	13	3.73	3.48525	6.8e-05	0.0210172
GO:0044764	multi-organism cellular process	750	67	41.72	1.60594	7.4e-05	0.0225252
GO:0006595	polyamine metabolic process	77	14	4.28	3.27103	7.7e-05	0.0230444
GO:0002220	innate immune response activating cell s...	117	18	6.51	2.76498	7.8e-05	0.0230444
GO:0051436	negative regulation of ubiquitin-protein...	87	15	4.84	3.09917	8.1e-05	0.0235839
GO:0009117	nucleotide metabolic process	557	53	30.98	1.71078	8.7e-05	0.024969
GO:0033238	regulation of cellular amine metabolic p...	78	14	4.34	3.22581	8.9e-05	0.0251832
GO:0031329	regulation of cellular catabolic process	545	52	30.31	1.71561	9.5e-05	0.0265076
GO:0031571	mitotic G1 DNA damage checkpoint	70	13	3.89	3.3419	0.00011	0.0302726
GO:0044403	symbiosis, encompassing mutualism throug...	762	67	42.38	1.58093	0.00012	0.0317211
GO:0044419	interspecies interaction between organis...	762	67	42.38	1.58093	0.00012	0.0317211
GO:0006753	nucleoside phosphate metabolic process	564	53	31.37	1.68951	0.00012	0.0317211
GO:0044783	G1 DNA damage checkpoint	71	13	3.95	3.29114	0.00013	0.0334833
GO:0044819	mitotic G1/S transition checkpoint	71	13	3.95	3.29114	0.00013	0.0334833
GO:0008286	insulin receptor signaling pathway	302	33	16.8	1.96429	0.00016	0.0406886
GO:0007346	regulation of mitotic cell cycle	449	44	24.97	1.76211	0.00018	0.0452025
GO:0030330	DNA damage response, signal transduction...	104	16	5.78	2.76817	0.00019	0.0471247
GO:0051444	negative regulation of ubiquitin-protein...	94	15	5.23	2.86807	0.0002	0.0484096
GO:2000060	positive regulation of protein ubiquitin...	84	14	4.67	2.99786	0.0002	0.0484096
GO:0043623	cellular protein complex assembly	479	46	26.64	1.72673	0.00021	0.049057
GO:0042776	mitochondrial ATP synthesis coupled prot...	17	6	0.95	6.31579	0.00021	0.049057
GO:0009259	ribonucleotide metabolic process	439	43	24.42	1.76085	0.00021	0.049057

## Sheet: BM22_DE_CERJ_defvsctl
Gene DE and pathway enrichments for each AD feature as defined in Supplementary Table 1 in BM22 (only genes with FDR<0.05 are shown). DE result for CERJ definite vs control trait.
ensembl_ID is the ensembl ID for the gene
GeneName is the gene name corresponding to the ensembl ID
logFC is the log fold change for the differential expression for that trait
FDR (BH) is the adjusted p-value for the differential expression (adjusted for multi-testing using benjamini hochberg (fdr) method)
ensembl_ID	GeneName	logFC	BH
ENSG00000006128	TAC1	-0.76222	0.0118778
ENSG00000137496	IL18BP	0.170451	0.0118778
ENSG00000137806	NDUFAF1	-0.20074	0.0118778
ENSG00000131095	GFAP	0.609861	0.0147155
ENSG00000136810	TXN	-0.27457	0.0147155
ENSG00000089123	TASP1	-0.207537	0.0213499
ENSG00000104112	SCG3	-0.319647	0.0213499
ENSG00000196209	SIRPB2	0.658066	0.0213499
ENSG00000198909	MAP3K3	0.141875	0.0250136
ENSG00000205929	C21orf62	0.477728	0.0250136
ENSG00000006468	ETV1	-0.292952	0.0274138
ENSG00000006625	GGCT	-0.176773	0.0274138
ENSG00000083635	NUFIP1	-0.171995	0.0274138
ENSG00000091140	DLD	-0.214984	0.0274138
ENSG00000096433	ITPR3	0.266271	0.0274138
ENSG00000116120	FARSB	-0.207375	0.0274138
ENSG00000128609	NDUFA5	-0.286918	0.0274138
ENSG00000129055	ANAPC13	-0.19282	0.0274138
ENSG00000130347	RTN4IP1	-0.212119	0.0274138
ENSG00000134440	NARS	-0.181417	0.0274138
ENSG00000141433	ADCYAP1	-0.547425	0.0274138
ENSG00000154222	CC2D1B	0.136203	0.0274138
ENSG00000164674	SYTL3	0.448454	0.0274138
ENSG00000205981	DNAJC19	-0.18463	0.0274138
ENSG00000232838	PET117	-0.165893	0.0274138
ENSG00000226435	ANKRD18DP	-0.456942	0.0283948
ENSG00000143106	PSMA5	-0.231148	0.029403
ENSG00000004779	NDUFAB1	-0.250295	0.0306923
ENSG00000058804	TMEM48	-0.156338	0.0306923
ENSG00000079931	MOXD1	-0.380492	0.0306923
ENSG00000082213	C5orf22	-0.205585	0.0306923
ENSG00000100744	GSKIP	-0.261043	0.0306923
ENSG00000104691	UBXN8	-0.194642	0.0306923
ENSG00000114023	FAM162A	-0.230976	0.0306923
ENSG00000115233	PSMD14	-0.185259	0.0306923
ENSG00000125877	ITPA	-0.198282	0.0306923
ENSG00000136040	PLXNC1	-0.218856	0.0306923
ENSG00000137497	NUMA1	0.143039	0.0306923
ENSG00000138443	ABI2	-0.167072	0.0306923
ENSG00000139537	CCDC65	-0.260972	0.0306923
ENSG00000143772	ITPKB	0.36877	0.0306923
ENSG00000147421	HMBOX1	0.157066	0.0306923
ENSG00000151702	FLI1	0.412334	0.0306923
ENSG00000154719	MRPL39	-0.157077	0.0306923
ENSG00000162687	KCNT2	-0.262468	0.0306923
ENSG00000163820	FYCO1	0.264931	0.0306923
ENSG00000164332	UBLCP1	-0.244671	0.0306923
ENSG00000164600	NEUROD6	-0.674037	0.0306923
ENSG00000165637	VDAC2	-0.171184	0.0306923
ENSG00000165832	TRUB1	-0.27755	0.0306923
ENSG00000176401	EID2B	-0.29778	0.0306923
ENSG00000177034	MTX3	-0.168114	0.0306923
ENSG00000177879	AP3S1	-0.198246	0.0306923
ENSG00000184258	CDR1	0.504884	0.0306923
ENSG00000184515	BEX5	-0.398612	0.0306923
ENSG00000185149	NPY2R	-0.719086	0.0306923
ENSG00000186635	ARAP1	0.184244	0.0306923
ENSG00000188729	OSTN	-0.600551	0.0306923
ENSG00000197410	DCHS2	-0.290188	0.0306923
ENSG00000198954	KIAA1279	-0.161629	0.0306923
ENSG00000232119	MCTS1	-0.210505	0.0306923
ENSG00000238605	snoU13	-0.490293	0.0306923
ENSG00000251143	RP11-849H4.4	0.159101	0.0306923
ENSG00000260006	RP11-469M7.1	-0.312834	0.0306923
ENSG00000261215	RP11-195F19.30	-0.2506	0.0306923
ENSG00000138138	ATAD1	-0.18617	0.031421
ENSG00000151834	GABRA2	-0.260591	0.031421
ENSG00000005469	CROT	-0.195081	0.0314254
ENSG00000070669	ASNS	-0.224841	0.0314254
ENSG00000134955	SLC37A2	0.33338	0.0314254
ENSG00000139304	PTPRQ	-0.376954	0.0314254
ENSG00000155465	SLC7A7	0.376662	0.0314254
ENSG00000173226	IQCB1	-0.183004	0.0314254
ENSG00000216285	RP11-490H24.5	-0.313155	0.0314254
ENSG00000068912	ERLEC1	-0.175453	0.0319466
ENSG00000086717	PPEF1	-0.429217	0.0319466
ENSG00000091483	FH	-0.188536	0.0319466
ENSG00000104368	PLAT	0.353331	0.0319466
ENSG00000122679	RAMP3	0.458445	0.0319466
ENSG00000128564	VGF	-0.796689	0.0319466
ENSG00000136146	MED4	-0.14798	0.0319466
ENSG00000140931	CMTM3	0.320629	0.0319466
ENSG00000144320	KIAA1715	-0.166728	0.0319466
ENSG00000154832	CXXC1	0.172643	0.0319466
ENSG00000155363	MOV10	0.268752	0.0319466
ENSG00000163683	C4orf34	-0.184181	0.0319466
ENSG00000165899	OTOGL	-0.423714	0.0319466
ENSG00000167863	ATP5H	-0.186518	0.0319466
ENSG00000170540	ARL6IP1	-0.200204	0.0319466
ENSG00000176396	EID2	-0.240911	0.0319466
ENSG00000184203	PPP1R2	-0.243666	0.0319466
ENSG00000185291	IL3RA	0.328846	0.0319466
ENSG00000198113	TOR4A	0.435036	0.0319466
ENSG00000130368	MAS1	-0.566543	0.0330363
ENSG00000131446	MGAT1	0.163108	0.0330363
ENSG00000139160	METTL20	-0.203971	0.0330363
ENSG00000189227	C15orf61	-0.25073	0.0330363
ENSG00000228058	RP11-552D4.1	0.702569	0.0335381
ENSG00000196576	PLXNB2	0.209932	0.0338087
ENSG00000126945	HNRNPH2	-0.157181	0.0341221
ENSG00000131966	ACTR10	-0.185173	0.0348243
ENSG00000132688	NES	0.324574	0.0348243
ENSG00000133134	BEX2	-0.288205	0.0348243
ENSG00000133135	RNF128	-0.335207	0.0348243
ENSG00000151743	AMN1	-0.217714	0.0348243
ENSG00000172974	AC007318.5	-0.171762	0.0348243
ENSG00000173611	SCAI	-0.232307	0.0348243
ENSG00000176438	SYNE3	0.292736	0.0348243
ENSG00000198961	PJA2	-0.227977	0.0348243
ENSG00000258989	RP11-47I22.4	0.399438	0.0348243
ENSG00000230583	GTF2IRD1P1	-0.171748	0.0349586
ENSG00000140740	UQCRC2	-0.15253	0.0351658
ENSG00000173418	NAA20	-0.146821	0.0351658
ENSG00000184634	MED12	0.129945	0.0351658
ENSG00000166927	MS4A7	0.534252	0.0352067
ENSG00000187792	ZNF70	0.206804	0.0352067
ENSG00000113387	SUB1	-0.26107	0.0356458
ENSG00000114021	NIT2	-0.192809	0.0357057
ENSG00000266975	CTC-425F1.2	-0.262353	0.0357057
ENSG00000083750	RRAGB	-0.158649	0.0357397
ENSG00000147180	ZNF711	-0.203058	0.0367039
ENSG00000262355	SAMD4A	0.282067	0.0367039
ENSG00000009844	VTA1	-0.174067	0.0370614
ENSG00000105887	MTPN	-0.195541	0.0370614
ENSG00000134987	WDR36	-0.138573	0.0370614
ENSG00000138036	DYNC2LI1	-0.22662	0.0370614
ENSG00000138964	PARVG	0.461095	0.0370614
ENSG00000160796	NBEAL2	0.246768	0.0370614
ENSG00000163875	MEAF6	-0.180455	0.0370614
ENSG00000164258	NDUFS4	-0.195565	0.0370614
ENSG00000166508	MCM7	0.211691	0.0370614
ENSG00000166928	MS4A14	0.586434	0.0370614
ENSG00000170899	GSTA4	-0.203014	0.0370614
ENSG00000171204	TMEM126B	-0.209806	0.0370614
ENSG00000178074	C2orf69	-0.214458	0.0370614
ENSG00000182901	RGS7	-0.26989	0.0370614
ENSG00000187186	RP11-195F19.5	-0.232795	0.0370614
ENSG00000204271	SPIN3	-0.159786	0.0370614
ENSG00000233137	RP11-220I1.1	-0.136356	0.0370614
ENSG00000240344	PPIL3	-0.199707	0.0370614
ENSG00000095970	TREM2	0.50669	0.0370873
ENSG00000102409	BEX4	-0.198974	0.0370873
ENSG00000138193	PLCE1	0.299687	0.0372313
ENSG00000241852	C8orf58	0.238827	0.0372845
ENSG00000145863	GABRA6	-0.493979	0.0377867
ENSG00000174780	SRP72	-0.117726	0.0377867
ENSG00000115514	TXNDC9	-0.175991	0.0379498
ENSG00000092108	SCFD1	-0.135481	0.0380381
ENSG00000103769	RAB11A	-0.160118	0.0380381
ENSG00000169884	WNT10B	-0.296671	0.0380381
ENSG00000180044	C3orf80	-0.436548	0.0388607
ENSG00000169403	PTAFR	0.428776	0.0389427
ENSG00000106524	ANKMY2	-0.189421	0.0390479
ENSG00000126733	DACH2	-0.406527	0.0390479
ENSG00000203472	RP11-77K12.4	0.449807	0.0390479
ENSG00000229657	RP11-494K3.2	0.346999	0.0390479
ENSG00000230074	RP11-195F19.9	-0.233982	0.0390479
ENSG00000265179	RP11-672L10.2	-0.528248	0.0390479
ENSG00000122643	NT5C3	-0.183376	0.0395255
ENSG00000166681	NGFRAP1	-0.205449	0.0395255
ENSG00000185722	ANKFY1	0.111508	0.0395255
ENSG00000231989	PPP1R2P3	-0.316857	0.0395255
ENSG00000251095	RP11-115D19.1	-0.298031	0.0395255
ENSG00000112796	ENPP5	-0.263832	0.0396179
ENSG00000131373	HACL1	-0.127321	0.0397839
ENSG00000221995	TIAF1	0.149735	0.0397839
ENSG00000105366	SIGLEC8	0.489366	0.0401006
ENSG00000106351	AGFG2	0.201709	0.0402324
ENSG00000198791	CNOT7	-0.16575	0.0402324
ENSG00000104388	RAB2A	-0.186588	0.0407279
ENSG00000118873	RAB3GAP2	-0.125627	0.0407279
ENSG00000174173	TRMT10C	-0.215386	0.0407279
ENSG00000174460	ZCCHC12	-0.399574	0.0407279
ENSG00000144057	ST6GAL2	-0.262536	0.0407937
ENSG00000117153	KLHL12	-0.135517	0.0411234
ENSG00000150625	GPM6A	-0.257114	0.0414353
ENSG00000120594	PLXDC2	0.213089	0.0416463
ENSG00000165678	GHITM	-0.208671	0.0417379
ENSG00000168899	VAMP5	0.418385	0.0417379
ENSG00000204219	TCEA3	0.333216	0.0417379
ENSG00000259205	PRKXP1	0.624341	0.0417379
ENSG00000113575	PPP2CA	-0.192636	0.043043
ENSG00000133872	TMEM66	-0.147474	0.0439073
ENSG00000182220	ATP6AP2	-0.218701	0.0439073
ENSG00000169282	KCNAB1	-0.20234	0.0440267
ENSG00000110324	IL10RA	0.403958	0.0452892
ENSG00000129636	ITFG1	-0.23298	0.0452892
ENSG00000133574	GIMAP4	0.380308	0.0452892
ENSG00000135678	CPM	0.264785	0.0452892
ENSG00000136950	ARPC5L	-0.196078	0.0452892
ENSG00000137076	TLN1	0.247339	0.0452892
ENSG00000138663	COPS4	-0.189601	0.0452892
ENSG00000183196	CHST6	0.399361	0.0452892
ENSG00000144635	DYNC1LI1	-0.157741	0.045595
ENSG00000144837	PLA1A	0.655309	0.045595
ENSG00000133119	RFC3	-0.254524	0.0459558
ENSG00000267281	RP11-793H13.10	0.234624	0.0461221
ENSG00000108349	CASC3	0.151093	0.0464108
ENSG00000000938	FGR	0.453293	0.0465359
ENSG00000070785	EIF2B3	-0.126237	0.0465359
ENSG00000104381	GDAP1	-0.217689	0.0465359
ENSG00000168438	CDC40	-0.17252	0.0465359
ENSG00000184307	ZDHHC23	-0.324456	0.0465359
ENSG00000186714	CCDC73	-0.181193	0.0465359
ENSG00000205403	CFI	0.562181	0.0465359
ENSG00000214688	C10orf105	0.57784	0.0465359
ENSG00000109832	DDX25	-0.22142	0.0468797
ENSG00000111077	TENC1	0.261893	0.0468797
ENSG00000121988	ZRANB3	-0.127543	0.0468797
ENSG00000198498	TMA16	-0.182122	0.0468797
ENSG00000224389	C4B	0.564152	0.0468797
ENSG00000201678	Y_RNA	-0.360293	0.0469276
ENSG00000104365	IKBKB	0.161992	0.0475637
ENSG00000172954	LCLAT1	-0.137473	0.0475637
ENSG00000198276	UCKL1	0.166997	0.0475637
ENSG00000203993	C9orf37	0.140133	0.0475637
ENSG00000204516	MICB	0.436855	0.0476092
ENSG00000137161	CNPY3	0.128165	0.0476589
ENSG00000168487	BMP1	0.246455	0.0476589
ENSG00000224404	LL22NC03-13G6.2	-0.587375	0.0476589
ENSG00000100916	BRMS1L	-0.189146	0.0482326
ENSG00000104518	GSDMD	0.351497	0.0482326
ENSG00000107736	CDH23	0.413457	0.0482326
ENSG00000138279	ANXA7	-0.124777	0.0482326
ENSG00000144935	TRPC1	-0.150209	0.0482326
ENSG00000147571	CRH	-0.77162	0.0482326
ENSG00000154548	SRSF12	-0.197778	0.0482326
ENSG00000164924	YWHAZ	-0.2322	0.0482326
ENSG00000167699	GLOD4	-0.151559	0.0482326
ENSG00000179774	ATOH7	-0.527701	0.0482326
ENSG00000229932	YWHAZP3	-0.246982	0.0482326
ENSG00000251442	RP11-792D21.2	0.506691	0.0482326
ENSG00000255418	RP11-266A24.1	0.415138	0.0482326
ENSG00000257499	RP11-571M6.8	-0.231553	0.0482326
ENSG00000234690	AC073283.4	0.445755	0.0484006
ENSG00000117115	PADI2	0.295494	0.0484189
ENSG00000216863	LY86-AS1	-0.356465	0.0486036
ENSG00000064393	HIPK2	0.298812	0.0489486
ENSG00000116750	UCHL5	-0.153088	0.0489486
ENSG00000148841	ITPRIP	0.401604	0.0489486
ENSG00000159314	ARHGAP27	0.212943	0.0489486
ENSG00000162526	TSSK3	0.258416	0.0489486
ENSG00000188783	PRELP	0.410732	0.0489486
ENSG00000223812	RP11-197K6.1	-0.458893	0.0489486
ENSG00000267630	AC005758.1	-0.476771	0.0489486
ENSG00000013306	SLC25A39	0.145616	0.0489688
ENSG00000198836	OPA1	-0.164229	0.0489973
ENSG00000198919	DZIP3	-0.143824	0.0489973
ENSG00000005243	COPZ2	0.318506	0.0495155
ENSG00000091972	CD200	-0.251556	0.0495155
ENSG00000164615	CAMLG	-0.194993	0.0495155
ENSG00000172331	BPGM	-0.162282	0.0495155
ENSG00000001617	SEMA3F	0.422972	0.0498033
ENSG00000021300	PLEKHB1	0.233887	0.0498033
ENSG00000088888	MAVS	0.21549	0.0498033
ENSG00000104331	IMPAD1	-0.154656	0.0498033
ENSG00000111711	GOLT1B	-0.251807	0.0498033
ENSG00000111726	CMAS	-0.233003	0.0498033
ENSG00000112183	RBM24	-0.226981	0.0498033
ENSG00000134001	EIF2S1	-0.145858	0.0498033
ENSG00000146350	C6orf170	-0.149592	0.0498033
ENSG00000154710	RABGEF1	-0.122777	0.0498033
ENSG00000170035	UBE2E3	-0.162796	0.0498033
ENSG00000175873	AC004840.9	0.228771	0.0498033
ENSG00000187601	MAGEH1	-0.198254	0.0498033
ENSG00000251510	AC022486.1	-0.363282	0.0498033
ENSG00000259402	RP11-30K9.4	0.366568	0.0498033
ENSG00000260198	RP11-441F2.2	0.267508	0.0498033

## Sheet: BM22_DE_NP.1
Gene DE and pathway enrichments for each AD feature as defined in Supplementary Table 1 in BM22 (only genes with FDR<0.05 are shown). DE result for NP.1 trait.
ensembl_ID is the ensembl ID for the gene
GeneName is the gene name corresponding to the ensembl ID
logFC is the log fold change for the differential expression for that trait
FDR (BH) is the adjusted p-value for the differential expression (adjusted for multi-testing using benjamini hochberg (fdr) method)
ensembl_ID	GeneName	logFC	BH

## Sheet: BM22_DE_NP.1_defvsctl
Gene DE and pathway enrichments for each AD feature as defined in Supplementary Table 1 in BM22 (only genes with FDR<0.05 are shown). DE result for NP.1 definite vs control trait.
ensembl_ID is the ensembl ID for the gene
GeneName is the gene name corresponding to the ensembl ID
logFC is the log fold change for the differential expression for that trait
FDR (BH) is the adjusted p-value for the differential expression (adjusted for multi-testing using benjamini hochberg (fdr) method)
ensembl_ID	GeneName	logFC	BH
ENSG00000131095	GFAP	0.609474	0.00409839
ENSG00000137496	IL18BP	0.162694	0.00409839
ENSG00000137806	NDUFAF1	-0.186643	0.00512688
ENSG00000196209	SIRPB2	0.656627	0.00512688
ENSG00000006128	TAC1	-0.685037	0.0062057
ENSG00000164674	SYTL3	0.463669	0.0062057
ENSG00000205929	C21orf62	0.462228	0.00709134
ENSG00000104112	SCG3	-0.296891	0.0102953
ENSG00000198909	MAP3K3	0.136954	0.0102953
ENSG00000006468	ETV1	-0.284347	0.0105141
ENSG00000141433	ADCYAP1	-0.526119	0.0105141
ENSG00000176396	EID2	-0.25759	0.0105141
ENSG00000089123	TASP1	-0.189032	0.010767
ENSG00000110324	IL10RA	0.465955	0.010767
ENSG00000006625	GGCT	-0.168917	0.0114129
ENSG00000115267	IFIH1	0.308948	0.0114129
ENSG00000134440	NARS	-0.177192	0.0114129
ENSG00000135678	CPM	0.295427	0.0114129
ENSG00000151702	FLI1	0.403106	0.0114129
ENSG00000155465	SLC7A7	0.391357	0.0114129
ENSG00000169403	PTAFR	0.470432	0.0114129
ENSG00000005469	CROT	-0.19939	0.0116417
ENSG00000185339	TCN2	0.376961	0.0116417
ENSG00000232838	PET117	-0.15962	0.0116417
ENSG00000236714	AC005592.1	-0.661427	0.0116417
ENSG00000265179	RP11-672L10.2	-0.574591	0.0116417
ENSG00000095970	TREM2	0.540162	0.011953
ENSG00000004779	NDUFAB1	-0.234735	0.0120237
ENSG00000086717	PPEF1	-0.438703	0.0120237
ENSG00000091140	DLD	-0.194139	0.0120237
ENSG00000104419	NDRG1	0.315022	0.0120237
ENSG00000104691	UBXN8	-0.183209	0.0120237
ENSG00000104894	CD37	0.38533	0.0120237
ENSG00000116120	FARSB	-0.192075	0.0120237
ENSG00000122679	RAMP3	0.456837	0.0120237
ENSG00000128564	VGF	-0.779214	0.0120237
ENSG00000128609	NDUFA5	-0.260156	0.0120237
ENSG00000129055	ANAPC13	-0.17326	0.0120237
ENSG00000134955	SLC37A2	0.322056	0.0120237
ENSG00000138443	ABI2	-0.160666	0.0120237
ENSG00000143772	ITPKB	0.356272	0.0120237
ENSG00000154832	CXXC1	0.168588	0.0120237
ENSG00000162526	TSSK3	0.282028	0.0120237
ENSG00000164332	UBLCP1	-0.233575	0.0120237
ENSG00000164600	NEUROD6	-0.654159	0.0120237
ENSG00000166927	MS4A7	0.539963	0.0120237
ENSG00000168887	C2orf68	0.193166	0.0120237
ENSG00000170899	GSTA4	-0.209858	0.0120237
ENSG00000173611	SCAI	-0.237816	0.0120237
ENSG00000176438	SYNE3	0.295537	0.0120237
ENSG00000177034	MTX3	-0.159159	0.0120237
ENSG00000186470	BTN3A2	0.379772	0.0120237
ENSG00000198919	DZIP3	-0.157958	0.0120237
ENSG00000198954	KIAA1279	-0.152613	0.0120237
ENSG00000204525	HLA-C	0.324478	0.0120237
ENSG00000226435	ANKRD18DP	-0.416658	0.0120237
ENSG00000228010	AC073343.13	-0.32836	0.0120237
ENSG00000230344	AC007308.1	0.319456	0.0120237
ENSG00000230583	GTF2IRD1P1	-0.176394	0.0120237
ENSG00000234252	AC007308.6	0.31999	0.0120237
ENSG00000248283	RP11-473D24.1	0.288247	0.0120237
ENSG00000251442	RP11-792D21.2	0.544802	0.0120237
ENSG00000112796	ENPP5	-0.269829	0.0120526
ENSG00000136810	TXN	-0.22596	0.0120526
ENSG00000138964	PARVG	0.469585	0.0120526
ENSG00000147180	ZNF711	-0.205963	0.0123218
ENSG00000186635	ARAP1	0.173628	0.0123218
ENSG00000196787	HIST1H2AG	0.52987	0.0123218
ENSG00000100916	BRMS1L	-0.201362	0.0126365
ENSG00000133574	GIMAP4	0.401529	0.0126365
ENSG00000165899	OTOGL	-0.408568	0.0126365
ENSG00000021300	PLEKHB1	0.248147	0.0133289
ENSG00000026950	BTN3A1	0.230906	0.0133289
ENSG00000070669	ASNS	-0.211952	0.0133289
ENSG00000096433	ITPR3	0.235749	0.0133289
ENSG00000104381	GDAP1	-0.224722	0.0133289
ENSG00000105519	CAPS	0.362745	0.0133289
ENSG00000108639	SYNGR2	0.294505	0.0133289
ENSG00000112561	TFEB	0.291288	0.0133289
ENSG00000114023	FAM162A	-0.214773	0.0133289
ENSG00000117115	PADI2	0.305297	0.0133289
ENSG00000117298	ECE1	0.224921	0.0133289
ENSG00000118873	RAB3GAP2	-0.127336	0.0133289
ENSG00000121988	ZRANB3	-0.135788	0.0133289
ENSG00000131446	MGAT1	0.15748	0.0133289
ENSG00000136950	ARPC5L	-0.20128	0.0133289
ENSG00000137497	NUMA1	0.133386	0.0133289
ENSG00000138138	ATAD1	-0.177391	0.0133289
ENSG00000140678	ITGAX	0.412154	0.0133289
ENSG00000140740	UQCRC2	-0.148408	0.0133289
ENSG00000147113	CXorf36	0.348415	0.0133289
ENSG00000154222	CC2D1B	0.120592	0.0133289
ENSG00000162645	GBP2	0.491166	0.0133289
ENSG00000162687	KCNT2	-0.24488	0.0133289
ENSG00000165637	VDAC2	-0.15898	0.0133289
ENSG00000167863	ATP5H	-0.178391	0.0133289
ENSG00000171502	COL24A1	-0.404848	0.0133289
ENSG00000182901	RGS7	-0.263083	0.0133289
ENSG00000184515	BEX5	-0.367869	0.0133289
ENSG00000197410	DCHS2	-0.263581	0.0133289
ENSG00000198774	RASSF9	0.916218	0.0133289
ENSG00000198836	OPA1	-0.172911	0.0133289
ENSG00000204516	MICB	0.455793	0.0133289
ENSG00000205403	CFI	0.587264	0.0133289
ENSG00000115233	PSMD14	-0.169706	0.0134504
ENSG00000130775	THEMIS2	0.311315	0.0134504
ENSG00000163875	MEAF6	-0.177003	0.0134504
ENSG00000165806	CASP7	0.358468	0.0134504
ENSG00000185291	IL3RA	0.312585	0.0134504
ENSG00000169282	KCNAB1	-0.20422	0.0138561
ENSG00000176046	NUPR1	0.535619	0.0138561
ENSG00000165832	TRUB1	-0.256972	0.0138663
ENSG00000166928	MS4A14	0.571975	0.0138663
ENSG00000006837	CDKL3	-0.124187	0.0140892
ENSG00000125877	ITPA	-0.182689	0.0140892
ENSG00000166681	NGFRAP1	-0.206112	0.0140892
ENSG00000188729	OSTN	-0.535614	0.0140892
ENSG00000030582	GRN	0.220831	0.0143402
ENSG00000082213	C5orf22	-0.187923	0.0143402
ENSG00000083635	NUFIP1	-0.143708	0.0143402
ENSG00000144057	ST6GAL2	-0.257968	0.0143402
ENSG00000144635	DYNC1LI1	-0.16132	0.0143402
ENSG00000159176	CSRP1	0.246464	0.0143402
ENSG00000168918	INPP5D	0.337174	0.0143402
ENSG00000174442	ZWILCH	-0.219432	0.0143402
ENSG00000198276	UCKL1	0.16952	0.0143402
ENSG00000205981	DNAJC19	-0.158056	0.0143402
ENSG00000223930	RP11-33A14.1	-0.608725	0.0143402
ENSG00000224389	C4B	0.570942	0.0143402
ENSG00000231185	AC005592.2	-0.377117	0.0143402
ENSG00000144320	KIAA1715	-0.156273	0.0143452
ENSG00000068912	ERLEC1	-0.167448	0.0144327
ENSG00000184307	ZDHHC23	-0.321738	0.0144327
ENSG00000229808	RP11-456P18.2	0.320099	0.0144327
ENSG00000261215	RP11-195F19.30	-0.224586	0.0144327
ENSG00000196576	PLXNB2	0.195733	0.0144411
ENSG00000091483	FH	-0.178064	0.0145295
ENSG00000114021	NIT2	-0.188724	0.0145295
ENSG00000143106	PSMA5	-0.20583	0.0145295
ENSG00000231312	AC007246.3	-0.206354	0.0146139
ENSG00000083750	RRAGB	-0.152947	0.0151331
ENSG00000104368	PLAT	0.328006	0.0151331
ENSG00000105366	SIGLEC8	0.481491	0.0151331
ENSG00000136040	PLXNC1	-0.194386	0.0151331
ENSG00000198791	CNOT7	-0.163321	0.0151331
ENSG00000223812	RP11-197K6.1	-0.462557	0.0151331
ENSG00000233247	GS1-257G1.1	-0.191829	0.0151331
ENSG00000109832	DDX25	-0.223133	0.0151572
ENSG00000130347	RTN4IP1	-0.181318	0.0151572
ENSG00000248993	HLA-DMB	0.538929	0.0151572
ENSG00000100554	ATP6V1D	-0.190874	0.015296
ENSG00000108349	CASC3	0.149099	0.015296
ENSG00000151834	GABRA2	-0.23252	0.015296
ENSG00000154710	RABGEF1	-0.125536	0.015296
ENSG00000198961	PJA2	-0.214193	0.015296
ENSG00000225828	RP4-811H24.6	0.254679	0.015296
ENSG00000229657	RP11-494K3.2	0.33445	0.015296
ENSG00000240065	PSMB9	0.379386	0.015296
ENSG00000267281	RP11-793H13.10	0.233014	0.015296
ENSG00000185722	ANKFY1	0.107222	0.0153685
ENSG00000186517	ARHGAP30	0.320205	0.0153685
ENSG00000204261	XXbac-BPG246D15.8	0.325039	0.0153685
ENSG00000000938	FGR	0.449226	0.0155094
ENSG00000105559	PLEKHA4	0.49214	0.0155094
ENSG00000113387	SUB1	-0.246845	0.0155094
ENSG00000122512	PMS2	-0.162401	0.0155094
ENSG00000133134	BEX2	-0.270459	0.0155094
ENSG00000146469	VIP	-0.500161	0.0155094
ENSG00000162377	SELRC1	-0.198523	0.0155094
ENSG00000255418	RP11-266A24.1	0.418194	0.0155094
ENSG00000260006	RP11-469M7.1	-0.283845	0.0155094
ENSG00000147421	HMBOX1	0.141124	0.0156981
ENSG00000106524	ANKMY2	-0.18205	0.0157225
ENSG00000173226	IQCB1	-0.166589	0.0157225
ENSG00000119403	PHF19	0.237201	0.0157275
ENSG00000058804	TMEM48	-0.140055	0.0157609
ENSG00000104870	FCGRT	0.285117	0.0157609
ENSG00000106443	PHF14	-0.131529	0.0157609
ENSG00000111726	CMAS	-0.238206	0.0157609
ENSG00000117153	KLHL12	-0.132769	0.0157609
ENSG00000151743	AMN1	-0.203262	0.0157609
ENSG00000152556	PFKM	-0.164762	0.0157609
ENSG00000154719	MRPL39	-0.137563	0.0157609
ENSG00000172974	AC007318.5	-0.160312	0.0157609
ENSG00000224855	OPA1-AS1	-0.18878	0.0157609
ENSG00000258989	RP11-47I22.4	0.372253	0.0157609
ENSG00000180044	C3orf80	-0.414333	0.0158067
ENSG00000198932	GPRASP1	-0.21893	0.0159923
ENSG00000100744	GSKIP	-0.232948	0.016053
ENSG00000176401	EID2B	-0.257977	0.016053
ENSG00000105419	MEIS3	-0.361465	0.0163712
ENSG00000128284	APOL3	0.317247	0.0163712
ENSG00000132688	NES	0.296437	0.0163712
ENSG00000142227	EMP3	0.430002	0.0163712
ENSG00000160796	NBEAL2	0.22824	0.0163712
ENSG00000163513	TGFBR2	0.354575	0.0163712
ENSG00000164627	KIF6	0.29362	0.0163712
ENSG00000177879	AP3S1	-0.17048	0.0163712
ENSG00000196954	CASP4	0.487697	0.0163712
ENSG00000242574	HLA-DMB	0.533564	0.0163712
ENSG00000251143	RP11-849H4.4	0.140419	0.0163712
ENSG00000203993	C9orf37	0.137894	0.0165228
ENSG00000137076	TLN1	0.238218	0.0166526
ENSG00000140575	IQGAP1	0.235924	0.0167027
ENSG00000104643	MTMR9	-0.152646	0.0169896
ENSG00000140931	CMTM3	0.285338	0.0169923
ENSG00000233137	RP11-220I1.1	-0.128995	0.0169923
ENSG00000182500	ORAI1	0.348069	0.0169979
ENSG00000184343	SRPK3	0.301869	0.0169979
ENSG00000220660	RP3-406A7.3	0.311593	0.0169979
ENSG00000100060	MFNG	0.378629	0.017442
ENSG00000104365	IKBKB	0.158924	0.017442
ENSG00000144837	PLA1A	0.631509	0.017442
ENSG00000157005	SST	-0.662221	0.017442
ENSG00000221843	C2orf16	-0.251529	0.017442
ENSG00000228058	RP11-552D4.1	0.640254	0.017442
ENSG00000268182	AC007228.1	-0.279848	0.017442
ENSG00000188404	SELL	0.545319	0.0174509
ENSG00000137161	CNPY3	0.125309	0.0174946
ENSG00000100242	SUN2	0.238735	0.0176647
ENSG00000124279	FASTKD3	-0.164536	0.0176647
ENSG00000125962	ARMCX5	-0.155857	0.0176647
ENSG00000143155	TIPRL	-0.174841	0.0176647
ENSG00000173821	RNF213	0.174523	0.0176647
ENSG00000204520	MICA	0.287664	0.0176647
ENSG00000267314	AC104532.2	0.416409	0.0176647
ENSG00000161940	BCL6B	0.514399	0.0177394
ENSG00000170540	ARL6IP1	-0.178909	0.0177394
ENSG00000079931	MOXD1	-0.325392	0.0177705
ENSG00000123080	CDKN2C	0.256026	0.0177705
ENSG00000153721	CNKSR3	0.260342	0.0177705
ENSG00000203472	RP11-77K12.4	0.420082	0.0177705
ENSG00000246477	AF131216.6	-0.126336	0.0177705
ENSG00000068724	TTC7A	0.200766	0.017789
ENSG00000116141	MARK1	-0.182103	0.017789
ENSG00000255639	RP11-234B24.6	-0.146077	0.017789
ENSG00000126733	DACH2	-0.378439	0.0178624
ENSG00000158301	GPRASP2	-0.250637	0.0181101
ENSG00000188674	C2orf80	-0.346755	0.0181455
ENSG00000009844	VTA1	-0.16071	0.0181934
ENSG00000198683	AC012615.1	0.288317	0.0181934
ENSG00000069509	FUNDC1	-0.160281	0.0182311
ENSG00000182240	BACE2	0.311127	0.0182311
ENSG00000184005	ST6GALNAC3	0.221604	0.0182311
ENSG00000184203	PPP1R2	-0.221923	0.0182311
ENSG00000216285	RP11-490H24.5	-0.277413	0.0182311
ENSG00000088812	ATRN	-0.143069	0.0183379
ENSG00000135917	SLC19A3	0.356448	0.0183379
ENSG00000167550	RHEBL1	-0.321174	0.0183379
ENSG00000173193	PARP14	0.275327	0.0183379
ENSG00000188060	RAB42	0.442216	0.0183379
ENSG00000187186	RP11-195F19.5	-0.215817	0.0185519
ENSG00000268056	CTD-3032J10.2	0.275299	0.0185947
ENSG00000088827	SIGLEC1	0.511681	0.0186036
ENSG00000138663	COPS4	-0.181034	0.0186036
ENSG00000110852	CLEC2B	0.474554	0.0189542
ENSG00000119965	C10orf88	-0.164132	0.0192258
ENSG00000225450	RP3-508I15.14	0.249531	0.0192258
ENSG00000011600	TYROBP	0.414469	0.0193627
ENSG00000066294	CD84	0.393844	0.0193627
ENSG00000072832	CRMP1	-0.133229	0.0193627
ENSG00000101096	NFATC2	0.332791	0.0193627
ENSG00000129636	ITFG1	-0.2223	0.0193627
ENSG00000136261	BZW2	-0.17973	0.0193627
ENSG00000138193	PLCE1	0.272032	0.0193627
ENSG00000138207	RBP4	-0.322608	0.0193627
ENSG00000149489	ROM1	0.284735	0.0193627
ENSG00000164403	SHROOM1	0.24864	0.0193627
ENSG00000170035	UBE2E3	-0.160114	0.0193627
ENSG00000197471	SPN	0.424655	0.0193627
ENSG00000240429	LRRFIP1P1	0.302925	0.0193627
ENSG00000268802	CTD-2587H19.1	0.659865	0.0193627
ENSG00000175054	ATR	-0.125617	0.019525
ENSG00000065548	ZC3H15	-0.148711	0.019599
ENSG00000070087	PFN2	-0.241479	0.019599
ENSG00000091129	NRCAM	-0.152254	0.019599
ENSG00000101654	RNMT	-0.160484	0.019599
ENSG00000104518	GSDMD	0.335543	0.019599
ENSG00000131779	PEX11B	-0.165113	0.019599
ENSG00000134987	WDR36	-0.125983	0.019599
ENSG00000166508	MCM7	0.188865	0.019599
ENSG00000170653	ATF7	0.190597	0.019599
ENSG00000174460	ZCCHC12	-0.371478	0.019599
ENSG00000182674	KCNB2	-0.299983	0.019599
ENSG00000184258	CDR1	0.427678	0.019599
ENSG00000204147	ASAH2B	-0.260306	0.019599
ENSG00000204271	SPIN3	-0.144358	0.019599
ENSG00000232119	MCTS1	-0.180329	0.019599
ENSG00000234690	AC073283.4	0.423991	0.019599
ENSG00000234758	AC034228.4	-0.229518	0.019599
ENSG00000235823	LINC00263	0.324604	0.019599
ENSG00000260000	RP3-467N11.1	-0.337378	0.019599
ENSG00000269439	CTD-3131K8.2	0.198453	0.0197888
ENSG00000172123	SLFN12	0.376201	0.0198548
ENSG00000131966	ACTR10	-0.165518	0.0200202
ENSG00000111801	BTN3A3	0.197633	0.0200861
ENSG00000142102	ATHL1	0.340963	0.0200861
ENSG00000214688	C10orf105	0.539974	0.0200861
ENSG00000204257	HLA-DMA	0.314704	0.0201003
ENSG00000085832	EPS15	-0.113035	0.0201829
ENSG00000174173	TRMT10C	-0.199217	0.0201829
ENSG00000156140	ADAMTS3	-0.352551	0.0202941
ENSG00000230259	AC008738.1	0.256115	0.020489
ENSG00000145863	GABRA6	-0.446625	0.0207781
ENSG00000213585	VDAC1	-0.192186	0.0208317
ENSG00000106723	SPIN1	-0.15833	0.0208468
ENSG00000130368	MAS1	-0.490795	0.0208468
ENSG00000204264	PSMB8	0.324451	0.0208468
ENSG00000076984	MAP2K7	0.115216	0.0209142
ENSG00000088888	MAVS	0.205857	0.0209142
ENSG00000091972	CD200	-0.238346	0.0209142
ENSG00000092108	SCFD1	-0.122747	0.0209142
ENSG00000109320	NFKB1	0.15046	0.0209142
ENSG00000114013	CD86	0.45813	0.0209142
ENSG00000117069	ST6GALNAC5	-0.311323	0.0209142
ENSG00000129355	CDKN2D	-0.219353	0.0209142
ENSG00000132274	TRIM22	0.300293	0.0209142
ENSG00000134121	CHL1	-0.23384	0.0209142
ENSG00000139160	METTL20	-0.17913	0.0209142
ENSG00000141385	AFG3L2	-0.114651	0.0209142
ENSG00000145428	RNF175	-0.245163	0.0209142
ENSG00000146535	GNA12	0.220194	0.0209142
ENSG00000147571	CRH	-0.718516	0.0209142
ENSG00000152969	JAKMIP1	-0.210393	0.0209142
ENSG00000155363	MOV10	0.232524	0.0209142
ENSG00000164002	EXO5	-0.187926	0.0209142
ENSG00000164050	PLXNB1	0.234284	0.0209142
ENSG00000168309	FAM107A	0.331219	0.0209142
ENSG00000169252	ADRB2	0.260519	0.0209142
ENSG00000179774	ATOH7	-0.500057	0.0209142
ENSG00000187792	ZNF70	0.183841	0.0209142
ENSG00000229776	C4B-AS1	0.472214	0.0209142
ENSG00000230149	RP3-508I15.19	0.267043	0.0209142
ENSG00000245148	ARAP1-AS2	0.229374	0.0209142
ENSG00000111077	TENC1	0.242436	0.0210767
ENSG00000091262	ABCC6	0.311388	0.0211003
ENSG00000115514	TXNDC9	-0.15985	0.0211003
ENSG00000136732	GYPC	0.345969	0.0211003
ENSG00000145725	PPIP5K2	-0.146724	0.0211003
ENSG00000148841	ITPRIP	0.378629	0.0211003
ENSG00000158710	TAGLN2	0.394796	0.0211003
ENSG00000185650	ZFP36L1	0.318102	0.0211003
ENSG00000196126	HLA-DRB1	0.488663	0.0211003
ENSG00000229932	YWHAZP3	-0.230375	0.0211003
ENSG00000241563	CORT	-0.251697	0.0211003
ENSG00000245848	CEBPA	0.253375	0.0211003
ENSG00000100226	GTPBP1	0.14657	0.0211409
ENSG00000108828	VAT1	0.19569	0.0211409
ENSG00000182400	TRAPPC6B	-0.193222	0.0211409
ENSG00000066382	MPPED2	-0.178511	0.0211806
ENSG00000262355	SAMD4A	0.248059	0.0212764
ENSG00000166111	SVOP	-0.30135	0.0213624
ENSG00000140798	ABCC12	-0.377385	0.0214009
ENSG00000144935	TRPC1	-0.141968	0.0214032
ENSG00000139304	PTPRQ	-0.314868	0.0214312
ENSG00000126945	HNRNPH2	-0.137245	0.0216253
ENSG00000163131	CTSS	0.397388	0.0216253
ENSG00000111845	PAK1IP1	-0.142162	0.0218191
ENSG00000077152	UBE2T	-0.315755	0.0219476
ENSG00000120594	PLXDC2	0.192495	0.0219476
ENSG00000135636	DYSF	0.258981	0.0219476
ENSG00000161021	MAML1	0.138765	0.0219476
ENSG00000166801	FAM111A	0.250686	0.0219476
ENSG00000197885	NKIRAS1	-0.172041	0.0219476
ENSG00000227278	RP11-656D10.5	-0.246136	0.0219476
ENSG00000047617	ANO2	0.317164	0.0220085
ENSG00000113575	PPP2CA	-0.17536	0.0220085
ENSG00000136143	SUCLA2	-0.206746	0.0220085
ENSG00000137752	CASP1	0.458454	0.0220085
ENSG00000150625	GPM6A	-0.231605	0.0220085
ENSG00000168438	CDC40	-0.157836	0.0220085
ENSG00000172888	ZNF621	0.160188	0.0220085
ENSG00000178685	PARP10	0.196094	0.0220085
ENSG00000221995	TIAF1	0.134602	0.0220085
ENSG00000149564	ESAM	0.272446	0.0220114
ENSG00000175395	ZNF25	-0.196483	0.0220114
ENSG00000175215	CTDSP2	0.170598	0.0220317
ENSG00000189058	APOD	0.282814	0.0222138
ENSG00000006530	AGK	-0.10752	0.0222798
ENSG00000232133	IMPDH1P10	0.334267	0.0222798
ENSG00000268427	AL022328.1	0.24194	0.0222798
ENSG00000102409	BEX4	-0.176566	0.0223263
ENSG00000133321	RARRES3	0.390299	0.0223263
ENSG00000143727	ACP1	-0.131915	0.0223263
ENSG00000164258	NDUFS4	-0.175558	0.0223263
ENSG00000166387	PPFIBP2	0.261026	0.0223263
ENSG00000004961	HCCS	-0.182139	0.0223326
ENSG00000005844	ITGAL	0.430105	0.0223326
ENSG00000014824	SLC30A9	-0.16324	0.0223326
ENSG00000079785	DDX1	-0.161582	0.0223326
ENSG00000117318	ID3	0.360096	0.0223326
ENSG00000152234	ATP5A1	-0.175149	0.0223326
ENSG00000198113	TOR4A	0.367562	0.0223326
ENSG00000138190	EXOC6	-0.168639	0.0223574
ENSG00000064393	HIPK2	0.279737	0.0223975
ENSG00000168827	GFM1	-0.105728	0.0223975
ENSG00000134516	DOCK2	0.326375	0.0224066
ENSG00000168899	VAMP5	0.376908	0.0224066
ENSG00000180543	TSPYL5	-0.171363	0.0224066
ENSG00000183196	CHST6	0.360673	0.0224066
ENSG00000255910	RP11-405A12.2	-0.266166	0.0224066
ENSG00000011260	UTP18	-0.127923	0.022561
ENSG00000165185	KIAA1958	0.175162	0.022561
ENSG00000259205	PRKXP1	0.563913	0.022561
ENSG00000014641	MDH1	-0.285691	0.022779
ENSG00000078304	PPP2R5C	-0.0961748	0.022779
ENSG00000089159	PXN	0.235601	0.022779
ENSG00000111445	RFC5	-0.162308	0.022779
ENSG00000112186	CAP2	-0.316037	0.022779
ENSG00000123472	ATPAF1	-0.121089	0.022779
ENSG00000133103	COG6	-0.125477	0.022779
ENSG00000141524	TMC6	0.309171	0.022779
ENSG00000160255	ITGB2	0.445807	0.022779
ENSG00000163683	C4orf34	-0.156882	0.022779
ENSG00000164919	COX6C	-0.206747	0.022779
ENSG00000170089	RP11-423H2.1	-0.219847	0.022779
ENSG00000251503	APITD1-CORT	-0.186217	0.022779
ENSG00000175287	PHYHD1	0.348398	0.0231256
ENSG00000129250	KIF1C	0.256717	0.023132
ENSG00000168404	MLKL	0.453639	0.023132
ENSG00000184371	CSF1	0.343935	0.023132
ENSG00000250068	RP11-576C12.1	0.38338	0.023132
ENSG00000013392	RWDD2A	-0.175967	0.0232605
ENSG00000122477	LRRC39	-0.139639	0.0232605
ENSG00000134265	NAPG	-0.184929	0.0232605
ENSG00000204219	TCEA3	0.298813	0.0232605
ENSG00000101222	SPEF1	-0.276213	0.0232845
ENSG00000113966	ARL6	-0.206986	0.0232845
ENSG00000140497	SCAMP2	0.210217	0.0232845
ENSG00000183527	PSMG1	-0.159848	0.0232845
ENSG00000212916	KIAA1383	-0.253101	0.0232845
ENSG00000248455	RP11-321E2.3	-0.344049	0.0232845
ENSG00000257550	RP11-793H13.3	0.225673	0.0232845
ENSG00000197358	BNIP3P1	-0.194062	0.0233139
ENSG00000005175	RPAP3	-0.114186	0.0233247
ENSG00000078668	VDAC3	-0.186935	0.0233247
ENSG00000133872	TMEM66	-0.132821	0.0233247
ENSG00000167699	GLOD4	-0.141441	0.0233247
ENSG00000170846	AC093323.3	-0.158825	0.0233247
ENSG00000244731	C4A	0.504492	0.0233247
ENSG00000257499	RP11-571M6.8	-0.2107	0.0233247
ENSG00000047249	ATP6V1H	-0.208613	0.023433
ENSG00000047621	C12orf4	-0.151886	0.023433
ENSG00000070785	EIF2B3	-0.114782	0.023433
ENSG00000121542	SEC22A	-0.102612	0.023433
ENSG00000159885	ZNF222	-0.152199	0.023433
ENSG00000206337	HCP5	0.327941	0.023433
ENSG00000224404	LL22NC03-13G6.2	-0.531043	0.023433
ENSG00000251095	RP11-115D19.1	-0.261295	0.023433
ENSG00000152154	TMEM178A	-0.18831	0.0237405
ENSG00000163491	NEK10	-0.214757	0.0237405
ENSG00000166689	PLEKHA7	0.277751	0.0237405
ENSG00000235837	AC073333.8	-0.225194	0.0237405
ENSG00000047644	WWC3	0.131368	0.0237683
ENSG00000089327	FXYD5	0.351441	0.0237683
ENSG00000183520	UTP11L	-0.102524	0.0237683
ENSG00000187801	ZNF643	-0.179424	0.0237683
ENSG00000172493	AFF1	0.150341	0.023787
ENSG00000233401	PRKAR1AP	0.401301	0.023787
ENSG00000089127	OAS1	0.351042	0.0237917
ENSG00000129195	FAM64A	-0.262839	0.023817
ENSG00000164889	SLC4A2	0.297956	0.023817
ENSG00000234661	CHL1-AS1	-0.214304	0.023817
ENSG00000204287	HLA-DRA	0.521689	0.0238484
ENSG00000134375	TIMM17A	-0.190528	0.0238701
ENSG00000226784	PGAM4	-0.166447	0.0238701
ENSG00000133315	MACROD1	0.184132	0.0238736
ENSG00000133561	GIMAP6	0.309281	0.0238736
ENSG00000163820	FYCO1	0.21477	0.0238736
ENSG00000124357	NAGK	0.109432	0.0240606
ENSG00000163781	TOPBP1	-0.113559	0.0240606
ENSG00000238605	snoU13	-0.398889	0.0240606
ENSG00000023287	RB1CC1	-0.159152	0.0241171
ENSG00000100139	MICALL1	0.25008	0.0241171
ENSG00000103769	RAB11A	-0.141863	0.0241171
ENSG00000115325	DOK1	0.248638	0.0241171
ENSG00000116750	UCHL5	-0.140934	0.0241171
ENSG00000117676	RPS6KA1	0.236512	0.0241171
ENSG00000118473	SGIP1	-0.182323	0.0241171
ENSG00000128683	GAD1	-0.341168	0.0241171
ENSG00000137221	TJAP1	0.227177	0.0241171
ENSG00000153132	CLGN	-0.262714	0.0241171
ENSG00000168056	LTBP3	0.168771	0.0241171
ENSG00000168961	LGALS9	0.354357	0.0241171
ENSG00000185149	NPY2R	-0.565135	0.0241171
ENSG00000188783	PRELP	0.376603	0.0241171
ENSG00000196839	ADA	0.285105	0.0241171
ENSG00000213445	SIPA1	0.273213	0.0241171
ENSG00000216863	LY86-AS1	-0.320489	0.0241171
ENSG00000217624	RP11-204C16.4	-0.231201	0.0241171
ENSG00000231764	DLX6-AS1	-0.383175	0.0241171
ENSG00000243679	RP11-274B21.3	0.246402	0.0241171
ENSG00000267222	RP11-194N12.2	0.384565	0.0241171
ENSG00000105887	MTPN	-0.168021	0.02418
ENSG00000122873	CISD1	-0.229607	0.02418
ENSG00000167613	LAIR1	0.503373	0.02418
ENSG00000223528	RP11-223P11.3	0.213851	0.02418
ENSG00000250742	RP11-834C11.4	0.421321	0.02418
ENSG00000169599	NFU1	-0.139314	0.0241969
ENSG00000232788	AC078883.3	0.255601	0.0241969
ENSG00000106785	TRIM14	0.135989	0.0242189
ENSG00000172183	ISG20	0.300939	0.0243007
ENSG00000079805	DNM2	0.1393	0.0243368
ENSG00000105221	AKT2	0.126501	0.0244149
ENSG00000115183	TANC1	0.23897	0.0244149
ENSG00000136068	FLNB	0.167279	0.0244149
ENSG00000154734	ADAMTS1	0.407089	0.0244149
ENSG00000164465	DCBLD1	-0.153052	0.0244149
ENSG00000168743	NPNT	0.354268	0.0244149
ENSG00000198959	TGM2	0.449446	0.0244149
ENSG00000203668	CHML	-0.263617	0.0244149
ENSG00000253667	RP11-30L15.4	0.262382	0.0244149
ENSG00000260198	RP11-441F2.2	0.24648	0.0244149
ENSG00000198064	61E3.4	0.245711	0.0244639
ENSG00000266714	MYO15B	0.275698	0.0244639
ENSG00000076928	ARHGEF1	0.196461	0.0244654
ENSG00000087116	ADAMTS2	0.367431	0.0244654
ENSG00000103591	AAGAB	-0.128417	0.0244654
ENSG00000125863	MKKS	-0.174494	0.0244654
ENSG00000164924	YWHAZ	-0.207976	0.0244654
ENSG00000165678	GHITM	-0.184218	0.0244654
ENSG00000168763	CNNM3	0.142244	0.0244654
ENSG00000173473	SMARCC1	0.12895	0.0244654
ENSG00000185885	IFITM1	0.430565	0.0244654
ENSG00000221930	FAM45B	-0.178652	0.0244654
ENSG00000266728	AC015688.3	0.160948	0.0244654
ENSG00000003987	MTMR7	-0.158354	0.0244661
ENSG00000204252	HLA-DOA	0.470027	0.0244661
ENSG00000143226	FCGR2A	0.517525	0.0247508
ENSG00000187554	TLR5	0.412069	0.0247508
ENSG00000119535	CSF3R	0.38017	0.0247542
ENSG00000133789	SWAP70	0.156209	0.0247542
ENSG00000142347	MYO1F	0.31128	0.0247542
ENSG00000171314	PGAM1	-0.141367	0.0247542
ENSG00000172264	MACROD2	-0.195396	0.0247542
ENSG00000197959	DNM3	-0.159281	0.0247542
ENSG00000119943	PYROXD2	0.196339	0.024759
ENSG00000149100	EIF3M	-0.122512	0.024759
ENSG00000164024	METAP1	-0.147963	0.024759
ENSG00000165973	NELL1	-0.286992	0.024759
ENSG00000172954	LCLAT1	-0.12267	0.024759
ENSG00000203306	AP001007.1	0.347981	0.024759
ENSG00000257556	RP11-44N21.1	-0.296362	0.024759
ENSG00000244697	RP11-378J18.5	0.250095	0.0248392
ENSG00000134001	EIF2S1	-0.134673	0.024872
ENSG00000249915	PDCD6	-0.093314	0.0249642
ENSG00000196935	SRGAP1	0.220802	0.0250912
ENSG00000070718	AP3M2	-0.177759	0.025258
ENSG00000177119	ANO6	0.232078	0.025258
ENSG00000065665	SEC61A2	-0.122085	0.0252715
ENSG00000138036	DYNC2LI1	-0.193007	0.0252715
ENSG00000138279	ANXA7	-0.113544	0.0252715
ENSG00000154945	ANKRD40	0.192199	0.0252715
ENSG00000168476	REEP4	0.296733	0.0252715
ENSG00000173692	PSMD1	-0.117914	0.0252715
ENSG00000189227	C15orf61	-0.207693	0.0252715
ENSG00000214517	PPME1	-0.153625	0.0252715
ENSG00000223865	HLA-DPB1	0.374351	0.0252715
ENSG00000224795	AP003039.3	0.252109	0.0252715
ENSG00000226683	PWWP2AP1	-0.350335	0.0252715
ENSG00000241852	C8orf58	0.202771	0.0252715
ENSG00000254433	RP11-677I18.3	-0.190655	0.0252715
ENSG00000175489	LRRC25	0.527721	0.0253606
ENSG00000167895	TMC8	0.343496	0.0253706
ENSG00000145247	OCIAD2	-0.203716	0.0253833
ENSG00000107736	CDH23	0.366834	0.0253918
ENSG00000127946	HIP1	0.246379	0.0254837
ENSG00000162598	C1orf87	0.706847	0.0254837
ENSG00000085231	TAF9	-0.148086	0.0254853
ENSG00000112893	MAN2A1	0.224405	0.0254853
ENSG00000132664	POLR3F	-0.134314	0.0254853
ENSG00000187446	CHP1	-0.113246	0.0254853
ENSG00000187461	AL583828.1	-0.192687	0.0254853
ENSG00000237341	SYP-AS1	-0.369005	0.0254853
ENSG00000084710	EFR3B	-0.136855	0.0254871
ENSG00000089356	FXYD3	0.368484	0.0254871
ENSG00000099331	MYO9B	0.214062	0.0254871
ENSG00000125730	C3	0.437937	0.0254871
ENSG00000143409	FAM63A	0.22281	0.0254871
ENSG00000168487	BMP1	0.217027	0.0254871
ENSG00000182511	FES	0.257396	0.0254871
ENSG00000223396	RPS10P7	0.281978	0.0254871
ENSG00000102172	SMS	-0.166123	0.0255106
ENSG00000042493	CAPG	0.341393	0.0257451
ENSG00000087470	DNM1L	-0.155791	0.0257451
ENSG00000123178	SPRYD7	-0.166534	0.0257451
ENSG00000132109	TRIM21	0.297937	0.0257451
ENSG00000158195	WASF2	0.256882	0.0257451
ENSG00000163376	KBTBD8	-0.211537	0.0257451
ENSG00000236375	POU5F1P5	0.345622	0.0257451
ENSG00000254099	AC005740.5	-0.192557	0.0257451
ENSG00000163840	DTX3L	0.325564	0.0259215
ENSG00000166848	TERF2IP	-0.122221	0.0260307
ENSG00000236304	AP001189.4	0.519471	0.0260553
ENSG00000148411	NACC2	0.181603	0.0261454
ENSG00000177409	SAMD9L	0.316455	0.0261454
ENSG00000224116	INHBA-AS1	-0.338889	0.0261454
ENSG00000103035	PSMD7	-0.105632	0.0261487
ENSG00000136146	MED4	-0.12071	0.0261487
ENSG00000104081	BMF	0.374471	0.0262014
ENSG00000184678	HIST2H2BE	0.252309	0.0262276
ENSG00000082701	GSK3B	-0.143762	0.0264475
ENSG00000101000	PROCR	0.415812	0.0264475
ENSG00000116459	ATP5F1	-0.132836	0.0264475
ENSG00000157510	AFAP1L1	0.276669	0.0264475
ENSG00000166479	TMX3	-0.176751	0.0264475
ENSG00000196411	EPHB4	0.311724	0.0264475
ENSG00000231389	HLA-DPA1	0.429011	0.0264475
ENSG00000145675	PIK3R1	-0.136986	0.0264814
ENSG00000104388	RAB2A	-0.162536	0.0265879
ENSG00000213654	GPSM3	0.285293	0.0265879
ENSG00000126561	STAT5A	0.206656	0.0266617
ENSG00000105707	HPN	0.308422	0.0267072
ENSG00000112183	RBM24	-0.201424	0.0267072
ENSG00000242085	RPS20P33	0.368968	0.0267072
ENSG00000024422	EHD2	0.247419	0.0267697
ENSG00000148218	ALAD	0.149047	0.0267697
ENSG00000003402	CFLAR	0.18995	0.0267698
ENSG00000170633	RNF34	-0.0809229	0.0268594
ENSG00000052723	SIKE1	-0.12121	0.0268729
ENSG00000122965	RBM19	0.123004	0.0268729
ENSG00000181061	HIGD1A	-0.20462	0.0268729
ENSG00000183090	FREM3	-0.452021	0.0268729
ENSG00000128487	SPECC1	0.110664	0.0268743
ENSG00000137821	LRRC49	-0.137962	0.0268743
ENSG00000184634	MED12	0.106637	0.0268743
ENSG00000145242	EPHA5	-0.279278	0.026949
ENSG00000178105	DDX10	-0.0986394	0.026949
ENSG00000261188	CTA-445C9.14	-0.186393	0.026949
ENSG00000203710	CR1	0.528383	0.0270624
ENSG00000196329	GIMAP5	0.338661	0.0270976
ENSG00000176102	CSTF3	-0.100071	0.0271118
ENSG00000184277	TM2D3	-0.151146	0.0271144
ENSG00000077264	PAK3	-0.193563	0.0271961
ENSG00000079308	TNS1	0.267161	0.0271961
ENSG00000119688	ABCD4	0.168	0.0271961
ENSG00000123575	FAM199X	-0.14192	0.0271961
ENSG00000154447	SH3RF1	-0.133361	0.0271961
ENSG00000165424	ZCCHC24	0.221743	0.0271961
ENSG00000180957	PITPNB	-0.148316	0.0271961
ENSG00000260236	RP11-708J19.1	0.219078	0.0271961
ENSG00000186665	C17orf58	-0.175747	0.0271976
ENSG00000260987	RP11-423G4.7	-0.255483	0.0273694
ENSG00000224861	YBX1P1	0.23343	0.0274343
ENSG00000110719	TCIRG1	0.336327	0.0274618
ENSG00000129596	CDO1	-0.16853	0.0274618
ENSG00000133119	RFC3	-0.224449	0.0274618
ENSG00000145087	STXBP5L	-0.256568	0.0274618
ENSG00000145901	TNIP1	0.119069	0.0274618
ENSG00000154174	TOMM70A	-0.153718	0.0274618
ENSG00000176171	BNIP3	-0.150484	0.0274618
ENSG00000182134	TDRKH	-0.120916	0.0274618
ENSG00000188126	MYO15B	0.271249	0.0274618
ENSG00000204138	PHACTR4	0.167016	0.0274618
ENSG00000230074	RP11-195F19.9	-0.198002	0.0274618
ENSG00000244151	RP11-148K1.12	0.293271	0.0274618
ENSG00000176720	BOK	0.282303	0.0274712
ENSG00000001617	SEMA3F	0.374551	0.0276385
ENSG00000100364	KIAA0930	0.16253	0.0276385
ENSG00000170464	DNAJC18	-0.104248	0.0276385
ENSG00000103316	CRYM	-0.390819	0.0276893
ENSG00000135482	ZC3H10	0.135422	0.0276893
ENSG00000147041	SYTL5	-0.287602	0.0276893
ENSG00000159314	ARHGAP27	0.18787	0.0276893
ENSG00000159593	NAE1	-0.11212	0.0276893
ENSG00000260401	RP11-800A3.4	0.534693	0.0276893
ENSG00000185591	SP1	0.157051	0.0277234
ENSG00000155868	MED7	-0.105701	0.0277261
ENSG00000267575	CTC-459F4.3	-0.127775	0.0277261
ENSG00000177432	NAP1L5	-0.280669	0.0277869
ENSG00000124785	NRN1	-0.330392	0.027863
ENSG00000266975	CTC-425F1.2	-0.216876	0.027863
ENSG00000047932	GOPC	-0.129002	0.0278919
ENSG00000156298	TSPAN7	-0.211261	0.0278919
ENSG00000158985	CDC42SE2	-0.130947	0.0278919
ENSG00000074657	ZNF532	0.0962168	0.0279266
ENSG00000105778	AVL9	-0.109755	0.0279266
ENSG00000173068	BNC2	0.40464	0.0279266
ENSG00000177469	PTRF	0.300996	0.0279266
ENSG00000004487	KDM1A	-0.0861131	0.0279849
ENSG00000065150	IPO5	-0.115504	0.0279849
ENSG00000105072	C19orf44	0.1239	0.0279849
ENSG00000111321	LTBR	0.3215	0.0279849
ENSG00000111716	LDHB	-0.148003	0.0279849
ENSG00000125817	CENPB	0.185729	0.0279849
ENSG00000137760	ALKBH8	-0.147867	0.0279849
ENSG00000137767	SQRDL	0.347616	0.0279849
ENSG00000149269	PAK1	-0.285036	0.0279849
ENSG00000152193	RNF219	-0.117582	0.0279849
ENSG00000158825	CDA	0.589677	0.0279849
ENSG00000178074	C2orf69	-0.178011	0.0279849
ENSG00000179603	GRM8	-0.17366	0.0279849
ENSG00000183255	PTTG1IP	0.233544	0.0279849
ENSG00000183624	C3orf37	-0.113436	0.0279849
ENSG00000183662	FAM19A1	-0.316334	0.0279849
ENSG00000184220	CMSS1	-0.134429	0.0279849
ENSG00000186188	O3FAR1	-0.372461	0.0279849
ENSG00000196712	NF1	-0.0874858	0.0279849
ENSG00000231989	PPP1R2P3	-0.269577	0.0279849
ENSG00000240344	PPIL3	-0.165593	0.0279849
ENSG00000249242	TMEM150C	-0.172	0.0279849
ENSG00000259891	CTA-204B4.2	0.248008	0.0279849
ENSG00000175899	A2M	0.302953	0.0281314
ENSG00000135736	CCDC102A	0.396431	0.0281634
ENSG00000176153	GPX2	0.30651	0.0281634
ENSG00000109670	FBXW7	-0.240518	0.0282685
ENSG00000120265	PCMT1	-0.221649	0.0282685
ENSG00000150768	DLAT	-0.13936	0.0282685
ENSG00000163536	SERPINI1	-0.273572	0.0282685
ENSG00000173418	NAA20	-0.120211	0.0282685
ENSG00000196950	SLC39A10	-0.241191	0.0282685
ENSG00000213015	ZNF580	0.207605	0.0282685
ENSG00000248290	TNXA	0.240201	0.0282685
ENSG00000257303	RP11-977G19.11	-0.139471	0.0282685
ENSG00000154548	SRSF12	-0.169227	0.0283562
ENSG00000054803	CBLN4	-0.395655	0.0284274
ENSG00000106052	TAX1BP1	-0.100074	0.0284398
ENSG00000132423	COQ3	-0.188614	0.0284398
ENSG00000163001	CCDC104	-0.135556	0.0284712
ENSG00000164100	NDST3	-0.238744	0.028475
ENSG00000188152	FAM22G	0.209161	0.028475
ENSG00000197747	S100A10	0.436904	0.028475
ENSG00000108798	ABI3	0.363295	0.0284827
ENSG00000142089	IFITM3	0.446295	0.0285627
ENSG00000146112	PPP1R18	0.291881	0.0286372
ENSG00000066056	TIE1	0.273306	0.0287103
ENSG00000072133	RPS6KA6	-0.179282	0.0287103
ENSG00000092978	GPATCH2	-0.114744	0.0287103
ENSG00000104529	EEF1D	0.133299	0.0287103
ENSG00000118733	OLFM3	-0.352662	0.0287103
ENSG00000137766	UNC13C	-0.218783	0.0287103
ENSG00000139180	NDUFA9	-0.117466	0.0287103
ENSG00000180448	HMHA1	0.225788	0.0287103
ENSG00000185201	IFITM2	0.424015	0.0287103
ENSG00000189410	SH2D5	-0.247076	0.0287103
ENSG00000213413	PVRIG	0.212147	0.0287103
ENSG00000228677	TTC3-AS1	-0.139585	0.0287103
ENSG00000267473	AC005789.11	-0.317263	0.0287103
ENSG00000269048	Z98049.1	0.277532	0.0287103
ENSG00000173327	MAP3K11	0.177203	0.0287341
ENSG00000102699	PARP4	0.208639	0.0287745
ENSG00000142961	MOB3C	0.192393	0.0287745
ENSG00000170345	FOS	0.66048	0.0288515
ENSG00000111799	COL12A1	-0.2003	0.0290084
ENSG00000120805	ARL1	-0.13028	0.0290084
ENSG00000143207	RFWD2	-0.104483	0.0290084
ENSG00000152382	TADA1	-0.136332	0.0290084
ENSG00000158560	DYNC1I1	-0.207455	0.0290084
ENSG00000170275	CRTAP	0.17861	0.0290084
ENSG00000182220	ATP6AP2	-0.187815	0.0290084
ENSG00000182670	TTC3	-0.105508	0.0290084
ENSG00000188493	C19orf54	0.243695	0.0290084
ENSG00000205041	CTC-425O23.2	0.245538	0.0290084
ENSG00000181826	RELL1	0.290602	0.0290551
ENSG00000066557	LRRC40	-0.178297	0.0290577
ENSG00000078246	TULP3	0.200919	0.0290577
ENSG00000091428	RAPGEF4	-0.230472	0.0290577
ENSG00000102780	DGKH	-0.132948	0.0290577
ENSG00000115504	EHBP1	-0.0959507	0.0290577
ENSG00000133169	BEX1	-0.272383	0.0290577
ENSG00000163565	IFI16	0.329732	0.0290577
ENSG00000175073	VCPIP1	-0.148574	0.0290577
ENSG00000198060	MARCH5	-0.129482	0.0290577
ENSG00000204642	HLA-F	0.241292	0.0290577
ENSG00000234745	HLA-B	0.294378	0.0290577
ENSG00000172890	NADSYN1	0.151564	0.0290665
ENSG00000248980	RP11-87F15.2	-0.161073	0.0290665
ENSG00000242242	PVRL3-AS1	-0.357692	0.0290716
ENSG00000071626	DAZAP1	0.130948	0.0292273
ENSG00000165630	PRPF18	-0.0861969	0.0292273
ENSG00000165801	ARHGEF40	0.185323	0.0292273
ENSG00000175182	FAM131A	-0.174547	0.0292273
ENSG00000176857	CTC-298B17.1	0.21752	0.0292273
ENSG00000198924	DCLRE1A	-0.11936	0.0292273
ENSG00000256309	AC009469.1	0.251486	0.0292273
ENSG00000203630	AL136531.1	0.256349	0.0292445
ENSG00000259969	RP11-999E24.3	-0.20607	0.0292445
ENSG00000196136	SERPINA3	1.05731	0.0292969
ENSG00000100227	POLDIP3	0.134234	0.0293078
ENSG00000101746	NOL4	-0.164712	0.0293078
ENSG00000138069	RAB1A	-0.123048	0.0293078
ENSG00000134717	BTF3L4	-0.128832	0.0294694
ENSG00000005243	COPZ2	0.276876	0.0295311
ENSG00000013306	SLC25A39	0.127031	0.0295413
ENSG00000139505	MTMR6	-0.16622	0.0295413
ENSG00000258664	IFRG15	-0.150818	0.0295413
ENSG00000185420	SMYD3	-0.122884	0.0297391
ENSG00000198753	PLXNB3	0.288344	0.0297391
ENSG00000255443	RP1-68D18.4	0.633474	0.0297391
ENSG00000009335	UBE3C	-0.0722757	0.0297712
ENSG00000087903	RFX2	0.216669	0.0298051
ENSG00000091157	WDR7	-0.131993	0.0298051
ENSG00000134318	ROCK2	-0.143357	0.0298051
ENSG00000167202	TBC1D2B	0.113997	0.0298051
ENSG00000169871	TRIM56	0.260663	0.0298051
ENSG00000175538	KCNE3	0.331063	0.0298051
ENSG00000184305	FAM190A	-0.195934	0.0298051
ENSG00000085276	MECOM	0.301273	0.0298929
ENSG00000116729	WLS	0.217842	0.0298929
ENSG00000136897	MRPL50	-0.134514	0.0298929
ENSG00000149633	KIAA1755	0.253352	0.0298929
ENSG00000157978	LDLRAP1	0.279918	0.0298929
ENSG00000169139	UBE2V2	-0.184268	0.0298929
ENSG00000169213	RAB3B	-0.30314	0.0298929
ENSG00000174132	FAM174A	-0.18295	0.0298929
ENSG00000180440	SERTM1	-0.379825	0.0298929
ENSG00000187601	MAGEH1	-0.175699	0.0298929
ENSG00000117598	LPPR5	-0.221172	0.0300052
ENSG00000169884	WNT10B	-0.241438	0.0300052
ENSG00000038945	MSR1	0.547507	0.0300685
ENSG00000061273	HDAC7	0.159197	0.030087
ENSG00000069345	DNAJA2	-0.149939	0.030087
ENSG00000075415	SLC25A3	-0.130507	0.030087
ENSG00000165028	NIPSNAP3B	-0.202959	0.030087
ENSG00000054654	SYNE2	0.2362	0.0301643
ENSG00000077097	TOP2B	-0.102677	0.0301896
ENSG00000117395	EBNA1BP2	-0.124226	0.0302254
ENSG00000123933	MXD4	0.140953	0.0302254
ENSG00000158352	SHROOM4	0.281724	0.030231
ENSG00000159199	ATP5G1	-0.155016	0.0302499
ENSG00000181090	EHMT1	0.118737	0.030314
ENSG00000149305	HTR3B	-0.362887	0.0303188
ENSG00000225864	HCG4P11	0.290891	0.0303188
ENSG00000056972	TRAF3IP2	0.195601	0.0303211
ENSG00000100372	SLC25A17	-0.121194	0.0303211
ENSG00000137364	TPMT	-0.160336	0.0303243
ENSG00000225792	AC004540.4	-0.281195	0.0303243
ENSG00000027075	PRKCH	0.278265	0.0303458
ENSG00000172331	BPGM	-0.141515	0.0303695
ENSG00000173530	TNFRSF10D	0.464264	0.0303695
ENSG00000017260	ATP2C1	-0.116623	0.03039
ENSG00000101266	CSNK2A1	-0.0812821	0.03039
ENSG00000107731	UNC5B	0.190978	0.03039
ENSG00000111711	GOLT1B	-0.219892	0.03039
ENSG00000114405	C3orf14	-0.192406	0.03039
ENSG00000124942	AHNAK	0.289566	0.03039
ENSG00000139626	ITGB7	0.256586	0.03039
ENSG00000162654	GBP4	0.376719	0.03039
ENSG00000166352	C11orf74	-0.143977	0.03039
ENSG00000197879	MYO1C	0.215568	0.0304518
ENSG00000070159	PTPN3	-0.26089	0.0304649
ENSG00000164284	GRPEL2	-0.145917	0.0304649
ENSG00000168477	TNXB	0.222978	0.0304649
ENSG00000240857	RDH14	-0.148249	0.0304649
ENSG00000172578	KLHL6	0.432794	0.0305363
ENSG00000267959	MIR3188	0.435989	0.0305363
ENSG00000100300	TSPO	0.264992	0.0306653
ENSG00000156502	SUPV3L1	-0.109643	0.0306653
ENSG00000162975	KCNF1	-0.215508	0.0306653
ENSG00000165816	VWA2	0.258447	0.0306653
ENSG00000221817	RP11-137L10.6	0.205229	0.0306653
ENSG00000104490	NCALD	-0.291353	0.0308128
ENSG00000117266	CDK18	0.271801	0.0308128
ENSG00000122122	SASH3	0.373376	0.0308128
ENSG00000136267	DGKB	-0.198449	0.0308128
ENSG00000169021	UQCRFS1	-0.151822	0.0308266
ENSG00000108061	SHOC2	-0.112081	0.0308295
ENSG00000059377	TBXAS1	0.311728	0.0308705
ENSG00000164615	CAMLG	-0.170674	0.0308705
ENSG00000068793	CYFIP1	0.137676	0.0309065
ENSG00000186714	CCDC73	-0.154637	0.0309108
ENSG00000177426	TGIF1	0.319317	0.030922
ENSG00000114853	ZBTB47	0.134506	0.0310073
ENSG00000135698	MPHOSPH6	-0.135068	0.0310073
ENSG00000164398	ACSL6	-0.200456	0.0310073
ENSG00000099901	RANBP1	-0.103698	0.0310737
ENSG00000111052	LIN7A	-0.218374	0.0310737
ENSG00000141367	CLTC	-0.153662	0.0310737
ENSG00000171204	TMEM126B	-0.172973	0.0310737
ENSG00000183160	TMEM119	0.354998	0.0310737
ENSG00000188277	C15orf62	0.18988	0.0310737
ENSG00000198513	ATL1	-0.196835	0.0310737
ENSG00000262967	RP11-294J22.6	0.19931	0.0310737
ENSG00000152518	ZFP36L2	0.270474	0.031234
ENSG00000131263	RLIM	-0.132282	0.0313914
ENSG00000102003	SYP	-0.276232	0.0314133
ENSG00000128274	A4GALT	0.432591	0.0314653
ENSG00000132481	TRIM47	0.308198	0.0314653
ENSG00000077150	NFKB2	0.363489	0.0314748
ENSG00000125347	IRF1	0.296129	0.0314748
ENSG00000149131	SERPING1	0.244546	0.0315369
ENSG00000101160	CTSZ	0.20505	0.0317006
ENSG00000111358	GTF2H3	-0.117294	0.0317361
ENSG00000123570	RAB9B	-0.226149	0.0317361
ENSG00000110077	MS4A6A	0.53507	0.0317466
ENSG00000244491	RP3-508I15.18	0.236112	0.0317466
ENSG00000101849	TBL1X	0.203168	0.0317919
ENSG00000186212	SOWAHB	-0.338359	0.0317919
ENSG00000232626	RP11-175B9.2	0.207225	0.0317919
ENSG00000204282	RP11-153A23.6	0.242778	0.0318619
ENSG00000068903	SIRT2	0.158697	0.0318766
ENSG00000095383	TBC1D2	0.240288	0.0318766
ENSG00000105483	CARD8	0.164006	0.0318766
ENSG00000106404	CLDN15	0.268567	0.0318766
ENSG00000111530	CAND1	-0.138861	0.0318766
ENSG00000127054	CPSF3L	0.109251	0.0318766
ENSG00000131386	GALNTL2	0.35183	0.0318766
ENSG00000147065	MSN	0.29147	0.0318766
ENSG00000234497	RP4-612J11.1	-0.25728	0.0318766
ENSG00000239961	LILRA4	0.565754	0.0318766
ENSG00000268149	CTD-3193O13.13	0.222897	0.0318993
ENSG00000167005	NUDT21	-0.171291	0.0319528
ENSG00000179841	AKAP5	-0.264946	0.0319528
ENSG00000005189	AC004381.6	-0.184054	0.0319564
ENSG00000116701	NCF2	0.370756	0.0319564
ENSG00000140743	CDR2	-0.129898	0.0319564
ENSG00000140836	ZFHX3	0.202108	0.0319564
ENSG00000173083	HPSE	0.315173	0.0319564
ENSG00000182957	SPATA13	0.23322	0.0319564
ENSG00000196154	S100A4	0.557997	0.0319564
ENSG00000005194	CIAPIN1	-0.127609	0.0320317
ENSG00000122643	NT5C3	-0.150223	0.0320317
ENSG00000111181	SLC6A12	0.290966	0.0320353
ENSG00000233221	AC133785.1	0.31082	0.0320422
ENSG00000133135	RNF128	-0.261194	0.0321471
ENSG00000168890	TMEM150A	0.154307	0.0321471
ENSG00000130402	ACTN4	0.122342	0.032188
ENSG00000152213	ARL11	0.411245	0.032188
ENSG00000183876	ARSI	0.361922	0.032188
ENSG00000216490	IFI30	0.592203	0.032188
ENSG00000233750	RP11-34P13.10	0.263982	0.032188
ENSG00000235531	RP11-383H13.1	-0.265779	0.032188
ENSG00000147676	MAL2	-0.31898	0.0321915
ENSG00000189108	IL1RAPL2	-0.281997	0.0322201
ENSG00000186377	CYP4X1	-0.231714	0.0322453
ENSG00000011304	PTBP1	0.169847	0.032312
ENSG00000018236	CNTN1	-0.164817	0.032312
ENSG00000104723	TUSC3	-0.206965	0.032312
ENSG00000166275	C10orf32	-0.184436	0.032312
ENSG00000182621	PLCB1	-0.232447	0.032312
ENSG00000184730	APOBR	0.412197	0.032312
ENSG00000225554	RP11-527D7.1	-0.286634	0.032312
ENSG00000226328	CTA-217C2.1	-0.174759	0.032359
ENSG00000185187	SIGIRR	0.24528	0.0323918
ENSG00000031823	RANBP3	0.0942193	0.0324993
ENSG00000050426	LETMD1	-0.118789	0.0325887
ENSG00000137996	RTCA	-0.124446	0.0327351
ENSG00000165629	ATP5C1	-0.144913	0.0327351
ENSG00000234719	RP11-166B2.1	0.197421	0.0327351
ENSG00000167191	GPRC5B	0.203092	0.0327444
ENSG00000177105	RHOG	0.276128	0.0327718
ENSG00000119013	NDUFB3	-0.184908	0.0328346
ENSG00000023734	STRAP	-0.138739	0.0328617
ENSG00000113578	FGF1	0.231444	0.0329394
ENSG00000179915	NRXN1	-0.189355	0.0329394
ENSG00000249044	RP11-330M2.7	0.144508	0.0329394
ENSG00000251289	RP5-1007M22.3	-0.226799	0.0329394
ENSG00000265082	AL356213.1	-0.290609	0.0329394
ENSG00000081307	UBA5	-0.120858	0.0329627
ENSG00000163113	OTUD7B	0.198776	0.0329627
ENSG00000166398	KIAA0355	0.108797	0.0329627
ENSG00000255886	RP11-196H14.2	0.290039	0.0329627
ENSG00000259945	CTD-2012K14.3	0.25745	0.0329627
ENSG00000119787	ATL2	-0.144774	0.0331359
ENSG00000126214	KLC1	-0.113494	0.0331846
ENSG00000175727	MLXIP	0.136596	0.033203
ENSG00000196305	IARS	-0.132611	0.033203
ENSG00000011295	TTC19	-0.113534	0.0332404
ENSG00000074527	NTN4	-0.221637	0.0332404
ENSG00000106397	PLOD3	0.234109	0.0332404
ENSG00000132530	XAF1	0.254869	0.0332404
ENSG00000134061	CD180	0.544844	0.0332404
ENSG00000138795	LEF1	0.322653	0.0332404
ENSG00000187912	CLEC17A	0.576765	0.0332404
ENSG00000236404	RP11-125B21.2	-0.13434	0.0332404
ENSG00000267623	AC022153.1	-0.423492	0.0333076
ENSG00000229645	LINC00341	0.265031	0.0333855
ENSG00000132613	MTSS1L	0.220546	0.033427
ENSG00000138757	G3BP2	-0.191847	0.033427
ENSG00000157637	SLC38A10	0.122749	0.033427
ENSG00000259159	MFRP	0.376501	0.0334991
ENSG00000105137	SYDE1	0.271862	0.0335996
ENSG00000129226	CD68	0.352034	0.0335996
ENSG00000130429	ARPC1B	0.251795	0.0335996
ENSG00000147894	C9orf72	-0.167287	0.0335996
ENSG00000179335	CLK3	0.132918	0.0335996
ENSG00000223953	C1QTNF5	0.376163	0.0335996
ENSG00000232611	RP11-1114A5.4	0.158548	0.0335996
ENSG00000196226	HIST1H2BB	0.342357	0.0336248
ENSG00000107643	MAPK8	-0.150499	0.0336413
ENSG00000163138	PACRGL	-0.108003	0.0336413
ENSG00000153233	PTPRR	-0.21666	0.0337491
ENSG00000235718	MFRP	0.375832	0.0337809
ENSG00000130208	APOC1	0.476849	0.0338038
ENSG00000105229	PIAS4	0.12132	0.0339382
ENSG00000131097	HIGD1B	0.324301	0.0340127
ENSG00000132341	RAN	-0.147111	0.0340127
ENSG00000134759	ELP2	-0.0924796	0.0340127
ENSG00000148180	GSN	0.219832	0.0340127
ENSG00000150093	ITGB1	0.196358	0.0340127
ENSG00000204301	NOTCH4	0.240448	0.0340127
ENSG00000267580	CTD-2540B15.11	0.229925	0.0340127
ENSG00000130226	DPP6	-0.16811	0.0340668
ENSG00000204789	ZNF204P	-0.20097	0.0340668
ENSG00000107816	LZTS2	0.140352	0.0340814
ENSG00000237031	AC008067.2	-0.163207	0.0341627
ENSG00000256872	NOL12	0.121465	0.0342996
ENSG00000197302	ZNF720	-0.138972	0.0343229
ENSG00000112299	VNN1	0.688243	0.0343712
ENSG00000116752	BCAS2	-0.182898	0.0343712
ENSG00000136531	SCN2A	-0.27109	0.0343712
ENSG00000205517	RGL3	0.296594	0.0343712
ENSG00000268635	DKFZP434E1119	-0.218574	0.0343712
ENSG00000155097	ATP6V1C1	-0.196962	0.0344178
ENSG00000164169	PRMT10	-0.13205	0.0344401
ENSG00000196664	TLR7	0.41633	0.0344401
ENSG00000101938	CHRDL1	-0.233295	0.0344598
ENSG00000074603	DPP8	-0.118053	0.0345462
ENSG00000171388	APLN	0.326803	0.034548
ENSG00000005955	GGNBP2	-0.0873807	0.0345618
ENSG00000019582	CD74	0.403826	0.0345618
ENSG00000107771	FAM190B	-0.108637	0.0345618
ENSG00000125753	VASP	0.247666	0.0345618
ENSG00000138430	OLA1	-0.164928	0.0345618
ENSG00000144357	UBR3	-0.114004	0.0345618
ENSG00000155307	SAMSN1	0.414063	0.0345618
ENSG00000170579	DLGAP1	-0.227619	0.0345618
ENSG00000104331	IMPAD1	-0.132348	0.0346272
ENSG00000164796	CSMD3	-0.16017	0.0346919
ENSG00000003147	ICA1	-0.188581	0.0347485
ENSG00000138434	SSFA2	0.129338	0.0347588
ENSG00000250349	TM4SF2	-0.18718	0.0347588
ENSG00000175582	RAB6A	-0.124888	0.0348003
ENSG00000184481	FOXO4	0.227669	0.0348364
ENSG00000100813	ACIN1	0.104153	0.0348485
ENSG00000120251	GRIA2	-0.211581	0.0348485
ENSG00000132313	MRPL35	-0.143485	0.0348485
ENSG00000161791	FMNL3	0.149945	0.0348485
ENSG00000237683	RP11-34P13.16	0.322273	0.0348485
ENSG00000140262	TCF12	0.148125	0.0349017
ENSG00000059378	PARP12	0.219225	0.0349456
ENSG00000120509	PDZD11	-0.139547	0.0349456
ENSG00000143158	MPC2	-0.165237	0.0349456
ENSG00000026508	CD44	0.573681	0.0349519
ENSG00000112343	TRIM38	0.254156	0.0349747
ENSG00000167904	TMEM68	-0.119475	0.0349951
ENSG00000129682	FGF13	-0.223943	0.0350439
ENSG00000180539	C9orf139	0.29208	0.0350439
ENSG00000152495	CAMK4	-0.266527	0.0350455
ENSG00000162621	LRRC53	-0.259916	0.0350455
ENSG00000164109	MAD2L1	-0.249621	0.0350455
ENSG00000167088	SNRPD1	-0.154996	0.0350455
ENSG00000167565	SERTAD3	0.224976	0.0350455
ENSG00000183943	PRKX	0.267101	0.0350455
ENSG00000185811	IKZF1	0.352372	0.0350455
ENSG00000213189	BTF3L4P2	-0.152012	0.0350455
ENSG00000244682	FCGR2C	0.426625	0.0350455
ENSG00000138686	BBS7	-0.158569	0.0350713
ENSG00000204556	CTD-2514C3.1	0.286902	0.0350713
ENSG00000228824	MIR4500HG	-0.292121	0.035076
ENSG00000106351	AGFG2	0.161275	0.0351697
ENSG00000108094	CUL2	-0.113934	0.0352081
ENSG00000168538	TRAPPC11	-0.0966104	0.0352081
ENSG00000106624	AEBP1	0.389518	0.0352753
ENSG00000067066	SP100	0.282195	0.0353514
ENSG00000164162	ANAPC10	-0.105906	0.0353514
ENSG00000013561	RNF14	-0.112778	0.0353576
ENSG00000113649	TCERG1	-0.100472	0.0353879
ENSG00000213920	MDP1	-0.150757	0.0353947
ENSG00000094841	UPRT	-0.122396	0.0354199
ENSG00000124126	PREX1	0.186552	0.0354199
ENSG00000244078	RP11-431I8.1	-0.387026	0.0354199
ENSG00000146386	ABRACL	-0.241911	0.0354237
ENSG00000012223	LTF	1.01444	0.0354543
ENSG00000100442	FKBP3	-0.120335	0.0354543
ENSG00000134049	IER3IP1	-0.190759	0.0354543
ENSG00000179403	VWA1	0.245966	0.0354543
ENSG00000180530	NRIP1	-0.134131	0.0354543
ENSG00000085382	HACE1	-0.128423	0.0354788
ENSG00000110955	ATP5B	-0.168644	0.0354788
ENSG00000117228	GBP1	0.47835	0.0354788
ENSG00000158717	RNF166	0.14525	0.0354788
ENSG00000172915	NBEA	-0.169024	0.0354788
ENSG00000180900	SCRIB	0.154708	0.0354788
ENSG00000107560	RAB11FIP2	-0.105504	0.0354837
ENSG00000012124	CD22	0.325316	0.0355286
ENSG00000061794	MRPS35	-0.130702	0.0355286
ENSG00000087448	KLHDC5	-0.12179	0.0355286
ENSG00000100146	SOX10	0.27091	0.0355286
ENSG00000106066	CPVL	0.376223	0.0355286
ENSG00000109919	MTCH2	-0.120275	0.0355286
ENSG00000110047	EHD1	0.147163	0.0355286
ENSG00000111335	OAS2	0.35186	0.0355286
ENSG00000113558	SKP1	-0.129878	0.0355286
ENSG00000117152	RGS4	-0.400694	0.0355286
ENSG00000131080	EDA2R	0.308478	0.0355286
ENSG00000132434	LANCL2	-0.131961	0.0355286
ENSG00000137198	GMPR	0.381372	0.0355286
ENSG00000150175	FRMPD2P2	-0.38962	0.0355286
ENSG00000151376	ME3	-0.146367	0.0355286
ENSG00000169242	EFNA1	0.313098	0.0355286
ENSG00000171873	ADRA1D	-0.366647	0.0355286
ENSG00000233627	C4A-AS1	0.498977	0.0355286
ENSG00000243175	RP11-58H15.1	0.266344	0.0355286
ENSG00000228548	ITPKB-AS1	0.412744	0.0355317
ENSG00000268927	FLJ00418	0.217614	0.0355317
ENSG00000267107	AC011526.1	0.426148	0.0355475
ENSG00000162409	PRKAA2	-0.191928	0.0356299
ENSG00000260808	CTD-2007L18.5	0.115263	0.0356299
ENSG00000164270	HTR4	-0.182653	0.0356505
ENSG00000119782	FKBP1B	-0.21378	0.0356624
ENSG00000178860	MSC	-0.328684	0.0356624
ENSG00000137501	SYTL2	-0.253428	0.0357542
ENSG00000150627	WDR17	-0.166114	0.0357714
ENSG00000137040	RANBP6	-0.180378	0.0358691
ENSG00000144893	MED12L	-0.115291	0.0358691
ENSG00000173039	RELA	0.204252	0.0358691
ENSG00000179364	PACS2	0.141365	0.0358691
ENSG00000100483	METTL21D	-0.182309	0.0358889
ENSG00000155629	PIK3AP1	0.395733	0.0358889
ENSG00000124570	SERPINB6	0.154909	0.0359576
ENSG00000130558	OLFM1	-0.23669	0.0359576
ENSG00000156374	PCGF6	-0.147739	0.0359601
ENSG00000133703	KRAS	-0.151188	0.0359893
ENSG00000228981	RP11-364L4.1	0.309366	0.0359893
ENSG00000108679	LGALS3BP	0.236496	0.0361021
ENSG00000236478	AC012513.4	0.35084	0.036152
ENSG00000168010	ATG16L2	0.129693	0.0361576
ENSG00000112303	VNN2	0.683797	0.0361974
ENSG00000168491	CCDC110	-0.21895	0.0361974
ENSG00000269378	ITGB1P1	0.226482	0.0361974
ENSG00000066336	SPI1	0.341238	0.0362106
ENSG00000080709	KCNN2	-0.180507	0.0362106
ENSG00000089199	CHGB	-0.285043	0.0362106
ENSG00000100345	MYH9	0.182216	0.0362106
ENSG00000134247	PTGFRN	-0.122734	0.0362106
ENSG00000155158	TTC39B	-0.196	0.0363579
ENSG00000126814	TRMT5	-0.0937043	0.0363883
ENSG00000087245	MMP2	0.375043	0.0364449
ENSG00000124575	HIST1H1D	0.335872	0.0364449
ENSG00000131069	ACSS2	0.130134	0.0364449
ENSG00000137252	HCRTR2	-0.387959	0.0364449
ENSG00000198586	TLK1	-0.113204	0.0364449
ENSG00000263738	AC079233.1	-0.221625	0.0365239
ENSG00000006704	GTF2IRD1	0.137077	0.0365661
ENSG00000036257	CUL3	-0.100195	0.0365661
ENSG00000125821	DTD1	-0.137595	0.0365661
ENSG00000156076	WIF1	-0.447423	0.0366154
ENSG00000174405	LIG4	-0.155801	0.0366154
ENSG00000023516	AKAP11	-0.149291	0.036694
ENSG00000146147	MLIP	-0.258847	0.036694
ENSG00000168795	ZBTB5	0.11274	0.036694
ENSG00000232859	LYRM9	-0.271026	0.036694
ENSG00000120256	LRP11	-0.143326	0.0367585
ENSG00000137944	CCBL2	-0.196172	0.0367585
ENSG00000148835	TAF5	-0.169638	0.0367585
ENSG00000172819	RARG	0.184586	0.0367585
ENSG00000130592	LSP1	0.373866	0.0367919
ENSG00000064763	FAR2	-0.120204	0.0368854
ENSG00000130303	BST2	0.326688	0.0368854
ENSG00000174780	SRP72	-0.0920817	0.0368854
ENSG00000251138	RP11-81H3.2	0.374811	0.0368854
ENSG00000235865	GSN-AS1	0.234217	0.0369059
ENSG00000175857	GAPT	0.552515	0.0369625
ENSG00000163596	ICA1L	-0.117819	0.0369653
ENSG00000185008	ROBO2	-0.21557	0.0369653
ENSG00000120820	GLT8D2	-0.167142	0.0369694
ENSG00000197140	ADAM32	-0.164204	0.0369694
ENSG00000138095	LRPPRC	-0.127246	0.0369727
ENSG00000167107	ACSF2	0.203677	0.0369727
ENSG00000131042	LILRB2	0.563278	0.0369971
ENSG00000168994	PXDC1	0.283857	0.0369971
ENSG00000163762	TM4SF18	0.400823	0.0370798
ENSG00000113100	CDH9	-0.281212	0.0371439
ENSG00000075945	KIFAP3	-0.171832	0.0372019
ENSG00000090920	FCGBP	0.669532	0.0372019
ENSG00000140750	ARHGAP17	0.145075	0.0372019
ENSG00000164530	PI16	0.36032	0.0372019
ENSG00000164683	HEY1	-0.136713	0.0372019
ENSG00000175426	PCSK1	-0.431748	0.0372019
ENSG00000178694	NSUN3	-0.108416	0.0372019
ENSG00000248235	AC037459.4	0.171655	0.0372019
ENSG00000104728	ARHGEF10	0.204529	0.0372033
ENSG00000124224	PPP4R1L	0.191127	0.0372033
ENSG00000155961	RAB39B	-0.177911	0.0372033
ENSG00000164619	BMPER	-0.194254	0.0372033
ENSG00000220785	MTMR9LP	0.21923	0.0372033
ENSG00000183665	TRMT12	-0.116753	0.0372396
ENSG00000072736	NFATC3	0.114401	0.0373583
ENSG00000150760	DOCK1	0.163166	0.0373583
ENSG00000183963	SMTN	0.330258	0.0373798
ENSG00000007168	PAFAH1B1	-0.14574	0.0373903
ENSG00000156218	ADAMTSL3	0.199697	0.037425
ENSG00000051596	THOC3	-0.202874	0.037518
ENSG00000176406	RIMS2	-0.152878	0.037518
ENSG00000198420	FAM115A	-0.139846	0.037518
ENSG00000131100	ATP6V1E1	-0.166312	0.0375221
ENSG00000143643	TTC13	-0.0934771	0.0375502
ENSG00000106560	GIMAP2	0.322002	0.0375648
ENSG00000159123	DMRTC1	-0.220964	0.0375648
ENSG00000162889	MAPKAPK2	0.231333	0.0375648
ENSG00000227898	RP13-100B2.4	0.205696	0.0375648
ENSG00000263167	RP11-149I9.2	0.374691	0.0377107
ENSG00000257315	ZBED6	0.161438	0.0378616
ENSG00000013810	TACC3	0.214778	0.0378689
ENSG00000071054	MAP4K4	0.201326	0.0378694
ENSG00000149798	CDC42EP2	0.24641	0.0378694
ENSG00000018189	RUFY3	-0.111584	0.0379183
ENSG00000100441	KHNYN	0.120392	0.0379183
ENSG00000122862	SRGN	0.46738	0.0379183
ENSG00000134222	PSRC1	0.151785	0.0379183
ENSG00000145730	PAM	-0.169751	0.0379183
ENSG00000146859	TMEM140	0.196455	0.0379183
ENSG00000187650	VMAC	0.18145	0.0379183
ENSG00000213411	RBM22P2	0.355693	0.0379183
ENSG00000224383	C17orf72	0.285519	0.0379183
ENSG00000153814	JAZF1	-0.173616	0.0380247
ENSG00000011426	ANLN	0.332929	0.0380757
ENSG00000139574	NPFF	0.255395	0.0381188
ENSG00000056558	TRAF1	0.259802	0.038161
ENSG00000172197	MBOAT1	0.348317	0.0383319
ENSG00000141655	TNFRSF11A	-0.209932	0.0383441
ENSG00000146122	DAAM2	0.232637	0.0384167
ENSG00000132911	NMUR2	0.41792	0.0384288
ENSG00000172725	CORO1B	0.140753	0.0384288
ENSG00000172215	CXCR6	0.282182	0.0385718
ENSG00000227495	AC109333.10	0.245779	0.0386247
ENSG00000105383	CD33	0.392883	0.0387212
ENSG00000101558	VAPA	-0.102762	0.0387251
ENSG00000131899	LLGL1	0.191065	0.0387251
ENSG00000263551	RP11-78F17.1	-0.265592	0.0387251
ENSG00000224261	RP11-179G5.1	0.310433	0.0387403
ENSG00000127561	SYNGR3	-0.194963	0.0387748
ENSG00000235145	RP11-533E19.3	0.265054	0.0387824
ENSG00000073060	SCARB1	0.143642	0.0388909
ENSG00000160200	CBS	0.151109	0.0388909
ENSG00000178127	NDUFV2	-0.132386	0.0388909
ENSG00000184925	LCN12	0.317359	0.0388909
ENSG00000235033	RP11-61I13.3	0.240338	0.0388909
ENSG00000237139	RP11-137L10.5	0.32956	0.0388909
ENSG00000249751	ECSCR	0.535687	0.0388909
ENSG00000008869	HEATR5B	-0.0964547	0.0389243
ENSG00000264707	RP11-760N9.1	0.238403	0.0389243
ENSG00000091136	LAMB1	-0.178187	0.0389521
ENSG00000109667	SLC2A9	0.260946	0.0389549
ENSG00000178568	ERBB4	-0.146586	0.0389549
ENSG00000225485	ARHGAP23	0.188526	0.0389549
ENSG00000184825	HIST1H2AH	0.411522	0.0389992
ENSG00000140853	NLRC5	0.318343	0.0390714
ENSG00000002586	CD99	0.324077	0.0391157
ENSG00000100101	RP1-37E16.12	0.160502	0.0391157
ENSG00000100678	SLC8A3	-0.174038	0.0391157
ENSG00000102078	SLC25A14	-0.173132	0.0391157
ENSG00000118785	SPP1	0.487974	0.0391157
ENSG00000122694	GLIPR2	0.271155	0.0391157
ENSG00000138496	PARP9	0.264036	0.0391157
ENSG00000141378	PTRH2	-0.137361	0.0391157
ENSG00000141506	PIK3R5	0.318988	0.0391157
ENSG00000152578	GRIA4	-0.173993	0.0391157
ENSG00000153956	CACNA2D1	-0.20073	0.0391157
ENSG00000155304	HSPA13	-0.183123	0.0391157
ENSG00000155313	USP25	-0.10557	0.0391157
ENSG00000163126	ANKRD23	0.114784	0.0391157
ENSG00000172037	LAMB2	0.217952	0.0391157
ENSG00000176771	NCKAP5	0.22128	0.0391157
ENSG00000187474	FPR3	0.440407	0.0391157
ENSG00000196072	BLOC1S2	-0.152285	0.0391157
ENSG00000196535	MYO18A	0.114291	0.0391157
ENSG00000215712	TMEM242	-0.13666	0.0391157
ENSG00000163798	SLC4A1AP	-0.0970916	0.0392686
ENSG00000168394	TAP1	0.259817	0.0392686
ENSG00000149380	P4HA3	-0.173923	0.0393305
ENSG00000149054	ZNF215	-0.235767	0.0393449
ENSG00000125844	RRBP1	0.195072	0.0394641
ENSG00000260838	RP11-531A24.3	-0.30429	0.0394641
ENSG00000198677	TTC37	-0.0885922	0.0394682
ENSG00000167395	ZNF646	0.11314	0.0396028
ENSG00000163531	NFASC	0.137504	0.0396101
ENSG00000012174	MBTPS2	-0.153179	0.0396952
ENSG00000101916	TLR8	0.668084	0.0396952
ENSG00000117245	KIF17	-0.2073	0.0396952
ENSG00000120708	TGFBI	0.574977	0.0396952
ENSG00000136830	FAM129B	0.227954	0.0396952
ENSG00000142910	TINAGL1	0.327076	0.0396952
ENSG00000152137	HSPB8	0.221709	0.0396952
ENSG00000171951	SCG2	-0.321245	0.0396952
ENSG00000172733	PURG	-0.140413	0.0396952
ENSG00000185345	PARK2	-0.148187	0.0396952
ENSG00000258859	RP11-594C13.1	-0.447403	0.0396952
ENSG00000258947	TUBB3	-0.225327	0.0396952
ENSG00000265618	CTB-96E2.7	-0.122348	0.0396952
ENSG00000166348	USP54	0.178486	0.03975
ENSG00000172301	C17orf79	-0.152375	0.03975
ENSG00000256500	KLC1	-0.116661	0.03975
ENSG00000165169	DYNLT3	-0.238483	0.0397701
ENSG00000184752	NDUFA12	-0.157424	0.0397701
ENSG00000218996	RP1-99E18.2	-0.203618	0.0397701
ENSG00000082458	DLG3	-0.184727	0.0398175
ENSG00000139220	PPFIA2	-0.140249	0.0398175
ENSG00000146094	DOK3	0.256575	0.0398175
ENSG00000093010	COMT	0.130308	0.039878
ENSG00000131507	NDFIP1	-0.18857	0.039878
ENSG00000188603	CLN3	0.141247	0.0399044
ENSG00000136750	GAD2	-0.35947	0.0399392
ENSG00000138378	STAT4	-0.304087	0.0399901
ENSG00000205423	CNEP1R1	-0.118269	0.040003
ENSG00000134013	LOXL2	0.237945	0.0400161
ENSG00000141198	TOM1L1	-0.132576	0.0400581
ENSG00000179583	CIITA	0.159427	0.0400587
ENSG00000198612	COPS8	-0.134562	0.0401413
ENSG00000018408	WWTR1	0.304103	0.0404038
ENSG00000138442	WDR12	-0.123457	0.0404038
ENSG00000138722	MMRN1	0.511627	0.0404038
ENSG00000158805	ZNF276	0.139003	0.0404038
ENSG00000162144	CYBASC3	0.125151	0.0404038
ENSG00000165025	SYK	0.330907	0.0404038
ENSG00000165338	HECTD2	-0.182047	0.0404038
ENSG00000198211	TUBB3	-0.223756	0.0404038
ENSG00000230724	RP11-304M2.2	0.239798	0.0404038
ENSG00000104044	OCA2	-0.197745	0.0404418
ENSG00000113595	TRIM23	-0.177652	0.0404418
ENSG00000151948	GLT1D1	-0.171669	0.0404418
ENSG00000157227	MMP14	0.338573	0.0404418
ENSG00000166272	WBP1L	0.108171	0.0404418
ENSG00000168952	STXBP6	-0.169942	0.0404418
ENSG00000172935	MRGPRF	0.385548	0.0404418
ENSG00000255933	RP11-495K9.5	0.307293	0.0404418
ENSG00000115839	RAB3GAP1	-0.100951	0.0404841
ENSG00000128656	CHN1	-0.275024	0.0404841
ENSG00000131724	IL13RA1	0.27471	0.0404841
ENSG00000137267	TUBB2A	-0.204393	0.0404841
ENSG00000141298	SSH2	0.10641	0.0404841
ENSG00000143819	EPHX1	0.225053	0.0404841
ENSG00000149474	CSRP2BP	-0.0945505	0.0404841
ENSG00000213977	TAX1BP3	0.171799	0.0404841
ENSG00000239776	AC079949.1	0.613572	0.0404841
ENSG00000261452	RP11-509E16.1	-0.136718	0.0404841
ENSG00000031081	ARHGAP31	0.204044	0.0405585
ENSG00000047578	KIAA0556	0.127945	0.0405585
ENSG00000061676	NCKAP1	-0.160755	0.0405585
ENSG00000075303	SLC25A40	-0.182973	0.0405585
ENSG00000087077	TRIP6	0.229585	0.0405585
ENSG00000101347	SAMHD1	0.214597	0.0405585
ENSG00000103449	SALL1	0.199757	0.0405585
ENSG00000103653	CSK	0.114791	0.0405585
ENSG00000104093	DMXL2	-0.166792	0.0405585
ENSG00000114686	MRPL3	-0.12131	0.0405585
ENSG00000118518	RNF146	-0.0865996	0.0405585
ENSG00000131373	HACL1	-0.0977615	0.0405585
ENSG00000134343	ANO3	-0.324209	0.0405585
ENSG00000138385	SSB	-0.104946	0.0405585
ENSG00000139537	CCDC65	-0.186328	0.0405585
ENSG00000141012	GALNS	0.157518	0.0405585
ENSG00000147419	CCDC25	-0.10789	0.0405585
ENSG00000169203	61E3.4	0.207644	0.0405585
ENSG00000183111	ARHGEF37	0.192404	0.0405585
ENSG00000196455	PIK3R4	-0.0714811	0.0405585
ENSG00000197724	PHF2	0.112349	0.0405585
ENSG00000197943	PLCG2	0.270418	0.0405585
ENSG00000198300	PEG3	-0.191852	0.0405585
ENSG00000261329	CTD-2049O4.1	0.239142	0.0405585
ENSG00000131437	KIF3A	-0.150946	0.0405971
ENSG00000259402	RP11-30K9.4	0.298569	0.0405971
ENSG00000040731	CDH10	-0.176087	0.040625
ENSG00000172115	CYCS	-0.181493	0.040625
ENSG00000175216	CKAP5	-0.0811121	0.0407231
ENSG00000065054	SLC9A3R2	0.186617	0.0407312
ENSG00000097046	CDC7	-0.185838	0.0407312
ENSG00000108578	BLMH	-0.0730938	0.0407312
ENSG00000138119	MYOF	0.32324	0.0407312
ENSG00000178301	AQP11	-0.119314	0.0407312
ENSG00000238164	RP3-395M20.8	0.266918	0.0407312
ENSG00000117600	LPPR4	-0.259855	0.0407736
ENSG00000177788	RP5-1061H20.4	-0.213635	0.0407736
ENSG00000154493	C10orf90	0.267165	0.0408412
ENSG00000101460	MAP1LC3A	-0.141491	0.0408568
ENSG00000140368	PSTPIP1	0.243764	0.0408568
ENSG00000164506	STXBP5	-0.149539	0.0408568
ENSG00000251595	ABCA11P	-0.16038	0.0408568
ENSG00000003509	NDUFAF7	-0.094088	0.0409118
ENSG00000049883	PTCD2	-0.109736	0.0409118
ENSG00000050748	MAPK9	-0.184445	0.0409118
ENSG00000053328	METTL24	0.172278	0.0409118
ENSG00000104863	LIN7B	-0.172782	0.0409118
ENSG00000147488	ST18	0.276767	0.0409118
ENSG00000175938	ORAI3	0.158995	0.0409118
ENSG00000185736	ADARB2	0.210015	0.0409118
ENSG00000259322	RP11-762H8.1	-0.168313	0.0409118
ENSG00000135778	NTPCR	-0.0884662	0.0409249
ENSG00000136888	ATP6V1G1	-0.11865	0.04098
ENSG00000223343	RP13-131K19.2	-0.119133	0.04098
ENSG00000250461	RP11-631M6.2	0.24952	0.04101
ENSG00000143842	SOX13	0.193879	0.041061
ENSG00000227766	HCG4P5	0.257284	0.0410844
ENSG00000125356	NDUFA1	-0.161068	0.0410963
ENSG00000140945	CDH13	-0.223913	0.0411077
ENSG00000205060	SLC35B4	-0.120167	0.0411077
ENSG00000258882	CTD-2277K2.1	-0.224944	0.0411077
ENSG00000186310	NAP1L3	-0.228902	0.0411273
ENSG00000188039	NWD1	0.337705	0.0411273
ENSG00000248383	PCDHAC1	-0.146869	0.0411273
ENSG00000256439	AC008731.1	0.199643	0.0411273
ENSG00000107331	ABCA2	0.204823	0.0411852
ENSG00000165606	DRGX	-0.46187	0.0411852
ENSG00000167377	ZNF23	-0.100009	0.0411852
ENSG00000197991	PCDH20	-0.24039	0.0412658
ENSG00000175497	DPP10	-0.154358	0.041373
ENSG00000231010	RP6-109B7.2	0.251626	0.041373
ENSG00000113597	C5orf44	-0.16111	0.0414221
ENSG00000107669	ATE1	-0.110022	0.0414369
ENSG00000182158	CREB3L2	0.193336	0.0414552
ENSG00000188517	COL25A1	-0.263337	0.0414963
ENSG00000101276	SLC52A3	0.406131	0.0415632
ENSG00000172361	CCDC11	0.210294	0.0415632
ENSG00000114268	PFKFB4	0.141253	0.0415847
ENSG00000261611	ZNF19	-0.103705	0.0415847
ENSG00000155975	VPS37A	-0.0920778	0.0416171
ENSG00000169660	HEXDC	0.169422	0.0416171
ENSG00000068650	ATP11A	0.180535	0.041639
ENSG00000162688	AGL	-0.151502	0.041639
ENSG00000169064	ZBBX	-0.260334	0.041639
ENSG00000231768	RP5-855F14.1	0.385548	0.041639
ENSG00000023191	RNH1	0.11667	0.0416551
ENSG00000137494	ANKRD42	-0.112309	0.0416669
ENSG00000178965	C1orf173	-0.223754	0.0416758
ENSG00000198952	SMG5	0.098676	0.0416758
ENSG00000106211	HSPB1	0.452608	0.0416977
ENSG00000126215	XRCC3	0.158317	0.0416977
ENSG00000159433	STARD9	0.153462	0.0416977
ENSG00000160712	IL6R	0.243365	0.0416977
ENSG00000162511	LAPTM5	0.361583	0.0416977
ENSG00000228107	AP000692.9	0.273766	0.0416977
ENSG00000086062	B4GALT1	0.273898	0.0417069
ENSG00000079841	RIMS1	-0.142797	0.0417363
ENSG00000083720	OXCT1	-0.169826	0.0417363
ENSG00000105122	RASAL3	0.328867	0.0417363
ENSG00000167378	IRGQ	-0.103704	0.0417363
ENSG00000253719	ATXN7L3B	-0.117681	0.0417363
ENSG00000033327	GAB2	0.178999	0.0418121
ENSG00000083444	PLOD1	0.169934	0.0418121
ENSG00000093000	NUP50	-0.0809104	0.0418121
ENSG00000100325	ASCC2	0.140446	0.0418121
ENSG00000107882	SUFU	0.132306	0.0418121
ENSG00000112305	SMAP1	-0.100632	0.0418121
ENSG00000135929	CYP27A1	0.227082	0.0418121
ENSG00000141294	LRRC46	0.240084	0.0418121
ENSG00000162670	FAM5C	-0.14265	0.0418121
ENSG00000164830	OXR1	-0.223953	0.0418121
ENSG00000171714	ANO5	-0.16084	0.0418121
ENSG00000172020	GAP43	-0.250544	0.0418121
ENSG00000185774	KCNIP4	-0.200679	0.0418121
ENSG00000197324	LRP10	0.231422	0.0418121
ENSG00000203276	AL353898.2	0.258276	0.0418121
ENSG00000204065	TCEAL5	-0.223481	0.0418121
ENSG00000259570	RP11-671M22.4	0.282927	0.0418121
ENSG00000269051	CTD-2245F17.3	0.27694	0.0418121
ENSG00000028137	TNFRSF1B	0.399132	0.0418233
ENSG00000124782	RREB1	0.227944	0.0418233
ENSG00000139112	GABARAPL1	-0.186064	0.0418233
ENSG00000181722	ZBTB20	0.184273	0.0418233
ENSG00000263878	DLGAP1-AS4	-0.247266	0.0418233
ENSG00000130770	ATPIF1	-0.143102	0.0419625
ENSG00000106105	GARS	-0.145349	0.0420402
ENSG00000110148	CCKBR	-0.267668	0.0420402
ENSG00000198380	GFPT1	-0.128881	0.0420481
ENSG00000214216	IQCJ	-0.281996	0.0420481
ENSG00000262903	RP11-235E17.6	0.246081	0.0420889
ENSG00000086827	ZW10	-0.0955553	0.0421808
ENSG00000145882	PCYOX1L	-0.220134	0.0422046
ENSG00000112541	PDE10A	-0.19595	0.0422564
ENSG00000020577	SAMD4A	0.197486	0.0422792
ENSG00000160963	EMID2	-0.210679	0.0422792
ENSG00000138028	CGREF1	-0.15276	0.0423448
ENSG00000139726	DENR	-0.109096	0.0423448
ENSG00000260025	RP11-490M8.1	-0.245054	0.0423448
ENSG00000077254	USP33	-0.116199	0.0423734
ENSG00000136381	IREB2	-0.11007	0.0424076
ENSG00000111224	PARP11	-0.0922454	0.0424323
ENSG00000158715	SLC45A3	0.320522	0.0424323
ENSG00000171509	RXFP1	-0.346485	0.0424323
ENSG00000100342	APOL1	0.306093	0.0424613
ENSG00000136099	PCDH8	-0.331839	0.0428214
ENSG00000170791	CHCHD7	-0.122591	0.0428214
ENSG00000197323	TRIM33	-0.0825275	0.0428214
ENSG00000246316	RP11-492A10.1	-0.219687	0.0428214
ENSG00000264085	MIR5004	-0.214162	0.0428517
ENSG00000085788	DDHD2	-0.10912	0.043003
ENSG00000124784	RIOK1	-0.11002	0.043003
ENSG00000140443	IGF1R	0.128279	0.043003
ENSG00000176871	WSB2	-0.135661	0.043003
ENSG00000086730	LAT2	0.322175	0.0430236
ENSG00000171649	ZIK1	-0.122225	0.0430613
ENSG00000076067	RBMS2	0.220632	0.0432368
ENSG00000157191	NECAP2	0.144681	0.0432368
ENSG00000232825	RP5-896L10.1	-0.191823	0.0432368
ENSG00000266527	RP11-138P22.1	-0.261127	0.0432368
ENSG00000246363	RP11-13A1.1	-0.352551	0.043242
ENSG00000132256	TRIM5	0.274796	0.0432577
ENSG00000160410	SHKBP1	0.19991	0.0433011
ENSG00000205246	RPSAP58	0.241641	0.0433011
ENSG00000067221	STOML1	-0.136316	0.0434318
ENSG00000215458	AP001053.11	0.247755	0.0434552
ENSG00000267448	AC010649.1	-0.272247	0.0434552
ENSG00000237481	RP4-803J11.2	-0.243869	0.043491
ENSG00000135940	COX5B	-0.166992	0.0434966
ENSG00000150782	IL18	0.298402	0.0434966
ENSG00000163938	GNL3	-0.111357	0.0435829
ENSG00000138071	ACTR2	-0.157833	0.043619
ENSG00000119125	GDA	-0.314881	0.0437111
ENSG00000091844	RGS17	-0.176067	0.0437222
ENSG00000143321	HDGF	0.103042	0.0437222
ENSG00000152954	NRSN1	-0.26189	0.0437222
ENSG00000197146	AL133458.1	0.23847	0.0437222
ENSG00000225285	RP4-758J18.10	0.405736	0.0437222
ENSG00000248421	RP11-325D5.3	0.153462	0.0437259
ENSG00000108395	TRIM37	-0.190778	0.0437441
ENSG00000249115	HAUS5	0.162386	0.0437441
ENSG00000267034	RP11-384O8.1	-0.280345	0.0437755
ENSG00000175873	AC004840.9	0.182929	0.0438017
ENSG00000109270	LAMTOR3	-0.132979	0.0438615
ENSG00000110446	SLC15A3	0.198264	0.0438615
ENSG00000135776	ABCB10	-0.104082	0.0438621
ENSG00000145335	SNCA	-0.215647	0.0438621
ENSG00000149313	AASDHPPT	-0.186157	0.0438621
ENSG00000158545	ZC3H18	0.126487	0.0438621
ENSG00000165704	HPRT1	-0.239095	0.0438621
ENSG00000166710	B2M	0.265894	0.0438621
ENSG00000184117	NIPSNAP1	-0.126654	0.0438621
ENSG00000253972	RP11-4K16.2	-0.275565	0.0438621
ENSG00000138835	RGS3	0.184903	0.0438643
ENSG00000170946	DNAJC24	-0.0963427	0.0438643
ENSG00000214022	REPIN1	0.096834	0.0438643
ENSG00000108785	HSD17B1P1	0.240498	0.0438676
ENSG00000179818	PCBP1-AS1	0.0905492	0.0438752
ENSG00000203589	RP5-886K2.1	0.363159	0.0439747
ENSG00000108622	ICAM2	0.28914	0.043992
ENSG00000114805	PLCH1	-0.1808	0.043992
ENSG00000129675	ARHGEF6	0.144395	0.043992
ENSG00000130313	PGLS	0.135174	0.043992
ENSG00000148925	BTBD10	-0.142403	0.043992
ENSG00000161091	MFSD12	0.100766	0.043992
ENSG00000187953	PMS2CL	-0.0901161	0.043992
ENSG00000267272	RP5-1052I5.1	-0.249384	0.0440416
ENSG00000048544	MRPS10	-0.101766	0.0441676
ENSG00000183578	TNFAIP8L3	-0.186076	0.0441676
ENSG00000123338	NCKAP1L	0.311849	0.0443411
ENSG00000176124	DLEU1	0.142179	0.0444856
ENSG00000130669	PAK4	0.188412	0.0444893
ENSG00000117758	STX12	-0.106434	0.0445358
ENSG00000128016	ZFP36	0.588498	0.0445358
ENSG00000135298	BAI3	-0.121408	0.0445358
ENSG00000157483	MYO1E	0.214124	0.0445358
ENSG00000198042	MAK16	-0.113256	0.0445358
ENSG00000163170	BOLA3	-0.156892	0.0445464
ENSG00000072858	SIDT1	-0.208444	0.0446058
ENSG00000005810	MYCBP2	-0.151049	0.0446375
ENSG00000081237	PTPRC	0.362011	0.0446375
ENSG00000157764	BRAF	-0.0956243	0.0446616
ENSG00000139433	GLTP	0.218372	0.0447726
ENSG00000188042	ARL4C	-0.192661	0.0447726
ENSG00000227304	RP11-791G16.2	-0.168554	0.0447726
ENSG00000247049	CTC-338M12.7	0.155667	0.0447726
ENSG00000134684	YARS	-0.129903	0.044872
ENSG00000128917	DLL4	0.32761	0.0449634
ENSG00000145293	ENOPH1	-0.12185	0.0449634
ENSG00000230311	AC004074.3	-0.281186	0.0449634
ENSG00000115165	CYTIP	0.394518	0.0449775
ENSG00000152689	RASGRP3	0.256789	0.045076
ENSG00000177663	IL17RA	0.225639	0.045076
ENSG00000204592	HLA-E	0.271721	0.045076
ENSG00000104881	PPP1R13L	0.308034	0.0451681
ENSG00000116918	TSNAX	-0.1484	0.0451681
ENSG00000172869	DMXL1	-0.0796244	0.0451681
ENSG00000180329	CCDC43	-0.109508	0.0451681
ENSG00000169684	CHRNA5	0.46375	0.0451766
ENSG00000197815	AC122129.1	0.258677	0.0451766
ENSG00000115840	SLC25A12	-0.201996	0.0452965
ENSG00000164252	AGGF1	-0.0908479	0.0452965
ENSG00000204673	AKT1S1	0.13515	0.0452965
ENSG00000110651	CD81	0.156171	0.0453238
ENSG00000177889	UBE2N	-0.150495	0.0453238
ENSG00000254236	KB-1639H6.2	-0.223727	0.0453238
ENSG00000111863	ADTRP	-0.321643	0.0453405
ENSG00000112414	GPR126	0.294524	0.0453432
ENSG00000172006	ZNF554	-0.152021	0.045382
ENSG00000074964	ARHGEF10L	0.11166	0.0454798
ENSG00000138768	USO1	-0.08712	0.0455646
ENSG00000166925	TSC22D4	0.196835	0.0455646
ENSG00000267022	ZNF223	-0.102831	0.0455803
ENSG00000166342	NETO1	-0.247827	0.0456257
ENSG00000180353	HCLS1	0.381896	0.0456257
ENSG00000225113	RP5-1160K1.3	0.196486	0.0456257
ENSG00000167306	MYO5B	-0.147396	0.0456671
ENSG00000165175	MID1IP1	0.264795	0.0458773
ENSG00000167283	ATP5L	-0.121718	0.0458773
ENSG00000154001	PPP2R5E	-0.132692	0.0458972
ENSG00000100523	DDHD1	-0.114305	0.0459729
ENSG00000079950	STX7	-0.102469	0.0460455
ENSG00000130787	HIP1R	0.163044	0.0460455
ENSG00000137177	KIF13A	0.113004	0.0460455
ENSG00000244414	CFHR1	0.439741	0.0460455
ENSG00000196937	FAM3C	-0.2367	0.0460514
ENSG00000104936	DMPK	0.156903	0.0461291
ENSG00000106078	COBL	0.116013	0.0461291
ENSG00000167447	SMG8	-0.09978	0.0461291
ENSG00000198646	NCOA6	0.106325	0.0461291
ENSG00000206503	HLA-A	0.236504	0.04622
ENSG00000259440	RP11-945A13.1	0.274231	0.04622
ENSG00000119630	PGF	0.336674	0.0462325
ENSG00000240731	RP5-890O3.9	0.198206	0.0462325
ENSG00000115129	TP53I3	0.179448	0.0462719
ENSG00000225697	SLC26A6	0.191815	0.0462772
ENSG00000213676	ATF6B	0.129599	0.0463039
ENSG00000152931	PART1	-0.264607	0.0463265
ENSG00000198711	C1orf191	0.23713	0.0464583
ENSG00000267412	CTC-265F19.2	0.389164	0.0465219
ENSG00000082269	FAM135A	-0.0928097	0.0465268
ENSG00000104164	BLOC1S6	-0.135015	0.0466683
ENSG00000127418	FGFRL1	0.235543	0.0466683
ENSG00000156395	SORCS3	-0.197175	0.0466683
ENSG00000102081	FMR1	-0.128277	0.0467769
ENSG00000006327	TNFRSF12A	0.530265	0.0468029
ENSG00000085433	WDR47	-0.17236	0.0468029
ENSG00000103490	PYCARD	0.31239	0.0468029
ENSG00000110048	OSBP	-0.0825607	0.0468029
ENSG00000119396	RAB14	-0.117832	0.0468029
ENSG00000165533	TTC8	-0.17123	0.0468029
ENSG00000165959	CLMN	0.25421	0.0468029
ENSG00000188488	SERPINA5	0.646327	0.0468029
ENSG00000248865	AC121336.2	-0.277378	0.0468029
ENSG00000157766	ACAN	0.309822	0.0469106
ENSG00000163346	PBXIP1	0.205289	0.0470134
ENSG00000143933	CALM2	-0.155318	0.047076
ENSG00000012779	ALOX5	0.340695	0.047092
ENSG00000119698	PPP4R4	-0.214406	0.0471095
ENSG00000170632	ARMC10	-0.113524	0.0472463
ENSG00000162733	DDR2	0.225107	0.0472967
ENSG00000262086	RP11-510M2.10	-0.102664	0.0472967
ENSG00000104903	LYL1	0.27492	0.0473524
ENSG00000003400	CASP10	0.253151	0.0473529
ENSG00000168310	IRF2	0.114904	0.0474065
ENSG00000188730	VWC2	-0.254606	0.047435
ENSG00000130175	PRKCSH	0.140254	0.0477051
ENSG00000122584	NXPH1	-0.208164	0.0477532
ENSG00000087157	PGS1	0.0883291	0.0477725
ENSG00000143786	CNIH3	-0.160404	0.0477725
ENSG00000162636	FAM102B	-0.20526	0.0477725
ENSG00000071564	TCF3	0.144837	0.0479627
ENSG00000125826	RBCK1	0.124477	0.0479627
ENSG00000139971	C14orf37	-0.113289	0.0479627
ENSG00000230715	RP11-274B21.4	0.227871	0.0479627
ENSG00000256861	RP11-512M8.5	-0.077162	0.0479627
ENSG00000259375	RP11-815J21.2	0.267326	0.0479742
ENSG00000112981	NME5	-0.197321	0.0480167
ENSG00000258780	RP11-492D6.2	-0.151285	0.0480167
ENSG00000111206	FOXM1	0.232314	0.0481632
ENSG00000136930	PSMB7	-0.083118	0.0481632
ENSG00000186462	NAP1L2	-0.256521	0.0481632
ENSG00000160219	GAB3	0.267123	0.0482021
ENSG00000135540	NHSL1	0.206979	0.0482953
ENSG00000104442	ARMC1	-0.129228	0.048304
ENSG00000151500	THYN1	-0.124832	0.048304
ENSG00000114573	ATP6V1A	-0.216445	0.0483306
ENSG00000129925	TMEM8A	0.124171	0.0483306
ENSG00000134769	DTNA	0.174817	0.0483306
ENSG00000159459	UBR1	-0.0747817	0.0483306
ENSG00000249436	CTD-2023N9.3	-0.423765	0.0483306
ENSG00000267630	AC005758.1	-0.368612	0.0483306
ENSG00000268302	AL035252.1	-0.153245	0.0483306
ENSG00000131196	NFATC1	0.271597	0.0483602
ENSG00000268518	CTD-2545M3.8	0.344849	0.0483602
ENSG00000123545	NDUFAF4	-0.206325	0.0484372
ENSG00000171790	SLFNL1	0.210928	0.0484372
ENSG00000237441	RGL2	0.135395	0.0484372
ENSG00000196367	TRRAP	0.087754	0.0485812
ENSG00000144785	CNPY2	-0.0765782	0.0487615
ENSG00000172465	TCEAL1	-0.158074	0.048916
ENSG00000197846	HIST1H2BF	0.249907	0.048916
ENSG00000146233	CYP39A1	0.304333	0.0489205
ENSG00000263214	ZNF205-AS1	0.163804	0.0489205
ENSG00000068079	IFI35	0.233786	0.0489487
ENSG00000069712	KIAA1107	-0.186887	0.0489487
ENSG00000180488	FAM73A	-0.107635	0.0489487
ENSG00000186001	LRCH3	0.0650647	0.0489487
ENSG00000137876	RSL24D1	-0.164058	0.0489598
ENSG00000212694	AC084018.1	0.151198	0.0489612
ENSG00000267352	SH3GL1P3	0.143692	0.0489716
ENSG00000130475	FCHO1	0.161933	0.0490118
ENSG00000136367	ZFHX2	0.153596	0.0490118
ENSG00000175352	NRIP3	-0.220738	0.0490118
ENSG00000196632	WNK3	-0.102247	0.0490118
ENSG00000160789	LMNA	0.22882	0.0490147
ENSG00000167208	SNX20	0.40121	0.0490147
ENSG00000167434	CA4	-0.27545	0.0490147
ENSG00000225683	AL078585.1	0.275263	0.0490147
ENSG00000237984	PTENP1	-0.132844	0.0490147
ENSG00000249209	AP000304.12	-0.11672	0.0490147
ENSG00000255087	RP11-168K9.2	-0.491067	0.0490147
ENSG00000157470	FAM81A	-0.222534	0.0490274
ENSG00000082074	FYB	0.366301	0.0490739
ENSG00000160124	CCDC58	-0.138378	0.0490739
ENSG00000110768	GTF2H1	-0.108023	0.0490989
ENSG00000134057	CCNB1	-0.162817	0.0490989
ENSG00000198883	PNMA5	-0.424985	0.0491254
ENSG00000106299	WASL	-0.157616	0.0491272
ENSG00000079435	LIPE	0.226538	0.0491457
ENSG00000109180	OCIAD1	-0.113257	0.0493353
ENSG00000162337	LRP5	0.221131	0.0493416
ENSG00000238266	RP11-799O21.1	0.34421	0.0493537
ENSG00000153558	FBXL2	-0.163117	0.0494034
ENSG00000182179	UBA7	0.207251	0.0494034
ENSG00000260411	RP11-420N3.2	-0.194853	0.0494034
ENSG00000126458	RRAS	0.259683	0.0494087
ENSG00000128604	IRF5	0.219072	0.0494087
ENSG00000169896	ITGAM	0.295699	0.0494087
ENSG00000164031	DNAJB14	-0.191537	0.0494194
ENSG00000083097	DOPEY1	-0.100838	0.0494802
ENSG00000134056	MRPS36	-0.183184	0.0494802
ENSG00000159023	EPB41	0.126419	0.0494802
ENSG00000171812	COL8A2	0.3226	0.0494802
ENSG00000258768	CTD-2292M16.8	-0.247264	0.0494802
ENSG00000259678	RP11-707P17.1	-0.161547	0.0494802
ENSG00000260316	LA16c-306A4.2	0.298083	0.0494802
ENSG00000266239	MIR3605	0.184701	0.0495392
ENSG00000233144	RP11-537A6.9	-0.112383	0.0496541
ENSG00000165264	NDUFB6	-0.177795	0.0497052
ENSG00000236338	AC015987.2	-0.198797	0.0497052
ENSG00000064666	CNN2	0.363826	0.0497058
ENSG00000131368	MRPS25	-0.0846372	0.0497058
ENSG00000155026	RSPH10B	-0.183361	0.0497058
ENSG00000170445	HARS	-0.0918121	0.0497176
ENSG00000264895	RP11-421E14.2	0.186291	0.0497176
ENSG00000134058	CDK7	-0.112569	0.0497947
ENSG00000128654	MTX2	-0.142241	0.0498428
ENSG00000115468	EFHD1	0.270906	0.0499404
ENSG00000129654	FOXJ1	0.474711	0.0499404
ENSG00000164867	NOS3	0.326964	0.0499404
ENSG00000163512	AZI2	-0.118491	0.0499601
ENSG00000134109	EDEM1	-0.113295	0.0499621
ENSG00000081913	PHLPP1	0.152546	0.0499716
ENSG00000122783	C7orf49	0.116395	0.0499716
ENSG00000246705	H2AFJ	0.223096	0.0499716

## Sheet: BM22_DE_NP.1_defvsctl_GO
GO pathway enrichments for NP.1 definite vs control differentially expressed genes in BM22 (only terms with FDR<0.05 are shown).
GO.ID is the GO ID for the Term
Term is the GO ID for the Term
Annotated is the number of genes in that term
Significant is the number of significant DE genes at FDR<0.05 in that term
Expected is the number of expected DE genes in that term
fold_enrichment is the fold enrichment of DE genes in that term
classic is the enrichment p-value
FDR (BH) is the adjusted p-value for the enrichment (adjusted for multi-testing using benjamini hochberg (fdr) method)
GO.ID	Term	Annotated	Significant	Expected	fold_enrichment	classic	BH
GO:0006955	immune response	1304	216	123.83	1.74433	1.7e-17	3.4153e-13
GO:0002376	immune system process	2089	304	198.37	1.53249	3e-16	2.87957e-12
GO:0050776	regulation of immune response	816	150	77.49	1.93573	4.3e-16	2.87957e-12
GO:0002684	positive regulation of immune system pro...	762	138	72.36	1.90713	2.5e-14	1.25562e-10
GO:0045087	innate immune response	876	151	83.19	1.81512	9.5e-14	3.8171e-10
GO:0006952	defense response	1416	215	134.46	1.59899	3.1e-13	9.758e-10
GO:0007165	signal transduction	4537	549	430.84	1.27425	3.4e-13	9.758e-10
GO:0048583	regulation of response to stimulus	3160	407	300.08	1.3563	4.4e-13	1.10495e-09
GO:0050778	positive regulation of immune response	544	105	51.66	2.03252	7e-13	1.56256e-09
GO:0044700	single organism signaling	4943	586	469.39	1.24843	1.5e-12	3.0135e-09
GO:0002682	regulation of immune system process	1247	192	118.42	1.62135	2.1e-12	3.68317e-09
GO:0023052	signaling	4952	586	470.25	1.24615	2.2e-12	3.68317e-09
GO:0007154	cell communication	5018	590	476.51	1.23817	6.3e-12	9.73592e-09
GO:0002253	activation of immune response	451	88	42.83	2.05463	3.1e-11	4.4198e-08
GO:0044763	single-organism cellular process	10137	1057	962.62	1.09804	3.3e-11	4.4198e-08
GO:0050896	response to stimulus	6700	747	636.24	1.17409	5e-11	6.27813e-08
GO:0007166	cell surface receptor signaling pathway	2405	316	228.38	1.38366	6.2e-11	7.32694e-08
GO:0044699	single-organism process	11035	1130	1047.89	1.07836	7.5e-11	8.37083e-08
GO:0034341	response to interferon-gamma	121	36	11.49	3.13316	2.5e-10	2.64342e-07
GO:0002757	immune response-activating signal transd...	412	80	39.12	2.04499	3.2e-10	3.2144e-07
GO:0048584	positive regulation of response to stimu...	1729	235	164.19	1.43127	1.8e-09	1.64373e-06
GO:0019221	cytokine-mediated signaling pathway	487	88	46.25	1.9027	1.8e-09	1.64373e-06
GO:0060333	interferon-gamma-mediated signaling path...	80	27	7.6	3.55263	2e-09	1.74696e-06
GO:0006950	response to stress	3384	410	321.35	1.27587	2.8e-09	2.34383e-06
GO:0051716	cellular response to stimulus	5688	639	540.14	1.18303	3.2e-09	2.57152e-06
GO:0002764	immune response-regulating signaling pat...	563	97	53.46	1.81444	3.6e-09	2.78169e-06
GO:0002429	immune response-activating cell surface ...	277	58	26.3	2.20532	5.4e-09	4.018e-06
GO:0034340	response to type I interferon	68	24	6.46	3.71517	5.8e-09	4.1615e-06
GO:0002768	immune response-regulating cell surface ...	440	80	41.78	1.91479	7.7e-09	5.33424e-06
GO:0051179	localization	4900	559	465.31	1.20135	9.5e-09	6.36183e-06
GO:0060337	type I interferon signaling pathway	65	23	6.17	3.72771	1.1e-08	6.90594e-06
GO:0071357	cellular response to type I interferon	65	23	6.17	3.72771	1.1e-08	6.90594e-06
GO:0002252	immune effector process	615	101	58.4	1.72945	2.2e-08	1.33933e-05
GO:0035556	intracellular signal transduction	2318	292	220.12	1.32655	3.8e-08	2.24535e-05
GO:0071346	cellular response to interferon-gamma	103	29	9.78	2.96524	5.4e-08	3.0996e-05
GO:0045088	regulation of innate immune response	347	65	32.95	1.97269	6.3e-08	3.51575e-05
GO:0002250	adaptive immune response	248	51	23.55	2.16561	8.2e-08	4.45238e-05
GO:0001775	cell activation	780	119	74.07	1.60659	8.6e-08	4.54668e-05
GO:0071345	cellular response to cytokine stimulus	619	99	58.78	1.68425	1.2e-07	6.18154e-05
GO:0009605	response to external stimulus	2032	257	192.96	1.33188	2.4e-07	0.00012054
GO:0045321	leukocyte activation	575	92	54.6	1.68498	3.3e-07	0.0001617
GO:0016477	cell migration	1016	144	96.48	1.49254	3.7e-07	0.000176983
GO:0031347	regulation of defense response	635	99	60.3	1.64179	4e-07	0.000186884
GO:0040011	locomotion	1556	203	147.76	1.37385	6.8e-07	0.000310482
GO:0001816	cytokine production	513	83	48.71	1.70396	7.8e-07	0.000348227
GO:0007009	plasma membrane organization	252	49	23.93	2.04764	8.6e-07	0.000371879
GO:0016192	vesicle-mediated transport	1235	167	117.28	1.42394	8.7e-07	0.000371879
GO:0048518	positive regulation of biological proces...	4661	521	442.61	1.17711	1e-06	0.00041
GO:0050851	antigen receptor-mediated signaling path...	176	38	16.71	2.27409	1e-06	0.00041
GO:0006928	movement of cell or subcellular componen...	1679	215	159.44	1.34847	1.2e-06	0.00048216
GO:0034097	response to cytokine	710	106	67.42	1.57223	1.3e-06	0.00050225
GO:0001817	regulation of cytokine production	463	76	43.97	1.72845	1.3e-06	0.00050225
GO:0051234	establishment of localization	4036	458	383.26	1.19501	1.4e-06	0.000511382
GO:0010256	endomembrane system organization	504	81	47.86	1.69244	1.4e-06	0.000511382
GO:0032946	positive regulation of mononuclear cell ...	100	26	9.5	2.73684	1.4e-06	0.000511382
GO:0006810	transport	3919	445	372.15	1.19575	2.1e-06	0.000740158
GO:0070665	positive regulation of leukocyte prolife...	102	26	9.69	2.68318	2.1e-06	0.000740158
GO:0019882	antigen processing and presentation	212	42	20.13	2.08644	3.1e-06	0.00107378
GO:0050671	positive regulation of lymphocyte prolif...	98	25	9.31	2.68528	3.3e-06	0.00112368
GO:0002443	leukocyte mediated immunity	220	43	20.89	2.0584	3.5e-06	0.00117192
GO:0048522	positive regulation of cellular process	4011	452	380.89	1.18669	3.9e-06	0.00128444
GO:0022610	biological adhesion	1231	163	116.9	1.39435	4.3e-06	0.00139334
GO:0022904	respiratory electron transport chain	125	29	11.87	2.44313	4.4e-06	0.00140311
GO:0002521	leukocyte differentiation	374	63	35.52	1.77365	4.5e-06	0.00141258
GO:0009966	regulation of signal transduction	2297	277	218.13	1.26988	4.6e-06	0.00142175
GO:0048870	cell motility	1099	148	104.36	1.41817	4.9e-06	0.00146927
GO:0051674	localization of cell	1099	148	104.36	1.41817	4.9e-06	0.00146927
GO:0030097	hemopoiesis	595	90	56.5	1.59292	5e-06	0.00147721
GO:0061024	membrane organization	1037	141	98.47	1.43191	5.1e-06	0.00148491
GO:0045089	positive regulation of innate immune res...	299	53	28.39	1.86685	5.7e-06	0.0016359
GO:0022900	electron transport chain	127	29	12.06	2.40464	6.1e-06	0.00172604
GO:0045333	cellular respiration	189	38	17.95	2.11699	6.3e-06	0.00175788
GO:0002704	negative regulation of leukocyte mediate...	39	14	3.7	3.78378	7e-06	0.00192644
GO:0007155	cell adhesion	1228	161	116.61	1.38067	8.7e-06	0.00235264
GO:0002696	positive regulation of leukocyte activat...	228	43	21.65	1.98614	8.9e-06	0.00235264
GO:0048534	hematopoietic or lymphoid organ developm...	629	93	59.73	1.55701	8.9e-06	0.00235264
GO:0045597	positive regulation of cell differentiat...	715	103	67.9	1.51694	9.3e-06	0.00242048
GO:0050867	positive regulation of cell activation	236	44	22.41	1.96341	9.5e-06	0.00242048
GO:0002218	activation of innate immune response	266	48	25.26	1.90024	9.6e-06	0.00242048
GO:0099518	vesicle cytoskeletal trafficking	40	14	3.8	3.68421	9.8e-06	0.00242048
GO:0044707	single-multicellular organism process	5040	550	478.6	1.14919	1e-05	0.00242048
GO:0002520	immune system development	665	97	63.15	1.53603	1e-05	0.00242048
GO:0065009	regulation of molecular function	2455	291	233.13	1.24823	1e-05	0.00242048
GO:0098602	single organism cell adhesion	640	94	60.78	1.54656	1.1e-05	0.00256965
GO:0031349	positive regulation of defense response	360	60	34.19	1.7549	1.1e-05	0.00256965
GO:1903039	positive regulation of leukocyte cell-ce...	165	34	15.67	2.16975	1.1e-05	0.00256965
GO:0006954	inflammatory response	474	74	45.01	1.64408	1.2e-05	0.00264923
GO:0051094	positive regulation of developmental pro...	982	133	93.25	1.42627	1.2e-05	0.00264923
GO:0046649	lymphocyte activation	491	76	46.63	1.62985	1.2e-05	0.00264923
GO:0051240	positive regulation of multicellular org...	1199	157	113.86	1.37889	1.2e-05	0.00264923
GO:0048002	antigen processing and presentation of p...	180	36	17.09	2.1065	1.2e-05	0.00264923
GO:0002758	innate immune response-activating signal...	261	47	24.78	1.89669	1.3e-05	0.00272052
GO:0042221	response to chemical	3442	391	326.86	1.19623	1.3e-05	0.00272052
GO:0051251	positive regulation of lymphocyte activa...	209	40	19.85	2.01511	1.3e-05	0.00272052
GO:0007159	leukocyte cell-cell adhesion	386	63	36.65	1.71896	1.3e-05	0.00272052
GO:0072659	protein localization to plasma membrane	195	38	18.52	2.05184	1.3e-05	0.00272052
GO:0045071	negative regulation of viral genome repl...	41	14	3.89	3.59897	1.4e-05	0.00284101
GO:0023051	regulation of signaling	2609	306	247.75	1.23512	1.4e-05	0.00284101
GO:0008283	cell proliferation	1608	201	152.7	1.31631	1.4e-05	0.00284101
GO:0032943	mononuclear cell proliferation	203	39	19.28	2.02282	1.5e-05	0.00298366
GO:0080134	regulation of response to stress	1249	162	118.61	1.36582	1.5e-05	0.00298366
GO:0044093	positive regulation of molecular functio...	1592	199	151.18	1.31631	1.6e-05	0.00315137
GO:0044802	single-organism membrane organization	856	118	81.29	1.45159	1.7e-05	0.00328394
GO:1990778	protein localization to cell periphery	197	38	18.71	2.031	1.7e-05	0.00328394
GO:1903901	negative regulation of viral life cycle	70	19	6.65	2.85714	1.9e-05	0.00356738
GO:0002478	antigen processing and presentation of e...	162	33	15.38	2.14564	1.9e-05	0.00356738
GO:0002694	regulation of leukocyte activation	351	58	33.33	1.74017	1.9e-05	0.00356738
GO:0010646	regulation of cell communication	2630	307	249.75	1.22923	2e-05	0.00365273
GO:0006897	endocytosis	548	82	52.04	1.57571	2e-05	0.00365273
GO:0071310	cellular response to organic substance	2071	249	196.66	1.26614	2e-05	0.00365273
GO:0002460	adaptive immune response based on somati...	170	34	16.14	2.10657	2.1e-05	0.00380081
GO:0034112	positive regulation of homotypic cell-ce...	163	33	15.48	2.13178	2.2e-05	0.00394625
GO:0007249	I-kappaB kinase/NF-kappaB signaling	237	43	22.51	1.91026	2.4e-05	0.00422947
GO:0046651	lymphocyte proliferation	200	38	18.99	2.00105	2.4e-05	0.00422947
GO:0019884	antigen processing and presentation of e...	164	33	15.57	2.11946	2.5e-05	0.00436739
GO:0006935	chemotaxis	724	102	68.75	1.48364	2.6e-05	0.00446444
GO:0042330	taxis	724	102	68.75	1.48364	2.6e-05	0.00446444
GO:0038093	Fc receptor signaling pathway	323	54	30.67	1.76068	2.7e-05	0.00455824
GO:0030155	regulation of cell adhesion	536	80	50.9	1.57171	2.7e-05	0.00455824
GO:0048525	negative regulation of viral process	72	19	6.84	2.77778	2.9e-05	0.00485508
GO:0033036	macromolecule localization	2528	295	240.06	1.22886	3.1e-05	0.00510484
GO:0050865	regulation of cell activation	381	61	36.18	1.68601	3.1e-05	0.00510484
GO:0050870	positive regulation of T cell activation	159	32	15.1	2.11921	3.3e-05	0.00539
GO:0070661	leukocyte proliferation	211	39	20.04	1.94611	3.7e-05	0.0059946
GO:0050794	regulation of cellular process	8310	855	789.13	1.08347	3.8e-05	0.00610736
GO:0008284	positive regulation of cell proliferatio...	670	95	63.62	1.49324	3.9e-05	0.00621833
GO:0022409	positive regulation of cell-cell adhesio...	190	36	18.04	1.99557	4.2e-05	0.00664394
GO:0016337	single organismal cell-cell adhesion	595	86	56.5	1.52212	4.6e-05	0.00721984
GO:1902578	single-organism localization	3579	400	339.87	1.17692	4.7e-05	0.00731961
GO:0002274	myeloid leukocyte activation	127	27	12.06	2.23881	4.9e-05	0.00757238
GO:0002707	negative regulation of lymphocyte mediat...	30	11	2.85	3.85965	5.4e-05	0.00828137
GO:0042102	positive regulation of T cell proliferat...	69	18	6.55	2.74809	5.5e-05	0.00837083
GO:0050852	T cell receptor signaling pathway	149	30	14.15	2.12014	5.6e-05	0.00839582
GO:0048585	negative regulation of response to stimu...	1206	154	114.52	1.34474	5.6e-05	0.00839582
GO:1902531	regulation of intracellular signal trans...	1440	179	136.74	1.30905	6.2e-05	0.00915868
GO:0051336	regulation of hydrolase activity	1080	140	102.56	1.36505	6.2e-05	0.00915868
GO:0002223	stimulatory C-type lectin receptor signa...	115	25	10.92	2.28938	6.3e-05	0.00923847
GO:0046635	positive regulation of alpha-beta T cell...	41	13	3.89	3.3419	6.7e-05	0.00975384
GO:0009611	response to wounding	857	115	81.38	1.41312	7e-05	0.00997376
GO:0001911	negative regulation of leukocyte mediate...	13	7	1.23	5.69106	7e-05	0.00997376
GO:0031342	negative regulation of cell killing	13	7	1.23	5.69106	7e-05	0.00997376
GO:0032944	regulation of mononuclear cell prolifera...	158	31	15	2.06667	7.1e-05	0.00997476
GO:1902580	single-organism cellular localization	1184	151	112.43	1.34306	7.1e-05	0.00997476
GO:0047496	vesicle transport along microtubule	36	12	3.42	3.50877	7.4e-05	0.010324
GO:0070486	leukocyte aggregation	360	57	34.19	1.66715	7.8e-05	0.010588
GO:0040012	regulation of locomotion	656	92	62.29	1.47696	7.8e-05	0.010588
GO:0042110	T cell activation	352	56	33.43	1.67514	7.8e-05	0.010588
GO:0070489	T cell aggregation	352	56	33.43	1.67514	7.8e-05	0.010588
GO:0045785	positive regulation of cell adhesion	312	51	29.63	1.72123	8e-05	0.0107866
GO:0002220	innate immune response activating cell s...	117	25	11.11	2.25023	8.4e-05	0.0112504
GO:0071593	lymphocyte aggregation	353	56	33.52	1.67064	8.5e-05	0.0113089
GO:0043207	response to external biotic stimulus	677	94	64.29	1.46212	9.5e-05	0.0124742
GO:0051707	response to other organism	677	94	64.29	1.46212	9.5e-05	0.0124742
GO:0051640	organelle localization	422	64	40.07	1.5972	0.00011	0.0139867
GO:0002716	negative regulation of natural killer ce...	10	6	0.95	6.31579	0.00011	0.0139867
GO:0045953	negative regulation of natural killer ce...	10	6	0.95	6.31579	0.00011	0.0139867
GO:1903037	regulation of leukocyte cell-cell adhesi...	237	41	22.51	1.82141	0.00011	0.0139867
GO:0009617	response to bacterium	373	58	35.42	1.63749	0.00011	0.0139867
GO:0043123	positive regulation of I-kappaB kinase/N...	162	31	15.38	2.0156	0.00012	0.0148815
GO:0070663	regulation of leukocyte proliferation	162	31	15.38	2.0156	0.00012	0.0148815
GO:0061025	membrane fusion	155	30	14.72	2.03804	0.00012	0.0148815
GO:0044765	single-organism transport	3426	381	325.34	1.17108	0.00012	0.0148815
GO:0002703	regulation of leukocyte mediated immunit...	120	25	11.4	2.19298	0.00013	0.015925
GO:0002449	lymphocyte mediated immunity	163	31	15.48	2.00258	0.00013	0.015925
GO:0050670	regulation of lymphocyte proliferation	156	30	14.81	2.02566	0.00014	0.0165447
GO:0008104	protein localization	2217	258	210.53	1.22548	0.00014	0.0165447
GO:0051130	positive regulation of cellular componen...	1007	130	95.63	1.35941	0.00014	0.0165447
GO:0007163	establishment or maintenance of cell pol...	149	29	14.15	2.04947	0.00014	0.0165447
GO:0050777	negative regulation of immune response	100	22	9.5	2.31579	0.00014	0.0165447
GO:0070887	cellular response to chemical stimulus	2471	284	234.65	1.21031	0.00014	0.0165447
GO:0051239	regulation of multicellular organismal p...	2172	253	206.26	1.22661	0.00015	0.0176228
GO:0001667	ameboidal-type cell migration	280	46	26.59	1.72997	0.00016	0.0184736
GO:0050789	regulation of biological process	8764	891	832.24	1.0706	0.00016	0.0184736
GO:0032879	regulation of localization	2087	244	198.18	1.2312	0.00016	0.0184736
GO:0001819	positive regulation of cytokine producti...	313	50	29.72	1.68237	0.00017	0.0194051
GO:0048519	negative regulation of biological proces...	3912	428	371.49	1.15212	0.00017	0.0194051
GO:0042590	antigen processing and presentation of e...	75	18	7.12	2.52809	0.00018	0.0204305
GO:0051091	positive regulation of sequence-specific...	204	36	19.37	1.85854	0.00019	0.0214444
GO:0031348	negative regulation of defense response	116	24	11.02	2.17786	0.0002	0.021837
GO:0045824	negative regulation of innate immune res...	34	11	3.23	3.40557	0.0002	0.021837
GO:0051249	regulation of lymphocyte activation	307	49	29.15	1.68096	0.0002	0.021837
GO:0023056	positive regulation of signaling	1368	168	129.91	1.2932	0.0002	0.021837
GO:0050793	regulation of developmental process	1814	215	172.26	1.24811	0.0002	0.021837
GO:0048523	negative regulation of cellular process	3596	396	341.48	1.15966	0.0002	0.021837
GO:0050863	regulation of T cell activation	228	39	21.65	1.80139	0.00021	0.0228049
GO:0009144	purine nucleoside triphosphate metabolic...	213	37	20.23	1.82897	0.00022	0.0235096
GO:0030217	T cell differentiation	175	32	16.62	1.92539	0.00022	0.0235096
GO:0019883	antigen processing and presentation of e...	15	7	1.42	4.92958	0.00022	0.0235096
GO:0051246	regulation of protein metabolic process	2263	261	214.9	1.21452	0.00023	0.0243195
GO:0030098	lymphocyte differentiation	245	41	23.27	1.76193	0.00023	0.0243195
GO:2000145	regulation of cell motility	607	84	57.64	1.45732	0.00025	0.0261589
GO:0034109	homotypic cell-cell adhesion	418	62	39.69	1.56211	0.00025	0.0261589
GO:0034110	regulation of homotypic cell-cell adhesi...	247	41	23.46	1.74766	0.00028	0.0289959
GO:0051090	regulation of sequence-specific DNA bind...	328	51	31.15	1.63724	0.00028	0.0289959
GO:0046633	alpha-beta T cell proliferation	20	8	1.9	4.21053	0.00029	0.0292769
GO:0006461	protein complex assembly	1219	151	115.76	1.30442	0.00029	0.0292769
GO:0070271	protein complex biogenesis	1219	151	115.76	1.30442	0.00029	0.0292769
GO:0030334	regulation of cell migration	575	80	54.6	1.4652	0.00029	0.0292769
GO:0051092	positive regulation of NF-kappaB transcr...	119	24	11.3	2.12389	0.00029	0.0292769
GO:0009607	response to biotic stimulus	708	95	67.23	1.41306	0.0003	0.0298366
GO:0045595	regulation of cell differentiation	1267	156	120.32	1.29654	0.0003	0.0298366
GO:0001525	angiogenesis	362	55	34.38	1.59977	0.0003	0.0298366
GO:0072384	organelle transport along microtubule	59	15	5.6	2.67857	0.00031	0.0306793
GO:0050900	leukocyte migration	273	44	25.92	1.69753	0.00033	0.0324985
GO:0006959	humoral immune response	106	22	10.07	2.18471	0.00034	0.0331583
GO:0010033	response to organic substance	2601	294	246.99	1.19033	0.00034	0.0331583
GO:0043122	regulation of I-kappaB kinase/NF-kappaB ...	211	36	20.04	1.79641	0.00037	0.0359097
GO:0043901	negative regulation of multi-organism pr...	121	24	11.49	2.08877	0.00038	0.0363533
GO:0051641	cellular localization	2714	305	257.72	1.18345	0.00038	0.0363533
GO:0007264	small GTPase mediated signal transductio...	839	109	79.67	1.36814	0.00038	0.0363533
GO:0002886	regulation of myeloid leukocyte mediated...	31	10	2.94	3.40136	0.0004	0.0379057
GO:0046641	positive regulation of alpha-beta T cell...	12	6	1.14	5.26316	0.0004	0.0379057
GO:0009199	ribonucleoside triphosphate metabolic pr...	212	36	20.13	1.78838	0.00041	0.0386709
GO:0065007	biological regulation	9179	925	871.65	1.06121	0.00042	0.0390639
GO:0042035	regulation of cytokine biosynthetic proc...	67	16	6.36	2.51572	0.00042	0.0390639
GO:0032501	multicellular organismal process	5469	576	519.34	1.1091	0.00042	0.0390639
GO:0002507	tolerance induction	21	8	1.99	4.0201	0.00043	0.0398097
GO:0030099	myeloid cell differentiation	277	44	26.3	1.673	0.00046	0.0423917
GO:0098542	defense response to other organism	385	57	36.56	1.55908	0.00047	0.0431155
GO:0009205	purine ribonucleoside triphosphate metab...	206	35	19.56	1.78937	0.00049	0.0447459
GO:0038095	Fc-epsilon receptor signaling pathway	270	43	25.64	1.67707	0.0005	0.0452477
GO:0006909	phagocytosis	183	32	17.38	1.8412	0.0005	0.0452477
GO:0016032	viral process	737	97	69.99	1.38591	0.00051	0.0459457
GO:0010647	positive regulation of cell communicatio...	1386	167	131.62	1.2688	0.00052	0.0466375

[truncated: 90 more sheets: BM22_DE_PATH.Dx, BM22_DE_PATH.Dx_defvsctl, BM22_DE_PlaqueMean, BM22_DE_PlaqueMean_GO, BM22_DE_PlaqueMean_defvsctl, BM22_DE_PlaqueMean_defvsctl_GO, BM22_Union_DE_genes, BM22_Gene_Coexpression, BM22_Gene_Coexpression_GO, BM22_signif_modules_gene, BM22_eGenes, BM22_eGenes_forNetwork, BM22_Seeding_Gene_List, BM22_Gene_BN, BM22_local_KDA, BM22_global_KDA, BM44_DE_bbscore, BM44_DE_CDR, BM44_DE_CDR_defvsctl, BM44_DE_CERJ …]
