# Supplementary material for: Multiscale causal networks identify VGF as a key regulator of Alzheimer’s disease
Source: Nat Commun. 2020 Aug 7;11:3942. doi: 10.1038/s41467-020-17405-z (PMC7414858; doi:10.1038/s41467-020-17405-z)
Supplement: Supplementary file 9 — Supplementary Data 6 [file 41467_2020_17405_MOESM9_ESM.xlsx]

## Sheet: Description
Sheet number	Sheet Name	Hyperlink to Sheet	Sheet Descrition
1	Description	Go to Description	Description of all sheets in the supplementary table
2	FADAAVGFP.FADAAVVGF	Go to FADAAVGFP.FADAAVVGF	Results if the DE between 5xFAD,AAV-VGF and 5xFAD,AAV-GFP (genes with FDR<0.05 are indicated in bold)
3	FADVGFhom.FADVGFwt	Go to FADVGFhom.FADVGFwt	Results of the DE between 5xFAD,VGFD/D and 5xFAD with normal levels of VGF (genes with FDR<0.05 are indicated in bold)

## Sheet: FADAAVGFP.FADAAVVGF
Results if the DE between 5xFAD,AAV-VGF and 5xFAD,AAV-GFP (genes with FDR<0.05 are indicated in bold)
GeneName is the gene name for the mouse gene
logFC is the log fold change for the differential expression for that trait
FDR (BH) is the adjusted p-value for the differential expression (adjusted for multi-testing using benjamini hochberg (fdr) method)
geneName	logFC	FDR (BH)
Vgf	-6.51442	3.78876e-25
Shc3	0.621961	6.24748e-10
Synj2	0.569468	1.31503e-07
Lhfpl1	1.81983	3.23871e-07
Neto2	0.398434	3.48514e-07
Hcrtr1	2.70432	8.00268e-07
Npy	0.893581	1.55966e-06
Spred3	0.606006	2.62922e-06
Crispld1	0.615517	4.52329e-06
Pam	0.233526	8.72685e-06
Trp73	1.34104	9.22761e-06
Lix1	0.224542	3.4123e-05
Dusp6	0.698571	3.98756e-05
Mgat4a	0.224776	4.24386e-05
Car4	0.594863	6.15339e-05
Ptprg	0.363549	6.15339e-05
Rasd1	0.587194	0.000119303
Crhbp	1.06385	0.000119579
Lrp1b	0.17424	0.000134156
Scube1	0.872178	0.000148035
Gadd45g	-0.430218	0.000200171
Stc2	0.725648	0.000258415
Cck	0.530115	0.000274486
Dock11	0.318248	0.000346568
Vipr1	0.408095	0.000378603
Thsd4	0.624359	0.000389604
Rgs2	-0.312036	0.000587514
Trib2	0.569785	0.000587514
Lrp11	0.211041	0.000649989
Mgat4c	0.490219	0.000683351
D5Ertd579e	0.130696	0.000683351
Rgs13	-0.95702	0.000899542
Spag6l	-0.470054	0.000922148
Dusp4	0.504344	0.000922148
Pde1a	0.364515	0.000922148
Htr5b	1.67555	0.000943567
Sema5b	0.715625	0.00100406
Lhx9	0.482061	0.00100406
Camk1g	1.31313	0.00100406
Ccdc63	1.47564	0.00116761
Slc18a2	0.431591	0.00117363
Prss12	-0.603692	0.00123071
Rnd3	-0.304321	0.00123071
Ccng1	-0.240681	0.00126467
Ttc39b	0.219351	0.00143178
Traf3	0.291207	0.00145045
Gm16070	0.66332	0.00156291
Arhgef6	0.409164	0.00156291
Lrrc10b	0.352602	0.00156291
B3galt2	-0.319812	0.00156291
B930025P03Rik	1.2365	0.00158379
Pou2af1	-2.85969	0.00168154
Rab26	0.382172	0.00170303
Gria3	0.204826	0.001733
Dlg2	0.240891	0.00175885
Etv5	0.481895	0.00176231
Fstl1	-0.221591	0.00176231
Slc44a5	0.396401	0.00178689
Dusp5	0.899657	0.00178837
Crh	1.06897	0.00178837
Gria4	0.178697	0.0018014
Tll1	0.46845	0.00181157
Ky	0.759155	0.00181157
Fam19a1	0.25603	0.00181157
Scn3b	0.311614	0.00181157
Shisa2	0.629621	0.00185983
Pithd1	0.179072	0.0021755
Hectd2	0.331636	0.0021755
Nfkbie	0.694931	0.00217625
Ptpn3	0.360583	0.00217625
Ccdc109b	0.702068	0.00217686
Grpr	0.997465	0.00223294
Tpd52l1	0.407057	0.00229956
Olfml2b	0.344973	0.00229956
Spred1	0.266836	0.00231996
Slc27a2	0.474307	0.00245526
Trpc5	0.215743	0.00245526
Rgs8	0.37591	0.00302557
E2f3	0.232306	0.00359595
Camk4	0.455626	0.00423382
Pip5k1b	0.270201	0.00444452
Sh3bgrl2	-0.284269	0.00519034
Rpl27a	-0.139617	0.0052464
Specc1	0.200137	0.00561908
Cpne6	0.289958	0.00561908
Dok4	0.276972	0.00575309
Ptpn14	0.478012	0.00646448
Cwh43	-0.931233	0.00684925
Tac1	1.34134	0.00700582
Syngr3	0.271425	0.00700582
Strip2	0.432278	0.00700582
Slc4a7	0.240515	0.00711051
Sorcs2	0.39289	0.00726005
9230009I02Rik	1.19421	0.0077953
Moxd1	0.837737	0.00789401
Fgf16	0.762033	0.00811784
6330403A02Rik	0.247338	0.00922569
Ppp1r1a	-0.245906	0.00927748
Gpr3	0.705517	0.00942649
Rnf182	0.389296	0.00942649
Arhgap10	-0.355157	0.00942649
Fgfr1	0.489912	0.00942649
Dscam	0.243246	0.00942649
Tollip	0.149522	0.00942649
Bag1	-0.197339	0.00942649
Herc3	0.141876	0.00942649
Trhde	0.380208	0.00947792
Dock4	0.287515	0.00947792
C330006A16Rik	-0.187231	0.00964868
Parp1	0.17767	0.00966046
Id2	-0.320479	0.00976616
Cttn	0.182818	0.00979876
Tmod3	0.404622	0.0101287
Acvr2a	0.195846	0.0107392
Robo1	0.320077	0.0107727
1700024P16Rik	0.859343	0.0110774
Map4k3	0.13584	0.0110774
Fkbp2	-0.196795	0.0116982
Nr3c2	0.275652	0.0116982
Man1a2	0.15366	0.0120547
Papss2	-0.253882	0.012203
Cdh12	0.224357	0.0123057
Neto1	0.314995	0.0123057
Cdh2	0.213544	0.0123057
Pcdh20	0.231781	0.0123057
Enc1	0.264702	0.0123057
Jchain	-4.00516	0.0123757
Dnajc6	0.196022	0.0123757
Rpl8	-0.138769	0.0123757
Gda	0.217019	0.0126738
Nptx2	0.471083	0.0132262
Sst	0.592823	0.0132352
Gucy2g	-0.591691	0.0133789
Hrh3	-0.465252	0.0133789
Abl2	0.160201	0.0133789
Prickle2	0.165554	0.0133789
Sdcbp	-0.186598	0.0133789
Stard10	-0.330226	0.01364
Psd2	-0.151714	0.0138418
Ptpn9	0.203612	0.0140013
Spry4	0.7465	0.0145312
Clint1	0.152925	0.0145404
Srgap2	0.339652	0.0145924
Ryr1	0.666735	0.0146303
Mef2a	0.147445	0.0146303
Ampd2	0.257292	0.0150328
Ablim1	0.406817	0.0150328
Dlc1	0.241695	0.0157264
Ifi203	0.896162	0.016299
Krt77	-0.693411	0.016299
Cort	1.69017	0.016299
Sesn1	-0.207823	0.016299
Rbck1	-0.140785	0.0166079
Sla	-0.478572	0.0166843
Madd	0.200786	0.0166843
Pgm2l1	0.318668	0.0166843
Rab30	0.166998	0.0166937
Prkg1	0.194389	0.0166937
Itga7	0.328866	0.0166937
Rps8	-0.13984	0.0166937
Xkr4	0.174168	0.0175431
Rpl31	-0.148855	0.0175431
Lrrn4	-0.448713	0.0188075
Sbk1	0.31282	0.0188913
Pygb	-0.127011	0.0197865
Rpsa	-0.143769	0.0198536
Rps6	-0.119545	0.0200915
Csmd3	0.135243	0.0200915
Pik3r1	-0.17831	0.0200915
Slc25a30	-0.286578	0.0204676
Ghsr	1.05454	0.0209717
Kcnj9	-0.365371	0.0213356
Gpc1	0.406941	0.0213356
Rpl18	-0.136194	0.0213356
Rpl41	-0.166513	0.0213356
Nwd2	0.349341	0.0219523
Sema3e	0.187234	0.0222125
Nrip3	0.351976	0.0224268
Mapk11	0.243148	0.0226007
Ajap1	0.198993	0.0227577
Rps11	-0.136638	0.0227577
Kcnh3	-0.307799	0.02323
Itgbl1	0.382529	0.023372
Rasgrf2	0.231639	0.0233862
Nrp1	0.230253	0.0233862
St8sia3	0.197884	0.0233862
Efr3a	0.157571	0.0233862
Ilk	-0.131343	0.0237253
Adcy2	-0.201887	0.0237253
Prg2	-3.35712	0.0237253
1110004E09Rik	-0.167123	0.025863
Eml1	-0.173177	0.0259442
Gnaq	0.13625	0.0268745
Acan	0.761738	0.0272085
Src	0.163668	0.0272085
Kcnc2	0.186138	0.0273774
Hypk	-0.20964	0.0277269
Dgkb	0.159136	0.0280334
Crhr1	-0.376237	0.0280793
Kcne1l	-0.553471	0.0280858
Maml3	0.449803	0.0280858
Fkbp9	-0.210182	0.0280858
Rplp1	-0.161159	0.0280858
Chrm5	1.24067	0.0292143
Aacs	0.158277	0.029251
1500017E21Rik	0.314363	0.0293742
Eef1g	-0.129801	0.0293742
Cap2	0.17083	0.0293742
Ptpro	0.416169	0.0294446
Rps6ka5	-0.169016	0.0294446
Pim1	-0.499819	0.0295006
1700123L14Rik	0.425025	0.0295006
Rab15	0.326553	0.0295006
Mapk4	-0.365446	0.0295006
Mpp3	0.262784	0.0295006
Gabra5	0.257515	0.0295793
Ankrd29	0.271402	0.0295918
Zap70	0.633767	0.0296691
Klhl3	0.204013	0.0296921
Unc13b	0.223432	0.030993
Slc2a3	0.145284	0.030993
Acsl4	0.161596	0.030993
Palm3	-0.506284	0.0315619
Kctd8	-0.373215	0.0316368
Gp5	0.610532	0.0322268
Cpne7	0.499794	0.0335479
Bloc1s5	-0.208297	0.0335479
Prkcd	0.588061	0.0335479
Luzp2	0.201648	0.0354329
Npbwr1	-0.978365	0.0357147
Gad2	0.191938	0.0357147
Rps13	-0.147303	0.0360829
Nkain4	-0.169231	0.036969
Npy2r	0.215857	0.0376548
Slc24a3	0.290145	0.0380445
Zswim4	0.196517	0.0381276
Dhx33	0.280129	0.0381276
Ccny	0.114889	0.0381276
Nell2	0.235797	0.0381276
Slc35f1	-0.203813	0.0382124
Pkib	0.308624	0.0382925
Trpm3	0.321599	0.0382925
Csnk1a1	0.0846355	0.0384848
Aplp2	0.108535	0.0404974
Stxbp5l	0.2221	0.0407976
Hsd11b1	0.295932	0.041119
Akap13	0.171408	0.0416363
Slco2a1	0.684998	0.0419234
Lrfn5	0.124546	0.0419234
Prkca	0.272637	0.0419234
Bag2	-0.375003	0.0420723
AW822252	0.586818	0.0421671
Fam131b	0.126275	0.0427017
Ocrl	0.135824	0.0435628
Ppm1e	0.145687	0.0435628
0610038B21Rik	-0.802894	0.043686
Kcnab2	-0.141171	0.0442108
Rps10	-0.117696	0.0442572
Spon1	0.276455	0.044931
Eea1	0.100263	0.0454496
Tmod2	0.118369	0.0455299
Ebna1bp2	-0.148511	0.0467037
Ache	0.344991	0.0470476
Oscp1	-0.185917	0.0470796
Pacsin2	0.274763	0.0470796
Nol4	0.129732	0.0470796
Tmem50a	-0.128871	0.0470796
Fgf13	0.195046	0.0470796
Rps17	-0.111062	0.0470796
Sema5a	0.320475	0.0470796
Tmem215	0.59582	0.0483673
Grid2	0.275708	0.0483673
Gfra2	-0.395218	0.0483673
Snhg8	-0.207898	0.0483673
Kcna2	0.225161	0.0483673
Rps19	-0.137519	0.0483673
Rps24	-0.152505	0.0483673
Chchd6	-0.164501	0.0485836
Trhr	1.09407	0.049002
9430041J12Rik	-0.269168	0.0495192
Clstn3	0.16994	0.0495192
Pitpnm3	0.40199	0.049852
Irf4	-1.27102	0.049852
Mast2	0.213846	0.049852
Rps12	-0.147598	0.049852
Ubr3	0.133409	0.049852
Rian	-0.178429	0.049852
Ugcg	0.121769	0.0499722
Lppr5	0.16124	0.0502078
Npas2	-0.464961	0.0502591
Skida1	0.202131	0.0502591
Ssx2ip	-0.211185	0.0502591
Cdkl4	-0.35521	0.0506391
Cdh10	0.173099	0.0507553
Drd5	-0.233689	0.0514221
2018-09-03	0.159611	0.0514221
Chrnb1	0.454725	0.0524908
Gpc3	-0.674316	0.0526946
Elfn1	0.334937	0.0537497
Erich6	0.656825	0.0547064
Shc1	-0.197893	0.0547064
Ppp5c	0.111304	0.0547064
Rpl12	-0.110532	0.0547064
7420461P10Rik	-0.613742	0.0553245
Rps5	-0.131876	0.0553245
Rps21	-0.161368	0.0555961
Dtl	-0.710578	0.0556572
Plxnc1	0.20424	0.0556572
Nxph1	0.200975	0.0557268
Arhgap39	0.295983	0.0562266
Wnt3	0.518586	0.0565908
Usp28	0.163011	0.0565908
Mylip	-0.217388	0.0565908
Ncoa7	0.137697	0.0565908
Arhgef28	0.209069	0.0565908
Sema7a	-0.174077	0.0565908
Myoc	-0.477103	0.0572139
Rragd	-0.210749	0.0573765
Pdgfra	0.199421	0.0576881
Rpl9	-0.172885	0.0576881
Exph5	0.450519	0.0577519
2900009J06Rik	-0.862004	0.0577519
Crip2	-0.19126	0.0577519
Sidt1	0.208236	0.0577519
Eef1d	-0.110409	0.0577519
Myo5b	0.229191	0.0577519
Homer1	0.189858	0.0577519
Sqstm1	-0.105963	0.0582661
Pnoc	0.55871	0.0583822
Cpne2	0.441596	0.0592361
Brinp2	0.332701	0.0592372
3632451O06Rik	0.344923	0.0592372
Arhgef17	0.328657	0.059309
Usp32	0.101669	0.0596048
Gspt2	0.216893	0.0599434
Prmt8	0.238049	0.0605211
Ddx41	-0.138266	0.0605844
Cacng4	0.716086	0.0612831
Rin1	0.249725	0.0612831
Fam151b	-0.241657	0.0614806
Iqcc	-0.19682	0.0614806
Lingo3	0.339098	0.0614806
Cntnap5b	0.267979	0.0614806
Tbc1d24	0.209579	0.0614806
Slc6a17	0.169139	0.0614806
Fbxw7	-0.136563	0.0614806
9830166K06Rik	0.58316	0.0618381
Dtx4	-0.190478	0.0618381
Bzrap1	0.193849	0.0630843
Pdlim5	0.202503	0.064356
Cacna1c	0.257107	0.064356
Hist1h4b	-0.360876	0.0650099
Klf12	0.251416	0.0655508
Fhl2	-0.255008	0.0662236
Bmper	-0.509581	0.0666803
Fam19a2	0.233561	0.0666803
Slc1a1	0.107205	0.0671165
Plch2	0.297751	0.0674457
Lhfp	-0.315532	0.0674538
Nrg3	0.196015	0.0674538
Atad2	-0.22745	0.0674538
Pid1	0.16162	0.0674538
Mtmr12	0.234597	0.0687471
Brap	0.106208	0.0688786
Atrn	0.100795	0.0688786
Gad1	0.14461	0.0697707
Faap20	-0.200769	0.0700105
Golm1	0.183113	0.0700105
Sorl1	0.160038	0.0705963
Cul4b	0.147359	0.0707321
Rps20	-0.112963	0.0709874
Vopp1	-0.145584	0.0722103
Stard5	0.327071	0.072658
Rps3	-0.156274	0.072658
Usp9x	0.09458	0.072658
Raver2	0.171397	0.0729476
Fam20b	0.118585	0.0729476
Wdr7	0.127427	0.0729476
1700123O21Rik	0.491574	0.0744191
Tmem74	0.237356	0.0744191
Rab9b	-0.190916	0.0744191
Mir5121	-0.13777	0.0744191
Rasal2	0.159291	0.0744191
Rc3h2	0.0885474	0.0744191
Ppil6	-0.293106	0.0749933
Igfbp4	0.360159	0.0750172
Smyd2	-0.168863	0.0751684
Eef1b2	-0.158548	0.0755837
Bhlha9	-0.443613	0.0756919
Mpp4	0.211609	0.0756919
Muc15	0.206928	0.0756919
9530059O14Rik	0.231588	0.0759074
Wrb	-0.126997	0.0765755
Lamb1	0.130071	0.0770227
Tmem102	-0.624437	0.0771567
Prkcdbp	-0.207467	0.0772214
Rnft2	0.215593	0.0772214
Pfkfb3	0.257861	0.0772594
Mtmr4	0.261533	0.0776235
Lypla2	0.172137	0.0776235
Mzb1	-2.45388	0.0786489
Fgf14	0.127778	0.0786489
Sdf4	-0.0983941	0.0786489
Nbn	-0.184318	0.0798888
Tmpo	-0.154909	0.0798888
Sms	0.200186	0.0798888
Dchs1	0.348774	0.0800349
Pfn1	0.246832	0.0802292
Scube2	0.729063	0.0810147
Negr1	0.144054	0.0810147
Ogfrl1	0.236797	0.0810147
Pdp1	0.158563	0.0810434
Rps15a	-0.127487	0.0810726
Obfc1	-0.208787	0.0811072
Ackr2	-0.680991	0.0814028
Slc13a5	0.400422	0.0814028
Tsc22d3	-0.231212	0.0814028
Pfas	0.124786	0.0814028
Eml4	0.11095	0.0814028
Fmn1	-0.288162	0.0814028
Stmn1	-0.196429	0.0814028
Rpl5	-0.145515	0.0814028
Nrn1	0.169255	0.0814028
Dnajc4	-0.17474	0.0834404
Rnf24	0.150743	0.0836022
Cbx1	-0.12749	0.084755
Pip4k2c	0.129529	0.0849136
Matn2	-0.206592	0.0849136
Tenm1	0.263306	0.0854277
Tmem38a	0.147912	0.0854277
Gm19557	-0.503124	0.0855833
Gm5796	1.26114	0.0855833
Ankrd27	0.127452	0.0855833
Uhrf1bp1l	0.144821	0.0855833
Mir3104	-0.286734	0.0856655
F8	0.264423	0.0856655
Kcnk10	-0.278241	0.0856655
Nov	-0.875729	0.0856655
Neurod6	0.201363	0.0856655
Frmd7	0.285308	0.0859986
Fau	-0.112011	0.0859986
Cntnap4	0.18251	0.0870086
Mfhas1	0.175867	0.0870086
Usp31	0.15545	0.0870086
Clspn	-0.738735	0.0870564
Pnpla8	-0.105492	0.0870564
Zcchc5	0.872893	0.0872482
Snw1	-0.136157	0.0872482
Acot10	0.502457	0.0873164
Lurap1l	0.189693	0.0873164
Lmo1	-0.330087	0.0875769
Pard6a	-0.159243	0.0879356
Cacna2d3	0.148143	0.0881648
Cpne4	0.398561	0.0881648
Vstm2a	0.172184	0.0881648
Gatb	-0.120817	0.0885139
Ptprj	0.252334	0.0886548
Rps27a	-0.136143	0.0886548
Rnf128	0.187928	0.0893221
Mpst	-0.147873	0.0893794
Gm9962	0.256951	0.089763
Rtn2	-0.407288	0.089803
6430548M08Rik	0.14733	0.089803
Serpina3h	1.15891	0.0901916
Dbndd1	0.241251	0.0914259
Kcnk2	0.263339	0.0920661
Ddx19b	0.109146	0.0925385
Amd1	-0.125889	0.0931936
Amd2	-0.125887	0.0931936
Stc1	0.552402	0.0933302
Nmrk1	0.227453	0.0933302
Cacna1d	0.23297	0.0933302
Ywhag	0.153505	0.0937787
1700001L19Rik	-0.324925	0.0941862
Csrp2bp	-0.153273	0.0941862
Smo	-0.206273	0.0942205
Rap1gds1	0.141621	0.0943159
Rps3a1	-0.127512	0.0948012
Lrrk2	-0.19616	0.0950878
Abi2	0.161631	0.0952911
Zswim5	0.178088	0.095343
Mbd6	0.509767	0.0957596
Pvt1	-0.170801	0.0957596
Fstl5	0.263154	0.0957596
Chmp5	-0.130241	0.0957596
Herc1	0.142817	0.0957596
Gfpt2	-0.308294	0.0967661
Lpin2	0.120065	0.0967661
Fam49b	0.117883	0.0967661
Mbd4	-0.196666	0.0970199
Jarid2	0.119794	0.0975232
Def6	-0.405513	0.0977119
Nanos1	0.219675	0.0977119
Exoc6b	0.142058	0.0977539
Alk	0.355976	0.097936
Btbd3	0.24535	0.097936
Zfp773	-0.325631	0.0980148
Inpp1	0.174951	0.0980148
Impa2	0.432147	0.0981479
Gpank1	-0.22791	0.0981479
Cidea	0.322656	0.0986486
Btg1	-0.225705	0.0986486
Zfp821	-0.204806	0.0986486
Dhrs7	-0.152836	0.0988844
Zbtb46	0.329096	0.0990467
Lmln	-0.214494	0.0993312
Spock1	0.3391	0.0993312
Nrsn1	0.193724	0.100276
Rapgef5	0.171551	0.100276
Gm15350	0.229752	0.100941
Vps13d	0.178153	0.101234
Crhr2	0.965483	0.101747
Alox8	0.263815	0.101747
Acsl1	0.164155	0.102189
Hibadh	-0.119208	0.102189
Tbl1xr1	0.0984813	0.102189
Elk1	0.216304	0.102432
Dkc1	-0.156283	0.102432
Rab40c	0.179038	0.102492
Slit2	0.351942	0.103476
Plxna2	0.209414	0.10364
Rpl39	-0.130084	0.104921
2010111I01Rik	0.114985	0.104921
Epha6	0.171127	0.105304
Psme4	0.0946661	0.105357
Rpl14	-0.135289	0.105357
Lmbrd1	0.097148	0.105376
Uqcrh	-0.144398	0.105379
Pak7	-0.147409	0.105518
Morc2a	0.113617	0.106265
Itpkb	-0.198758	0.106298
Ap2a2	0.141114	0.107012
Hebp2	-0.426377	0.107872
Cbl	0.247423	0.107872
2310035C23Rik	0.0806293	0.108311
Sncb	-0.339702	0.108337
Scai	0.112663	0.108337
2310002F09Rik	0.315688	0.108431
Sphk2	0.218368	0.108997
Toporsos	-0.289561	0.109906
C130046K22Rik	-0.267667	0.110795
Anxa2	-0.345391	0.110795
Abat	0.133807	0.110795
Rwdd3	0.223068	0.110811
Mir9-1	0.638164	0.111894
Rtn4rl1	0.13259	0.111974
Lrrtm3	0.230189	0.112322
Mut	-0.122965	0.112467
Plcxd3	0.294194	0.112495
Rfc4	-0.206704	0.112885
Osbp2	0.155523	0.112885
Cadps	0.123421	0.113717
Mrap2	0.415915	0.113935
Ndst3	-0.433659	0.113935
Angptl4	-0.528015	0.11577
Fbxo45	0.102745	0.115803
Atp2b3	0.11659	0.115803
Tmem132d	-0.371998	0.115945
Srl	0.239729	0.115945
Hrsp12	-0.189448	0.118249
Lmo4	0.196043	0.11949
Fam188b	-0.181386	0.119589
Zfp933	-0.115138	0.119589
Gm5148	-0.148531	0.119803
Ubr5	0.120829	0.119803
Herc6	-0.396344	0.120445
Rdm1	-0.269719	0.120518
Mroh1	0.232806	0.120518
Mctp1	0.207971	0.120518
Ube3c	0.0792511	0.120518
Chd4	0.102225	0.120518
Rpl19	-0.0879576	0.120518
2310069G16Rik	-0.273554	0.120695
Nkrf	0.136952	0.120695
Ildr2	0.148654	0.120695
B3gat2	0.226811	0.120901
Arfgef2	0.147969	0.120901
Xkr7	-0.553545	0.1212
Fbxl7	0.639148	0.1212
Gm3985	-1.05836	0.1212
Tnr	0.178583	0.1212
Rplp0	-0.0879191	0.1212
Prpf40a	0.0878901	0.122644
F11r	-0.251199	0.123336
Rpl13a	-0.123161	0.123578
Apba2	0.148638	0.124044
Sgtb	-0.135364	0.124134
Grm7	0.144878	0.124924
Wdr77	0.147099	0.125986
3300002P13Rik	0.239428	0.126035
Smap1	0.21104	0.12653
Pygo1	0.20192	0.127004
Wbp5	-0.198932	0.128441
Rpl4	-0.102108	0.128441
Fndc1	0.439927	0.129413
Gm16159	0.546468	0.129413
Prph	-0.877493	0.129413
Acot5	0.314992	0.129413
Htr1f	0.245938	0.129413
Samd9l	-0.56025	0.129413
Fez2	-0.117303	0.129413
Fam19a5	0.160849	0.129413
Plcb1	0.0979426	0.129413
Bbs9	-0.150374	0.130108
Gdi1	0.135418	0.130108
Acsl3	-0.153961	0.130639
Zmym2	0.0722879	0.130897
Tmem28	0.533171	0.131362
Park7	-0.135178	0.131362
Klhl11	0.0796745	0.131362
Rpl37a	-0.140261	0.131454
Tada2a	-0.108345	0.131655
A330050F15Rik	0.235069	0.131709
Myg1	-0.146032	0.131709
Elof1	-0.133647	0.131709
Elmo2	0.22327	0.131709
Rpl35	-0.114061	0.131709
Nlgn1	0.083521	0.13235
Tnik	0.127704	0.132679
Hdac4	0.223577	0.13288
Homer3	0.179348	0.13288
Acly	-0.0856016	0.13288
Rps9	-0.147418	0.13288
Kcnh5	0.209202	0.133606
Map3k5	0.209536	0.133606
Sdc4	-0.237739	0.133606
D4Ertd617e	-0.222474	0.133969
Socs5	0.113389	0.134175
Acot1	-0.190236	0.135182
Arap3	0.390309	0.135451
Agtrap	-0.476442	0.135901
Rnf38	0.284858	0.13701
Churc1	-0.1746	0.13701
Ncaph2	-0.0945401	0.13741
Fhad1	-0.275947	0.137774
Ttc30a1	-0.224501	0.137774
Snrpb	-0.136851	0.137774
Vps18	0.136428	0.138562
Rasgrp4	0.208972	0.139654
Pcdhb3	-0.32072	0.139654
Ifi27	-0.275813	0.139654
Dnajc9	-0.131784	0.139847
Fnta	-0.131205	0.139847
Adam11	0.173364	0.140366
F420014N23Rik	0.163026	0.140779
Magi1	0.142325	0.140779
Zfp101	-0.227096	0.141083
1700007F19Rik	0.557789	0.141556
Rps23	-0.128427	0.141556
Zim3	-0.169122	0.142689
Nt5dc3	0.288344	0.142689
Gm16982	0.152444	0.142831
Angptl1	0.317996	0.14318
Klrg2	0.564192	0.143409
Dus4l	-0.23458	0.143409
Angptl2	0.402876	0.14402
Tsc22d1	-0.0793748	0.14402
Rictor	0.096807	0.145859
Ccdc27	0.6757	0.146364
Dpp6	0.135126	0.146579
Fance	-0.180185	0.147675
Sdc2	-0.120426	0.147675
Tmem245	0.183919	0.147675
Ift81	-0.140469	0.147675
Mical2	0.218778	0.147867
Gabra3	-0.328281	0.148241
Fry	0.198916	0.148241
Tmco1	-0.114534	0.14843
Pvalb	0.243813	0.148928
Eps15	0.149721	0.148928
Heca	0.149716	0.149549
Rps27rt	-0.123241	0.149803
Gpr12	0.266492	0.150862
Rab27a	0.205771	0.151716
Grik4	0.270265	0.151903
Epha3	0.173557	0.152318
Fam149a	0.276812	0.153218
Phpt1	-0.148411	0.153218
Cyp20a1	-0.19892	0.153218
Cachd1	0.241177	0.153218
Cxxc1	-0.120254	0.153218
Rgs12	0.153984	0.153218
Stag1	-0.127464	0.153218
Gm16023	0.154901	0.153362
B3gat1	0.313093	0.153362
Rps4x	-0.117545	0.153362
Chp2	-0.650092	0.153598
Gm3696	0.49214	0.154994
Smcr8	0.130304	0.154994
Slit1	0.150216	0.155268
Bend5	-0.242932	0.155605
Sgce	-0.150952	0.156008
Mesdc2	-0.0906739	0.156008
Dirc2	0.0833648	0.156008
Rps27	-0.120429	0.156008
Rps29	-0.154048	0.156008
Rfx3	0.224359	0.156008
Gapvd1	0.0656581	0.156008
Ckb	-0.17242	0.156008
Parva	0.133452	0.156246
Usp29	-0.14603	0.156246
Id4	-0.19469	0.156246
Mtx3	-0.102425	0.156246
Cacna1a	0.258791	0.156521
Amot	0.132315	0.156521
Evc2	0.150328	0.156521
Adprh	0.107835	0.156742
Rpl24	-0.117868	0.156742
Vgll4	-0.196227	0.157841
Tbrg3	0.242957	0.158317
Mir496a	-0.853193	0.158667
Adrbk2	-0.116694	0.158667
Rps14	-0.177721	0.158673
Scamp5	0.111741	0.158708
Nudt1	-0.366425	0.159059
Bola1	-0.186302	0.159059
Rtl1	-0.177171	0.159059
Dhx29	-0.139679	0.159059
Fat4	0.248769	0.159059
Dlg3	0.140667	0.159059
Stim2	0.106775	0.159059
Clip1	0.087353	0.159059
Gnb2l1	-0.103071	0.159059
Ramp1	-0.187412	0.159442
Chrnb2	0.146629	0.159825
Slc41a1	0.240278	0.16002
Mir3078	0.374704	0.160194
Fam98c	0.193835	0.160194
Fosl2	-0.321681	0.160194
4930599N23Rik	0.170727	0.160194
Megf11	0.149338	0.160194
Mto1	-0.102562	0.161183
Rpl36a	-0.122176	0.161183
Slc7a14	0.215277	0.161183
Gm6548	-0.400404	0.162724
Eif4g1	0.109848	0.163028
C2cd4a	-0.531451	0.163189
Mcu	0.195077	0.163189
Kif2a	0.147578	0.163189
Epha4	0.106181	0.163242
Ifit1bl2	-0.45305	0.164077
Gnb2	0.120574	0.164077
Gm10767	-0.299039	0.164178
Tsc2	0.197722	0.164178
Echs1	-0.121079	0.164178
Rpl37	-0.129466	0.164178
Chgb	0.229558	0.164178
Snap91	0.140769	0.164906
Nudt13	-0.135711	0.16569
Prkar2a	0.129964	0.16569
Fam81a	-0.169208	0.16569
BC020402	-0.167497	0.16592
Kdm5b	0.138877	0.166342
Tcte1	0.199858	0.16651
Fst	0.834708	0.167003
Nxn	-0.286186	0.167003
Ube2g1	0.0977606	0.167003
Lnpep	0.119488	0.167003
Fam163a	0.345587	0.167613
2900026A02Rik	0.371245	0.167823
Polr2f	-0.103321	0.167823
Unc79	0.111991	0.167823
2018-09-09	0.205923	0.167989
Cul2	0.11592	0.169225
Ak4	0.226609	0.169225
Kcnma1	0.156446	0.169225
Ap2b1	0.220504	0.169225
Zfp91Cntf	-0.0810874	0.169864
Hn1	-0.174669	0.169864
Spc24	0.446893	0.170482
Fam96b	-0.161258	0.170482
Mir3069	-0.247344	0.170482
Rpl27	-0.0970454	0.170811
Mxi1	-0.113304	0.170908
Pink1	-0.11926	0.171442
Map1b	0.223044	0.171503
Trmt1l	0.154096	0.171764
Pak1	0.124038	0.171764
Ift140	0.202281	0.173071
Nat14	-0.120792	0.173071
Stk16	0.114731	0.173071
Nhsl2	0.182601	0.173274
Ndufa6	-0.105154	0.173274
Dmgdh	0.736381	0.17329
Fam210a	0.0908694	0.17329
Mageb16-ps1	0.333029	0.173574
Macrod2	0.121753	0.173574
Kat6b	-0.146553	0.173883
A330033J07Rik	-0.267369	0.175387
Trim32	0.143535	0.176176
D430041D05Rik	0.247206	0.176638
9430069I07Rik	-0.306736	0.176829
Myh9	0.159963	0.176829
Sppl3	0.103222	0.176829
Mtor	0.149781	0.177168
Map3k6	-0.613039	0.177493
Hrasls	-0.178368	0.177493
Kctd18	-0.13826	0.17755
Rpl30	-0.175765	0.177867
Ralgapa1	0.112818	0.177867
Calb1	0.263443	0.178128
Polr1e	-0.1745	0.178648
Gm12191	-0.175353	0.178648
G630025P09Rik	-0.482558	0.178876
Cnih2	0.255755	0.179443
Htt	0.221707	0.180391
Arxes2	-0.159566	0.180946
Glt8d2	-0.32878	0.181106
Sh3kbp1	0.164091	0.181106
Akap2	0.1549	0.182151
E2f1	-0.307355	0.182511
Tmco6	-0.178349	0.182511
Als2	0.103526	0.182511
Zdhhc5	0.150347	0.182621
Zfp60	-0.115514	0.1831
Prdx6	-0.189394	0.183183
Zyx	0.39732	0.183231
Rplp2	-0.0861343	0.183231
Gm20751	0.434338	0.1835
Prpf38b	-0.109349	0.1835
Tcerg1	0.169391	0.183888
Spidr	-0.170298	0.184041
Sort1	0.157078	0.184041
9530080O11Rik	-0.225657	0.184542
Nsmce4a	-0.119909	0.184542
Ankrd17	0.122117	0.184542
Atp1b1	0.077254	0.184636
Slc35f4	-0.242834	0.184791
Fnbp1l	-0.263231	0.185484
Pakap	0.150508	0.185484
4933412E12Rik	-0.481548	0.186216
Fmnl1	0.343288	0.186216
Cnnm4	0.153135	0.186216
Inpp4b	-0.165087	0.186216
BC003331	-0.138637	0.187134
C1qtnf4	-0.308284	0.187216
Grip1	0.136212	0.188102
Map3k13	0.203537	0.18815
Rpl32	-0.102663	0.18815
Txnrd3	0.29141	0.189532
Rsbn1l	0.129726	0.189776
Mir5129	-0.155601	0.189807
Pgbd5	0.130719	0.189989
Kcnj13	0.594747	0.191649
Nudt17	0.237902	0.191649
Eri1	-0.127895	0.191649
Osbpl1a	-0.122364	0.191649
Nckap1	0.209062	0.191649
Sh3pxd2a	0.209698	0.192663
Prkci	0.0773612	0.192663
Rpl35a	-0.234089	0.192687
Scarna13	-0.253994	0.193327
Smchd1	-0.0809403	0.193327
Alox12b	0.780608	0.193837
Lrp12	0.160478	0.193837
Nr4a2	-0.30274	0.193948
Fopnl	-0.107753	0.194664
4930426L09Rik	0.682596	0.194695
Ccdc173	-0.273015	0.195044
Grik3	0.237721	0.195044
Pcdh1	0.319316	0.195044
Rpl36	-0.10801	0.195044
6530402F18Rik	-0.250267	0.195525
Stab1	-0.242613	0.195525
Tmem135	0.145533	0.195525
Gabrg2	-0.105714	0.195525
Sgsm1	0.20207	0.195621
Agap2	0.206445	0.195907
l7Rn6	-0.114474	0.196516
Glyr1	0.0682114	0.196516
4931430N09Rik	0.457308	0.19652
Arhgap6	0.304308	0.19652
Rassf3	-0.343565	0.19652
Ankrd54	-0.201563	0.19652
Nsmce1	-0.181326	0.19652
Abcc8	0.220934	0.19652
Ephb2	0.17783	0.19652
Efr3b	0.185566	0.19652
Rpl17	-0.0939752	0.19652
Doc2a	-0.220299	0.197835
Bach1	-0.136788	0.197835
Garem	0.262861	0.198407
Acp2	0.11103	0.198529
Begain	0.33769	0.198679
Nf2	-0.0953881	0.198679
Tagln3	0.151793	0.198679
Tmem147	-0.0959981	0.199385
Myd88	-0.228821	0.199813
Rpain	-0.145813	0.199813
Nf1	0.212381	0.199813
Fgd2	-0.23783	0.199949
Gna15	-0.351938	0.200858
Smim20	-0.13089	0.200858
Ppm1k	-0.136351	0.200858
Phtf1os	-0.121811	0.201447
Airn	0.599372	0.202072
Pkd1	0.169195	0.202471
Kit	0.273101	0.203249
Gm16907	0.161572	0.203944
Eif3h	-0.0893511	0.203944
Ofd1	0.142156	0.204578
Gpr52	-0.33872	0.205075
Fbxl22	0.174292	0.205497
Commd6	-0.135893	0.205497
Nasp	-0.12979	0.205497
Fsd1l	0.114183	0.205497
Sv2a	0.105164	0.205497
Lamtor4	-0.140992	0.205515
Ccnd2	0.245837	0.205515
Ndufa2	-0.0934824	0.205515
Elavl2	0.188433	0.205946
Hilpda	-0.228416	0.206439
Srprb	-0.0930536	0.206439
Lmo3	-0.1483	0.206439
Pfdn5	-0.140627	0.206655
Cfap36	-0.089196	0.206708
Tgfb3	0.304284	0.206967
Nrep	-0.250122	0.207638
Kcnv1	0.177116	0.207793
Zeb2os	-0.143589	0.208668
Ccdc66	-0.103307	0.208668
Rps28	-0.132172	0.208668
Cadm3	0.172924	0.208668
Chst11	0.120672	0.209581
Wnt11	-0.441751	0.209714
1110012L19Rik	-0.161605	0.209714
Spata2l	0.166257	0.209714
Nptn	0.0787778	0.209714
Crabp1	0.66649	0.210397
Iqcj	0.258593	0.210397
Adamts18	-0.752253	0.211505
Sytl4	-0.338312	0.211505
Adamtsl2	-0.29157	0.211505
Igf1r	0.226842	0.211505
Rpl38	-0.103349	0.211505
Eef1a1	-0.0768782	0.211505
Znhit1	-0.203137	0.211746
Il16	0.23622	0.211763
Psmd8	0.0923629	0.211763
Ipo8	0.0805053	0.212401
Adamts8	0.372161	0.212733
Ccdc91	-0.116734	0.213224
Mpped2	0.168392	0.214315
Snx5	-0.101816	0.214697
2018-03-09	0.217408	0.215117
Adamts5	0.449948	0.215386
Slc4a4	0.1994	0.215386
Oaz1-ps	-0.0753224	0.215386
Pomc	0.538734	0.216633
Bgn	-0.444803	0.21724
Gm12060	-0.815379	0.21724
Shc2	0.146579	0.21724
Abcb6	-0.113021	0.21724
Acap3	0.19616	0.21724
Slc25a17	-0.114948	0.21724
Uqcc2	-0.150816	0.21724
Rnaset2b	-0.166418	0.217961
F630111L10Rik	0.233353	0.218592
Ggact	0.162358	0.218592
Hist1h4h	-0.205616	0.218592
Brd9	-0.158853	0.218765
Bcas3	0.164528	0.220224
Wbp1	-0.11524	0.220224
Ubac2	0.171777	0.220224
Oaz1	-0.0748799	0.220224
Rspo1	0.644837	0.22067
Tmem63c	0.145568	0.22067
Zbtb48	-0.19463	0.220685
Htr1a	-0.287405	0.221366
Dnajc16	0.118468	0.221595
Kif3b	0.0811814	0.221595
Cldn34c1	-0.513803	0.22183
Pcdha4	0.0974125	0.221946
Rps7	-0.139849	0.221996
Ddb2	0.101608	0.222467
Abcg4	0.144414	0.223457
Phlda3	-0.24725	0.224733
Gga2	-0.111074	0.224733
Srsf9	-0.107788	0.224733
Pdlim4	-0.230768	0.224786
Mrpl24	-0.108462	0.225058
Grsf1	0.0674513	0.225189
Kifap3	0.0849594	0.225189
Fam120a	0.122148	0.22545
Cox7a2l	-0.123371	0.225812
Trp53inp1	-0.162036	0.225859
Fkbp4	-0.137598	0.226504
Yipf1	-0.108424	0.227127
Fbxl21	0.247167	0.22713
Cacul1	0.0976321	0.22713
AU022751	0.385889	0.227718
Tnfsf10	0.570742	0.228041
Zfp51	-0.178262	0.228041
Nfix	-0.15152	0.228041
Flot1	-0.120725	0.228041
Pcdh9	0.120142	0.228041
Cdr1	-0.419816	0.229741
Ndufa13	-0.109124	0.230485
2900041M22Rik	0.517	0.23072
St8sia6	0.33732	0.231231
Col4a5	-0.261316	0.232058
Ctxn2	-0.222451	0.232106
Ppp1cc	0.101781	0.232106
Tnfaip2	-0.378357	0.232256
Mbd2	0.0941199	0.232256
Spock2	0.145973	0.232509
BC005624	-0.113789	0.233471
Eepd1	0.119343	0.233502
Npr1	0.30515	0.233522
Rab13	-0.264373	0.233522
Cnnm2	0.148821	0.233691
Plk3	0.324114	0.233967
Ccdc151	-0.264704	0.233967
Adamts3	0.252621	0.233967
Wdr59	0.14875	0.233967
Hist3h2ba	-0.174752	0.234275
Ehd1	-0.189488	0.234275
Slc24a2	0.175207	0.234275
Klk9	0.509058	0.234541
Gins1	-0.442174	0.234541
Usp18	-0.850159	0.234541
Cxcl13	-1.869	0.234541
Aff2	0.198403	0.234541
Ccbe1	0.299966	0.234541
Plod3	-0.14139	0.234541
Commd9	-0.116269	0.234541
Scrn3	-0.113434	0.234541
Scarna10	-0.344444	0.234541
Idh3a	0.0887869	0.234541
Chmp3	-0.0935507	0.234541
Rps15	-0.101071	0.234541
Aak1	0.152519	0.234541
Tuft1	0.537704	0.234551
Neu3	-0.256222	0.234551
Spns2	0.156231	0.234551
Slc9a9	-0.153725	0.234551
Tmed2	-0.0844459	0.235196
Adck4	-0.174121	0.236079
Best3	0.677195	0.236223
Hrh1	0.355337	0.236223
4732416N19Rik	0.22659	0.236223
Nrarp	0.214775	0.236223
Pemt	0.463987	0.237032
Rasl11b	0.316941	0.237032
Msh2	-0.119669	0.237032
Rpl7	-0.112413	0.237032
Pcnx	0.138622	0.237164
Rbm11	0.18903	0.237415
Rcbtb2	-0.114279	0.237415
Pcx	0.109198	0.237415
1700025G04Rik	0.0883886	0.237415
Brsk2	0.0961447	0.237729
Extl2	0.101223	0.237729
Cfap61	0.568909	0.237748
Nfkbia	-0.165958	0.239747
Mmel1	0.524178	0.239751
C630031E19Rik	0.227838	0.239751
Aida	-0.0908411	0.239751
Otud4	0.0811912	0.239751
Sowaha	0.173685	0.239751
Fbxl3	-0.0913075	0.239751
Large	0.111413	0.239751
9230110C19Rik	-0.160842	0.239784
Cluap1	-0.112684	0.239784
Rrp12	0.0860289	0.239784
St18	0.152885	0.239784
Mlip	-0.191145	0.240443
Prdm8	0.26186	0.240888
Kcnq2	0.137637	0.241287
Acot3	0.316011	0.241832
Cthrc1	0.268908	0.241832
Fzd7	-0.293939	0.241832
Kirrel3	0.23962	0.241832
Slco3a1	0.218418	0.241832
Capn2	-0.0878046	0.241832
Rapgef6	0.0866568	0.241832
Hsdl2	-0.0986668	0.242001
Slc23a2	0.118497	0.242281
Gabrb3	0.114354	0.243357
Crym	-0.236502	0.243537
Spata13	-0.224519	0.243645
Ifi27l2a	-0.525627	0.244112
Cdc25a	0.18733	0.244228
Tubgcp5	-0.153191	0.244228
Ncald	0.16507	0.244271
9430021M05Rik	0.538326	0.244748
Flt3	0.207341	0.244961
Acvr1c	-0.32612	0.244961
Svop	0.0911015	0.245441
Pcdh15	0.216269	0.24559
Ptprz1	0.159091	0.245621
Spry1	0.218137	0.246427
Cds2	0.0678416	0.246956
Mast4	0.247677	0.247084
Efcab6	0.469447	0.247178
Arf3	0.115314	0.247178
Ccser1	0.120458	0.247515
Igsf8	-0.108218	0.247617
Aldh2	-0.122244	0.247691
Sv2b	0.170097	0.247691
Zbtb8b	0.232988	0.247784
Zdhhc21	0.128887	0.249725
Gpr22	-0.118198	0.249725
Mx2	-0.664042	0.249774
Paox	-0.197507	0.249774
Bbs2	-0.0952859	0.249774
Cramp1l	0.196545	0.250051
Wipf3	0.31241	0.251122
D17H6S56E-5	-0.351195	0.251319
Strip1	0.17943	0.251428
Ssr4	-0.110807	0.251428
Rnaset2a	-0.162821	0.251438
Cntn1	-0.0966928	0.251606
Trim34a	-0.43724	0.25311
Pdzd2	0.285687	0.253178
Slc39a6	0.157155	0.253178
Map2	0.144922	0.253386
Dnajc15	-0.124257	0.253724
Hcrtr2	0.56182	0.253873
Cyb5r2	-0.571336	0.254123
Ppm1m	-0.181699	0.254123
Tnc	-0.262267	0.254453
Jag1	0.18214	0.254453
Cdk14	0.149353	0.254453
Slc20a1	-0.147669	0.254453
Tspan15	-0.159995	0.254556
Wdr17	-0.112828	0.254556
Hapln3	0.713071	0.25459
Mir5128	0.283564	0.254627
Aldh4a1	-0.150654	0.254627
Sorbs2	0.152535	0.254627
Epm2aip1	0.104668	0.254627
Zfp235	-0.0962715	0.255769
Gramd1b	0.163342	0.255855
Ass1	-0.18487	0.256283
Mrps28	-0.141302	0.256451
Usp14	0.137489	0.256451
Apobec3	-0.33528	0.256928
Kdm6b	0.358022	0.259275
Rcn3	-0.288362	0.259275
Cdh7	-0.336079	0.259275
Entpd7	0.261714	0.259275
Gm5424	-0.183802	0.259275
1500012K07Rik	0.231682	0.259275
Sh2d5	0.282129	0.259275
Tab3	0.114531	0.259275
Trappc2	-0.130984	0.259275
2610008E11Rik	-0.0785285	0.259275
Abhd6	0.0773821	0.259275
Syt11	0.118908	0.259275
Rbm10	-0.100583	0.26016
Amigo1	0.0886217	0.261192
Tbc1d8	-0.149159	0.261955
Fam212b	-0.109335	0.262062
Bin3	0.154089	0.262134
B4galt6	0.192428	0.263034
4930545L23Rik	0.260503	0.263214
Akr7a5	-0.135515	0.263214
Ift20	-0.120625	0.263214
Dctn2	0.12681	0.263214
Mir491	0.45669	0.263447
Fam160b1	0.150833	0.263447
Fbxo10	0.151791	0.263447
Amigo2	0.448787	0.263447
Ndst4	-0.258916	0.263447
Atp6v1b2	0.101532	0.263802
Plcxd2	0.185671	0.263928
Pde2a	-0.105828	0.263928
Hes5	0.333981	0.264041
Actr1a	0.168726	0.264182
Gpc2	-0.372735	0.264394
Arrdc1	-0.224215	0.264619
Ulk2	0.0733404	0.264619
Gm4532	0.410111	0.265171
Gm16998	-0.453396	0.265171
Cib1	-0.16349	0.265171
Zkscan14	-0.137192	0.265171
Atp6v0d1	0.141588	0.265171
Srpk2	0.0869885	0.265171
Atp8b2	0.113939	0.265273
Trim3	0.0945305	0.265634
Gja1	-0.104093	0.265686
Otos	0.944441	0.265722
Ppie	-0.152039	0.265974
Arhgap26	0.166521	0.266618
Rspo2	0.260203	0.267048
Mdm1	-0.180362	0.267048
E330033B04Rik	0.209084	0.267157
Npnt	0.320182	0.267157
Cep126	-0.146679	0.267157
Wdr60	-0.1005	0.267157
Rpl37rt	-0.101953	0.267157
Plin2	-0.202068	0.267158
Zfp747	-0.130188	0.267158
Col25a1	0.20663	0.267158
Phxr4	0.385465	0.267789
Vmn2r57	0.378517	0.267872
Alox5ap	-0.269257	0.267872
Fbxo42	0.179294	0.267872
Ccdc171	-0.187928	0.267872
Timm21	-0.149254	0.267872
Mrpl40	-0.136958	0.267872
Amer2	0.134414	0.267872
Cog6	-0.0908337	0.267872
Aspscr1	0.178774	0.268592
Fpgt	-0.0977231	0.268592
Psme2	-0.175371	0.268678
Usp51	0.421512	0.269578
Lgr5	0.586468	0.269578
Acta2	-0.318698	0.269578
Dtymk	-0.109838	0.269578
Arl5b	0.138679	0.269578
Hist1h4k	-0.226759	0.269944
Uhmk1	0.174422	0.270752
Scn2a1	0.096223	0.270752
AI413582	0.198176	0.27093
Fam84a	-0.14354	0.27093
Rab3b	0.297092	0.270953
Gpr26	0.235985	0.270953
Arl6ip5	-0.0896795	0.271166
St6galnac4	0.158631	0.272074
Map3k8	-0.302374	0.272847
Asb14	0.562091	0.272996
Tmprss9	-0.25628	0.274135
Spry2	0.143969	0.274135
Utp14b	-0.12889	0.274135
4933434E20Rik	-0.0802828	0.274135
Grin1	0.144047	0.274135
Chtop	-0.0900018	0.274135
Hpcal4	0.126191	0.274135
Phf11d	-0.621146	0.275336
Gpr165	0.265391	0.275336
Fam78a	-0.337741	0.275336
Gm10069	-0.338868	0.275336
Crlf2	-0.308644	0.275336
2810013P06Rik	-0.119774	0.275336
Dnal4	-0.115664	0.275336
Pi4k2a	0.0968344	0.275336
Tmem63b	0.133237	0.275336
Irgq	0.139828	0.275336
Rnf14	0.130724	0.275336
Frmpd4	0.0850506	0.275336
Gfap	-0.312217	0.275336
Arsb	0.184518	0.275539
Hnrnph1	-0.103321	0.275539
Ccdc58	-0.168668	0.275543
Id3	-0.240055	0.275823
Gpr158	0.149426	0.275885
Plxdc1	-0.337212	0.276075
Slc35a2	0.106064	0.276075
Fdps	-0.161952	0.276075
Ttpal	0.0816063	0.276075
Syt3	0.19236	0.276276
Ephb1	0.194356	0.276816
Vcan	0.199454	0.276816
Erich3	0.210356	0.277
Hmces	-0.150579	0.277175
Msl3l2	-0.150612	0.277175
Exosc3	-0.142001	0.277279
Peak1	0.259464	0.277279
Zfp365	-0.13103	0.277279
B4galnt3	-0.567161	0.277412
Klc4	-0.116664	0.277412
Gdpd2	-0.263774	0.277567
Anxa5	-0.152707	0.277567
4930506C21Rik	-0.105048	0.277632
Mettl8	0.126355	0.277744
Zkscan6	-0.126305	0.277744
Gmpr	0.142416	0.278134
Casp8ap2	-0.0913352	0.279295
Mrps12	-0.112675	0.279594
Dgke	0.0941025	0.279594
Kif3c	0.0982286	0.280038
Nthl1	-0.216349	0.280298
Vrk2	-0.215517	0.280298
Usp1	-0.118592	0.280298
Tspan18	0.302439	0.280468
Sdr42e1	0.20451	0.280468
Ankrd35	0.196135	0.280468
Cd34	-0.241033	0.280468
Clvs2	0.159203	0.280468
Tuba4a	0.143556	0.280468
Cltc	0.158739	0.280468
Lrrc75a	-0.174795	0.280472
Hmcn1	0.221052	0.280472
Zfp59	-0.106452	0.280472
Zfp629	0.158583	0.281153
Tbr1	0.283409	0.281627
Smtnl2	0.546566	0.281672
Baiap2l1	0.367641	0.282242
Usp47	-0.0789697	0.282406
Gart	-0.0798813	0.282565
Helb	-0.170801	0.282822
Zfp467	-0.201752	0.282916
Pja2	0.0760057	0.282916
4933412O06Rik	0.176861	0.28294
Mageb16	0.421061	0.285461
Gm6225	-0.254163	0.286072
Ddit4l	-0.434973	0.286072
Pex11a	-0.306546	0.286876
Crb2	0.294073	0.286876
Pigyl	-0.125133	0.286876
Nrxn2	0.191389	0.286876
Cog3	-0.0818492	0.286876
Grin1os	0.151663	0.287188
Tmem35	-0.107592	0.287332
Ddias	0.512064	0.287461
Icosl	0.346872	0.287461
Bcap31	-0.0986486	0.287461
Aldh1l1	-0.0997011	0.287461
Lypd1	-0.214895	0.287461
Ano3	0.114988	0.287461
Sirt3	-0.118669	0.287565
Dgki	-0.148945	0.287957
Cables2	0.14239	0.288723
Ccdc74a	0.200991	0.288723
Acaa2	0.153531	0.288723
Rnf225	0.438517	0.288885
Gm13830	-0.609404	0.288885
Nupr1	-0.3927	0.288885
Myh7b	0.405031	0.288885
Mcm7	-0.127401	0.288885
Ttc17	0.115781	0.288885
Cep63	-0.109945	0.288885
Fam69b	0.105308	0.288885
Kcnq5	0.17641	0.288885
Celf4	0.135902	0.288885
Gpx4	-0.0963109	0.288885
Amt	-0.105457	0.288915
Mccc2	-0.115813	0.288915
Cd151	-0.138048	0.288984
Ddx60	-0.546457	0.28957
Cars2	-0.114367	0.28957
Raph1	0.176998	0.289774
Rpl3	-0.141887	0.290118
Parp9	-0.309484	0.290199
Pwwp2a	0.138547	0.290252
Bloc1s2	-0.150776	0.290252
Ero1l	0.136644	0.290252
Map3k12	0.0917129	0.290317
Clmp	0.256177	0.290512
Slc16a6	0.200009	0.290627
Necap1	0.087498	0.290649
Dffb	-0.172478	0.291186
Pcgf3	0.0951342	0.291186
Rtp4	-0.665614	0.291275
Lum	-0.472874	0.292561
Mid2	0.142459	0.292561
Slc6a6	0.145728	0.292561
Nupl1	0.0799185	0.292561
Rpl10a	-0.0895848	0.292561
Pdgfrl	-0.481586	0.292619
Syt17	-0.238574	0.292619
C330021F23Rik	-0.146094	0.292619
H2afz	-0.104931	0.292619
Eprs	-0.0694816	0.292619
Synj1	0.170552	0.292674
Shmt1	0.215021	0.293372
Hist2h2bb	-0.155931	0.293372
Adnp	0.147379	0.293372
Mapk9	0.067687	0.293372
Grcc10	-0.105962	0.293372
Hs3st4	0.235438	0.293372
Mkx	0.190642	0.293473
1500015A07Rik	-0.160251	0.294007
2018-03-10	-0.692232	0.294303
Ptpn5	0.344868	0.294344
Dixdc1	-0.108005	0.294553
Mir343	0.525882	0.294616
Olfr78	-0.663002	0.294616
Zbtb32	-0.392208	0.294616
Gm3636	0.408249	0.294616
Grhl2	0.290463	0.294616
Pou3f2	-0.174571	0.294616
Mpp6	-0.124963	0.294616
Nceh1	0.0704841	0.294616
Ptpra	0.0631871	0.294616
Zmym4	0.0677485	0.294745
Zfp862-ps	-0.207927	0.296332
P3h3	-0.173148	0.296417
Lca5	-0.105773	0.296417
Gpr137c	0.118003	0.296417
Wasl	0.209645	0.296417
Daam1	0.0845316	0.296417
Dpm1-adnp	0.0964597	0.296417
Epha10	-0.210963	0.297008
Cmtm6	-0.127475	0.297008
Rpl11	-0.101591	0.297607
Gpr6	-0.611186	0.297754
Prepl	0.0784456	0.297754
Luc7l3	-0.0889213	0.297865
Drc1	-0.161513	0.298142
Aif1	-0.218203	0.298369
Dcc	0.136009	0.299722
Atp5e	-0.115106	0.299952
Dock9	0.105972	0.299983
Doc2g	0.359546	0.300071
Dip2b	0.178553	0.300071
Focad	0.0856916	0.300071
Mbd5	0.133229	0.300519
4930567K12Rik	0.704699	0.301079
Lrrn1	0.17384	0.301079
1700008O03Rik	0.311483	0.301145
Igfbp5	-0.376941	0.301145
Abcb7	-0.102062	0.301145
Isg20	-0.662636	0.301223
Naca	-0.0818759	0.301223
Amph	0.0907944	0.301391
Spx	0.398603	0.301738
Slc5a2	-0.295905	0.301738
Bbc3	-0.262163	0.301738
Glrx3	0.116816	0.301947
Zfp930	-0.109663	0.302105
Oas1g	-1.00502	0.303217
Avpr1b	0.812366	0.303217
Mafa	0.45718	0.303217
Slfn2	-0.491204	0.303217
Rerg	0.263572	0.303217
Rem2	0.265919	0.303217
Gpr39	-0.2138	0.303217
Socs7	0.126243	0.303217
Kdm7a	0.137673	0.303217
2018-03-02	-0.105732	0.303688
Emp2	-0.125481	0.303853
Zfp91	-0.058073	0.304475
Ska3	0.415492	0.304591
Mir6516	-0.374756	0.304591
Thsd1	0.286201	0.304591
Trim30d	-0.469881	0.304591
Tfb1m	-0.17909	0.304591
Zfp825	-0.178682	0.304591
Rybp	0.211365	0.304591
Ctdspl	0.211478	0.304591
Rnd2	-0.165965	0.304591
Rps6ka3	0.115858	0.304591
Gdap2	0.0882409	0.304591
Sh3gl2	0.175129	0.304591
Rps25	-0.071258	0.304591
Szrd1	-0.116572	0.304626
Pxmp2	-0.249841	0.305026
Ranbp1	0.102961	0.305594
Tmem14c	-0.125186	0.305594
Xlr3c	-1.2	0.305899
Cyb5d1	-0.127411	0.305899
Ifrd1	-0.127438	0.305899
Gyg	0.155437	0.306027
Tspo	-0.241238	0.30603
Tpp2	0.0685808	0.307018
Gm7694	0.38656	0.307208
Cbll1	0.186127	0.307468
Sod2	-0.0971566	0.307468
2018-03-03	-0.257929	0.307972
1110034G24Rik	-0.154643	0.307972
Emc8-1190005i06rik	-0.145383	0.307972
Anapc2	0.101262	0.307972
Pdcd4	-0.104596	0.307972
Bcdin3d	-0.189396	0.308339
Kdelc2	-0.160094	0.308339
Pcdha10	0.0843227	0.308339
Sys1	-0.113243	0.309183
Ccdc142	-0.188235	0.309183
Hist1h4n	-0.180829	0.309183
A930007I19Rik	0.398204	0.309251
Slc26a2	0.165405	0.309644
Arid2	0.13562	0.310008
Gm1564	0.409401	0.310097
Kcnn4	-0.687352	0.310342
Fam114a1	-0.198854	0.310342
2210016F16Rik	-0.120519	0.310342
Fam181b	-0.133363	0.310342
Nde1	-0.192091	0.310342
Dclk1	0.104712	0.310342
Wnt2	0.297196	0.311392
Rdh10	0.150016	0.311392
3110043O21Rik	-0.100504	0.311392
Prpsap2	-0.0885335	0.311452
Ttc27	-0.098833	0.312234
Ids	0.155575	0.312234
Ctnnd1	0.113708	0.312252
Rsad2	-0.528212	0.312986
Cptp	0.118545	0.313118
Stoml1	0.107254	0.313118
Slc9a3	0.539768	0.313343
Luc7l2	0.0895583	0.313345
Mtmr1	0.0767698	0.313459
Arhgdib	-0.352074	0.313879
Lgals8	-0.103544	0.313918
Cebpb	-0.231322	0.314156
Dnm3	0.148784	0.314156
Camk2a	0.22325	0.314156
Crip1	-0.256229	0.314827
Trpt1	-0.121305	0.314827
Ipo4	0.130017	0.314827
Dhx16	-0.109284	0.314827
Recql	-0.0747477	0.314827
2810032G03Rik	-0.163887	0.314868
Pfkfb2	0.0829094	0.314868
Esd	-0.11398	0.314868
Gsg1l	-0.258417	0.315195
Fbxo27	-0.233889	0.31525
Gorasp1	0.0723382	0.31525
Pan2	-0.14762	0.315387
Mlf2	0.0685534	0.315828
Clptm1	0.0701771	0.316023
Zfp281	-0.0800529	0.316607
Dpp7	-0.133266	0.316672
Prox1	0.238321	0.316726
Ctsl	-0.134488	0.316726
Fam168a	0.144413	0.316726
Cdc42bpa	0.102027	0.316791
Tmem8b	0.20876	0.31708
Wisp1	-0.55444	0.317118
Cebpzos	-0.138502	0.317118
Nedd4l	0.195092	0.317118
Fbxo44	-0.123998	0.317118
Syt1	0.133446	0.317118
2410002F23Rik	0.120429	0.317167
Zdhhc2	-0.159739	0.317542
Cacna1g	-0.38604	0.317952
Ctps2	-0.121874	0.3184
Arhgef19	-0.286693	0.319048
Mapkapk5	-0.0783883	0.319048
4933427D14Rik	0.109277	0.319167
Cep68	0.0936688	0.319881
Rabl2	-0.380044	0.319998
Gas5	-0.103967	0.320418
6230400D17Rik	-0.192427	0.320564
Pafah1b3	-0.225956	0.320564
Tpd52l2	-0.0772852	0.320564
Cdk2ap1	-0.184611	0.320726
Scarb2	-0.104923	0.320726
Gm19522	-0.200121	0.320918
Cpne8	0.201439	0.320918
Trim9	0.195142	0.320918
Usp12	0.118128	0.321115
Eif2b3	0.122335	0.32118
Cep135	-0.107294	0.321753
Tek	-0.19855	0.322001
Cldn2	0.865006	0.322369
Cdk5rap3	-0.139003	0.322369
Phkg2	0.0933086	0.322369
Armcx3	0.0915273	0.322369
2610001J05Rik	-0.157014	0.322436
St7	0.0942876	0.322518
Gm5820	0.453493	0.323125
Ppp1r36	-0.351949	0.323125
Dpp4	0.253208	0.323125
Gem	-0.287722	0.323125
Frs3	0.157125	0.323125
Enox2	0.134069	0.323125
Cyb5r3	-0.127636	0.323125
Pip4k2b	0.177504	0.323125
Trip11	0.102626	0.323125
Slc35e2	0.0661515	0.323125
Ptk2b	0.203239	0.323125
Ccser2	0.0624904	0.323125
Ptprs	0.136515	0.323125
Rab3c	0.0978187	0.323125
Fscn1	0.291191	0.323523
Slitrk5	0.145561	0.323523
4930486L24Rik	-0.781368	0.324201
Mir682	-0.282172	0.324201
Myc	0.340775	0.324201
Gm13544	-0.346075	0.324201
Parp10	-0.34907	0.324201
Mmgt2	-0.161948	0.324201
Ccdc38	-0.206961	0.324201
Lhpp	0.138623	0.324201
Vstm2b	-0.251519	0.324201
Ikbip	-0.129367	0.324201
Ddit3	-0.153369	0.324201
Arhgef26	0.159003	0.324201
Lamtor5	-0.119462	0.324201
Fam149b	-0.0811968	0.324201
Lamb2	-0.119709	0.324201
Dcaf11	-0.0771268	0.324201
Slc4a8	0.16995	0.324201
Slc27a4	0.0775248	0.324201
Ahsa1	-0.118682	0.324201
Uba52	-0.072146	0.324201
Rpf1	-0.117749	0.324526
Mtbp	-0.264282	0.325115
Ltn1	0.0539731	0.325311
2810454H06Rik	-0.296058	0.32614
Kitl	0.243857	0.32614
Bend6	-0.121442	0.32614
Tmem253	-0.36568	0.326349
Gpr157	-0.314583	0.326349
Cluh	0.145108	0.326349
Acaa1a	-0.0987935	0.326349
Tgoln2	-0.0729998	0.326349
Twist2	-0.467631	0.326797
Tbc1d14	0.117695	0.326797
Tcaf1	0.0664889	0.326797
Tmem201	0.152407	0.326937
Alg2	0.115709	0.326937
Zzef1	0.111639	0.326937
Gria1	0.130763	0.327005
Irf9	-0.40804	0.327087
Phf5a	-0.121663	0.327087
Fgf5	0.390028	0.3271
Ap1m1	0.179781	0.3271
Fam162a	-0.105843	0.3271
Tctex1d1	0.624809	0.327334
Fam160b2	0.136267	0.327334
Spag1	-0.136586	0.328206
Tmem243	-0.151749	0.328752
Ehbp1l1	-0.278933	0.328752
Erp29	-0.0789782	0.328752
Camkk1	-0.0914442	0.328752
Creg2	0.0973498	0.328752
2610507B11Rik	0.0593443	0.328752
Oxtr	0.331732	0.329381
Rpl7a	-0.0782933	0.329493
Gm20324	0.452254	0.330878
Ppara	0.310309	0.330878
Slc17a6	-0.72988	0.330878
Aldh1l2	-0.227966	0.330878
Eny2	0.0941052	0.330878
Anapc16	-0.0794619	0.330878
Slc30a4	0.0663252	0.330878
Mapk8ip3	0.114315	0.330878
Sdsl	-0.292851	0.331191
Zfp651	-0.0801716	0.331191
Apoa1bp	-0.0920622	0.331319
Mtch1	-0.0800311	0.331923
Cnot1	0.0883853	0.332405
Gm5124	-0.178966	0.332506
Stk32b	0.592714	0.333933
Gys2	0.970718	0.333933
Hspb8	-0.302783	0.333933
Lrrn2	0.215962	0.333933
Rps6kl1	0.115515	0.333933
Ccdc186	-0.0690491	0.333933
Wsb1	-0.0955602	0.333933
Larp4b	0.081068	0.333933
Rbbp5	0.0749903	0.333933
Hivep2	0.192975	0.333933
Exo5	-0.144711	0.334236
Ttf1	-0.1275	0.334236
Tm2d3	-0.116992	0.334236
Idh2	-0.141803	0.334801
Ech1	-0.107246	0.334801
Pter	0.217154	0.334801
Tac2	-0.633339	0.335607
6430411K18Rik	-0.190122	0.33589
Shf	0.159112	0.33589
Oplah	-0.10264	0.33589
Taldo1	-0.120063	0.335996
Slc18a1	0.348296	0.336059
Ctr9	0.131784	0.336059
Ppp1r3c	-0.125303	0.336059
Tmem170b	0.0675689	0.336059
Tm9sf4	0.126511	0.336754
Adrb3	-0.464287	0.337419
Zfp677	-0.210432	0.337419
Gucy1a3	0.112012	0.337419
Cadm1	-0.107226	0.337419
Tsc22d2	0.13335	0.33864
Senp5	0.061246	0.339113
Mkrn2os	-0.310274	0.339232
Atm	0.0617379	0.339232
B130006D01Rik	0.280239	0.339258
Hipk4	-0.21073	0.339258
Atp7a	0.18138	0.339258
Dusp28	-0.110106	0.339258
Lysmd3	-0.102092	0.339258
Armc9	-0.0817483	0.339258
Med24	0.103726	0.339258
Smarce1	-0.086563	0.339258
Fbxl20	0.0777869	0.339258
Uggt2	0.092494	0.339258
Gabbr2	0.185821	0.339258
St13	-0.0803789	0.339258
Pcdhac2	0.0884371	0.339258
Psip1	-0.084178	0.339258
Asph	0.0887001	0.339258
Mkl2	0.161299	0.340423
Nup98	0.0791943	0.340747
Tph2	0.357115	0.340757
9530077C05Rik	-0.145765	0.340757
Inpp5j	0.271726	0.340994
H3f3b	-0.107663	0.340994
Ube2cbp	-0.219225	0.341185
Mir1982	-0.509692	0.342552
Cnpy4	-0.155	0.342552
Eed	-0.124944	0.342552
Errfi1	0.154219	0.342552
Gpc5	0.125386	0.342552
4932438A13Rik	0.0851952	0.342552
Pi4ka	0.0866038	0.342552
Rasl11a	0.251432	0.342645
Prkacb	-0.0941877	0.342645
Lpp	0.162034	0.342762
Stard7	0.0621474	0.343155
Paqr6	-0.178388	0.343179
Cxx1c	-0.169973	0.343253
Rap1gap	0.165686	0.343253
Ppp1r14b	-0.107733	0.343813
Sgsm3	0.081894	0.343951
Adra2a	0.297231	0.34418
Cchcr1	-0.26998	0.34418
Pfn4	0.207818	0.34418
4930405O22Rik	0.379434	0.344188
Exosc8	-0.113658	0.344188
Ogfr	-0.0824878	0.344188
Cntnap2	0.178341	0.344188
Bcl6	0.257957	0.344425
Arvcf	0.12889	0.344425
Cntnap5c	0.150819	0.344425
Scn4b	-0.249999	0.344425
Aagab	-0.0937208	0.344425
Trps1	0.131742	0.34559
Hmgcs2	-0.429746	0.345706
Col4a4	0.548494	0.346697
4930594C11Rik	0.496317	0.346697
Mycbp	0.134665	0.346697
Dleu2	-0.15772	0.346697
Wdr92	-0.140515	0.346697
Gdap1l1	0.110572	0.346697
Dlgap2	0.152369	0.346697
Hrk	0.192892	0.346697
Vcp	0.142797	0.346697
Cpe	0.080412	0.346697
Gp1ba	-0.356151	0.346874
Zfp62	-0.0984565	0.347242
Gprasp1	-0.0713143	0.347242
Rxra	-0.109373	0.347343
Dnajb5	0.164544	0.347343
Pex2	-0.130379	0.347491
Gm30332	-0.519265	0.347685
Tktl2	0.500407	0.347793
Tfap4	-0.293562	0.347793
Tesc	-0.152033	0.347793
Gm608	0.156035	0.347793
Lynx1	0.175039	0.347793
Frem3	0.47945	0.347846
Hck	-0.280169	0.347846
Fbxo16	-0.226601	0.347846
1700084C01Rik	-0.151489	0.347846
Exosc4	-0.0860747	0.347846
Cct4	-0.0992353	0.348166
Wnt3a	1.0171	0.348295
Il12a	-0.540849	0.348295
Gm10658	0.351412	0.348295
Gm4787	0.331855	0.348295
Zbtb8a	-0.203712	0.348295
Hist1h4m	-0.190154	0.348295
Stox2	0.168854	0.348295
Gm16793	0.197643	0.348396
Efcc1	-0.228597	0.348439
BC147527	-0.701274	0.348556
4930444P10Rik	0.517455	0.348556
Pappa2	0.656838	0.348556
Sp9	-0.580268	0.348556
Cd1d1	-0.375936	0.348556
Myh8	0.413371	0.348556
Mir27b	0.278639	0.348556
Mmp14	0.26065	0.348556
Kif18a	-0.227657	0.348556
Smim18	0.265759	0.348556
Plxnd1	-0.449018	0.348556
Rreb1	0.260902	0.348556
Ebp	-0.150429	0.348556
AI987944	-0.129739	0.348556
Zdhhc23	0.154122	0.348556
Zfp760	-0.155274	0.348556
Fam160a2	0.131082	0.348556
Fkbp5	0.12547	0.348556
Tomm7	-0.125213	0.348556
Robo2	0.148964	0.348556
Fam171a1	0.0980008	0.348556
Atf2	0.0919764	0.348556
Mib2	-0.0935809	0.348556
Lpl	-0.213728	0.348556
Rnf146	-0.0737395	0.348556
Myo5a	0.104503	0.348556
Ifit3b	-0.487656	0.348573
Ppp1r9b	0.122159	0.348668
Fbxl12	-0.163853	0.348862
Rnaseh1	-0.126805	0.348862
Use1	-0.0863961	0.348862
Hmox1	-0.249544	0.350493
Egr1	0.445109	0.350493
Pcdha5	0.0862849	0.350493
Grpel2	0.0759823	0.350637
Urah	-0.623292	0.352323
2810429I04Rik	0.495722	0.352323
Kank4	0.312886	0.352323
Tmem101	-0.111672	0.352323
Osbp	0.0805222	0.352323
Kcnj8	-0.253688	0.352479
Ifit1	-0.667058	0.352479
Kcns1	-0.208919	0.352479
Cask	0.0798559	0.352479
Arhgef16	-0.64911	0.35296
Sh3d19	0.186407	0.35296
Cntnap3	-0.322168	0.354457
Nhlrc2	-0.115581	0.355286
Aars	-0.0850534	0.35732
Lats2	0.2215	0.357705
Skint5	1.19509	0.35784
Cubn	0.374764	0.35784
Cdhr1	0.804276	0.35784
Gpr21	0.295676	0.35784
Epb4.1l4b	0.149324	0.35784
Dcx	-0.187327	0.35784
Dcaf12l1	0.0923821	0.35784
Gm5086	-0.305903	0.358209
Paqr7	-0.144446	0.358209
Rtfdc1	-0.0631906	0.358278
Tnfrsf13c	-0.704204	0.358632
Lgals3	-0.398265	0.358632
Epha7	0.0901351	0.358632
Naalad2	-0.306795	0.359012
Bid	0.194128	0.359012
1110046J04Rik	-0.278243	0.359158
Atg16l2	-0.141247	0.359642
Scin	-0.329363	0.359998
Slc37a3	0.0993921	0.359998
Tbc1d9	0.117577	0.359998
Ly6g6e	-0.623015	0.360446
Cpsf4l	-0.341103	0.360446
Carlr	0.343732	0.360446
Mov10	0.385407	0.360446
Aspm	-0.310259	0.360446
Fam83h	-0.301095	0.360446
Fsbp	0.319096	0.360446
Sema3g	-0.194315	0.360446
Rasgef1b	-0.219158	0.360446
Cacng2	0.19817	0.360446
Fam206a	0.212682	0.360446
Mrpl55	-0.198474	0.360446
Bop1	0.114421	0.360446
Dear1	-0.120321	0.360446
Cript	-0.0910551	0.360446
Napepld	0.117872	0.360446
Lrrc57	-0.10418	0.360446
Slc7a4	0.12737	0.360446
Tnrc6c	0.11559	0.360446
Grid1	0.105058	0.360446
Ak1	-0.0902546	0.360446
Syf2	-0.0832168	0.360446
Bag4	0.121557	0.360446
Dcaf5	0.0964954	0.360446
Gm12669	0.10978	0.360446
M6pr	-0.0724571	0.360446
Klf9	0.107948	0.360446
Ndrg4	0.0915576	0.360446
Srm	0.218196	0.360753
Sun2	-0.12663	0.360753
Unc80	0.0902219	0.360753
Stk32c	-0.148872	0.361247
Mien1	-0.121844	0.361349
Rimklb	-0.12097	0.361349
Akap9	-0.0569966	0.361526
Cryba4	-0.382042	0.362296
Pdrg1	-0.112641	0.362296
Arl5c	-0.269609	0.363189
Uchl4	0.231552	0.363189
Ccbl2	-0.225	0.363744
Rpl13	-0.175087	0.363744
Nmt2	0.0702709	0.363779
Hbq1a	1.04746	0.364213
Lims2	0.220411	0.364213
Lmbr1	0.0718848	0.364213
Pcdhac1	0.0813181	0.364213
Ccdc47	-0.0741536	0.364213
Flii	0.145869	0.364256
Med14	0.126373	0.364256
Naa25	0.0609615	0.364256
Cdkl2	0.099305	0.364752
Pcdha3	0.0832795	0.364752
Ttl	0.0961935	0.364752
Astn1	0.187321	0.364752
Prdx1	-0.098402	0.364752
Nr3c1	-0.110083	0.364835
Cmah	-0.684424	0.364853
1700007L15Rik	-0.442895	0.364853
Cenpm	0.357443	0.364853
Nfkbib	0.281228	0.364853
A530058N18Rik	0.285287	0.364853
Pcdhb2	-0.196652	0.364853
Dguok	-0.0988066	0.364853
Fam204a	-0.140944	0.364853
Bcl2l13	0.080355	0.364853
Utp6	-0.0648429	0.364853
Ank3	0.129928	0.364853
Ntn4	-0.208411	0.365495
Glp1r	0.675339	0.365937
Tmem114	0.368339	0.365937
2610100L16Rik	-0.185285	0.365937
AV051173	-0.151344	0.365937
Folh1	-0.192589	0.365937
Jade2	0.168776	0.365937
Arpc1a	0.0721207	0.365937
Sphkap	0.10424	0.365937
Mal2	-0.19	0.36603
Pcbp1	0.0777845	0.366164
Klrg1	0.668609	0.366248
Cyp26b1	0.564321	0.366248
Bad	-0.0919695	0.366248
Uso1	0.104102	0.366248
Pura	0.0667925	0.366248
Decr1	-0.106931	0.366954
Rxrg	-0.43043	0.367117
Gm2061	0.210987	0.367117
Ccdc167	-0.0617729	0.367117
Pcdha1	0.0821289	0.367117
Pcdha2	0.0832362	0.367117
Nrxn1	0.119751	0.367117
Sptbn2	0.0930971	0.367117
Fbxo41	0.13022	0.367278
Snord42b	-0.440446	0.367783
Ctla2a	-0.278389	0.367783
Setd7	0.167525	0.368208
Eif4ebp1	-0.403368	0.368286
Gm11517	0.36378	0.368669
C030006K11Rik	-0.137516	0.369724
Spp1	-0.581193	0.370028
Fam217b	0.162825	0.370028
Cir1	-0.117817	0.370028
Dpm3	-0.136048	0.370028
Tceb3	0.123814	0.370028
Mkrn2	-0.0700323	0.370028
Ephx4	-0.120201	0.370028
Kcnd3	0.0974404	0.370028
Usp48	0.0750872	0.370028
Gspt1	0.0562269	0.370028
Tgoln1	-0.0661955	0.370028
Mlc1	-0.0876614	0.370028
Mfsd9	0.15543	0.370221
Psmf1	0.154984	0.370237
Klk7	-0.499331	0.370473
Slc35f2	-0.189439	0.370473
Stmnd1	-0.559687	0.370582
Rimkla	0.127667	0.370582
Snhg5	-0.157731	0.370582
1700071M16Rik	-0.107726	0.370582
Stard3	-0.0946476	0.370582
Pkp2	0.0974758	0.370582
Rnf2	-0.103165	0.370582
Cbfa2t2	0.0698573	0.370582
Ppp6r1	0.090248	0.370582
Ube2k	0.0758286	0.370582
Cul3	0.0701676	0.370582
Sipa1l1	0.135775	0.370582
C330018D20Rik	-0.119026	0.370705
Aifm2	-0.144428	0.371374
Rnf144b	0.143737	0.371374
Gmds	-0.13879	0.3728
Slc25a25	0.0790886	0.373247
Slc26a4	-0.169314	0.373672
Stip1	-0.0977659	0.373672
Rmrp	-0.42011	0.374314
Esrp2	0.430802	0.37433
Ace	0.357195	0.37433
AK010878	-0.145357	0.37433
Mrpl46	-0.124326	0.37433
Flywch1	-0.062419	0.37433
Ryr2	0.123103	0.37433
Bvht	0.460562	0.374438
Vps37c	-0.250711	0.374438
Coch	-0.382193	0.374438
Ccdc159	-0.177589	0.374438
Igf2bp3	0.148381	0.374438
Chd1l	-0.112275	0.374438
Adarb1	0.185321	0.374438
Rnf157	0.160664	0.374438
Cox7c	-0.111947	0.374438
Nmt1	-0.0665675	0.374438
Ptprn2	0.112093	0.374438
Dmxl2	0.0658369	0.374438
9530091C08Rik	0.261523	0.37488
Vamp4	-0.106676	0.37488
Cox4i1	-0.0865518	0.37488
Gpx7	-0.222229	0.375484
Zeb2	-0.0935692	0.375745
Oasl2	-0.710692	0.37598
Tgfbr3	0.221636	0.376275
Dnajc21	-0.131129	0.376341
Ssbp3	-0.093179	0.376341
Haus7	-0.299548	0.376751
Dnah10	0.450847	0.377248
Shc4	0.191091	0.377248
Klhl29	0.147275	0.377248
4930473A02Rik	0.0792326	0.377248
Nkain2	0.0819761	0.377248
Pdzph1	0.544489	0.377665
Syt13	0.112508	0.377665
Mcmbp	0.088649	0.37768
Chrm3	0.085145	0.37768
Prkcb	0.123492	0.37768
1700001K19Rik	-0.648433	0.378021
Ubash3a	0.365865	0.378021
[truncated: 13,892 more rows]

## Sheet: FADVGFhom.FADVGFwt
Results of the DE between 5xFAD,VGFD/D and 5xFAD with normal levels of VGF (genes with FDR<0.05 are indicated in bold)
GeneName is the gene name for the mouse gene
logFC is the log fold change for the differential expression for that trait
FDR (BH) is the adjusted p-value for the differential expression (adjusted for multi-testing using benjamini hochberg (fdr) method)
geneName	logFC	FDR (BH)
Fam220a	0.420641	0.00378264
4933404O12Rik	0.803361	0.0102338
Zcwpw1	0.310069	0.0106678
Actl6b	0.249718	0.0155458
Gm15997	1.18154	0.0492511
Gtf3a	0.239318	0.0769149
Gigyf1	0.43328	0.0809402
5930430L01Rik	-0.683916	0.104469
Rpl21	0.415473	0.104469
Gm15446	-0.911584	0.289199
Ap1s1	-0.256269	0.289199
Zscan25	-0.390839	0.332564
Znhit1	-0.323878	0.460554
Mir369	0.449208	0.520394
Arpc1a	0.157655	0.574971
Eif2ak1	0.211589	0.63971
Aim1	-0.503429	0.63971
Bcl7b	-0.132173	0.770291
Prss53	0.400665	0.775604
Katnal1	0.140809	0.775604
Cacna2d4	-0.280476	0.775604
Arhgap24	-0.299918	0.775604
Zfp157	-0.157977	0.775604
Lgr6	-0.574281	0.999866
Ap4m1	0.18879	0.999866
Edrf1	0.118171	0.999866
Pm20d2	0.172798	0.999866
Cep72	-0.265191	0.999866
Frs3	-0.154125	0.999866
Daglb	0.171986	0.999866
Kcnk10	0.186982	0.999866
Fam20c	-0.174909	0.999866
Klf10	0.462623	0.999866
Slco4c1	-0.216859	0.999866
Dolpp1	0.189963	0.999866
Fzd8	-0.331066	0.999866
Clec5a	-0.494315	0.999866
Alox5ap	-0.264312	0.999866
Dgcr14	0.153641	0.999866
Tuft1	-0.462478	0.999866
Hmgb1	0.175475	0.999866
R74862	-0.120086	0.999866
Vav3	-0.233996	0.999866
Csrp2bp	0.102609	0.999866
Cyth3	0.0981197	0.999866
Faap24	0.266702	0.999866
Wdr5	0.126146	0.999866
Taf6	0.136004	0.999866
Tmem57	0.110541	0.999866
Gpr6	-0.661035	0.999866
Gm4980	-0.444506	0.999866
Oas1a	-0.693287	0.999866
Btg3	0.224152	0.999866
Smyd5	0.239069	0.999866
1700026D08Rik	-0.485534	0.999866
Zbtb1	0.176724	0.999866
Cks2	-0.42004	0.999866
Gja4	0.476252	0.999866
Star	0.13364	0.999866
Cry1	0.145923	0.999866
Sun1	0.118231	0.999866
Phf13	0.242213	0.999866
Naaa	-0.222187	0.999866
BC035044	-0.350503	0.999866
Ovol2	0.210751	0.999866
Meaf6	0.182501	0.999866
Shmt1	-0.214086	0.999866
Ubtd2	0.157086	0.999866
Tmem119	-0.216088	0.999866
4933431G14Rik	-0.480846	0.999866
Hspbp1	-0.14675	0.999866
Zscan21	0.125923	0.999866
Tarbp2	0.165754	0.999866
Hnrnpl	0.0881053	0.999866
Hist1h2an	-0.295994	0.999866
Gm7334	0.219903	0.999866
Arhgef6	-0.151273	0.999866
Cnpy3	-0.0991236	0.999866
Riok3	0.0970581	0.999866
Cnih2	-0.221573	0.999866
Supt3	-0.203563	0.999866
4930599N23Rik	0.200302	0.999866
Cst7	-0.719802	0.999866
Spink10	-0.463196	0.999866
Mybpc1	-0.353533	0.999866
Crtc2	0.167196	0.999866
Lpcat2	-0.2087	0.999866
Bin1	-0.105508	0.999866
Cpeb1	0.17581	0.999866
Eef1a2	-0.229951	0.999866
Tdg	0.35949	0.999866
Bfar	0.118351	0.999866
Mme	-0.266968	0.999866
Srsf9	0.138652	0.999866
Dhx58	-0.426918	0.999866
Dcun1d3	0.114818	0.999866
Tmbim6	-0.215864	0.999866
Slc25a2	-0.456371	0.999866
1700028K03Rik	0.193156	0.999866
Shisa5	-0.114232	0.999866
Acot5	-0.311009	0.999866
Ap1m2	0.273285	0.999866
Rtp4	-0.411366	0.999866
Uba7	-0.39049	0.999866
Nlrc5	-0.623531	0.999866
Frmd6	0.203504	0.999866
Kdm1a	0.0750807	0.999866
Cnot10	0.0948004	0.999866
Pyhin1	-1.09898	0.999866
Tomm6	-0.106863	0.999866
Lrrc61	-0.192872	0.999866
Gna15	-0.289713	0.999866
Zfp647	-0.22916	0.999866
Hist1h2bq	-0.234227	0.999866
Hist1h2br	-0.234227	0.999866
Coch	0.845234	0.999866
Rnls	-0.191693	0.999866
Rbm42	-0.109729	0.999866
Zeb2os	-0.13316	0.999866
Btrc	-0.268679	0.999866
Zfp667	0.169281	0.999866
2810417H13Rik	-0.376966	0.999866
Rbbp7	0.170275	0.999866
Dnph1	-0.269197	0.999866
Dyrk3	0.189583	0.999866
Snora78	-0.458782	0.999866
Gm9855	0.378217	0.999866
Tmie	-0.347142	0.999866
Unc93b1	-0.266091	0.999866
Tktl2	0.435452	0.999866
Pxdn	0.4081	0.999866
Map2k3	0.292384	0.999866
Fis1	0.177844	0.999866
Tfr2	0.18445	0.999866
1700052K11Rik	0.157181	0.999866
Fam195a	-0.145977	0.999866
P2rx7	-0.212926	0.999866
Gm4814	0.296327	0.999866
Tstd2	0.113804	0.999866
Ly86	-0.421027	0.999866
Irgm1	-0.242059	0.999866
Vgf	-0.44236	0.999866
Tuba1b	-0.0931619	0.999866
Zfp655	0.0883742	0.999866
Mettl22	-0.131862	0.999866
Cpsf4	-0.219729	0.999866
Lag3	-0.397404	0.999866
Hist1h2bm	-0.251364	0.999866
Nkx3-1	-0.34301	0.999866
Cyb5b	-0.0877823	0.999866
Sp110	-0.436476	0.999866
Kidins220	0.0849297	0.999866
Nol11	0.108516	0.999866
Loxl2	0.785714	0.999866
Pcdhb12	-0.204078	0.999866
Col6a4	0.750859	0.999866
Mir5129	-0.179353	0.999866
Hist1h2ab	-0.238336	0.999866
Trem2	-0.455564	0.999866
Arih2	0.0856618	0.999866
Atp8b2	0.115731	0.999866
Dnaic2	-0.375823	0.999866
Btla	-0.490552	0.999866
Palb2	-0.254009	0.999866
Ttc39aos1	-0.286976	0.999866
Slc40a1	-0.120445	0.999866
Strc	0.307051	0.999866
Il21r	-0.35082	0.999866
Pilra	0.194867	0.999866
Kctd8	-0.209737	0.999866
Trim34a	-0.339645	0.999866
Gm11715	0.202911	0.999866
Tmem185b	-0.121003	0.999866
Gm4890	-0.492142	0.999866
Ufsp1	-0.20938	0.999866
Dhps	0.158098	0.999866
Trmt6	0.112204	0.999866
Fam83h	-0.204028	0.999866
Cd52	-0.518664	0.999866
Etnppl	0.449011	0.999866
Aqp9	-0.37404	0.999866
Akr1b10	-0.133348	0.999866
Mlph	-0.343252	0.999866
Ddc	0.36236	0.999866
Gbp11	-0.615308	0.999866
F930015N05Rik	0.335901	0.999866
Usp28	0.133246	0.999866
Kcnj2	-0.244011	0.999866
Rnf19a	0.0856201	0.999866
Upk1b	-0.48243	0.999866
Slc7a6	0.111474	0.999866
Igsf1	-0.365569	0.999866
Ankle2	0.0868869	0.999866
Zfand3	-0.0847159	0.999866
Ofd1	0.0988408	0.999866
Psenen	-0.119391	0.999866
Cyp7b1	-0.129935	0.999866
Hist1h2bj	-0.161985	0.999866
Rsrc1	-0.084665	0.999866
Olfml3	-0.270255	0.999866
Fzd10	0.437053	0.999866
D130017N08Rik	0.321508	0.999866
Ccdc85c	-0.284293	0.999866
Tlr1	-0.790851	0.999866
Trip6	-0.283226	0.999866
Taf8	0.125694	0.999866
Cyth4	-0.250354	0.999866
Fam117b	0.135029	0.999866
Gm2694	-0.274728	0.999866
Arv1	0.172732	0.999866
Smarcd3	0.162685	0.999866
Cx3cr1	-0.2044	0.999866
Top2a	-0.578206	0.999866
Jakmip3	0.108773	0.999866
Zfp189	0.203901	0.999866
Hist1h2be	-0.136352	0.999866
Hexa	-0.1801	0.999866
Lrrc19	-0.363934	0.999866
Iqch	-0.310652	0.999866
Paqr6	-0.215073	0.999866
Arl4d	0.348236	0.999866
Slc19a1	0.198268	0.999866
Pld5	-0.40912	0.999866
Cdk8	0.103346	0.999866
Mettl7a2	0.226997	0.999866
Ccl12	-0.773792	0.999866
Glmn	0.166196	0.999866
Itgb5	-0.211473	0.999866
Mpv17l2	-0.218501	0.999866
Cenpi	-0.367393	0.999866
Itgav	0.0923286	0.999866
Slc5a7	-0.277926	0.999866
Gtf3c4	0.0753871	0.999866
Sde2	0.0921982	0.999866
Rpl37rt	-0.140876	0.999866
Ppp1r21	0.112453	0.999866
Tmem248	0.104578	0.999866
Hist1h3b	-0.177726	0.999866
Gm6402	-0.170956	0.999866
Zfp932	-0.130493	0.999866
Fads2	-0.11459	0.999866
Myh2	0.322278	0.999866
Dnajc6	0.120164	0.999866
Fgf11	-0.184481	0.999866
Csrnp1	0.395153	0.999866
Hist1h2bn	-0.17646	0.999866
Kctd20	0.0956936	0.999866
Pdcd7	0.11584	0.999866
Oas1g	-0.674083	0.999866
Hist1h2ae	-0.212679	0.999866
Nptx2	0.449806	0.999866
2310033P09Rik	0.224475	0.999866
Spi1	-0.409325	0.999866
Atp11b	0.118138	0.999866
Ccl9	-0.396141	0.999866
Helq	0.116725	0.999866
Ndfip1	0.0866641	0.999866
Slc11a1	-0.362634	0.999866
Pdlim3	0.513644	0.999866
Sstr3	0.198924	0.999866
Tmem106c	-0.131755	0.999866
Treml2	-0.551262	0.999866
Mfsd5	-0.0960324	0.999866
Dus4l	0.157012	0.999866
1600014C10Rik	-0.0854523	0.999866
Cdkl2	0.0921575	0.999866
Lincppara	0.147655	0.999866
Aff2	-0.150611	0.999866
Eif2ak2	-0.240247	0.999866
Dnase1l2	0.383782	0.999866
Dusp6	0.241632	0.999866
Tyrobp	-0.368194	0.999866
Kif11	-0.238633	0.999866
Kntc1	-0.346816	0.999866
Ppl	-0.379329	0.999866
Fam19a4	0.339688	0.999866
3110056K07Rik	0.133981	0.999866
Hist1h4h	-0.173932	0.999866
Mx2	-0.342276	0.999866
Eef2k	0.104854	0.999866
Rab23	0.131568	0.999866
Plekhf1	-0.393419	0.999866
Cmtm5	-0.162816	0.999866
1110037F02Rik	0.0977732	0.999866
Nkpd1	-0.318212	0.999866
Ptprh	0.305582	0.999866
Lamc2	0.220438	0.999866
P2ry13	-0.182765	0.999866
Sphkap	-0.108308	0.999866
Hnrnpll	0.091495	0.999866
Wbscr22	-0.0887433	0.999866
Bcar3	0.132054	0.999866
Utp23	-0.10651	0.999866
G3bp1	0.0788087	0.999866
Ccpg1os	-0.165921	0.999866
Prss16	-0.506688	0.999866
Gcat	-0.118049	0.999866
Nsfl1c	0.166688	0.999866
Rpl18a	-0.134267	0.999866
Plekha8	0.107714	0.999866
Usp18	-0.52841	0.999866
Tax1bp3	-0.253063	0.999866
Abcf2	-0.0904653	0.999866
Kdm5b	0.107904	0.999866
Dlec1	0.259752	0.999866
Dcaf10	0.0784619	0.999866
Lgals3bp	-0.464337	0.999866
Traf4	-0.142273	0.999866
Lrrc4b	-0.102914	0.999866
Fam104a	0.151558	0.999866
Hey1	0.114704	0.999866
Gngt2	-0.309984	0.999866
Chac1	0.26557	0.999866
Hunk	0.195398	0.999866
Pvt1	-0.115799	0.999866
Brap	0.0712012	0.999866
Pofut2	0.130348	0.999866
1500011B03Rik	-0.128157	0.999866
Fes	-0.256821	0.999866
Iigp1	-0.48684	0.999866
Diap3	0.356332	0.999866
Myom1	0.27095	0.999866
Wipi1	-0.174639	0.999866
Gm12250	-0.517109	0.999866
Tsc22d3	0.165416	0.999866
Casp4	-0.45899	0.999866
Rxfp3	-0.268974	0.999866
Dffb	0.135117	0.999866
Gm5464	-0.204351	0.999866
Rbbp8	0.135051	0.999866
Gcn1l1	0.241248	0.999866
Mia	-0.660047	0.999866
Klhl14	-0.305271	0.999866
Wdr77	0.103637	0.999866
Efhd2	0.180816	0.999866
Susd3	-0.265477	0.999866
Klc3	-0.244736	0.999866
Ackr4	-0.217097	0.999866
Mir8108	0.137545	0.999866
Tmem116	0.1995	0.999866
Wbscr27	-0.284573	0.999866
Gm18853	-0.425941	0.999866
Myo5c	0.247026	0.999866
Gm17757	-0.425925	0.999866
Dusp4	0.417352	0.999866
Nkd1	-0.322639	0.999866
Mblac1	-0.135209	0.999866
Zfp445	0.0880801	0.999866
Vcp	0.147975	0.999866
Mllt1	-0.168284	0.999866
9230116L04Rik	-0.209266	0.999866
Gm25500	-0.392252	0.999866
Lig3	0.108829	0.999866
Gnai2	-0.13348	0.999866
Tox4	0.116539	0.999866
Tnik	0.113704	0.999866
Cxcl5	-0.701817	0.999866
Mir719	0.113943	0.999866
Sorcs1	-0.202221	0.999866
Gm16973	0.0793763	0.999866
1700026J14Rik	0.465497	0.999866
Rnu12	-0.364282	0.999866
Fam129a	-0.241575	0.999866
Smyd1	-0.434674	0.999866
Ifi44	-0.819402	0.999866
Tlr13	-0.310462	0.999866
Tlr2	-0.380394	0.999866
Snora34	0.318135	0.999866
Zfa-ps	0.194415	0.999866
Dll4	0.320451	0.999866
Rhou	0.152929	0.999866
Ufl1	0.0733517	0.999866
C5ar2	-0.894445	0.999866
Rps27	-0.13141	0.999866
Papd5	0.0969619	0.999866
Flrt3	-0.121491	0.999866
Gga1	-0.312081	0.999866
Golga4	0.0750674	0.999866
Gm2506	0.415636	0.999866
Ap1s2	-0.189559	0.999866
Obscn	0.354098	0.999866
Smim14	0.0669328	0.999866
Tuba1c	-0.079245	0.999866
Tlr3	-0.190657	0.999866
Atp5g2	-0.104043	0.999866
Lrrfip2	0.0842849	0.999866
Mon1a	-0.106767	0.999866
Tap1	-0.288265	0.999866
Zw10	0.0852138	0.999866
Cd86	-0.311444	0.999866
Urb1	0.0946579	0.999866
Entpd1	-0.133959	0.999866
Dhx33	0.129147	0.999866
Rps28	-0.137537	0.999866
Prss12	0.202708	0.999866
P2rx6	0.189177	0.999866
Trpm2	-0.126035	0.999866
Tinf2	0.101977	0.999866
Nfkb1	-0.097719	0.999866
Zfp174	0.127359	0.999866
Rps27rt	-0.131312	0.999866
Tex14	-0.331292	0.999866
Gmfg	-0.392686	0.999866
Dact1	0.183494	0.999866
H2-T24	-0.23518	0.999866
Aar2	0.106534	0.999866
Acp1	0.279538	0.999866
Edc4	0.119503	0.999866
Tex15	-0.259106	0.999866
Aldh7a1	-0.224853	0.999866
Ap3b1	-0.0735098	0.999866
Cstf2t	0.0597077	0.999866
Def8	-0.082017	0.999866
Pskh1	-0.123559	0.999866
Hist1h4j	-0.217895	0.999866
Hnrnpa3	0.0893091	0.999866
Rabl6	-0.10436	0.999866
Duxbl2	-0.465511	0.999866
Duxbl3	-0.465511	0.999866
Kcnt1	0.191386	0.999866
Fermt3	-0.211005	0.999866
Xlr3a	0.746575	0.999866
Csnk2b	0.192515	0.999866
Acot3	-0.222193	0.999866
Mir668	-0.217896	0.999866
9330158H04Rik	-0.272137	0.999866
Tmem136	0.17147	0.999866
Invs	-0.291139	0.999866
Peli1	0.0881688	0.999866
Capzb	-0.0721444	0.999866
Cdadc1	0.176445	0.999866
Trim30a	-0.345029	0.999866
Fam114a2	0.140671	0.999866
Car12	0.313951	0.999866
Xkr8	-0.165529	0.999866
Yap1	0.133266	0.999866
Ifit3	-0.316778	0.999866
Pik3r3	0.0845278	0.999866
Arl11	-0.484555	0.999866
Fnbp4	0.111196	0.999866
Hebp2	-0.207823	0.999866
Chka	0.0877664	0.999866
Rfc3	-0.133736	0.999866
Arpc4	0.0887981	0.999866
Ears2	-0.100944	0.999866
Vstm2a	-0.152623	0.999866
Mir7019	0.329744	0.999866
Pcdhb6	0.489113	0.999866
Elac1	0.0899803	0.999866
Mthfr	0.115255	0.999866
Adam21	-0.294168	0.999866
Csf3r	-0.329949	0.999866
Amotl2	-0.157522	0.999866
Pacrgl	0.124865	0.999866
Gucy2g	0.191177	0.999866
Hvcn1	-0.240124	0.999866
Ip6k1	0.0938292	0.999866
Iws1	0.0637787	0.999866
Bst2	-0.514214	0.999866
Bckdha	-0.0877035	0.999866
Col17a1	0.485884	0.999866
Anxa3	-0.285336	0.999866
Chrnb3	0.518188	0.999866
Iqcg	-0.107341	0.999866
Cst3	-0.128684	0.999866
Ctdsp2	0.156074	0.999866
Tatdn2	0.081967	0.999866
Cybrd1	-0.519523	0.999866
Adck4	-0.142697	0.999866
Mir546	0.303075	0.999866
Kars	-0.0652968	0.999866
Cox8a	-0.0820773	0.999866
Abcd1	0.169054	0.999866
Inadl	-0.128146	0.999866
Stx3	0.0775755	0.999866
Cidea	0.245631	0.999866
Naip2	-0.30952	0.999866
Tusc2	0.146926	0.999866
Limd2	-0.114449	0.999866
Gramd1c	-0.229168	0.999866
Has2	-0.367143	0.999866
Slc19a2	0.0952801	0.999866
Was	-0.254306	0.999866
B3gat3	-0.0924777	0.999866
Mir8097	0.149822	0.999866
Mx1	-0.471258	0.999866
BC089491	0.545697	0.999866
Gpr84	-0.444385	0.999866
Edf1	-0.0808058	0.999866
Mboat1	-0.346464	0.999866
Mir1897	-0.43139	0.999866
Ccdc40	-0.399066	0.999866
Rtl1	0.0946182	0.999866
Gnpda1	-0.134235	0.999866
Foxf2	0.332238	0.999866
Gpr37l1	-0.104189	0.999866
Pola2	-0.135429	0.999866
Stbd1	0.828452	0.999866
Gvin1	-0.293104	0.999866
Gm4070	-0.293104	0.999866
Zbtb49	0.105507	0.999866
Hmces	0.1186	0.999866
Zmym5	0.074829	0.999866
Psmc2	0.121563	0.999866
1190005I06Rik	-0.16334	0.999866
Frmd4b	-0.162256	0.999866
Cnr2	-0.441098	0.999866
2810021J22Rik	-0.0752099	0.999866
Nagpa	-0.10362	0.999866
Ppp1r15b	0.095906	0.999866
Xkr7	0.282603	0.999866
Shh	-0.192572	0.999866
Lgmn	-0.176582	0.999866
Slfn8	-0.393515	0.999866
Klhl10	-0.286062	0.999866
Sirt2	-0.133725	0.999866
Myo1h	0.0883839	0.999866
Ttll3	0.0996887	0.999866
Pin4	-0.107853	0.999866
Col8a1	0.238096	0.999866
Cdca7l	-0.353373	0.999866
Bcl6b	0.202242	0.999866
Slk	0.0536679	0.999866
Cdc42se2	0.063974	0.999866
Morn2	-0.124825	0.999866
Orc2	0.101982	0.999866
Npr3	0.156229	0.999866
Max	-0.116192	0.999866
Kbtbd12	-0.293801	0.999866
Ift22	-0.0910285	0.999866
Ube3b	0.156595	0.999866
Ppap2c	-0.299278	0.999866
Nup188	0.10681	0.999866
Cacng7	-0.125919	0.999866
Bfsp2	-0.31823	0.999866
Ist1	0.06663	0.999866
Josd1	0.0772073	0.999866
Btg1	0.109711	0.999866
Ctsd	-0.268146	0.999866
Gpaa1	0.111229	0.999866
Proser2	-0.290434	0.999866
Pgap3	0.37577	0.999866
Cyba	-0.298078	0.999866
AI413582	-0.127262	0.999866
Mir544	0.377661	0.999866
Ptpn6	-0.283319	0.999866
H2-DMa	-0.11409	0.999866
Ccl6	-0.403959	0.999866
Spin4	0.271398	0.999866
Hypk	-0.104889	0.999866
Stag3	-0.311152	0.999866
Gm15328	-0.296548	0.999866
Slc26a11	-0.337844	0.999866
Gbp6	-0.475467	0.999866
Sec61a2	0.110643	0.999866
Zfp449	0.105226	0.999866
Ap3d1	-0.10929	0.999866
Rab3ip	0.106396	0.999866
Mdk	-0.20789	0.999866
Dlg3	0.186389	0.999866
Seh1l	0.0657459	0.999866
C1qc	-0.276891	0.999866
Stk38l	0.0578987	0.999866
B2m	-0.284704	0.999866
Tctn3	0.0919906	0.999866
Ly75	0.197362	0.999866
Cdh19	0.191419	0.999866
Zfp395	0.331552	0.999866
Slfn5os	-0.428796	0.999866
Slamf9	-0.397489	0.999866
Chsy3	0.102081	0.999866
Wdr4	0.106885	0.999866
Lias	0.073498	0.999866
Palm3	-0.212403	0.999866
Sord	-0.109018	0.999866
Mapk6	0.115838	0.999866
Vipr1	0.141025	0.999866
5830432E09Rik	-0.201707	0.999866
Gclm	-0.0891712	0.999866
Hist1h2ak	-0.214032	0.999866
5930412G12Rik	0.412494	0.999866
Rpl23a	-0.112563	0.999866
Zfp607	0.177178	0.999866
Plek	-0.276731	0.999866
Dstn	0.104807	0.999866
Thy1	-0.265542	0.999866
H2-Oa	-0.515603	0.999866
Mkrn2os	-0.252708	0.999866
Ptbp3	-0.134248	0.999866
Fyco1	-0.0979936	0.999866
Kctd10	0.0787883	0.999866
Lctl	-0.278453	0.999866
Ddx17	0.0749993	0.999866
Rsad2	-0.290934	0.999866
Slc46a1	-0.150405	0.999866
Ndufs8	-0.080079	0.999866
Hlcs	0.119323	0.999866
Fhad1	0.181382	0.999866
Pcdhb7	0.249367	0.999866
Ntng1	-0.215672	0.999866
Ube2l6	-0.176943	0.999866
9330020H09Rik	0.0932958	0.999866
Tgfbr2	-0.231024	0.999866
Zfc3h1	0.0992138	0.999866
Trim34b	-0.425031	0.999866
Tmem215	-0.359851	0.999866
Ltv1	0.110675	0.999866
Usp7	0.0764137	0.999866
Mapk14	0.108583	0.999866
Klk8	-0.28811	0.999866
Nup50	0.116032	0.999866
Smpdl3a	-0.0896905	0.999866
Syt4	-0.121883	0.999866
Ahcyl1	0.134891	0.999866
Ptpn9	0.107464	0.999866
1110017D15Rik	-0.29939	0.999866
Pcsk9	0.302527	0.999866
Dnajc30	-0.267284	0.999866
Gstt3	-0.190323	0.999866
Ephb6	0.140609	0.999866
Entpd7	0.18242	0.999866
Krt73	0.24089	0.999866
Lamp2	-0.127585	0.999866
Vegfa	0.180046	0.999866
Rsf1	0.0716919	0.999866
Tmco3	-0.067571	0.999866
Rpl10a	-0.083075	0.999866
Prosc	0.0862696	0.999866
Gpr173	-0.254976	0.999866
4933406C10Rik	-0.245421	0.999866
Psmc4	0.154384	0.999866
Hmmr	-0.313979	0.999866
Swap70	0.142756	0.999866
Zfp35	0.113549	0.999866
Tmem11	0.153758	0.999866
Zfp382	0.0661319	0.999866
Gpr137c	0.114782	0.999866
Xlr3b	0.723759	0.999866
Ccl27b	0.417648	0.999866
LOC100861978	0.417648	0.999866
Gm13306	0.417648	0.999866
Methig1	0.230691	0.999866
Chchd5	-0.109882	0.999866
Ctgf	0.410196	0.999866
Mir1843b	-0.46668	0.999866
Ifit2	-0.144122	0.999866
Hykk	-0.190703	0.999866
Ntn4	-0.27722	0.999866
Slc39a11	0.133118	0.999866
Knop1	-0.0651619	0.999866
Irf8	-0.267332	0.999866
Nacc2	-0.114295	0.999866
Trim30d	-0.33903	0.999866
Copb1	0.0594957	0.999866
Klhl21	0.112583	0.999866
Cd68	-0.354608	0.999866
Ccdc176	0.133926	0.999866
Ss18l1	0.0733102	0.999866
Cbs	0.215067	0.999866
Lrrc8c	0.378225	0.999866
Igf1	-0.244078	0.999866
Ptpn11	0.0550814	0.999866
Rapgef5	0.0802016	0.999866
Mir3962	-0.354812	0.999866
Abcc3	-0.230478	0.999866
Pcdh18	-0.159995	0.999866
Ifit3b	-0.286537	0.999866
4933424G06Rik	0.221621	0.999866
Gphn	0.0647085	0.999866
1500009C09Rik	-0.113884	0.999866
Pip5k1a	0.0644052	0.999866
Nab2	0.14111	0.999866
Zbtb43	0.0682737	0.999866
Irgc1	0.628826	0.999866
Clk4	0.0930894	0.999866
Plin5	-0.281197	0.999866
2310011J03Rik	-0.107029	0.999866
Adora2b	0.205962	0.999866
Tmem130	0.187614	0.999866
Taf1	0.0446859	0.999866
Tmem223	0.143496	0.999866
Mitf	-0.124864	0.999866
Chsy1	0.0875642	0.999866
Suv420h1	0.0523224	0.999866
AU023762	0.243205	0.999866
Dtx3l	-0.136675	0.999866
Brca1	-0.171174	0.999866
Gm21586	0.133065	0.999866
Gm20878	0.133065	0.999866
Snord53	0.270639	0.999866
Tle2	0.263968	0.999866
Hnrnpu	0.0734759	0.999866
2610002M06Rik	-0.112069	0.999866
Akirin2	0.201429	0.999866
Ifit1	-0.393218	0.999866
Ptprc	-0.288098	0.999866
D930016D06Rik	-0.143141	0.999866
Aqp4	-0.227741	0.999866
Cmc4	-0.0993079	0.999866
Tnfrsf1b	-0.258418	0.999866
Lzts3	-0.121702	0.999866
Pdzph1	0.15596	0.999866
Ccdc130	-0.143915	0.999866
Prkch	-0.187043	0.999866
Pex11a	0.19355	0.999866
Zbtb10	0.0989047	0.999866
Edc3	0.120051	0.999866
Hist2h3c2	-0.17751	0.999866
Hist2h3c1	-0.17751	0.999866
Ppfibp1	0.0961171	0.999866
4930426L09Rik	-0.296239	0.999866
Itgax	-0.524473	0.999866
9630013A20Rik	-0.217857	0.999866
1700120C14Rik	0.270208	0.999866
Bbx	-0.0873942	0.999866
Prpf4	0.0835144	0.999866
Ifi204	-0.978862	0.999866
Ten1	-0.0788775	0.999866
Nat10	0.106922	0.999866
Acy3	-0.24257	0.999866
Ddx19b	0.0745881	0.999866
Gm13308	0.132263	0.999866
Cog2	0.0820129	0.999866
Hist1h4f	-0.145347	0.999866
Palld	-0.15454	0.999866
Pdgfrb	0.168089	0.999866
Gpatch4	-0.122527	0.999866
Dtx3	-0.183328	0.999866
Hemk1	-0.215125	0.999866
Pim3	0.133564	0.999866
Capsl	-0.383699	0.999866
Pdcd1	-0.594429	0.999866
Marcksl1	-0.176452	0.999866
2900011O08Rik	-0.10142	0.999866
Mir485	0.206287	0.999866
A330102I10Rik	-0.183315	0.999866
4632428N05Rik	-0.22355	0.999866
Ercc2	-0.20064	0.999866
Pdxp	-0.121349	0.999866
Ttc30b	-0.089369	0.999866
Tbpl1	0.0620527	0.999866
Pabpc4l	-0.293519	0.999866
Mcm3	-0.198844	0.999866
Polh	0.101992	0.999866
Cops5	0.0820668	0.999866
Bckdk	-0.0820333	0.999866
9330162012Rik	0.176286	0.999866
Wisp1	0.26732	0.999866
Mir376c	0.243598	0.999866
Psmb8	-0.300111	0.999866
Abhd11	-0.076094	0.999866
Ctsl	-0.149594	0.999866
Slc5a11	0.489081	0.999866
Gm11201	0.256138	0.999866
Zfp2	0.0997874	0.999866
4933433G15Rik	-0.337562	0.999866
A430046D13Rik	0.102335	0.999866
Atg16l1	0.0634812	0.999866
Abat	-0.0709338	0.999866
Pla1a	0.238222	0.999866
A330023F24Rik	0.106115	0.999866
Atg4d	0.0927744	0.999866
Mms22l	-0.160482	0.999866
Mpp6	0.0950052	0.999866
Speer4b	-0.257688	0.999866
Stx18	0.0684298	0.999866
Eya4	-0.205142	0.999866
AI607873	-0.757741	0.999866
Dync1li1	0.0746334	0.999866
Ctsz	-0.252182	0.999866
Lrrc10b	-0.374219	0.999866
Tmem255a	-0.191758	0.999866
Hist1h4b	-0.148796	0.999866
Map3k7	0.0739453	0.999866
Mir8104	0.255247	0.999866
Sf3a2	-0.273595	0.999866
Cysltr1	-0.284492	0.999866
Taf4b	-0.127372	0.999866
Mir7069	-0.327661	0.999866
Dock2	-0.213541	0.999866
Tcf3	-0.132298	0.999866
Gba2	0.0949324	0.999866
Arhgap22	-0.117312	0.999866
Psmc3ip	-0.138847	0.999866
Arl6ip6	-0.0906741	0.999866
Gm15319	-0.215057	0.999866
Arc	0.465871	0.999866
Mtap	-0.117858	0.999866
2010001A14Rik	-0.184509	0.999866
Dedd2	0.100751	0.999866
Scarna3a	-0.450147	0.999866
Mcf2	-0.147439	0.999866
Pus7	0.0883436	0.999866
Xlr3c	0.701888	0.999866
Ces5a	-0.292948	0.999866
Trpc7	-0.171793	0.999866
A430033K04Rik	0.0915058	0.999866
Calcoco1	-0.0913155	0.999866
Entpd4	0.209671	0.999866
Eif3b	0.165539	0.999866
Dhx8	0.0737268	0.999866
Dusp10	-0.205974	0.999866
Mir22hg	0.113902	0.999866
Gm13139	-0.238558	0.999866
Parp9	-0.222621	0.999866
Smad1	0.115549	0.999866
Thnsl1	0.104518	0.999866
Naip6	-0.291717	0.999866
Triap1	0.111097	0.999866
Zfp398	0.138026	0.999866
Pole	-0.252404	0.999866
Ackr2	-0.207163	0.999866
Tor1b	0.0615029	0.999866
Sowahc	-0.132987	0.999866
Dgkb	-0.104396	0.999866
Gpr68	0.254865	0.999866
Gpr89	-0.0681872	0.999866
Fanci	0.106399	0.999866
Lpl	-0.298234	0.999866
9330136K24Rik	-0.210832	0.999866
Hnrnpdl	0.104565	0.999866
Rlf	0.0672134	0.999866
Bbs5	0.143442	0.999866
Gdf11	-0.168145	0.999866
AI854517	0.149339	0.999866
Mid1ip1	-0.0954029	0.999866
Sh2b3	0.158159	0.999866
Dnajc27	0.0663601	0.999866
Hes1	0.236871	0.999866
Camk2g	0.154984	0.999866
Zfp629	0.116461	0.999866
Layn	-0.225947	0.999866
Met	-0.275905	0.999866
Polr3f	0.0789187	0.999866
Usp42	-0.154032	0.999866
Tmem265	-0.206418	0.999866
Hist1h2bh	-0.13638	0.999866
Spock3	-0.127203	0.999866
Sycp1	1.66904	0.999866
Vmac	-0.131587	0.999866
Metrn	-0.132142	0.999866
Suclg1	0.109823	0.999866
Sntb1	-0.208607	0.999866
Snx27	0.10065	0.999866
1700007J10Rik	-0.131126	0.999866
Ccl3	-0.60557	0.999866
Adcyap1	0.160455	0.999866
Errfi1	0.112319	0.999866
Ddx58	-0.19704	0.999866
Ly6g6e	0.37015	0.999866
Dctd	-0.20039	0.999866
Mapt	-0.0862807	0.999866
Gnl3	0.074584	0.999866
Oasl2	-0.501752	0.999866
Pla2g5	-0.231771	0.999866
Bard1	-0.313506	0.999866
Nmnat1	-0.134635	0.999866
Tesk2	0.101273	0.999866
Pou3f2	-0.166794	0.999866
Qrsl1	-0.0650918	0.999866
Mt3	-0.139935	0.999866
Klhl40	0.210543	0.999866
Mtcp1	-0.0996532	0.999866
Dgcr8	0.0748949	0.999866
Cd81	-0.0732227	0.999866
Resp18	-0.110461	0.999866
Abca1	-0.158864	0.999866
Pkd1l2	-0.338838	0.999866
Ppp2r3c	0.0778925	0.999866
Bdnf	0.277362	0.999866
Olig1	-0.15511	0.999866
Lbr	0.098656	0.999866
Clec4a3	-0.299361	0.999866
Tpp2	0.0535852	0.999866
Junb	0.279917	0.999866
Cdhr3	0.683204	0.999866
Sp100	-0.269415	0.999866
Scaf11	0.0662446	0.999866
Ube2e2	-0.0987125	0.999866
Etv3	0.125052	0.999866
Ate1	0.0673154	0.999866
Xrcc3	-0.167742	0.999866
Cd53	-0.252124	0.999866
Ddx42	0.0660851	0.999866
Pld4	-0.200734	0.999866
Gm14057	0.216308	0.999866
Nthl1	-0.141236	0.999866
Pcdhb5	0.238091	0.999866
Hist1h2bp	-0.170078	0.999866
Lcp1	-0.225624	0.999866
Ceacam16	-0.582228	0.999866
Mcm4	-0.103937	0.999866
Ikzf1	-0.219995	0.999866
Tor4a	-0.180013	0.999866
Gm19345	-0.506612	0.999866
Gga2	0.0969259	0.999866
Slc24a3	-0.155624	0.999866
Sox8	0.166848	0.999866
Pstpip1	-0.285205	0.999866
Ext1	0.0658116	0.999866
Fzd5	-0.243472	0.999866
C630043F03Rik	-0.161352	0.999866
Rasgrp3	-0.185205	0.999866
Sdhc	-0.166965	0.999866
Stat6	0.130357	0.999866
Kcnrg	0.211363	0.999866
Cradd	-0.14728	0.999866
Ift81	0.112244	0.999866
Copz1	-0.0965463	0.999866
Mapk9	0.0836225	0.999866
Tmem2	0.11372	0.999866
Gm11944	-0.282258	0.999866
Nudt9	-0.0612006	0.999866
Rom1	-0.172001	0.999866
Sepw1	-0.143185	0.999866
Gm8615	0.385987	0.999866
Nup93	0.0666471	0.999866
Erich5	-0.373805	0.999866
Csf1	-0.206202	0.999866
Ranbp3	-0.10326	0.999866
Chfr	0.0808905	0.999866
Unc119b	0.144963	0.999866
Exoc3	0.0809829	0.999866
1700001G11Rik	-0.113162	0.999866
Dgka	0.0917977	0.999866
Hexb	-0.204548	0.999866
Acsl5	0.0912227	0.999866
Ctcf	0.0627467	0.999866
Arpc2	0.0579891	0.999866
Kdelr1	-0.0780016	0.999866
Ccdc117	0.0898412	0.999866
D2hgdh	-0.159727	0.999866
Csrnp2	0.0926951	0.999866
Champ1	0.129595	0.999866
Gm6225	-0.189167	0.999866
Mir677	0.248615	0.999866
Odc1	0.135513	0.999866
Fcgr3	-0.232439	0.999866
Mstn	-0.374824	0.999866
Kif26a	0.202162	0.999866
Lmnb2	0.0944542	0.999866
Rad51ap2	0.185523	0.999866
Psph	0.139329	0.999866
Tnfaip8	0.140608	0.999866
Arpc1b	-0.203809	0.999866
Tmem159	0.131925	0.999866
Tmem59	0.050951	0.999866
Gm10421	-0.269307	0.999866
Hist1h2bb	-0.137694	0.999866
Mmel1	0.235927	0.999866
Fgfr1op	0.0920684	0.999866
Mapk4	0.145626	0.999866
Arel1	0.094277	0.999866
Kcnk1	0.13717	0.999866
Serpina3h	-1.16467	0.999866
1810058I24Rik	-0.112127	0.999866
Sash3	-0.156805	0.999866
Ar	-0.110937	0.999866
Urah	0.213767	0.999866
Polr3h	0.060562	0.999866
Rtn2	0.276105	0.999866
Agfg2	-0.0930042	0.999866
Ccnj	0.124716	0.999866
Fignl1	-0.223375	0.999866
Stc1	-0.30178	0.999866
Pemt	-0.159926	0.999866
AW822252	0.162304	0.999866
Cd36	0.328311	0.999866
Hook1	0.0681186	0.999866
Oprm1	-0.118108	0.999866
Galnt10	0.228639	0.999866
Zdhhc16	0.0824979	0.999866
Ddx60	-0.348368	0.999866
Ttc9	0.122317	0.999866
Vav1	-0.208722	0.999866
Rpl38	-0.0904946	0.999866
Cmtm7	-0.228347	0.999866
Cntf	-0.209813	0.999866
P2ry6	-0.245781	0.999866
5830454E08Rik	-0.188161	0.999866
Tex40	0.196135	0.999866
Pqlc2	-0.125101	0.999866
Herc3	0.10267	0.999866
Polr3e	-0.0885801	0.999866
Mei1	0.143387	0.999866
Mir29c	0.158676	0.999866
Lars	0.0950312	0.999866
Nbea	0.0673987	0.999866
Gabarap	-0.0744412	0.999866
Trim39	0.0710595	0.999866
Nenf	-0.0804135	0.999866
Zmynd10	-0.264888	0.999866
Slfn5	-0.171591	0.999866
Gm5431	-0.400295	0.999866
Nhlrc2	0.0692238	0.999866
Fdx1l	-0.0933201	0.999866
Cxcl10	-0.925449	0.999866
Gbp10	-0.451026	0.999866
Tox3	-0.287048	0.999866
Kdelr3	0.279193	0.999866
Henmt1	0.253211	0.999866
Mir3064	0.0615778	0.999866
Btd	-0.113364	0.999866
Farp2	0.0775656	0.999866
Uba52	-0.0740763	0.999866
Mppe1	0.111081	0.999866
Sptbn1	-0.0622036	0.999866
Stim2	0.0836983	0.999866
Mir3061	0.24815	0.999866
Abcb4	-0.0993581	0.999866
1110019D14Rik	-0.161544	0.999866
Nckap1l	-0.18466	0.999866
Skil	0.0982312	0.999866
Rmrp	-0.215131	0.999866
Col5a1	0.27584	0.999866
Ubr3	0.0575611	0.999866
Itga2b	-0.177298	0.999866
Xpo7	-0.0660068	0.999866
Wdr3	0.071085	0.999866
Cwc22	0.0691939	0.999866
AI414108	0.17527	0.999866
Armcx4	0.120257	0.999866
Kbtbd2	0.0612695	0.999866
Pigb	0.0833393	0.999866
Cd22	-0.536606	0.999866
Moap1	0.0585001	0.999866
Zfp579	-0.249553	0.999866
Fbxl20	0.0589784	0.999866
Pakap	-0.0946363	0.999866
Ppp2ca	0.067764	0.999866
Mcph1	-0.0850651	0.999866
Dyrk1a	0.0506806	0.999866
Zmym2	0.0505639	0.999866
Mttp	-0.118626	0.999866
Rplp0	-0.145203	0.999866
Stox1	-0.160639	0.999866
Pes1	-0.0593435	0.999866
Slc25a37	0.162868	0.999866
Sntb2	0.133232	0.999866
Mpzl1	0.153791	0.999866
Lhfpl2	-0.135897	0.999866
Pkp2	-0.179929	0.999866
Prkcd	-0.269303	0.999866
Nkx2-2	-0.247543	0.999866
Sox4	-0.115732	0.999866
Hn1l	-0.142183	0.999866
Pam16	-0.0724805	0.999866
4933427D14Rik	0.105453	0.999866
Mfsd4	0.156035	0.999866
Sdc2	-0.0685959	0.999866
Gm10125	-0.165561	0.999866
Prpf4b	0.0544758	0.999866
Gpr62	0.111776	0.999866
Pnlip	-0.381278	0.999866
Rhoh	-0.211195	0.999866
Tbce	0.067722	0.999866
Zfp109	-0.25585	0.999866
Whsc1	0.0788308	0.999866
Tlr9	-0.266095	0.999866
Iqgap1	0.105288	0.999866
Pde7a	0.0668006	0.999866
Sgsh	-0.418809	0.999866
Polr1e	0.0848958	0.999866
C7	0.295976	0.999866
Socs2	0.121337	0.999866
Appbp2	0.0835501	0.999866
Armcx6	-0.140994	0.999866
B230209E15Rik	-0.11672	0.999866
Gm12522	-0.209473	0.999866
C1qa	-0.2715	0.999866
Slc37a4	-0.0814475	0.999866
Tmod1	0.0948223	0.999866
2810006K23Rik	-0.0932055	0.999866
Rnf39	0.199844	0.999866
Tspyl1	0.0545992	0.999866
Supv3l1	0.0637774	0.999866
F9	-0.41986	0.999866
Pbxip1	-0.138372	0.999866
Nmd3	0.0627129	0.999866
Hes5	0.155334	0.999866
Hbs1l	0.0707515	0.999866
AF251705	-0.280252	0.999866
AU021063	0.128963	0.999866
Gm10658	0.237068	0.999866
Cox15	0.0800673	0.999866
Stxbp4	-0.0746994	0.999866
Pir	0.121802	0.999866
H2-K1	-0.281453	0.999866
Adgrl4	0.142851	0.999866
Pyroxd2	-0.4058	0.999866
Zfp85os	-0.159551	0.999866
3110043O21Rik	0.0705149	0.999866
Catsper2	0.120376	0.999866
Taf11	0.113946	0.999866
Aebp2	0.0728947	0.999866
Ccdc151	-0.104447	0.999866
Orai3	-0.10911	0.999866
Bphl	-0.0691159	0.999866
Exoc8	0.0559829	0.999866
Atp13a3	0.0926118	0.999866
Rnf17	-0.466739	0.999866
Nxph1	-0.0693566	0.999866
Asl	-0.11161	0.999866
Spata13	-0.183098	0.999866
Mmgt2	-0.0794327	0.999866
Fip1l1	0.0580303	0.999866
Acer2	0.295679	0.999866
Tnks1bp1	0.133045	0.999866
Ggnbp2	0.0599858	0.999866
Hdc	-0.511904	0.999866
1190007I07Rik	0.124472	0.999866
Gtf3c6	-0.0823806	0.999866
Wsb1	0.0737546	0.999866
Dleu7	-0.115323	0.999866
Slc2a8	-0.11906	0.999866
Duxbl1	-0.381865	0.999866
Arpin	0.0799919	0.999866
Ctss	-0.248483	0.999866
Mrpl22	0.0972983	0.999866
Coq2	0.127229	0.999866
Akap17b	0.0617049	0.999866
Hpse	-0.354218	0.999866
Corin	-0.287622	0.999866
Trim11	0.119368	0.999866
Gm10471	-0.303552	0.999866
Tmem144	-0.117684	0.999866
Gm3558	-0.24872	0.999866
Btn2a2	-0.256444	0.999866
Elp2	0.0645448	0.999866
Arid3a	0.115158	0.999866
Pak1ip1	0.144152	0.999866
Baiap2l1	0.288034	0.999866
Atp8b5	-0.366817	0.999866
S1pr2	0.297081	0.999866
Oas1c	-0.196425	0.999866
Akap2	-0.0961357	0.999866
Ppfia1	0.0888265	0.999866
Clec10a	0.429473	0.999866
Mrps21	-0.100064	0.999866
Naip7	-0.28988	0.999866
Tmem176b	-0.164252	0.999866
Eif5	0.0703767	0.999866
Lrrc20	-0.123474	0.999866
Zfp605	-0.201618	0.999866
Ensa	0.0738616	0.999866
Leng1	-0.0950772	0.999866
Ergic1	-0.0993087	0.999866
Hist1h2bk	-0.158167	0.999866
Mir9-1	0.26217	0.999866
Plod3	-0.0851075	0.999866
Pmch	0.350424	0.999866
Pa2g4	0.0695194	0.999866
Uso1	0.0775396	0.999866
Cd274	-0.238545	0.999866
Hist1h3a	-0.168317	0.999866
Mcrs1	0.203754	0.999866
Dcdc2a	0.126507	0.999866
Hapln3	-0.289811	0.999866
Aimp2	0.100656	0.999866
Fbn2	-0.195715	0.999866
Mfsd9	-0.0971269	0.999866
Epb4.1l4aos	-0.1368	0.999866
Fam196a	0.123481	0.999866
Zfp354c	0.0569039	0.999866
Gcc1	0.0633857	0.999866
Golga5	0.054687	0.999866
D5Ertd579e	0.0465692	0.999866
Fzd9	-0.117931	0.999866
3010026O09Rik	-0.0846929	0.999866
Fam73a	0.119947	0.999866
Hecw2	0.0940086	0.999866
Rpl31	-0.075326	0.999866
Nefl	-0.150301	0.999866
Bend5	0.103321	0.999866
Kcnh2	-0.151825	0.999866
Rheb	0.0934625	0.999866
Capns1	-0.0827611	0.999866
B930059L03Rik	-0.136394	0.999866
Swt1	0.0959692	0.999866
Psme4	0.0617634	0.999866
Gnpat	0.0859898	0.999866
Cstf1	0.0838136	0.999866
Hmgcs2	0.285972	0.999866
Mcm7	-0.08534	0.999866
Igfbp7	0.163433	0.999866
Tiam1	0.140218	0.999866
A330050F15Rik	-0.112142	0.999866
Ptk2	0.0655925	0.999866
Fam168b	0.0867625	0.999866
Vwc2	-0.0970158	0.999866
Alox12b	0.351456	0.999866
Gm2a	-0.144966	0.999866
Maml1	0.172924	0.999866
Cntnap5a	-0.0896317	0.999866
Tns2	0.22339	0.999866
Rimbp3	0.173253	0.999866
Adam15	-0.0938418	0.999866
D030028A08Rik	-0.092402	0.999866
Clk2	0.107479	0.999866
Ceacam1	-0.269963	0.999866
Fyb	-0.25287	0.999866
Axl	-0.154683	0.999866
Gab2	-0.0935986	0.999866
Dbr1	0.0857621	0.999866
Cited4	-0.21505	0.999866
Igflr1	0.278383	0.999866
Tssk6	-0.136166	0.999866
A330035P11Rik	0.162872	0.999866
Pnkd	-0.136382	0.999866
Znrf2	-0.134525	0.999866
Pls3	0.0947431	0.999866
Eml4	0.0515219	0.999866
Abhd8	-0.0633167	0.999866
Pdp2	-0.102951	0.999866
Gm15760	-0.145626	0.999866
Tlr6	-0.326824	0.999866
Gm1564	-0.280982	0.999866
Traf7	0.100935	0.999866
Gtf2a2	0.0777867	0.999866
Clasrp	0.152452	0.999866
Abl2	0.0847493	0.999866
Ubr5	0.0702203	0.999866
Ccdc66	0.0696767	0.999866
Anxa6	-0.0826155	0.999866
Usp11	0.0980339	0.999866
Aass	-0.172983	0.999866
Nprl2	0.0750626	0.999866
Sp2	-0.256812	0.999866
Ogfod1	-0.0694008	0.999866
Fam109a	0.0898724	0.999866
Pcnxl4	0.0611587	0.999866
Havcr2	-0.220143	0.999866
Cd72	0.309582	0.999866
Ip6k2	-0.184311	0.999866
Clip2	-0.128838	0.999866
Stap2	0.207018	0.999866
Senp5	0.0449779	0.999866
Tmem109	-0.146206	0.999866
1700001G17Rik	0.231085	0.999866
Cnot6	0.0679053	0.999866
Mcm5	-0.115992	0.999866
Cd48	-0.29885	0.999866
Hsd3b7	-0.119057	0.999866
Gal3st1	-0.142299	0.999866
Cenpn	0.15373	0.999866
Rabl2	0.371769	0.999866
Kbtbd13	-0.318474	0.999866
Bcor	0.192057	0.999866
Dnah7b	-0.134839	0.999866
Frs3os	-0.172154	0.999866
Serpine2	-0.0895171	0.999866
Hsf2	0.0556632	0.999866
Mdm2	0.060272	0.999866
AI317395	-0.189771	0.999866
Ttc26	0.0831928	0.999866
Mlst8	0.0754329	0.999866
Sox12	0.179197	0.999866
Vti1a	-0.0724942	0.999866
Gcnt1	-0.211301	0.999866
Napsa	-0.222603	0.999866
Mllt3	-0.0572269	0.999866
Smpd1	0.0772342	0.999866
Anxa7	0.0635417	0.999866
Rbm12	0.101712	0.999866
Bcas1os2	-0.281154	0.999866
Bhlhb9	0.0607758	0.999866
Cnksr2	0.0804381	0.999866
Gm1966	-0.421238	0.999866
Mirlet7b	0.262458	0.999866
Mpeg1	-0.252866	0.999866
Brd1	0.0608234	0.999866
Mras	-0.0726609	0.999866
Fech	-0.0894388	0.999866
Ppt2	0.122367	0.999866
Nap1l3	-0.106839	0.999866
Plk4	-0.101331	0.999866
Amigo3	-0.120936	0.999866
Polr3c	0.161384	0.999866
Nus1	0.0855855	0.999866
Man2c1os	-0.0828658	0.999866
Ankrd10	0.0633365	0.999866
Pik3cd	-0.11969	0.999866
Slc45a1	-0.202853	0.999866
Col22a1	0.2033	0.999866
Dhrs3	-0.186554	0.999866
Gas1	0.138732	0.999866
Prkar2a	0.105918	0.999866
Agtr2	-0.222492	0.999866
Cyb561a3	-0.0931807	0.999866
Tmem18	0.0828259	0.999866
Dis3	0.081554	0.999866
Rhbdf1	0.137731	0.999866
Prc1	-0.192484	0.999866
Fgd2	-0.141035	0.999866
Axin2	0.11338	0.999866
Slc22a21	0.202207	0.999866
Runx2	-0.137885	0.999866
Cog3	0.0542597	0.999866
Timm44	0.0528545	0.999866
Gm11517	-0.264002	0.999866
Mirg	0.0953604	0.999866
Polr2m	-0.0501479	0.999866
Gm10406	-0.293321	0.999866
Akna	0.255492	0.999866
Myo1f	-0.256757	0.999866
Cnppd1	0.0816796	0.999866
Rab4b	-0.0887066	0.999866
Gm10516	-0.115392	0.999866
Ttc19	0.0692241	0.999866
Slc15a3	-0.153473	0.999866
Pik3c3	0.0692127	0.999866
Ccdc38	0.153426	0.999866
Nkapl	-0.189038	0.999866
Cfap70	0.245877	0.999866
Gm6682	-0.0734075	0.999866
Calb2	-0.280091	0.999866
Klhdc1	-0.0987103	0.999866
Gpr108	0.162302	0.999866
Ppp1r35	-0.0750106	0.999866
Ggt1	-0.157404	0.999866
Zfp961	-0.084619	0.999866
Dcps	-0.125967	0.999866
Prep	-0.108746	0.999866
Aldh3a1	0.247999	0.999866
Ccdc89	-0.19429	0.999866
Clip4	0.0723329	0.999866
Radil	0.21484	0.999866
Hist1h2bc	-0.124818	0.999866
Hist1h4c	-0.114959	0.999866
1810026J23Rik	0.088495	0.999866
6530411M01Rik	-0.176936	0.999866
Sae1	0.0854496	0.999866
Gm11423	-0.198837	0.999866
Fancb	0.157562	0.999866
Hspa14	0.0716828	0.999866
Taf1a	0.0741285	0.999866
AW112010	-0.268107	0.999866
Ryr3	0.141814	0.999866
Arid5a	0.161653	0.999866
9630001P10Rik	-0.213226	0.999866
Mea1	-0.117775	0.999866
Zfp433	0.17889	0.999866
Zfp954	0.0928338	0.999866
Sv2a	-0.0798902	0.999866
1810062O18Rik	-0.14197	0.999866
Atxn1l	-0.0705717	0.999866
Sema3a	-0.113303	0.999866
Wibg	-0.0632678	0.999866
Cd151	0.13161	0.999866
Agpat9	0.131958	0.999866
Gimap6	0.190343	0.999866
Snhg17	0.111496	0.999866
Atad3aos	0.241493	0.999866
Smad7	0.130742	0.999866
L3hypdh	-0.144747	0.999866
H2-L	-0.283069	0.999866
Bpgm	-0.158505	0.999866
Cdkn1a	0.389195	0.999866
Acp2	-0.0615502	0.999866
4930579G18Rik	0.181277	0.999866
Zfp593	0.108725	0.999866
Arhgap42	0.0969595	0.999866
Rpl6	-0.0836649	0.999866
5430416O09Rik	-0.249997	0.999866
C030006K11Rik	-0.0857481	0.999866
Ckap2	-0.337008	0.999866
Tbc1d1	0.221057	0.999866
Tgif1	-0.333981	0.999866
Masp2	0.0790115	0.999866
P2rx5	0.202751	0.999866
Bloc1s3	-0.111769	0.999866
Slc35e3	0.140137	0.999866
Slc7a4	0.159732	0.999866
Pcdhb8	0.346742	0.999866
Aif1	-0.161841	0.999866
4930427A07Rik	-0.259038	0.999866
Cml2	-0.271603	0.999866
Siah1b	0.0773608	0.999866
Scd1	-0.173578	0.999866
Bvht	0.22443	0.999866
Mcc	0.106599	0.999866
Kcnip1	-0.0952572	0.999866
Sh3tc1	-0.163864	0.999866
Adamts3	-0.142067	0.999866
Tmem251	0.104142	0.999866
Ebpl	-0.109279	0.999866
Rxra	-0.0688149	0.999866
Slc39a12	-0.10225	0.999866
Xpa	-0.0853136	0.999866
Dlx1	-0.0936783	0.999866
Procr	-0.427486	0.999866
Acer3	-0.103909	0.999866
Rab5c	-0.0561476	0.999866
Entpd2	-0.124588	0.999866
Zfp668	0.110176	0.999866
Tbccd1	-0.0590844	0.999866
Tnfsf8	-0.607727	0.999866
Higd1b	0.165057	0.999866
Mybbp1a	0.163385	0.999866
Liph	-0.308416	0.999866
Six4	0.264098	0.999866
Angptl4	0.221637	0.999866
Ptpn18	-0.228066	0.999866
Pex5	0.0860405	0.999866
Vps52	0.117608	0.999866
Gmcl1	0.0800416	0.999866
Ptgs2	0.211403	0.999866
Tmed5	-0.120141	0.999866
Nat14	-0.0673938	0.999866
Tnfaip3	0.166602	0.999866
Adgre1	-0.227991	0.999866
Smg9	-0.209227	0.999866
Klhl12	0.0711275	0.999866
Zwilch	-0.11093	0.999866
Npbwr1	-0.337078	0.999866
Lrig2	0.0592085	0.999866
Dad1	-0.135241	0.999866
Tcaf1	0.082244	0.999866
Rps6ka4	0.113034	0.999866
Zfp882	0.102629	0.999866
Ubp1	0.0870596	0.999866
Zkscan7	-0.116656	0.999866
H2-D1	-0.264761	0.999866
Sema3b	0.259984	0.999866
Cfap20	0.0518605	0.999866
Traf3ip3	-0.168536	0.999866
Clca3a1	0.34362	0.999866
Fam135a	0.0651225	0.999866
Msrb1	-0.147741	0.999866
Snx18	-0.0896863	0.999866
Gspt2	0.0986557	0.999866
B3galnt2	0.0666185	0.999866
Usp47	0.0647687	0.999866
Slc25a45	-0.152526	0.999866
Pde12	0.0502523	0.999866
Wdr59	0.100249	0.999866
Tmem178	0.0835446	0.999866
Dock8	-0.202922	0.999866
Pced1b	-0.26148	0.999866
Sdad1	-0.0907103	0.999866
Nans	-0.0699248	0.999866
Cog1	0.123051	0.999866
Allc	-0.253244	0.999866
Msi1	-0.310418	0.999866
Pacsin3	0.092087	0.999866
Hmha1	-0.169243	0.999866
9130221H12Rik	0.14859	0.999866
Pigu	-0.119437	0.999866
Gm6277	-0.146515	0.999866
Cnot3	-0.152902	0.999866
Ccng2	0.0815932	0.999866
1700012D01Rik	0.216288	0.999866
4930412C18Rik	-0.187159	0.999866
Leprot	-0.0935882	0.999866
Ccdc96	-0.170593	0.999866
Vill	0.601545	0.999866
Accs	-0.135572	0.999866
Ing2	0.0763147	0.999866
Inpp4b	-0.111874	0.999866
BC030500	-0.0728124	0.999866
Usp37	-0.0705861	0.999866
Kifc2	0.0966089	0.999866
Cyb5d2	-0.0685073	0.999866
Scrn3	-0.082816	0.999866
Spx	0.213792	0.999866
Dtx4	0.120292	0.999866
Atxn7	0.0918623	0.999866
Dbx2	-0.115752	0.999866
Mir496a	0.261033	0.999866
St8sia4	-0.113383	0.999866
Cited2	-0.155233	0.999866
Gbp9	-0.174268	0.999866
Lmna	0.079761	0.999866
Ap1g2	-0.18186	0.999866
Arhgef19	0.177713	0.999866
Gm11545	-0.564645	0.999866
Dbnl	0.0986192	0.999866
Cables2	0.130771	0.999866
Celrr	-0.145196	0.999866
Tmprss7	0.18901	0.999866
Mon1b	-0.0737379	0.999866
Arf1	0.0983321	0.999866
Abhd3	-0.0890115	0.999866
Pi4ka	0.105448	0.999866
Fam13c	0.109717	0.999866
Tmem79	0.214014	0.999866
Imp4	-0.0536184	0.999866
Rai14	0.17654	0.999866
Zfp580	0.158192	0.999866
Cers5	0.055531	0.999866
Man2a1	0.0818143	0.999866
Slc35f5	0.0765785	0.999866
Krr1	0.0963687	0.999866
4930565N06Rik	-0.232097	0.999866
4933424G05Rik	0.257054	0.999866
Tshz3	0.17622	0.999866
Irf5	-0.18938	0.999866
Samd1	0.0797065	0.999866
Tmem50b	-0.0691808	0.999866
Aplp1	-0.0993483	0.999866
Tmem41b	-0.0658509	0.999866
Sh3rf1	0.157274	0.999866
Mrpl42	-0.0650134	0.999866
Ifrd2	0.13384	0.999866
Gm9866	0.146605	0.999866
Prkag2	0.0714105	0.999866
Ccdc81	-0.271748	0.999866
Ccr5	0.159593	0.999866
Siglech	-0.147388	0.999866
Xrn2	0.064294	0.999866
Scrt2	-0.323248	0.999866
Ifrd1	0.129823	0.999866
Csf1r	-0.166824	0.999866
Zfp397	0.0592495	0.999866
Il1rapl2	-0.089327	0.999866
Pde6d	-0.0684971	0.999866
Slc37a3	0.0608287	0.999866
Cd226	-0.296581	0.999866
Nup160	0.0595311	0.999866
Pask	0.102809	0.999866
Fem1b	0.0515368	0.999866
Poldip3	0.134789	0.999866
Kti12	0.138612	0.999866
Map2k1	-0.0471242	0.999866
Sh2d3c	-0.238864	0.999866
Toporsos	-0.12547	0.999866
Adamts10	0.170283	0.999866
Acot4	-0.193849	0.999866
Gm15408	-0.320781	0.999866
Ntpcr	-0.147062	0.999866
Arhgap27	-0.11844	0.999866
Batf3	-0.514222	0.999866
Chd8	0.10767	0.999866
BC005561	-0.118478	0.999866
Mybl1	-0.11083	0.999866
Inafm1	-0.170378	0.999866
Gm5617	-0.155634	0.999866
Aim2	-0.201148	0.999866
Pspc1	0.0669852	0.999866
Patz1	-0.0735631	0.999866
Ly9	-0.426576	0.999866
St3gal3	-0.0937848	0.999866
Acss2os	-0.097693	0.999866
Ddx5	0.046717	0.999866
Tsc2	0.139452	0.999866
Nudt21	0.0637046	0.999866
Ktn1	0.0815552	0.999866
Naa15	0.0728428	0.999866
Col6a5	-0.537249	0.999866
Ddx20	0.0687873	0.999866
Ifitm7	-0.0902008	0.999866
Lgals9	-0.216153	0.999866
Sike1	0.0602684	0.999866
Ncf1	-0.185854	0.999866
Vps33a	0.123317	0.999866
Lin7a	-0.0762557	0.999866
Runx1	-0.279788	0.999866
Lamtor1	-0.0850419	0.999866
Itm2b	-0.0535679	0.999866
Cdc42bpa	0.075184	0.999866
Hsf4	-0.165784	0.999866
Msh5	0.436784	0.999866
Cox18	0.117864	0.999866
Cd84	-0.257247	0.999866
Cenpa	0.232349	0.999866
Apoe	-0.17006	0.999866
4921511C10Rik	-0.289555	0.999866
Gm20604	0.0508735	0.999866
Arap1	-0.161805	0.999866
Ppip5k1	0.0855968	0.999866
Ptgr1	-0.270325	0.999866
Lrtm1	-0.215163	0.999866
Slc35d2	0.226505	0.999866
Fam46c	-0.250271	0.999866
Chuk	0.0641921	0.999866
2017-03-10	0.162714	0.999866
Gpr3	0.294773	0.999866
Acot10	0.235467	0.999866
Mrps12	0.117028	0.999866
Fcer1g	-0.269598	0.999866
5730522E02Rik	-0.182743	0.999866
Slx4ip	-0.0844235	0.999866
Carm1	0.0687348	0.999866
Vwa8	0.0591857	0.999866
Kxd1	-0.0672308	0.999866
Kptn	0.12001	0.999866
Mlx	0.0601767	0.999866
Mir5136	-0.297814	0.999866
Chst5	-0.233164	0.999866
Gm10649	-0.256678	0.999866
Bms1	0.0635092	0.999866
9930111J21Rik2	-0.186059	0.999866
Fam43a	0.173299	0.999866
Atp5d	-0.104282	0.999866
Eif5b	0.0555133	0.999866
Armc1	0.0579341	0.999866
Man1c1	-0.105224	0.999866
Uap1	0.0678479	0.999866
Ttc28	0.156245	0.999866
Tex22	-0.277456	0.999866
Zbtb7b	-0.120748	0.999866
E130304I02Rik	-0.176255	0.999866
Slc37a2	-0.208541	0.999866
Mcm10	-0.209489	0.999866
Kantr	-0.299172	0.999866
Eed	0.0742786	0.999866
Ly6c2	-0.20974	0.999866
Arfgap2	0.0521964	0.999866
Il17rb	0.210177	0.999866
Ripk2	-0.082567	0.999866
Kcnn2	0.152501	0.999866
Hebp1	-0.145636	0.999866
Fam183b	-0.197065	0.999866
Tmem252	0.281245	0.999866
Tmem59l	-0.222408	0.999866
Gprin1	0.124928	0.999866
Acss2	-0.0672147	0.999866
Rrp1b	0.109661	0.999866
Spata19	-0.248416	0.999866
Timm17b	-0.0719031	0.999866
Gbp4	-0.332342	0.999866
Sertm1	0.111538	0.999866
Zfp61	0.0634262	0.999866
Hist1h1d	-0.128816	0.999866
Rpl19	-0.0631342	0.999866
Psen1	-0.143156	0.999866
Gpr65	-0.423831	0.999866
Zyg11b	0.0451539	0.999866
Kifap3	0.0467398	0.999866
Capn3	-0.162342	0.999866
Uox	0.237141	0.999866
AI197445	-0.313019	0.999866
Smug1	-0.0582391	0.999866
Psap	0.156923	0.999866
Stk36	-0.231226	0.999866
Shisa6	-0.249425	0.999866
Dtx2	0.164973	0.999866
Serac1	0.0947708	0.999866
Elavl4	0.0952181	0.999866
Nxpe2	-0.23277	0.999866
Irf3	-0.145192	0.999866
Zc3h13	-0.0893677	0.999866
Tet3	0.174495	0.999866
Pan2	0.118574	0.999866
Setd2	0.129682	0.999866
Nup98	0.0790427	0.999866
Mrpl16	0.0856132	0.999866
Phf11d	-0.294193	0.999866
AA543186	-0.16575	0.999866
Gss	-0.0700019	0.999866
Zfp952	0.0670407	0.999866
P3h1	0.140229	0.999866
Gdf1	-0.139726	0.999866
Zfp251	0.0553396	0.999866
Abra	-0.200177	0.999866
Adap2	-0.120022	0.999866
Cpne2	-0.172709	0.999866
Get4	0.0788494	0.999866
Abcb1b	-0.147864	0.999866
Snapc4	0.108137	0.999866
Gls	0.055735	0.999866
Gm715	-0.13745	0.999866
Apopt1	0.0665268	0.999866
Wdr47	0.0381912	0.999866
Tgfbr1	-0.131375	0.999866
Tnpo2	0.051467	0.999866
Rps17	-0.0786507	0.999866
Gm3417	-0.189236	0.999866
Gm3448	-0.189236	0.999866
Ctsk	0.166277	0.999866
Hipk2	-0.154471	0.999866
Gm38431	-0.0649805	0.999866
Phrf1	0.109832	0.999866
Ccbe1	-0.277032	0.999866
Tti1	0.053645	0.999866
D4Ertd617e	0.095349	0.999866
Erap1	-0.103007	0.999866
Endov	-0.0875166	0.999866
Xaf1	-0.189216	0.999866
Rlbp1	-0.123936	0.999866
P2ry12	-0.120722	0.999866
Adamts13	0.164887	0.999866
Utp15	0.0863531	0.999866
1810030O07Rik	-0.0664471	0.999866
Otud4	0.0770759	0.999866
U2surp	0.0593894	0.999866
Prdm1	-0.299561	0.999866
Mfap3l	-0.125636	0.999866
Plcl2	0.0781794	0.999866
Gpr162	0.082439	0.999866
Fam8a1	0.067832	0.999866
Zcrb1	0.0636342	0.999866
Ptrh1	0.150477	0.999866
Asphd2	-0.0524607	0.999866
Srsf5	0.073031	0.999866
Mtmr4	0.129546	0.999866
Slc16a13	0.154123	0.999866
Cebpb	0.108632	0.999866
Slc9a7	-0.0409575	0.999866
Parp14	-0.204972	0.999866
Pam	0.0702913	0.999866
Dnaaf2	-0.0710086	0.999866
Zfp566	0.13026	0.999866
Fgd3	-0.139501	0.999866
Mib1	0.0464638	0.999866
Tcerg1	0.0868989	0.999866
Ssr1	0.0816811	0.999866
Stx17	-0.0857696	0.999866
Glrx2	0.0790801	0.999866
Arhgap9	-0.224725	0.999866
Fam107b	-0.119201	0.999866
Mtif3	0.0555134	0.999866
Cers1	-0.138	0.999866
Dnah11	-0.394615	0.999866
Vps54	0.0632282	0.999866
Inca1	-0.161954	0.999866
1810011H11Rik	-0.229261	0.999866
Tceb2	-0.0739237	0.999866
5430427O19Rik	-0.278242	0.999866
Osgin2	0.0690302	0.999866
BC022687	0.114299	0.999866
Nsun7	0.199477	0.999866
Gm4737	0.131172	0.999866
Msc	-0.137089	0.999866
Clp1	0.0903669	0.999866
Epdr1	-0.0611168	0.999866
Emc8-1190005i06rik	-0.0901275	0.999866
Paox	-0.0889318	0.999866
Asap3	-0.156837	0.999866
Gsto2	-0.210541	0.999866
Amdhd2	-0.110758	0.999866
Zcchc3	0.14067	0.999866
Hmgb3	0.116787	0.999866
BB031773	-0.320177	0.999866
Pdik1l	0.0706134	0.999866
Fnbp1l	0.0779478	0.999866
Nckap1	0.0575541	0.999866
Fam50a	0.16564	0.999866
Plxdc2	-0.116683	0.999866
Rsph4a	-0.178119	0.999866
Hyal2	-0.103659	0.999866
Rimkla	-0.0864604	0.999866
Fam32a	-0.053472	0.999866
Rasal3	-0.207782	0.999866
Aste1	0.0779258	0.999866
Palmd	0.177056	0.999866
1810013L24Rik	0.0571632	0.999866
Man2b1	-0.164127	0.999866
Aard	-0.211581	0.999866
Ino80e	0.10008	0.999866
Chek2	-0.193219	0.999866
Wdr1	0.0914366	0.999866
Edem2	-0.0856082	0.999866
Arhgap30	-0.173665	0.999866
Aacs	-0.0729915	0.999866
Brinp1	0.0866017	0.999866
Creg1	-0.10516	0.999866
Tmem51	-0.141721	0.999866
Mrps23	0.0761694	0.999866
Gpx1	-0.0721206	0.999866
Mat2a	0.0683992	0.999866
Nr2c2	0.05477	0.999866
Sart1	-0.0866553	0.999866
Mir6925	-0.24079	0.999866
Ccdc77	0.0698223	0.999866
Ccnd1	-0.214076	0.999866
Siva1	-0.0931969	0.999866
Gm3383	-0.21157	0.999866
Gnl1	0.0920703	0.999866
Scx	0.164128	0.999866
Irf9	-0.178038	0.999866
Ipo5	0.0473632	0.999866
Hipk3	0.0761818	0.999866
Atp6v0b	0.0931567	0.999866
Atp6v1h	0.0847575	0.999866
Cops8	0.0651387	0.999866
Wfdc3	-0.224225	0.999866
Golm1	-0.113527	0.999866
Zcchc6	0.0434369	0.999866
Prtn3	0.230546	0.999866
Col5a2	0.215781	0.999866
Ranbp2	0.0557893	0.999866
Azin1	0.0551884	0.999866
Srp19	-0.0686115	0.999866
Arhgap26	0.0879985	0.999866
Anapc1	0.0496165	0.999866
Hdac6	0.060232	0.999866
Kbtbd6	-0.0852863	0.999866
Zc4h2	-0.0855387	0.999866
AI837181	-0.0820427	0.999866
Pde6h	-0.501627	0.999866
9030624J02Rik	-0.0420885	0.999866
Wnt16	0.334901	0.999866
4930532I03Rik	0.251967	0.999866
Nupl2	-0.100283	0.999866
Cchcr1	-0.140092	0.999866
Ly6e	-0.176343	0.999866
Slc16a5	-0.227018	0.999866
Atxn3	0.0576535	0.999866
Melk	0.212222	0.999866
Thap1	0.131555	0.999866
Dnase2a	-0.170863	0.999866
Actr2	0.0815314	0.999866
Col11a2	-0.199141	0.999866
Pcsk6	-0.0842716	0.999866
Dnajc28	-0.0681236	0.999866
Srebf1	-0.118352	0.999866
Mcm3ap	0.06638	0.999866
Usp4	0.0503875	0.999866
Vps37c	0.200087	0.999866
Tmem17	0.0901359	0.999866
Ppp4r1	0.0705509	0.999866
Gm20743	-0.18251	0.999866
Fosl2	0.251663	0.999866
Herpud2	-0.0853667	0.999866
Rpap2	0.063125	0.999866
Aldoc	-0.0728039	0.999866
Pon3	-0.210193	0.999866
Sppl3	0.0718797	0.999866
Shmt2	0.11387	0.999866
Ppp4r2	0.0628318	0.999866
Pet117	0.117768	0.999866
Rnase4	-0.144805	0.999866
Myo5b	0.118166	0.999866
Nudt6	0.128063	0.999866
A930003O13Rik	-0.135636	0.999866
Rnf216	0.100351	0.999866
Atxn7l2	0.194109	0.999866
Eid2	0.0583444	0.999866
Ddx59	0.0838706	0.999866
Gadd45b	0.178563	0.999866
Lamp1	-0.0531393	0.999866
Rpl36	-0.0835412	0.999866
Pkhd1l1	0.147683	0.999866
Mbd3	-0.0797359	0.999866
Phactr1	0.125422	0.999866
Cxadr	0.0961208	0.999866
Zfhx3	-0.179373	0.999866
Rab10os	-0.0588374	0.999866
P2rx3	-0.1507	0.999866
Snrpa	-0.123269	0.999866
Gbp3	-0.212974	0.999866
Adi1	-0.227833	0.999866
Thtpa	-0.110043	0.999866
Smim1	0.0821633	0.999866
Ttc39b	0.0699527	0.999866
Gpr160	-0.198938	0.999866
Naa11	0.521426	0.999866
Eno3	0.113623	0.999866
Srp54a	0.14505	0.999866
Hsp90ab1	0.11533	0.999866
Cystm1	-0.0840293	0.999866
Zfp454	0.110878	0.999866
Rap1gap2	0.0650328	0.999866
Tdrd5	0.163005	0.999866
Cox5b	-0.0761057	0.999866
St6gal2	-0.0932865	0.999866
Cib2	-0.0936668	0.999866
Poc1a	0.114397	0.999866
Stat1	-0.111101	0.999866
Mageb16	-0.218189	0.999866
Crybb3	-0.238274	0.999866
Nedd9	0.138257	0.999866
Zfp706	0.0491855	0.999866
Trim43c	-0.244081	0.999866
4931406P16Rik	0.0663643	0.999866
9030624G23Rik	-0.223312	0.999866
Cd59a	0.219746	0.999866
Iba57	0.0991666	0.999866
Ralbp1	0.0519468	0.999866
Homez	0.0817497	0.999866
Spin1	0.040752	0.999866
Cd14	-0.283047	0.999866
Fcrls	-0.289559	0.999866
Samsn1	-0.240595	0.999866
2900008C10Rik	-0.144146	0.999866
Ermard	-0.0807649	0.999866
Cxxc4	-0.0885143	0.999866
Mgat4b	0.108845	0.999866
Dnajc18	0.0564186	0.999866
4930526I15Rik	-0.128612	0.999866
Usp19	0.0845714	0.999866
Impa2	0.144603	0.999866
Tfap4	-0.222618	0.999866
Usp24	0.0571005	0.999866
Tmem164	0.0765904	0.999866
Ece1	0.133931	0.999866
Itgam	-0.14936	0.999866
1700003M02Rik	-0.21275	0.999866
Tmem129	0.0831688	0.999866
Map3k5	0.0681772	0.999866
Nudt2	-0.0794596	0.999866
Zscan12	0.0716224	0.999866
Zfp429	0.120359	0.999866
Zfp182	-0.0905756	0.999866
Tceal1	-0.0956416	0.999866
Afg3l2	0.0972323	0.999866
Mbd4	0.0787311	0.999866
Zscan29	-0.107954	0.999866
Rasl10b	-0.0849905	0.999866
Calm3	-0.0500851	0.999866
Tirap	-0.15147	0.999866
Hcfc2	0.0782448	0.999866
6330403K07Rik	0.091854	0.999866
Snrpd3	0.0830569	0.999866
2510003B16Rik	0.109693	0.999866
Firre	0.103848	0.999866
Crlf2	-0.194539	0.999866
Galm	-0.155619	0.999866
4930505A04Rik	0.22084	0.999866
Rpp21	-0.0820082	0.999866
St7	0.0779792	0.999866
Tpm3	0.0702593	0.999866
Ntsr2	-0.102564	0.999866
Tpp1	-0.12474	0.999866
Lta4h	-0.0585279	0.999866
Megf6	0.188667	0.999866
Fam110b	-0.110899	0.999866
Ankrd23	-0.154267	0.999866
Slc25a10	-0.112573	0.999866
Acacb	0.15095	0.999866
9530026P05Rik	0.257688	0.999866
Igsf9b	0.16428	0.999866
Vegfc	-0.135309	0.999866
Elk4	0.129548	0.999866
Hcls1	-0.185511	0.999866
Cxcl16	-0.234143	0.999866
Lair1	-0.18399	0.999866
Chrm2	-0.122526	0.999866
Mmp15	0.178708	0.999866
Slc6a9	0.141153	0.999866
Phf11b	-0.417755	0.999866
Btbd10	0.0800357	0.999866
Afg3l1	0.105055	0.999866
Clec7a	-0.482941	0.999866
Cd63	-0.182542	0.999866
0610009O20Rik	0.104717	0.999866
Elmod1	-0.0667059	0.999866
Bin2	-0.148459	0.999866
Fam65b	0.102571	0.999866
Neurl3	-0.297169	0.999866
Dram1	-0.143395	0.999866
Cd37	-0.246186	0.999866
Lrch2	-0.0761137	0.999866
Twist1	-0.387798	0.999866
Fam120b	0.070608	0.999866
Rorb	-0.126922	0.999866
Gdpd5	0.141677	0.999866
Cspg5	-0.0633818	0.999866
Spint1	-0.213216	0.999866
Slc38a3	-0.135557	0.999866
Ankrd49	-0.0673613	0.999866
Crlf1	0.290286	0.999866
Cldn12	0.059964	0.999866
Gpr155	-0.0749353	0.999866
Tcte3	-0.219245	0.999866
Gm10389	0.255235	0.999866
Rps6kl1	0.0774205	0.999866
Ptpn20	-0.214009	0.999866
4921511I17Rik	0.0799603	0.999866
Lman2	0.0564007	0.999866
Rprml	0.109571	0.999866
Cbx8	-0.102721	0.999866
Zeb2	-0.0879005	0.999866
Mknk1	-0.0757037	0.999866
Cdan1	0.0859943	0.999866
Tbxas1	-0.223091	0.999866
Mrpl38	-0.0797649	0.999866
Pinx1	0.0917266	0.999866
Wdr76	-0.078643	0.999866
Ftsj2	0.0688889	0.999866
Nip7	0.0798663	0.999866
Gm4951	-0.547278	0.999866
Ltc4s	-0.247429	0.999866
Tmem138	0.08422	0.999866
Ppp1r2	0.0651986	0.999866
Krba1	0.0900142	0.999866
Mir3070b	0.198489	0.999866
Acan	0.277608	0.999866
Kdm5a	0.0346215	0.999866
Padi2	-0.201346	0.999866
Nol3	-0.0827788	0.999866
Dkc1	0.0660161	0.999866
Elovl1	-0.136768	0.999866
Nlrc4	0.212191	0.999866
Otud7a	0.0747201	0.999866
Gm24572	0.170889	0.999866
Ube2h	0.0956836	0.999866
Chpf2	0.0974632	0.999866
Cyp4x1	0.111136	0.999866
Rps18	-0.118738	0.999866
Ap2s1	0.152757	0.999866
G0s2	-0.166128	0.999866
Sik2	0.118562	0.999866
Hdac9	0.0963296	0.999866
[truncated: 13,568 more rows]
