# Supplementary material for: Multiscale causal networks identify VGF as a key regulator of Alzheimer’s disease
Source: Nat Commun. 2020 Aug 7;11:3942. doi: 10.1038/s41467-020-17405-z (PMC7414858; doi:10.1038/s41467-020-17405-z)
Supplement: Supplementary file 10 — Source data [file 41467_2020_17405_MOESM10_ESM.zip]

Archive with 133 entries (79 files):
- Mouse Datasheet for NC/
- Mouse Datasheet for NC/.DS_Store
- __MACOSX/
- __MACOSX/Mouse Datasheet for NC/
- __MACOSX/Mouse Datasheet for NC/._.DS_Store
- Mouse Datasheet for NC/Figure 5/
- Mouse Datasheet for NC/Figure 5/.DS_Store
- __MACOSX/Mouse Datasheet for NC/Figure 5/
- __MACOSX/Mouse Datasheet for NC/Figure 5/._.DS_Store
- Mouse Datasheet for NC/Figure 5/Fig 5a/
- Mouse Datasheet for NC/Figure 5/Fig 5a/Datasheet for Fig 5a.xlsx
- __MACOSX/Mouse Datasheet for NC/Figure 5/Fig 5a/
- __MACOSX/Mouse Datasheet for NC/Figure 5/Fig 5a/._Datasheet for Fig 5a.xlsx
- __MACOSX/Mouse Datasheet for NC/Figure 5/._Fig 5a
- Mouse Datasheet for NC/Figure 5/Fig 5b/
- Mouse Datasheet for NC/Figure 5/Fig 5b/Datasheet for Fig 5b.xlsx
- __MACOSX/Mouse Datasheet for NC/Figure 5/Fig 5b/
- __MACOSX/Mouse Datasheet for NC/Figure 5/Fig 5b/._Datasheet for Fig 5b.xlsx
- __MACOSX/Mouse Datasheet for NC/Figure 5/._Fig 5b
- Mouse Datasheet for NC/Figure 5/Fig 5c/
- Mouse Datasheet for NC/Figure 5/Fig 5c/Datasheet for Fig 5c.xlsx
- __MACOSX/Mouse Datasheet for NC/Figure 5/Fig 5c/
- __MACOSX/Mouse Datasheet for NC/Figure 5/Fig 5c/._Datasheet for Fig 5c.xlsx
- __MACOSX/Mouse Datasheet for NC/Figure 5/._Fig 5c
- Mouse Datasheet for NC/Figure 5/Fig 5d/
- Mouse Datasheet for NC/Figure 5/Fig 5d/Datasheet for Fig 5d.xlsx
- __MACOSX/Mouse Datasheet for NC/Figure 5/Fig 5d/
- __MACOSX/Mouse Datasheet for NC/Figure 5/Fig 5d/._Datasheet for Fig 5d.xlsx
- __MACOSX/Mouse Datasheet for NC/Figure 5/._Fig 5d
- __MACOSX/Mouse Datasheet for NC/._Figure 5
- Mouse Datasheet for NC/Figure 6/
- Mouse Datasheet for NC/Figure 6/.DS_Store
- __MACOSX/Mouse Datasheet for NC/Figure 6/
- __MACOSX/Mouse Datasheet for NC/Figure 6/._.DS_Store
- Mouse Datasheet for NC/Figure 6/Fig 6a/
- Mouse Datasheet for NC/Figure 6/Fig 6a/Datasheet for Fig 6a.xlsx
- __MACOSX/Mouse Datasheet for NC/Figure 6/Fig 6a/
- __MACOSX/Mouse Datasheet for NC/Figure 6/Fig 6a/._Datasheet for Fig 6a.xlsx
- __MACOSX/Mouse Datasheet for NC/Figure 6/._Fig 6a
- Mouse Datasheet for NC/Figure 6/Fig 6b/
- Mouse Datasheet for NC/Figure 6/Fig 6b/Datasheet for Fig 6b.xlsx
- __MACOSX/Mouse Datasheet for NC/Figure 6/Fig 6b/
- __MACOSX/Mouse Datasheet for NC/Figure 6/Fig 6b/._Datasheet for Fig 6b.xlsx
- __MACOSX/Mouse Datasheet for NC/Figure 6/._Fig 6b
- Mouse Datasheet for NC/Figure 6/Fig 6c/
- Mouse Datasheet for NC/Figure 6/Fig 6c/Datasheet for Fig 6c.xlsx
- __MACOSX/Mouse Datasheet for NC/Figure 6/Fig 6c/
- __MACOSX/Mouse Datasheet for NC/Figure 6/Fig 6c/._Datasheet for Fig 6c.xlsx
- __MACOSX/Mouse Datasheet for NC/Figure 6/._Fig 6c
- Mouse Datasheet for NC/Figure 6/Fig 6d/
- Mouse Datasheet for NC/Figure 6/Fig 6d/Datasheet for Fig 6d.xlsx
- __MACOSX/Mouse Datasheet for NC/Figure 6/Fig 6d/
- __MACOSX/Mouse Datasheet for NC/Figure 6/Fig 6d/._Datasheet for Fig 6d.xlsx
- __MACOSX/Mouse Datasheet for NC/Figure 6/._Fig 6d
- Mouse Datasheet for NC/Figure 6/Fig 6e/
- Mouse Datasheet for NC/Figure 6/Fig 6e/Datasheet for Fig 6e.csv
- __MACOSX/Mouse Datasheet for NC/Figure 6/Fig 6e/
- __MACOSX/Mouse Datasheet for NC/Figure 6/Fig 6e/._Datasheet for Fig 6e.csv
- __MACOSX/Mouse Datasheet for NC/Figure 6/._Fig 6e
- Mouse Datasheet for NC/Figure 6/Fig 6f/
- Mouse Datasheet for NC/Figure 6/Fig 6f/Datasheet for Fig 6f.csv
- __MACOSX/Mouse Datasheet for NC/Figure 6/Fig 6f/
- __MACOSX/Mouse Datasheet for NC/Figure 6/Fig 6f/._Datasheet for Fig 6f.csv
- __MACOSX/Mouse Datasheet for NC/Figure 6/._Fig 6f
- __MACOSX/Mouse Datasheet for NC/._Figure 6
- Mouse Datasheet for NC/Figure 8/
- Mouse Datasheet for NC/Figure 8/.DS_Store
- __MACOSX/Mouse Datasheet for NC/Figure 8/
- __MACOSX/Mouse Datasheet for NC/Figure 8/._.DS_Store
- Mouse Datasheet for NC/Figure 8/Fig 8b/
- Mouse Datasheet for NC/Figure 8/Fig 8b/Datasheet for Fig 8b.xlsx
- __MACOSX/Mouse Datasheet for NC/Figure 8/Fig 8b/
- __MACOSX/Mouse Datasheet for NC/Figure 8/Fig 8b/._Datasheet for Fig 8b.xlsx
- __MACOSX/Mouse Datasheet for NC/Figure 8/._Fig 8b
- __MACOSX/Mouse Datasheet for NC/._Figure 8
- Mouse Datasheet for NC/Sup Figure 5/
- Mouse Datasheet for NC/Sup Figure 5/.DS_Store
- __MACOSX/Mouse Datasheet for NC/Sup Figure 5/
- __MACOSX/Mouse Datasheet for NC/Sup Figure 5/._.DS_Store
- Mouse Datasheet for NC/Sup Figure 5/Sup Fig 5a/
- Mouse Datasheet for NC/Sup Figure 5/Sup Fig 5a/Datasheet for Sup Fig 5a.xlsx
- __MACOSX/Mouse Datasheet for NC/Sup Figure 5/Sup Fig 5a/
- __MACOSX/Mouse Datasheet for NC/Sup Figure 5/Sup Fig 5a/._Datasheet for Sup Fig 5a.xlsx
- __MACOSX/Mouse Datasheet for NC/Sup Figure 5/._Sup Fig 5a
- Mouse Datasheet for NC/Sup Figure 5/Sup Fig 5b/
- Mouse Datasheet for NC/Sup Figure 5/Sup Fig 5b/Datasheet for Sup Fig 5b.xlsx
- __MACOSX/Mouse Datasheet for NC/Sup Figure 5/Sup Fig 5b/
- __MACOSX/Mouse Datasheet for NC/Sup Figure 5/Sup Fig 5b/._Datasheet for Sup Fig 5b.xlsx
- __MACOSX/Mouse Datasheet for NC/Sup Figure 5/._Sup Fig 5b
- Mouse Datasheet for NC/Sup Figure 5/Sup Fig 5c/
- Mouse Datasheet for NC/Sup Figure 5/Sup Fig 5c/Datasheet for Sup Fig 5c.xlsx
- __MACOSX/Mouse Datasheet for NC/Sup Figure 5/Sup Fig 5c/
- __MACOSX/Mouse Datasheet for NC/Sup Figure 5/Sup Fig 5c/._Datasheet for Sup Fig 5c.xlsx
- __MACOSX/Mouse Datasheet for NC/Sup Figure 5/._Sup Fig 5c
- Mouse Datasheet for NC/Sup Figure 5/Sup Fig 5d/
- Mouse Datasheet for NC/Sup Figure 5/Sup Fig 5d/Datasheet for Sup Fig 5d.xlsx
- __MACOSX/Mouse Datasheet for NC/Sup Figure 5/Sup Fig 5d/
- __MACOSX/Mouse Datasheet for NC/Sup Figure 5/Sup Fig 5d/._Datasheet for Sup Fig 5d.xlsx
- __MACOSX/Mouse Datasheet for NC/Sup Figure 5/._Sup Fig 5d
- Mouse Datasheet for NC/Sup Figure 5/Sup Fig 5e/
- Mouse Datasheet for NC/Sup Figure 5/Sup Fig 5e/Datasheet for Sup Fig 5e.xlsx
- __MACOSX/Mouse Datasheet for NC/Sup Figure 5/Sup Fig 5e/
- __MACOSX/Mouse Datasheet for NC/Sup Figure 5/Sup Fig 5e/._Datasheet for Sup Fig 5e.xlsx
- __MACOSX/Mouse Datasheet for NC/Sup Figure 5/._Sup Fig 5e
- Mouse Datasheet for NC/Sup Figure 5/Sup Fig 5f/
- Mouse Datasheet for NC/Sup Figure 5/Sup Fig 5f/Datasheet for Sup Fig 5f.xlsx
- __MACOSX/Mouse Datasheet for NC/Sup Figure 5/Sup Fig 5f/
- __MACOSX/Mouse Datasheet for NC/Sup Figure 5/Sup Fig 5f/._Datasheet for Sup Fig 5f.xlsx
- __MACOSX/Mouse Datasheet for NC/Sup Figure 5/._Sup Fig 5f
- __MACOSX/Mouse Datasheet for NC/._Sup Figure 5
- Mouse Datasheet for NC/Sup Figure 6/
- Mouse Datasheet for NC/Sup Figure 6/.DS_Store
- __MACOSX/Mouse Datasheet for NC/Sup Figure 6/
- __MACOSX/Mouse Datasheet for NC/Sup Figure 6/._.DS_Store
- Mouse Datasheet for NC/Sup Figure 6/FigS6a/
- __MACOSX/Mouse Datasheet for NC/Sup Figure 6/._FigS6a
- Mouse Datasheet for NC/Sup Figure 6/FigS6b/
- Mouse Datasheet for NC/Sup Figure 6/FigS6b/Datasheet for Sup Fig 6b.xlsx
- __MACOSX/Mouse Datasheet for NC/Sup Figure 6/FigS6b/
- __MACOSX/Mouse Datasheet for NC/Sup Figure 6/FigS6b/._Datasheet for Sup Fig 6b.xlsx
- __MACOSX/Mouse Datasheet for NC/Sup Figure 6/._FigS6b
- Mouse Datasheet for NC/Sup Figure 6/FigS6c/
- Mouse Datasheet for NC/Sup Figure 6/FigS6c/Datasheet for Sup Fig 6c.xlsx
- __MACOSX/Mouse Datasheet for NC/Sup Figure 6/FigS6c/
- __MACOSX/Mouse Datasheet for NC/Sup Figure 6/FigS6c/._Datasheet for Sup Fig 6c.xlsx
- __MACOSX/Mouse Datasheet for NC/Sup Figure 6/._FigS6c
- __MACOSX/Mouse Datasheet for NC/._Sup Figure 6
- Mouse Datasheet for NC/Sup Figure 9/
- Mouse Datasheet for NC/Sup Figure 9/Datasheet for Sup Fig 9.xlsx
- __MACOSX/Mouse Datasheet for NC/Sup Figure 9/
- __MACOSX/Mouse Datasheet for NC/Sup Figure 9/._Datasheet for Sup Fig 9.xlsx
- __MACOSX/Mouse Datasheet for NC/._Sup Figure 9
- __MACOSX/._Mouse Datasheet for NC
