# Supplementary material for: Multiscale causal networks identify VGF as a key regulator of Alzheimer’s disease
Source: Nat Commun. 2020 Aug 7;11:3942. doi: 10.1038/s41467-020-17405-z (PMC7414858; doi:10.1038/s41467-020-17405-z)
Supplement: Supplementary file 10 — Source data [file 41467_2020_17405_MOESM10_ESM.zip › Mouse Datasheet for NC/Figure 5/Fig 5a/Datasheet for Fig 5a.xlsx]

## Sheet: male Cortex-6E10
WT_WT	5xFAD_WT	5xFAD_VGF hom	5xFAD_VGF het
0	224.208	55.1314	158.81
0.0091402	65.3987	48.8817	7.25413
1.00442	70.7556	71.5369	13.9502
2.56684	67.5192	39.3955	53.6805
1.00442	109.147	32.6994	55.4662
0.223204	12.9458	58.7026	158.586
0	33.2574	115.285	184.478
0.111602	166.51	22.3204	122.651
1.11602	80.2418	51.0021	96.4241
0.223204	167.961	89.5048	51.1137
1.33922	109.37	140.618	131.244
0.334806	215.615	75.2197	126.222
0.111602	115.508	53.6805	97.7633
0.334806	85.1523	130.016	43.6364
0.446408	53.2341	22.8784	67.854
1.67403	133.03	49.5513	56.4706
1.56243	95.3081	23.4364	78.5678
0.781214	23.3248	70.086	116.736
0	107.584	50.5557
0.892816	97.7633	11.3834
0.55801	54.1269	109.816
0.55801	103.901
2.90165	60.4883
0.111602	147.649
0.334806
0.111602
0.223204

## Sheet: male CA3-6E10 CA3
WT_WT	5xFAD_WT	5xFAD_VGF hom	5xFAD_VGF het
4.94234	154.201	61.285	23.7232
0	27.6771	9.88468	0
0.988468	8.89621	66.2273	0.988468
17.7924	25.7002	15.8155	58.3196
1.97694	234.267	0.988468	63.2619
0	6.91928	64.2504	25.7002
0	9.88468	47.4465	100.824
0	48.4349	53.3773	75.1236
4.94234	40.5272	39.5387	23.7232
1.97694	37.5618	203.624	107.743
13.8386	33.6079	138.386	90.939
0	272.817	14.827	87.9736
0	175.947	32.6194	54.3657
0	59.3081	91.9275	5.93081
12.8501	19.7694	12.8501	40.5272
5.93081	238.221	15.8155	7.90774
1.97694	236.244	74.1351	57.3311
3.95387	0.988468	63.2619	66.2273
0	101.812	81.0544
0.0439868	106.755	9.88468
0.988468	60.2965	58.3196
0.988468	147.282
0.988468	56.3427
0	296.54
2.9654
2.9654
11.8616

## Sheet: male Cortex-Iba1
WT_WT	5xFAD_WT	5xFAD_VGF hom	5xFAD_VGF het
64.5492	222.695	98.668	164.139
41.7264	179.355	85.0666	90.8299
64.0881	141.778	91.0605	145.005
102.126	217.853	107.198	88.7551
97.9764	198.489	84.6055	90.5994
68.0072	117.111	116.88	239.293
68.2377	86.4498	236.527	150.768
97.0543	195.031	115.266	108.581
41.7264	206.557	101.434	164.831
131.865	48.873	129.559	144.544
125.64	122.182	154.918	195.261
91.291	224.078	153.535	182.582
165.523	142.469	108.811
116.65	217.392	155.149
119.647	211.168
139.472	375.768
172.669
91.752

## Sheet: male CA3-Iba1
WT_WT	5xFAD_WT	5xFAD_VGF hom	5xFAD_VGF het
97.7498	85.0786	95.7134	99.1075
28.2841	134.18	61.0937	44.1232
57.0207	104.538	78.0641	81.4582
152.508	160.654	103.18	55.6631
187.806	94.3558	75.3488	65.3928
86.8887	132.143	81.0057	64.2615
81.4582	57.4733	182.602	84.8523
100.013	84.8523	94.582	93.6769
36.4299	121.056	64.4877	113.589
56.1157	32.5833	92.7718	88.0201
104.538	98.6549	190.295	99.3338
106.348	138.931	137.574	81.4582
141.194	68.7869	70.8234
121.282	209.076	152.96
75.3488	112.684
68.1081	274.695
248.9
50.0063

## Sheet: female Hilus-6E10
5xFAD_WT	5xFAD_VGF hom
15.8593	80.4379
203.268	74.4293
138.922	103.183
77.5104	12.4714
93.0136	22.991
65.5238	22.8253
20.9104	27.2627
126.181	52.9481
160.422	62.5042
68.3962	68.5558
110.512	83.7522
106.295	104.859
113.188

## Sheet: female Hilus-Iba1
5xFAD_WT	5xFAD_VGF hom
66.3783	22.1129
112.695	35.507
122.361	102.911
84.4277	98.8672
130.33	41.6023
87.209	80.9756
96.5987
