# Supplementary material for: Multiscale causal networks identify VGF as a key regulator of Alzheimer’s disease
Source: Nat Commun. 2020 Aug 7;11:3942. doi: 10.1038/s41467-020-17405-z (PMC7414858; doi:10.1038/s41467-020-17405-z)
Supplement: Supplementary file 10 — Source data [file 41467_2020_17405_MOESM10_ESM.zip › Mouse Datasheet for NC/Figure 5/Fig 5b/Datasheet for Fig 5b.xlsx]

## Sheet: Sheet1
WT / WT (male)	5xFAD / WT (male)	5xFAD / VGF hom (male)	WT / WT (female)	5xFAD / WT (female)	5xFAD / VGF hom (female)
39	32	45	43	8	48
41	17	75	21	7	54
53	9	42	23	27	74
59	14	40	46	43	49
62	39	52	74	43	27
41	14	77	38	4
78	69	76	54	9
85	45	84	51	33
			38	21
			49
