# Supplementary material for: Multiscale causal networks identify VGF as a key regulator of Alzheimer’s disease
Source: Nat Commun. 2020 Aug 7;11:3942. doi: 10.1038/s41467-020-17405-z (PMC7414858; doi:10.1038/s41467-020-17405-z)
Supplement: Supplementary file 10 — Source data [file 41467_2020_17405_MOESM10_ESM.zip › Mouse Datasheet for NC/Figure 5/Fig 5c/Datasheet for Fig 5c.xlsx]

## Sheet: pTau cluster number_Hippocampus
5xFAD_WT	5xFAD_VGF hom	5xFAD_VGF het
25	13	10
18	13	13
22	18	14
16	13	12
17	15
30	14
12	15

## Sheet: pTau cluster number_Cortex
5xFAD_WT	5xFAD_VGF hom	5xFAD_VGF het
40	29	34
41	29	33
40	36	39
43	28	40
38	30
52	19
33	28
