# Supplementary material for: Multiscale causal networks identify VGF as a key regulator of Alzheimer’s disease
Source: Nat Commun. 2020 Aug 7;11:3942. doi: 10.1038/s41467-020-17405-z (PMC7414858; doi:10.1038/s41467-020-17405-z)
Supplement: Supplementary file 10 — Source data [file 41467_2020_17405_MOESM10_ESM.zip › Mouse Datasheet for NC/Figure 5/Fig 5d/Datasheet for Fig 5d.xlsx]

## Sheet: Learning_% time spent in TQ (ma
	WT-WT	WT-WT	WT-WT	WT-WT	WT-WT	WT-WT	WT-WT	WT-WT	WT-WT	WT-WT	WT-WT	WT-WT	WT-WT	5xFAD-WT	5xFAD-WT	5xFAD-WT	5xFAD-WT	5xFAD-WT	5xFAD-WT	5xFAD-WT	5xFAD-WT	5xFAD-WT	5xFAD-WT	5xFAD-WT	5xFAD-WT	5xFAD-WT	5xFAD-VGF+/delta	5xFAD-VGF+/delta	5xFAD-VGF+/delta	5xFAD-VGF+/delta	5xFAD-VGF+/delta	5xFAD-VGF+/delta	5xFAD-VGF+/delta	5xFAD-VGF+/delta	5xFAD-VGF+/delta	5xFAD-VGF+/delta	5xFAD-VGF+/delta	5xFAD-VGF+/delta
Day 1	16.9397	32.3092	33.3981	43.5716	51.6162	37.9223	21.3109	42.51	12.6667	58.4303	36.6643	33.7421	43.1787	66.3016	10.0528	16.1667	60.1461	8.61111	27.5201	26.4595	22.2006	14.0912	8.5	23.4722	36.7192	18.7279	33.9543	27.6292	7.36111	2.71226	4.05556	24.2778	39.2246	26.8614	13.4722	24.4576	34.7761	12.434
Day 2	7.08137	14.2487	30.2752	1.80505	12.8369	41.7923	61.6307	74.6525	58.5162	76.1136	46.7105	19.5855	49.8608	11.3185	11.5833	48.9031	59.5362	51.7591	35.5418	43.2255	10.9475	23.0492	1.72222	36.3344	9.91667	44.1061	30.2907	48.1851	15.1944	43.8903	16.0833	13.8889	6.20479	20.5498	2.36046	15.9559	4.34084	23.75
Day 3	95.8525	47.0908	59.3182	52.0556	68.9253	72.4533	63.7183	89.9522	65.3943	30.9064	51.7088	23.7103	56.4323	33.4804	3.11025	30.5193	23.4029	17.3619	28.1315	35.0902	0.583171	2.47291	4.91667	6.72222	9.80283	56.6868	17.781	21.585	23.4732	14.9162	27.6111	21.1392	9.03096	39.5723	3.77673	1.9439	39.9018	0.888889
Day 4	73.5689	59.7651	92.0973	38.25	68.0511	22.1111	69.0658	51.9578	84.7285	37.6726	62.6415	28.0718	91.0389	34.4737	10.0525	20.5613	43.5201	3.27915	27.6944	35.4098	5.66509	0.5	10.0112	24.2155	0.694444	15.4433	64.7129	39.2704	65.9498	23.25	44.7778	13.7447	10.1973	35.8554	11.7562	13.0314	91.3522	3.94444

## Sheet: Learning_% distance spent in TQ
	WT-WT	WT-WT	WT-WT	WT-WT	WT-WT	WT-WT	WT-WT	WT-WT	WT-WT	WT-WT	WT-WT	WT-WT	WT-WT	5xFAD-WT	5xFAD-WT	5xFAD-WT	5xFAD-WT	5xFAD-WT	5xFAD-WT	5xFAD-WT	5xFAD-WT	5xFAD-WT	5xFAD-WT	5xFAD-WT	5xFAD-WT	5xFAD-WT	5xFAD-WT	5xFAD-VGF+/delta	5xFAD-VGF+/delta	5xFAD-VGF+/delta	5xFAD-VGF+/delta	5xFAD-VGF+/delta	5xFAD-VGF+/delta	5xFAD-VGF+/delta	5xFAD-VGF+/delta	5xFAD-VGF+/delta	5xFAD-VGF+/delta	5xFAD-VGF+/delta	5xFAD-VGF+/delta
Day 1	14.8031	32.7968	29.5319	35.6818	38.7472	25.1023	20.816	36.5688	19.3864	40.5709	28.7319	25.8539	26.2736	48.7033	6.27456	20.4231	38.1319	2.32713	30.7136	21.7516	17.1952	21.0243	4.34414	34.3529	26.8025	36.0901	13.2201	29.2864	25.4072	7.531	0	3.13955	17.3366	32.4608	17.2675	23.7292	25.3987	27.5678	50.8588
Day 2	10.6863	20.2798	29.0989	1.93295	13.0578	35.5989	37.6278	36.3459	37.9851	49.8152	31.2277	14.6398	41.7109	8.79473	13.6225	55.618	31.7176	29.2929	22.5562	24.0067	17.4401	32.8431	3.19253	25.6493	13.9307	10.4556	29.3024	22.4628	38.937	31.8393	1.83078	18.707	14.9412	5.99348	17.548	2.03679	16.0728	11.6925	42.1264
Day 3	80.5751	27.3959	58.067	40.6567	42.0411	32.3161	38.1419	84.2056	28.9448	21.6131	29.3851	17.9192	36.8754	27.708	6.1259	24.1105	19.3051	40.458	30.0601	26.3224	0	5.29141	5.57834	16.3314	21.7473	29.9326	37.0006	18.0406	15.8504	19.6549	20.9158	18.767	16.9765	12.6325	44.775	32.5	8.60823	29.1736	0
Day 4	33.1925	28.882	95.8774	24.8897	43.0859	28.6962	27.7826	25.1053	45.3471	31.1072	36.9785	29.5056	70.6879	38.2719	54.9904	25.9684	32.7056	0	8.46486	27.3433	0	0	0	38.5292	0	46.4507	34.7467	46.4937	22.1368	61.6379	24.3592	33.0165	23.019	30.1497	37.9283	52.5878	25.4444	63.3503	16.6038
