# Supplementary material for: Multiscale causal networks identify VGF as a key regulator of Alzheimer’s disease
Source: Nat Commun. 2020 Aug 7;11:3942. doi: 10.1038/s41467-020-17405-z (PMC7414858; doi:10.1038/s41467-020-17405-z)
Supplement: Supplementary file 10 — Source data [file 41467_2020_17405_MOESM10_ESM.zip › Mouse Datasheet for NC/Figure 6/Fig 6a/Datasheet for Fig 6a.xlsx]

## Sheet: IHC_6E10 relative % area
Cortex (5xFAD, AAV-GFP)	Cortex (5xFAD, AAV-VGF)	CA1(5xFAD, AAV-GFP)	CA1(5xFAD, AAV-VGF)	DG&Hilus(5xFAD, AAV-GFP)	DG&Hilus(5xFAD, AAV-VGF)	Subiculum(5xFAD, AAV-GFP)	Subiculum(5xFAD, AAV-VGF)
106.48	65.2548	102.302	81.4103	139.65	95.7932	109.415	106.859
95.7234	63.8784	100.787	93.4441	88.0374	73.126	94.3224	94.2542
83.672	73.341	67.4825	133.275	77.6502	25.9449	51.9117	89.0361
86.8016	45.9364	115.122	51.282	72.8952	27.9301	116.02	47.9308
143.872	38.3336	151.69	63.986	143.436	63.7082	138.834	39.7221
90.2507	107.849	106.876	215.064	58.3992	111.074	121.968	106.895
99.4757	55.5055	75.5536	197.407	105.257	41.1795	71.6088	81.9346
93.7244	103.023	80.1865	150.204	114.675	69.9867	95.92	124.485
	54.6616		76.7774		54.3367		65.949
	46.1986		19.1434		41.6412		33.3642
