# Supplementary material for: Multiscale causal networks identify VGF as a key regulator of Alzheimer’s disease
Source: Nat Commun. 2020 Aug 7;11:3942. doi: 10.1038/s41467-020-17405-z (PMC7414858; doi:10.1038/s41467-020-17405-z)
Supplement: Supplementary file 10 — Source data [file 41467_2020_17405_MOESM10_ESM.zip › Mouse Datasheet for NC/Figure 6/Fig 6b/Datasheet for Fig 6b.xlsx]

## Sheet: DCX counting results for Fig 6b
WT (AAV-GFP)	5xFAD (AAV-GFP)	5xFAD (AAV-VGF)
83	53	105
67	29	73
82	26	109
53	51	41
47	55	42
107	42	55
62	40	109
77	55	89
		135
		75
