# Supplementary material for: Multiscale causal networks identify VGF as a key regulator of Alzheimer’s disease
Source: Nat Commun. 2020 Aug 7;11:3942. doi: 10.1038/s41467-020-17405-z (PMC7414858; doi:10.1038/s41467-020-17405-z)
Supplement: Supplementary file 10 — Source data [file 41467_2020_17405_MOESM10_ESM.zip › Mouse Datasheet for NC/Figure 6/Fig 6c/Datasheet for Fig 6c.xlsx]

## Sheet: Number of cluster
5xFAD (AAV-GFP)	5xFAD (AAV-VGF)
46	20
31	30
24	25
32	20
35	29
35	21
37	23
38	18
	33

## Sheet: Cluster diameter
5xFAD (AAV-GFP)	5xFAD (AAV-VGF)
29.8333	27.247
32.1148	24.127
30.5357	25.8897
27.4185	25.051
25.3634	23.1292
24.3764	22.8011
27.1429	24.5833
28.8745	28.8528
	25.1948
