# Supplementary material for: Multiscale causal networks identify VGF as a key regulator of Alzheimer’s disease
Source: Nat Commun. 2020 Aug 7;11:3942. doi: 10.1038/s41467-020-17405-z (PMC7414858; doi:10.1038/s41467-020-17405-z)
Supplement: Supplementary file 10 — Source data [file 41467_2020_17405_MOESM10_ESM.zip › Mouse Datasheet for NC/Figure 6/Fig 6d/Datasheet for Fig 6d.xlsx]

## Sheet: Learning_% time spent in TQ
	WT_GFP	WT_GFP	WT_GFP	WT_GFP	WT_GFP	WT_GFP	WT_GFP	WT_GFP	WT_GFP	WT_GFP	WT_GFP	WT_GFP	WT_VGF	WT_VGF	WT_VGF	WT_VGF	WT_VGF	WT_VGF	WT_VGF	WT_VGF	WT_VGF	5xFAD_GFP	5xFAD_GFP	5xFAD_GFP	5xFAD_GFP	5xFAD_GFP	5xFAD_GFP	5xFAD_GFP	5xFAD_GFP	5xFAD_GFP	5xFAD_GFP	5xFAD_GFP	5xFAD_GFP	5xFAD_GFP	5xFAD_VGF	5xFAD_VGF	5xFAD_VGF	5xFAD_VGF	5xFAD_VGF	5xFAD_VGF	5xFAD_VGF	5xFAD_VGF	5xFAD_VGF	5xFAD_VGF	5xFAD_VGF
Day 1	32.3741	25.2427	34.4167	28.7605	7.52778	6.85921	23.5621	41.7979	78.1111	42.2222	60.9831	60.7054	26.3611	38.2801	68.4723	35.1944	43.3832	14.0331	33.7862	68.4966	41.1111	40.0722	17.7778	42.3333	32.0089	33.1201	24.9931	19.3924	21.8611	37.8056	26.4444	47.8611	38.7886	4.24882	12.2778	45.2538	29.353	32.2157	24.309	17.7663	3.96713	28.4564	13.1148	17.5556	14.7541
Day 2	58.8084	18.5209	38.8356	46.2477	61.2778	41.3889	25.8611	16.0278	82.1944	59.85	61.0278	57.6389	73.9239	30.2215	48.1389	43.0436	67.9963	33.0833	72.8495	31.4228	37.9061	42	35.2412	23.8756	29.4804	37.9722	1.91667	35.9167	12.7258	36.4722	15.3568	56.6824	42.1506	48.2778	7.69444	22.7723	15.6432	0.277701	43.4639	28.9949	69.8478	29.3056	48.8889	41.6273	28.0556
Day 3	73.3025	35.5003	69.3974	49.0779	70.3251	35.99	15.5389	65.2959	88.1389	75.8678	89.0793	91.1667	78.0079	66.5323	45.0403	53.4167	68.8312	73.5074	100	72.0764	88.17	17.3285	23.5294	59.9333	32.7591	7	9.97499	35.5932	17.9722	24.7291	6.38889	2.02721	20.1888	1.66713	9.55025	40.0066	52.0411	6.38889	31.4722	38.3782	86.6122	20.6389	14.5197	15.0791	48.8611
Day 4	48.3361	40.4926	98.6944	63.0077	95.5492	11.3889	56.2188	87.5902	96.6944	80.0833	77.2397	82.9675	96.2963	65.2523	82.0998	72.6985	58.7714	79.8667	54.8252	81.5227	95.4722	19.4499	52.6389	55.9878	7.30556	4.0856	43.75	37.7883	5.91667	20.5	4.19212	66.8427	6.91667	0.194444	17.3611	45.3163	41.25	24.6857	32.4444	61.7051	52.6948	44.8611	3.83333	38.6667	0

## Sheet: Learning_% distance spent in TQ
	WT_GFP	WT_GFP	WT_GFP	WT_GFP	WT_GFP	WT_GFP	WT_GFP	WT_GFP	WT_GFP	WT_GFP	WT_GFP	WT_GFP	WT_VGF	WT_VGF	WT_VGF	WT_VGF	WT_VGF	WT_VGF	WT_VGF	WT_VGF	WT_VGF	5xFAD_GFP	5xFAD_GFP	5xFAD_GFP	5xFAD_GFP	5xFAD_GFP	5xFAD_GFP	5xFAD_GFP	5xFAD_GFP	5xFAD_GFP	5xFAD_GFP	5xFAD_GFP	5xFAD_GFP	5xFAD_GFP	5xFAD_VGF	5xFAD_VGF	5xFAD_VGF	5xFAD_VGF	5xFAD_VGF	5xFAD_VGF	5xFAD_VGF	5xFAD_VGF	5xFAD_VGF	5xFAD_VGF	5xFAD_VGF
Day 1	22.4169	15.6544	27.3708	19.9166	16.2765	11.7123	29.3408	32.1286	47.4541	37.6572	38.1407	47.5846	24.3287	35.1244	51.1912	28.0885	34.2252	17.5557	27.9578	47.4171	29.5822	31.1531	22.7503	34.2179	40.3447	29.8735	30.9572	21.1481	21.9041	32.8061	26.8957	36.0568	32.6688	5.27681	16.5781	47.7007	32.0245	38.3134	21.7245	12.645	5.61763	28.5997	17.0014	11.7703	27.0588
Day 2	39.7102	30.4915	30.1656	27.082	43.9366	20.3598	22.3633	17.3485	25.7976	43.0617	23.1586	26.647	41.5406	22.9744	27.1196	32.448	40.7271	30.2432	51.2803	17.3386	26.729	18.1408	42.5279	33.8174	13.7278	45.0114	5.94888	28.0864	20.4448	33.4794	24.1196	34.4012	30.7836	42.8518	25.228	30.1919	23.8984	0.704356	31.9966	23.5136	64.5697	38.9851	27.1577	30.8504	0
Day 3	45.182	39.3799	33.4697	33.2422	39.4544	24.3468	33.9796	45.1952	45.0719	42.338	34.226	56.4878	52.4111	35.7802	39.0771	32.1954	40.4586	44.8849	100	49.2873	43.4753	30.8575	34.265	44.5522	23.3823	18.7361	4.5041	34.3805	28.4667	23.9588	7.26711	1.04042	20.1036	4.42743	29.9599	22.8785	45.5485	24.8397	29.3639	29.685	86.1592	19.7819	26.9277	9.09457	51.4706
Day 4	34.722	35.289	82.111	32.92	61.9738	1.4719	41.3493	40.6471	61.4134	48.5773	54.7304	37.3137	68.4677	56.3686	52.2482	33.7022	36.3669	45.5281	31.9624	58.3974	56.3682	44.2162	39.5035	48.401	19.0232	0	42.1539	26.6129	1.79602	24.9299	23.1909	32.5931	10.4636	0.973924	41.58	43.8055	31.32	25.7409	35.8734	43.6391	45.7879	28.2038	17.1705	42.8428	0
