# Supplementary material for: Multiscale causal networks identify VGF as a key regulator of Alzheimer’s disease
Source: Nat Commun. 2020 Aug 7;11:3942. doi: 10.1038/s41467-020-17405-z (PMC7414858; doi:10.1038/s41467-020-17405-z)
Supplement: Supplementary file 10 — Source data [file 41467_2020_17405_MOESM10_ESM.zip › Mouse Datasheet for NC/Figure 6/Fig 6e/Datasheet for Fig 6e.csv]

	WT (AAV-GFP)	WT (AAV-GFP)	WT (AAV-GFP)	WT (AAV-GFP)	WT (AAV-GFP)	WT (AAV-GFP)	WT (AAV-GFP)	WT (AAV-GFP)	WT (AAV-GFP)	WT (AAV-VGF)	WT (AAV-VGF)	WT (AAV-VGF)	WT (AAV-VGF)	WT (AAV-VGF)	WT (AAV-VGF)	WT (AAV-VGF)	WT (AAV-VGF)	5xFAD (AAV-GFP)	5xFAD (AAV-GFP)	5xFAD (AAV-GFP)	5xFAD (AAV-GFP)	5xFAD (AAV-GFP)	5xFAD (AAV-GFP)	5xFAD (AAV-GFP)	5xFAD (AAV-GFP)	5xFAD (AAV-GFP)	5xFAD (AAV-GFP)	5xFAD (AAV-GFP)	5xFAD (AAV-GFP)	5xFAD (AAV-GFP)	5xFAD (AAV-VGF)	5xFAD (AAV-VGF)	5xFAD (AAV-VGF)	5xFAD (AAV-VGF)	5xFAD (AAV-VGF)	5xFAD (AAV-VGF)	5xFAD (AAV-VGF)	5xFAD (AAV-VGF)	5xFAD (AAV-VGF)
-20	97.82327	104.3206	96.5702	95.59168	102.4138	100.9931	96.78731	87.75449	99.94024	92.60051	98.5045	99.38412	99.94504	100.6475	96.54248	91.69259	108.218	93.33682	99.56662	96.48421	98.43275	100.8405	90.68913	97.12744	100.2752	96.41875	100.2624	90.826*	99.50111	102.1432	96.0587	104.9337	100.1936	105.5302	100.4343	94.28404	94.30965	101.3493	96.63671
-19	94.43205	100.226	98.25218	100.4183	99.37026	101.7651	102.9872	94.9479	92.69627	93.94877	97.27464	101.5845	98.11228	99.68578	94.16391	101.0942	98.30301	92.26926	97.38703	95.9143	100.9475	98.31385	90.86836	99.75318	93.58819	101.6765	101.4193	92.42063*	96.05793	66.81427	100.5268	106.5055	101.4294	103.7385	92.82724	91.12971	93.65551	100.5478	95.27305
-18	97.21178	100.4304	101.5317	98.39897	96.65678	100.237	106.0925	95.56271	103.422	93.14566	99.65585	102.5732	86.39322	94.74553	105.7261	96.62809	93.48075	94.08423	99.13167	97.2663	97.26761	94.45929	97.4963	96.92775	94.28632	97.59765	82.38469	88.00121*	108.6196	102.0124	96.42178	104.1478	100.7863	99.52218	96.41259	95.72636	94.68629	98.01725	99.63445
-17	96.70982	98.60921	99.39059	92.13642	102.5894	92.20757	102.6693	98.82184	99.12514	95.44682	99.96848	100.4404	101.2103	98.5631	96.5006	94.60665	111.3726	92.56977	100.3457	96.84176	99.75009	102.7098	95.77608	95.33252	97.98128	100.7343	104.1319	89.13517*	97.33942	100.2378	100.5511	99.66741	103.1876	101.8338	98.78893	102.148	96.1462	104.828	104.497
-16	98.7164	96.7988	97.61871	106.4088	105.5441	101.1882	102.1079	101.7987	105.0477	92.76007	98.88312	103.7357	95.86777	105.2402	96.71664	105.4049	101.6941	93.54699	100.9307	98.50696	100.3447	96.80572	100.7957	97.83131	96.79188	100.2475	109.2878	85.19413*	102.7183	104.4108	98.40357	100.4443	102.9509	99.85151	96.82978	97.56246	99.64142	100.9923	103.905
-15	98.78893	98.30346	98.07659	110.0138	99.22938	100.8303	99.35472	101.5484	105.2004	97.58843	102.5711	100.0972	101.164	99.89852	90.44284	98.19166	96.23655	99.59959	100.5347	96.66083	101.5442	95.47492	99.61278	98.65234	94.1381	98.17576	99.11684	94.84042*	108.4642	96.62985	97.05229	98.97911	107.6639	98.29859	95.8277	99.46612	100.1988	99.02762	98.79556
-14	96.01714	97.78773	98.28747	103.7786	101.0744	104.1214	99.94164	106.1703	104.9374	103.7748	95.99018	102.1843	96.7666	93.97983	95.21542	100.4722	97.031	97.62806	93.45378	98.10845	99.76096	101.3501	99.15976	96.43607	90.71482	93.49069	97.44579	87.80125*	108.3105	99.10264	101.1055	98.3075	98.63373	97.92446	99.23699	97.22983	99.30463	95.38776	101.4468
-13	99.48903	100.3758	99.49688	100.1726	103.5389	103.8435	96.05652	108.1968	104.7405	102.8308	96.17335	99.73925	99.77812	95.58336	100.1004	95.70663	106.504	101.5447	96.75665	103.6732	102.6186	99.7825	101.8241	97.81218	96.70119	99.35898	104.2856	90.47416*	93.99928	100.3378	99.49957	96.43651	100.3199	101.805	98.2057	101.6418	100.5973	104.3373	100.5957
-12	99.14644	95.13079	99.18056	93.8014	98.71215	105.1054	102.856	110.1041	104.0904	98.00948	102.0421	100.9797	100.5134	91.65578	100.0607	96.46684	102.0944	97.5512	102.3866	104.7175	102.4379	101.1351	101.2349	99.72969	98.5199	103.8609	95.65321	101.4493*	100.0885	99.11376	100.7013	92.0563	98.67455	101.064	101.1436	103.4669	97.88797	97.39592	103.6228
-11	98.48618	98.57919	96.38704	96.93856	101.9062	99.69283	99.80372	104.3782	111.7712	106.0813	99.69794	99.90028	95.94567	97.16211	92.51059	101.3332	97.34938	102.4876	101.6883	101.4737	102.031	102.8312	98.61548	99.1749	104.2878	100.7851	103.1727	102.1884*	97.60149	100.4961	97.73467	91.41936	100.3865	94.31705	99.62248	103.6492	97.02632	99.4636	102.1408
-10	101.7965	101.6623	98.9743	97.74707	107.9102	99.51504	112.1875	105.9574	102.6781	103.4238	98.19868	98.69426	98.35882	100.9316	103.083	106.1708	109.4282	98.05924	98.44366	98.8154	100.205	96.25431	100.3703	102.9683	108.3418	103.5459	100.357	104.5576*	103.9185	97.36235	97.66125	95.70711	100.5117	100.504	97.59325	103.8507	97.79272	104.7345	101.1951
-9	97.88246	100.7084	96.05687	103.7287	94.63421	95.60911	86.59968	100.9171	107.0498	107.4615	103.6144	96.76462	113.2392	103.1056	105.9091	99.30891	100.7404	100.9908	101.0112	100.6178	102.2226	97.81958	99.60006	100.9983	104.7477	102.1744	97.14214	114.9278*	103.4757	103.9882	98.71412	105.3767	96.71655	101.7588	103.5875	102.3269	98.73942	96.13729	98.65666
-8	105.0242	101.6668	100.763	92.97527	101.802	97.3417	95.38545	105.555	101.4376	99.77525	105.5036	95.94255	108.0525	97.50379	104.0794	97.58119	102.6121	103.8004	96.53419	97.53039	99.06657	98.38159	104.3525	101.2002	105.731	108.164	106.5549	111.6626*	94.18002	103.6482	101.3183	104.7847	101.1401	98.53966	103.7811	102.1597	100.279	96.72426	98.9196
-7	99.71509	100.244	101.0003	94.12834	103.7666	102.9816	103.6264	99.44615	104.4731	98.97037	98.58345	102.7082	98.85104	104.3943	99.13709	101.4513	107.2211	101.7862	97.75598	99.20006	99.34405	104.4412	99.16871	103.3582	104.6909	99.35574	96.427	104.0184*	101.6592	106.0913	102.3571	106.7905	98.05136	98.9712	102.9183	107.2154	105.7109	101.7955	101.5103
-6	102.4637	101.2227	101.1041	105.6267	96.12219	98.55072	92.73942	99.33045	107.2654	106.4873	101.9701	97.61481	95.94395	95.20888	109.6544	91.17139	108.2165	103.9368	101.4983	104.0668	100.7636	99.44435	105.8327	104.9167	108.0527	99.09208	102.2101	102.3884*	99.03298	103.4243	102.5612	105.0184	97.70004	94.89376	101.4239	94.51355	99.15834	99.63773	104.9435
-5	103.5579	102.8611	103.1436	101.1563	95.90411	99.72324	99.20712	99.38431	101.4937	101.9488	99.41829	95.69432	101.1512	101.1013	95.77093	107.1009	114.8347	102.9954	107.4045	99.67911	101.6084	104.0182	104.8879	106.8755	109.1423	105.9215	101.5451	102.7225*	105.8072	106.3417	98.76599	101.1634	98.77932	102.7886	104.0689	95.89179	102.3882	98.67496	104.2305
-4	102.8622	100.4096	102.484	100.893	91.97863	95.48512	96.9597	97.54282	96.45956	100.9462	101.4225	100.4776	105.6616	102.9242	105.2081	98.66102	103.2597	105.338	101.3332	103.9641	98.58461	98.87585	100.4851	104.5586	100.0043	93.22676	103.219	107.4355*	95.82298	105.1152	101.5332	99.66997	95.23967	96.79129	100.9258	102.5447	104.4104	101.7673	104.4219
-3	104.9961	98.98491	99.03353	97.62081	97.12575	101.1213	99.00945	101.1989	94.34715	103.1286	107.2896	99.38693	101.8574	110.2664	100.5501	106.574	106.1036	108.6449	103.2932	100.5265	99.86312	100.3369	102.8634	102.6893	100.0513	100.7505	87.74876	118.6511*	103.7594	105.5474	105.2489	95.10485	96.80581	97.5188	103.3939	103.9486	105.0786	94.26073	104.1676
-2	102.9853	100.5883	106.9167	105.8714	95.50461	98.76173	91.79037	93.47391	95.75262	102.072	100.4092	100.5543	100.32	104.0796	106.1163	95.0933	111.2489	104.5202	99.55954	103.1763	96.91938	107.0698	101.3309	95.22078	97.56066	97.26943	100.2435	109.3921*	96.72669	111.1159	99.09673	98.92774	104.1442	100.8269	101.1661	97.78206	111.099	100.8103	104.5822
-1	101.8954	101.0899	105.7317	102.5933	104.2163	100.9262	102.8369	94.357	97.04469	99.59973	92.82897	101.5437	100.8678	103.3227	102.512	95.55689	97.32001	105.31	100.9845	102.7764	96.28728	99.65525	105.0359	98.4367	94.39266	98.42996	98.37804	100.8393*	91.19052	98.55084	104.6878	94.55909	96.68498	103.5216	101.8119	103.4622	101.8891	103.9877	101.5795
1	98.06031	85.95922	81.21004	93.39808	66.24928	65.0457	84.93829	85.363	89.92748	89.58616	94.32505	78.56052	86.26786	107.1598	83.4561	83.93804	81.04797	107.9967	106.1221	87.34848	82.99551	78.78794	111.5317	91.55146	72.60834	92.88935	72.82528	85.63203*	81.60931	77.34596	81.91514	77.94794	89.73289	85.71209	93.18335	70.5882	77.51272	93.80537	86.69099
2	96.25603	79.91393	72.28593	85.35009	65.98456	62.57672	70.20335	82.36716	79.19917	78.80982	93.16004	73.70877	81.01276	97.53811	80.88568	80.61507	72.60748	103.3319	85.96075	77.69667	73.12605	69.17117	93.66161	90.71772	64.62099	88.99471	30.46704	54.38473*	72.63177	71.04028	85.8633	70.43599	76.93241	78.08684	92.65385	63.53315	73.73535	89.78121	72.97041
3	82.81477	76.10551	68.11275	77.25008	61.77793	58.48622	63.35966	72.30955	88.44736	69.83686	89.48606	71.34812	78.18761	93.68985	80.43516	47.67047	86.09435	94.27964	85.34531	73.64424	61.19366	64.67998	62.91983	86.62197	59.97599	78.32006	9.479475	28.63513*	69.47238	54.49033	79.18427	65.17243	70.90496	73.63426	86.23875	60.36216	73.19428	83.92574	69.79486
4	81.07297	71.63178	67.10715	70.56077	59.17228	58.66108	62.93109	68.66299	77.75938	47.40446	88.47991	67.65806	76.74734	89.97638	78.75622	49.60839	59.18552	92.08364	89.95065	77.62543	53.72287	61.81882	58.06353	83.90486	50.82159	72.32372	25.26378	41.04799*	59.48811	65.10874	75.5435	63.25921	58.12425	71.59696	84.28772	58.48712	70.92236	81.02758	58.25019
5	76.9803	68.42038	61.28517	64.08032	55.31192	57.06836	61.9362	59.95471	85.52615	65.3255	86.17252	66.1898	73.8945	86.451	75.47849	49.65158	46.63991	88.01143	93.32002	71.29379	53.12495	54.73455	50.9289	80.79322	45.41236	68.52229	23.05496	23.61835*	57.87768	59.72071	80.21983	58.70909	57.6153	69.13263	83.50828	55.90048	69.50607	82.175	54.02508
6	59.30249	97.47034	51.67675	71.85152	75.36386	56.15808	50.59726	55.87083	83.44963	49.02543	86.03888	69.72413	46.37738	85.86221	79.20344	38.52511	47.96758	92.98642	93.15031	77.89214	70.2151	62.09358	36.24595	83.01505	37.2681	61.84654	17.92218	27.01772*	54.06038	61.79228	78.60816	70.45395	60.66604	76.34003	80.90218	49.11268	75.18583	80.14507	49.13673
7	26.4333	80.73836	45.34019	65.85429	77.82862	55.4594	52.86394	55.64495	79.91919	57.48471	85.85566	66.1459	50.21097	73.51733	76.58975	33.67599	57.80375	92.2239	84.72563	84.9345	69.55288	67.34149	48.52057	81.7364	36.42953	67.91015	26.50535	44.12843*	67.76616	61.8127	77.55543	66.20669	60.91897	72.98793	82.62765	61.01794	76.63208	74.83236	56.08335
8	15.63799	78.99636	39.41878	76.95135	76.56976	55.42033	48.14853	50.71537	81.11852	54.99662	86.58865	68.39721	55.21649	75.21393	75.74652	49.59687	61.34008	96.18574	89.15118	100.3361	87.81401	66.31005	64.20119	78.35617	37.83948	72.81457	22.89225	47.0494*	68.67349	70.09535	78.11538	64.11441	56.12516	78.71797	80.73747	74.76787	73.58508	86.04749	60.54352
9	14.40971	78.94721	37.45888	78.89581	74.40562	56.48622	53.91402	50.86596	82.41531	54.95816	87.99017	68.90077	59.75026	71.60162	75.64281	44.87445	64.94441	98.8916	88.09149	110.4181	83.59491	62.12853	62.3715	82.87209	47.82642	64.78245	23.61308	28.24533*	82.51845	63.39614	78.7701	67.66615	50.09001	76.58783	78.42869	77.86412	72.77338	83.01976	56.04526
10	17.00373	70.33548	40.97305	84.84552	79.22147	51.21835	65.0158	50.76623	79.5766	56.19372	89.90746	66.59029	59.51352	74.49475	78.13299	50.21309	54.60592	95.49126	86.20217	108.6321	88.66989	60.47652	54.93536	81.22581	49.89147	70.69612	15.1874	61.5125*	74.93626	72.09962	79.69142	64.87336	57.3583	77.85433	76.51815	81.33069	70.64329	78.98813	67.3213
11	15.11207	66.29993	44.77471	91.58284	80.29399	48.87414	60.14491	49.61387	86.63905	56.39732	91.9007	66.53528	57.80701	80.54285	76.15606	56.31767	65.59511	96.55561	83.08917	103.8513	95.51428	57.30871	71.49328	84.15003	58.13106	70.54539	27.03698	52.09149*	78.68849	75.21193	80.0717	65.11851	61.85596	76.72875	80.25104	85.47549	74.77133	78.27702	67.38554
12	17.50502	71.79352	52.51567	84.33537	76.62732	52.2825	70.24925	48.55076	82.00985	62.38586	89.5281	66.89904	60.30826	75.7781	80.82764	64.99078	68.88258	98.3785	83.46093	98.60785	89.79717	67.14157	80.92371	81.21559	67.66571	79.39766	35.66698	58.83959*	75.34293	68.19498	80.27201	68.93178	63.94807	77.60017	81.28793	80.30912	76.53362	75.98998	66.49188
13	17.4551	62.87053	58.15623	89.41554	82.10263	53.77476	63.91216	48.82951	79.89037	68.71976	91.12818	64.89732	64.22961	74.63522	81.59373	78.46694	53.35553	94.35516	84.51241	101.8025	98.4005	68.92814	81.86607	83.83051	75.90858	76.74325	29.86068	38.43329*	77.24435	68.27967	78.67096	67.53075	66.1284	76.64986	79.88139	83.0911	78.65499	83.90533	75.53403
14	23.66283	61.70737	59.91324	85.52389	87.70089	59.89018	77.08171	45.84813	78.60617	71.15846	91.0304	68.55472	57.776	71.56389	84.11263	71.41212	69.54102	94.27202	90.04048	105.0085	95.71522	60.08195	83.30835	86.39813	81.90421	77.39996	40.52166	45.37376*	85.60555	84.87631	80.9561	69.97506	69.65249	80.52364	81.94728	79.61513	80.6096	79.43873	76.79031
15	23.87416	42.66	64.85885	86.75064	86.0217	61.20958	71.50167	48.2411	87.54086	67.65575	91.78156	66.81967	52.16891	71.8312	84.42205	76.06542	85.81923	97.11768	90.41999	105.8695	93.08789	67.24859	62.58478	86.91513	88.58739	83.60647	20.76006	54.55938*	90.91759	77.41913	81.19566	69.46482	72.12321	75.9712	88.2136	82.07104	79.92055	85.46902	71.1902
16	29.33097	31.89124	64.49642	88.26634	88.50245	61.83693	64.30682	49.47575	79.20938	69.51154	92.78516	67.03426	54.42257	77.14829	81.08319	67.48733	74.60439	97.99723	94.42458	108.1182	95.41905	62.5753	49.3157	88.57652	92.89477	79.55326	47.27109	65.97496*	84.37106	77.73425	82.96678	71.9412	75.81576	77.67938	84.81572	88.37293	84.68681	82.72525	74.1162
17	26.61248	40.38829	67.71418	85.36113	86.21281	65.54526	28.40863	46.68485	84.45856	75.59509	95.32971	68.21679	56.51327	78.33618	82.25077	78.67139	71.61983	96.8973	98.29887	104.3963	92.7364	52.54492	60.48948	90.39412	96.86437	82.99676	29.96852	73.24195*	90.238	78.36164	78.98843	74.83376	78.06747	78.37283	85.95031	87.3553	82.97076	88.55455	77.53968
18	27.93445	50.79663	71.90682	92.17929	92.95193	66.06445	17.18309	49.29574	81.063	71.10982	91.29432	67.25489	58.15888	74.43474	79.77716	62.05655	75.2149	96.72019	103.0866	101.5523	91.53281	56.22605	64.27872	92.0274	93.41308	84.52144	42.75412	59.87484*	85.11392	78.9763	80.73049	67.05115	74.74178	74.01872	85.52252	80.87188	85.49959	80.73409	79.68422
19	32.61573	49.43143	69.83437	92.21042	96.24937	67.45052	24.72945	51.84579	84.21838	76.15311	91.23742	68.60951	63.45971	78.71714	80.0439	66.26642	56.23806	93.67549	102.4515	98.72596	92.23201	65.87406	82.37968	89.18112	97.37959	91.06725	45.82897	67.96447*	95.25363	88.39327	84.4059	70.51167	74.64447	75.29286	89.01861	86.91072	85.59758	85.96824	80.36715
20	36.65824	32.30081	72.36096	89.87435	94.581	68.69685	36.14777	47.77787	80.98966	77.66391	93.71798	67.71157	62.86847	77.22148	81.22741	67.02949	62.2458	95.6846	100.2866	97.90808	90.53132	69.77594	78.55155	88.97344	95.85401	90.27087	59.25735	67.04311*	82.31782	93.73038	81.86376	71.53786	73.53546	77.56932	88.45681	83.34354	84.83304	85.95023	74.77161
21	39.86435	58.75307	72.41036	90.56801	91.24245	63.50122	45.5442	52.77277	76.82562	82.53565	89.4615	63.12789	64.3577	74.02286	82.60353	66.9575	68.05878	92.62339	102.8178	99.97655	97.98348	77.72812	79.13658	91.90804	100.8748	94.5953	40.57416	74.87962*	93.63236	95.46036	84.06226	70.8124	76.66077	76.13327	85.97757	85.76945	84.94589	88.54809	79.4586
22	44.22283	49.45327	72.90438	88.37777	99.44946	66.51228	37.90966	48.85942	76.50372	81.74009	90.3012	61.18804	67.112	79.40359	81.19745	69.35038	66.40809	96.99439	98.21368	98.71968	96.15291	80.57702	72.70198	92.32127	92.86595	85.99263	42.7248	55.68827*	96.87309	87.70686	79.88911	68.17782	75.33452	74.38755	89.0306	81.43949	87.19282	89.64586	86.07861
23	48.65858	59.80154	74.53207	83.6275	97.61271	64.63306	51.17882	51.30277	68.67697	85.53463	93.08112	62.01432	64.03442	76.78915	82.17209	59.01002	76.90114	93.22788	101.7007	96.68588	100.0386	87.32778	51.19038	92.82131	92.96169	89.80109	51.84245	66.0838*	91.77431	92.45315	83.13891	70.62926	75.25073	76.32365	87.63226	81.61707	87.34242	80.97759	78.5008
24	47.95485	56.17555	73.0479	88.954	92.77178	66.34256	47.0536	51.01057	72.39941	83.40623	94.53506	60.45198	67.1046	74.20925	82.17682	70.58569	62.38954	95.46563	101.2606	95.93777	90.28845	88.41859	40.24284	92.77751	92.3956	92.08892	51.32311	67.57719*	95.23375	82.73784	78.6384	71.09032	73.79525	81.29311	90.45948	80.62974	86.37024	80.15969	83.88881
25	48.77484	61.75106	73.60235	87.55738	87.92415	65.75269	61.37122	53.58954	80.79925	83.30934	96.56529	62.72184	63.04349	75.83402	82.6744	67.67738	64.54565	97.23072	93.81911	100.75	95.69571	92.50362	33.54874	95.06758	91.27617	82.19228	59.27675	65.68641*	94.856	84.93655	81.75328	73.34651	75.76411	75.75489	91.22442	81.7689	84.82003	83.9305	91.64544
26	47.51656	40.02242	72.75073	87.9135	83.64212	65.92058	56.3443	53.39956	77.39347	84.60258	92.5128	62.77038	67.37316	83.81147	82.77151	61.53824	55.27206	98.7592	94.86194	99.13829	92.77425	92.9748	38.71814	94.85459	88.74314	91.4911	60.40339	61.82891*	99.70354	93.90845	80.15049	73.33368	76.29013	80.13286	91.82629	80.77581	86.07885	80.19336	80.246
27	48.69373	38.67905	73.42952	85.91607	88.61382	65.91456	63.33492	50.53287	69.87186	84.79261	94.02083	63.58645	66.6062	74.65249	82.80465	64.02039	74.21953	94.0428	92.59541	96.31858	92.19736	95.98339	51.32417	96.80312	88.47068	95.1942	53.78026	71.30308*	97.16771	93.21334	80.67642	69.53751	74.50105	68.97275	88.91103	77.82745	86.19767	81.99238	87.60352
28	49.54784	56.18647	75.41571	87.5033	88.97893	67.12959	65.96349	50.88441	72.47511	81.79099	91.7063	64.6796	71.14848	74.31563	84.56418	67.2109	74.97379	97.07611	88.33887	97.73292	95.71783	91.88735	71.74324	93.66321	88.62059	89.6282	61.45436	74.40629*	83.52699	91.88619	76.96873	69.88955	75.86231	76.72191	89.26707	84.82999	88.76876	83.28604	83.22575
29	55.90945	63.88078	74.7327	89.6007	86.89919	66.92144	66.83622	69.96194	74.32584	84.78884	93.0684	60.36323	66.15938	79.78411	83.27998	71.10401	70.42046	91.26918	93.5535	94.8565	93.42016	93.20154	73.89332	93.40428	87.90913	97.02145	71.04119	64.93465*	93.12447	92.11257	76.74895	63.76736	73.1001	80.26535	90.71123	79.18662	86.38448	82.84394	81.43398
30	58.0821	65.3006	75.52463	83.04908	87.87863	66.32823	70.44493	52.15096	77.81963	78.67588	91.79447	63.94438	69.77123	81.19157	85.60261	74.50185	55.10205	97.56985	94.55898	96.66445	97.97795	95.33096	68.04106	94.50156	87.89856	99.00428	61.19894	86.0117*	84.2337	93.77949	78.55467	65.79764	74.36117	77.06688	90.13711	82.85139	86.9541	83.24217	78.22208
31	51.913	64.71083	78.3147	83.3768	89.3453	65.94803	72.13927	52.30454	70.93055	82.88592	92.69486	61.50805	70.59048	76.76415	83.65582	66.78761	49.90884	92.75693	92.27604	89.07467	97.58656	96.29536	59.17976	97.55029	83.77794	91.22717	57.32571	68.35173*	98.41302	102.1145	76.84691	61.00593	73.2648	80.43919	89.1265	83.14231	87.78954	85.62273	84.9967
32	48.20131	62.47735	71.64728	90.13871	88.56375	67.05094	83.9809	51.26686	83.38284	76.51205	94.94443	63.07289	72.99383	78.29208	83.00157	77.96879	62.69402	95.36228	95.34167	89.53865	93.59111	95.62905	55.19021	92.92214	80.2413	100.7767	67.25498	69.75145*	97.43159	101.2169	79.01054	69.40567	72.29943	74.66032	88.18338	78.09656	88.06654	86.64194	79.37915
33	48.85692	62.56472	77.04808	83.80338	87.00137	67.06099	72.11233	52.06769	77.19467	72.94412	91.92507	60.08655	72.46006	77.66972	84.27277	61.35683	71.20407	91.64531	92.3011	91.3662	95.54166	91.59382	64.13002	94.55804	77.42066	102.4464	60.5363	65.12955*	98.55762	94.8558	81.39394	66.98559	75.18866	78.21426	89.74102	79.92485	86.72212	87.1371	82.00259
34	47.49208	66.26716	80.34243	87.7054	87.71152	67.91403	78.68587	53.86081	70.81374	69.93609	97.77658	60.93408	68.04729	82.00577	84.56585	68.31375	84.08817	95.51717	94.28973	94.71426	95.1523	88.95346	63.46868	93.84405	76.98241	102.7028	63.32925	61.42897*	104.7174	87.02004	78.91663	68.4871	73.82163	79.90446	88.12246	81.69526	88.62758	77.91211	77.37902
35	54.04886	57.60083	78.06739	84.36432	79.2253	67.40531	79.22734	54.14403	71.93999	68.8438	94.42777	60.3974	73.14777	68.58257	80.66496	61.68798	56.2597	93.68318	93.17309	93.64136	91.97516	89.90421	68.63441	94.53079	70.73164	100.5238	74.61172	51.01828*	103.4883	92.21181	76.86204	63.63125	74.07522	80.3032	90.70811	79.90485	87.74635	86.87489	79.14534
36	43.9296	68.17846	73.27557	85.20055	80.36811	66.36125	87.92467	56.65818	74.7588	71.3368	93.82333	60.76803	67.73617	77.36832	81.77914	66.73866	75.13607	96.26973	94.91297	92.65791	92.68688	92.02047	70.26526	94.59819	73.00204	96.7224	66.64768	58.589*	105.856	102.9755	78.77417	62.0371	74.93662	79.27463	90.36653	78.99964	88.23773	85.50234	81.8179
37	48.78199	58.52917	73.21861	86.31642	79.8419	67.50422	82.73661	54.03632	80.97028	73.19221	97.52743	60.21177	68.42231	74.55657	81.78618	67.90775	69.80531	93.15898	94.33118	94.28651	94.61647	91.17195	79.49367	97.92321	66.15381	102.9456	82.05502	60.12796*	102.5159	104.6791	75.66016	64.04671	69.24861	79.28338	91.89936	80.95946	89.15203	81.99102	82.85916
38	48.69856	77.14513	73.82292	87.88783	82.32609	67.47785	85.83889	54.86357	59.9259	76.16329	93.21258	62.09516	73.41781	78.33254	81.21483	82.13833	77.03407	97.22417	88.16029	93.03122	86.38299	91.10683	93.1257	98.61344	62.94489	97.08411	63.6031	57.25761*	98.56666	100.4284	77.90314	67.37825	68.96022	81.10115	88.29128	82.03588	89.15111	87.9254	82.58792
39	47.72538	61.68007	78.72865	91.81771	83.63728	65.53859	83.0749	52.7972	76.51211	72.13612	92.3623	57.57961	71.73952	74.83842	83.20058	72.70502	77.53175	94.11797	90.28012	90.79473	87.11538	84.14872	94.15782	96.1868	62.11672	92.45253	72.85838	60.65444*	97.04118	100.3744	80.52785	64.35528	74.11911	75.44077	90.13761	85.5655	87.79429	83.77235	81.98538
40	46.69276	61.7456	76.39181	84.81875	80.71516	69.5422	86.81223	50.18282	79.96843	71.16939	94.94268	56.87896	73.44938	81.34477	83.25712	75.01151	71.39264	95.7592	95.67061	89.38196	89.03798	88.97358	93.27098	94.79542	59.28386	94.96458	87.55672	55.23267*	96.06517	101.0673	77.06933	59.61773	70.89228	77.87898	90.82192	82.3065	85.97763	81.76249	83.0381
41	46.82914	61.40157	75.50197	90.59587	84.17769	66.7402	87.67032	50.48051	72.87742	77.87581	93.28259	58.03503	69.15026	74.08832	84.70476	75.1123	72.34627	89.08866	97.22688	88.94619	84.26237	87.6522	95.51156	94.72121	60.83388	103.9319	69.52388	53.97215*	95.98565	93.54786	76.10352	66.39482	74.35741	79.51702	91.07957	76.97649	81.58193	85.18504	79.25914
42	50.04817	71.7553	74.45366	86.30059	85.48823	67.17935	88.36822	52.94928	69.37788	72.6866	91.0708	55.33704	70.98143	71.32022	84.92427	66.87687	73.82695	94.60573	96.15353	89.1102	80.31934	82.10789	99.58231	95.43503	62.52032	99.96437	76.04628	59.25977*	99.3547	101.2039	78.83348	64.05027	74.44474	74.0192	87.51271	75.65974	79.79391	88.27908	83.20197
43	42.07021	59.56673	75.10494	87.56667	82.06812	66.48423	96.57673	51.97245	63.16404	72.28354	92.7572	56.26519	71.71751	71.58298	82.89444	61.97593	71.66003	91.17208	99.91484	92.78228	84.5897	86.21375	102.4656	94.9894	62.75486	101.4485	76.44405	58.07011*	100.9037	99.90972	75.0691	58.82885	74.90758	76.2042	88.18536	77.35227	77.91693	82.51849	80.02464
44	40.15465	54.21511	77.49209	85.57306	80.56717	66.56617	69.93861	51.03151	71.52433	76.84158	91.7632	53.70866	72.7336	81.84712	86.4049	66.49101	76.62911	92.15385	101.1572	89.46061	80.10704	87.85188	99.39594	95.23067	66.64495	98.69632	82.00534	50.82338*	98.49255	95.08037	75.62353	65.41282	75.55109	76.00348	88.85866	79.27996	79.94688	84.67118	83.27037
45	39.01117	51.95433	78.99922	90.40416	85.05943	66.35457	87.98425	49.61387	69.67019	75.38734	89.88241	59.55716	78.67904	76.51047	84.95232	56.18809	67.04642	95.57042	98.7212	93.04254	85.10718	86.83983	100.2488	97.94681	66.2335	102.2041	63.8779	56.91336*	111.4356	89.35397	74.87548	62.20956	77.46719	72.67222	86.60046	78.4493	78.60675	79.67168	75.71321
46	39.43749	48.15905	74.64144	88.40235	83.06849	68.34313	80.73231	52.11057	65.65649	75.49819	92.27423	55.04307	77.70036	72.84861	83.79126	67.19362	48.25197	92.83267	95.1444	94.89378	82.06487	83.59949	101.741	96.50094	66.63582	105.0622	64.15365	49.8514*	98.93719	97.20025	72.24612	62.65567	75.32033	78.73403	90.3795	81.01188	82.60923	84.38892	75.25098
47	38.38502	34.32677	76.61117	82.08613	83.09541	68.72744	102.7037	51.04198	78.24446	77.25256	94.97423	56.7525	77.77897	74.82888	83.67262	58.34197	69.24734	91.14047	92.73436	94.18147	81.99789	85.54192	100.3963	97.6764	66.68835	99.23418	88.65215	45.21936*	95.95853	99.50527	77.03328	56.88979	73.22135	76.32015	92.16096	77.69956	83.82319	83.94784	77.69257
48	43.45692	51.66491	78.47227	83.09168	83.12397	67.49316	78.96042	49.29424	74.39054	78.904	90.76319	55.46892	74.37915	76.83689	86.2203	61.43746	50.51163	90.29053	86.90241	90.72619	78.3222	91.09414	93.3715	97.05984	69.1663	101.2062	63.78474	52.72934*	95.32593	106.5218	77.00305	65.86035	71.9175	76.57304	89.11073	78.54385	80.42723	86.01075	79.45734
49	44.35298	42.05931	78.58104	83.34566	81.27547	66.16777	90.49613	54.339	63.65462	81.38228	93.53039	54.25034	70.24458	78.8517	87.51551	65.52062	96.12372	90.40414	78.14561	91.42264	77.55513	86.21375	96.17338	96.47195	66.29259	97.91534	78.01057	40.15702*	95.4416	95.00983	80.50779	55.93772	74.50703	79.50319	87.94115	78.83993	78.83077	84.53073	79.05676
50	45.76171	42.24498	78.43268	84.13001	79.31585	66.67501	80.65068	53.09788	69.72256	76.95771	87.04375	55.58913	77.86785	72.84407	87.1852	67.50172	61.97377	90.40898	83.39122	91.60782	78.08194	81.91036	100.0069	95.82482	69.94104	96.79264	81.79583	69.2832*	90.5055	96.111	80.42755	60.87124	74.78323	74.01061	88.20194	76.95709	77.86793	85.94784	77.41492
51	49.58747	50.86763	75.94462	87.8485	83.88219	66.69435	78.94033	50.7428	65.53234	78.81237	92.19772	56.2004	77.49281	85.56581	87.68716	69.02788	69.58429	94.66951	87.53477	90.59144	72.92659	89.06408	99.75718	97.19711	71.47774	103.9433	67.24885	54.2202*	92.31835	94.56575	76.59922	58.95784	73.95263	77.45258	85.31856	75.10304	79.92315	89.04596	74.20971
52	51.49652	55.30182	71.49636	84.83951	82.06372	65.97657	89.41723	51.23146	71.4468	80.46947	90.10292	54.77786	77.97687	74.70341	87.42548	69.60666	68.87794	92.70425	90.65552	90.76225	72.96444	86.71893	98.90018	97.86221	68.90404	92.21481	80.1839	64.43855*	86.25803	102.846	78.60845	61.52829	72.44019	80.69907	84.14175	81.22766	81.41916	81.89274	75.53415
53	50.50186	60.26571	78.95087	88.3947	85.02598	65.9401	86.61141	56.6512	71.64088	80.00609	90.6159	49.15582	75.8373	72.40674	89.49969	63.79291	63.13451	90.30193	93.2396	96.20839	68.00741	85.49357	94.23486	97.31465	73.8138	102.2584	71.20815	56.89818*	106.326	107.0957	79.26143	57.63021	73.37829	76.10464	88.69427	80.15122	81.35761	87.9067	80.08884
54	52.24255	53.24855	77.58998	85.67464	84.8961	66.20237	87.43916	53.9351	65.38147	74.90435	91.70067	51.97361	76.20923	73.77419	87.55314	70.75558	62.63219	91.45881	85.45001	98.97645	68.11341	87.30599	95.62284	94.8496	73.9763	98.56396	75.81735	61.55554*	94.64272	105.8384	78.44216	60.13439	75.91507	78.55176	85.38851	81.88375	83.36597	85.79004	74.93832
55	61.56665	62.77769	79.9726	90.68982	84.20999	65.83728	89.90572	54.70999	66.84509	79.53177	92.82711	51.88902	78.59179	73.83738	87.96801	67.10435	77.14998	89.61229	86.94114	92.30436	71.16125	88.26225	95.53944	95.83701	70.54288	104.234	80.23357	57.76891*	98.83778	99.36965	74.87054	60.15291	75.27378	76.52405	87.82932	81.6204	81.46724	84.30083	75.89101
56	53.38825	58.40903	79.86307	88.18058	87.11939	66.8904	91.07104	47.65022	67.85009	75.56191	90.51501	53.69387	78.82624	75.42306	89.04331	53.40648	63.20252	93.88307	94.13619	91.95543	74.34451	92.28096	90.80906	97.532	69.97423	106.6647	76.72263	76.08192*	90.76577	87.16517	78.76196	63.68327	78.79454	72.50808	87.07243	75.74308	79.55198	89.43671	78.80355
57	52.37028	56.59604	75.54699	88.06916	85.64389	65.91736	87.52689	48.15534	64.74448	75.54494	89.67171	53.72345	74.59626	78.72714	88.33733	67.65434	72.52556	91.30107	92.92889	92.61044	67.58719	87.32491	93.79927	97.63053	66.69656	98.08337	83.01375	35.92237*	93.27811	96.14475	77.30482	56.185	73.85112	75.32101	83.69819	78.65568	81.62389	78.60554	79.24353
58	49.32086	46.28053	80.79838	85.89859	85.31135	65.88254	108.5688	49.09229	60.26588	77.39961	90.01117	52.08299	79.6977	76.8978	90.00923	69.19201	67.47764	94.8133	93.09063	96.57274	71.12776	84.62135	91.41781	97.58705	66.21745	99.58562	81.56832	55.36176*	103.2931	95.57092	79.8083	62.73619	73.2085	73.20789	86.67798	76.94558	79.49257	88.99393	79.0163
59	46.83897	43.92691	76.5527	87.74418	83.85397	66.39225	86.21268	48.12742	73.17181	75.62186	88.88269	54.67639	76.84158	79.46134	89.7613	58.34197	62.61829	91.52943	95.92983	96.04089		81.72361	94.4699	100.545	68.80465	103.8739	73.83744	63.93231*	88.68722	94.98355	77.5092	56.46079	74.91623	75.19425	86.07955	80.84945	78.73492	81.26427	79.44061
60	42.04003		78.03551	86.77359	85.08782	66.12062	89.5681	49.18953	63.94928	80.28736	90.05059	57.68502	78.91955	80.36782	89.65736	57.97915	52.6291	91.77259	94.04325	96.64434		86.15916	90.29422	98.50872	69.39555	109.0368	79.57377	57.27531*	102.9533	93.79728	80.12926	64.37096	73.40955	75.41183	86.39404	76.89194	80.10705	84.43653	81.4455
61	40.40842		75.28835	80.78454	86.25837	65.61477	90.78249	44.84685	64.49172	76.46492	88.4576	57.67169	77.58232	74.3029	90.82835	69.46556	63.91968	91.89702	91.24186	98.75253		82.65664	92.88406	98.65406	72.24919	99.04211	79.68398	56.60456*	108.419	104.5905	77.2301	56.70095	73.85643	73.8277	87.08541	81.96528	80.15299	82.78103	75.03461
62	38.52868		78.05727	90.04585	82.53543	65.69292	92.97575	44.38461	58.97696	81.1274	88.82307	57.13376	79.08899	74.34882	90.31489	71.80661	61.42972	92.54053	89.13341	98.18541		84.11233	92.84712	101.0758	74.37461	106.5888	86.51002	57.78156*	94.81804	96.00791	76.9603	60.68026	73.40357	75.69302	84.2595	82.41197	80.29662	86.65282	79.09705
63	36.27758		79.38703	90.17968	84.53795	66.32649	93.82647	47.2518	66.51638	81.16322	90.20585	53.59449	77.44538	78.77124	88.68037	52.14812	60.96295	89.25921	88.57168	96.81009		86.04855	85.36671	99.20797	79.30881	103.322	70.58903	56.9969*	93.0576	89.33619	75.92821	67.28917	71.03238	77.98109	86.15625	82.24317	81.4919	85.70502	76.22064
64	34.20884		79.74719	83.02942	82.89635	65.7821	89.0555	68.78066	65.3338	81.34722	89.47965	54.98265	77.66241	75.63763	90.5275	72.06577	49.11287	91.00209	88.06826	96.7465		75.68824	77.61555	103.2066	82.83378	105.6811	75.72039	61.19612*	93.12447	92.31065	78.44506	62.144	77.39914	73.99661		83.19444	80.59781	92.59979	80.36501
65	41.27568		78.99922	80.09635	82.59841	65.79355	77.3701	42.5526	60.51522	73.94667	85.67797	56.36832	82.51696	72.79451	86.42978	65.6358	66.05415	90.59805	92.02455	102.6242		78.30465	79.49464	101.2529	81.93156	98.20979	70.16713	56.25019*	95.13976	105.9435	73.53725	59.00131	75.17403	73.91136		82.14195	80.9111	79.10001	77.01303
																66.85384	69.93977									100.9493	71.48106	32.93813*	93.25461	103.2591
																68.10931										111.3152	90.34968		102.4834	99.55096
																60.95658										104.8077	87.3382		91.73275	83.40504
																71.52442										104.0513	69.74664		98.14372	96.99185
																										102.7917	72.38872		99.02032	103.9617
																													103.5949
																													102.4093
																													84.1831
																													48.99957
