# Supplementary material for: Multiscale causal networks identify VGF as a key regulator of Alzheimer’s disease
Source: Nat Commun. 2020 Aug 7;11:3942. doi: 10.1038/s41467-020-17405-z (PMC7414858; doi:10.1038/s41467-020-17405-z)
Supplement: Supplementary file 10 — Source data [file 41467_2020_17405_MOESM10_ESM.zip › Mouse Datasheet for NC/Figure 6/Fig 6f/Datasheet for Fig 6f.csv]

	AAV-GFP	AAV-GFP	AAV-GFP	AAV-GFP	AAV-GFP	AAV-GFP	AAV-GFP	AAV-GFP	AAV-GFP	AAV-GFP	AAV-GFP	AAV-GFP	AAV-VGF	AAV-VGF	AAV-VGF	AAV-VGF	AAV-VGF	AAV-VGF	AAV-VGF	AAV-VGF	AAV-VGF	AAV-VGF
WT	38.13984	53.59804	79.05	84.82717	83.14	65.84197	88.8	49.56	63.1668				79.06605	88.55	55.95018	78.85921	75.17102	89.35618	66.22	60.29
5XFAD	91.05938	89.80795	98.62375	70.46682	81.36208	85.64162	100.6795	78.13959	102.56	57.76*	98.47	95.2	76.42018	61.16314	74.17311	75.08196	82.39	84.9424	80.69008	85.36	77.54	76.53
