# Supplementary material for: Multiscale causal networks identify VGF as a key regulator of Alzheimer’s disease
Source: Nat Commun. 2020 Aug 7;11:3942. doi: 10.1038/s41467-020-17405-z (PMC7414858; doi:10.1038/s41467-020-17405-z)
Supplement: Supplementary file 10 — Source data [file 41467_2020_17405_MOESM10_ESM.zip › Mouse Datasheet for NC/Figure 8/Fig 8b/Datasheet for Fig 8b.xlsx]

## Sheet: raw_expression_data_AAV
	X1057038.m0w	X1057039.f0a	X1057039.f10b	X1057039.f1a	X1057039.f30b	X1057046.m0gr	X1057046.m1b	X1057046.m3gr	X1057046.m4gr	X1057047.m0a	X1057047.m3w	X1057048.m0b	X1057048.m1b	X1057048.m3w	X1057049.m0b	X1057049.m10b	X1057049.m1a	X1057049.m30b	X1057049.m3a	X1076537.m10w	X1076537.m1w	X1076537.m3w	X1076538.f0a	X1076538.f10b	X1076538.f1a	X1076538.f3a	X1076539.m1a	X1076582.f14b	X1076582.f1a	X1076582.f30a	X1076582.f4b	X1093327.m11a	X1093327.m1a	X1093327.m30b	X1093327.m3a	X1093330.f0b	X1093330.f1a	X1093330.f1b	X1093330.f3gr	X1093422.m10w	X1093422.m1w	X1093424.m0a	X1134535.m0w
Xkr4	1484	1760	1516	1440	1192	1468	1279	1365	1372	1406	1607	1493	1300	1953	1464	1511	1869	1708	1488	1503	1477	1687	1243	1340	1813	1541	1535	1285	1572	1781	1306	2074	2020	1356	1443	1515	1544	1558	1356	1847	1449	1376	1388
Rp1	0	5	2	10	7	8	3	6	6	5	4	0	6	2	2	3	3	13	0	0	3	13	2	1	8	1	6	9	7	14	1	1	5	6	2	9	8	7	5	5	1	2	0
Sox17	42	58	59	59	56	56	80	56	80	52	69	54	55	82	59	51	62	57	68	53	51	73	59	37	61	47	70	74	51	70	50	95	74	51	51	53	59	72	48	77	39	58	60
Mrpl15	638	711	793	810	730	805	779	898	793	684	835	825	882	876	765	639	668	969	838	762	700	906	664	719	856	827	772	703	701	754	664	987	925	835	805	616	974	800	737	981	700	820	775
Lypla1	452	571	519	522	563	595	561	594	515	462	604	537	581	594	544	506	508	641	591	458	578	582	439	455	531	557	649	534	527	530	488	645	637	562	606	490	695	543	538	594	515	564	581
Tcea1	1644	2079	2010	1695	2035	2441	1975	2174	2039	1910	2112	2091	2304	2165	2248	1704	1935	2396	2135	1985	2090	2212	1853	1742	2042	1971	2169	1812	1946	2094	1769	2673	2415	2069	2197	1902	2266	1903	2041	2158	2064	2069	2017
Rgs20	131	129	151	124	158	101	131	125	145	75	114	124	153	137	166	143	161	132	129	125	176	147	103	130	122	116	150	132	142	128	114	184	141	100	131	136	151	119	149	124	104	134	137
Atp6v1h	2807	3414	3452	3211	3152	4082	3066	3428	3447	3209	3632	3365	3394	3662	3364	3085	3229	4086	3755	3217	3363	3976	2991	3071	4036	3528	3653	2818	3578	3537	2938	3961	4121	3961	3656	2928	4303	3280	3268	3631	3565	3790	3224
Oprk1	25	14	7	28	16	16	19	12	32	28	16	25	34	25	20	24	14	53	24	30	11	16	13	21	26	27	12	36	20	20	6	26	14	18	29	19	26	17	18	46	12	15	22
Npbwr1	8	13	3	6	6	17	6	16	11	12	7	5	6	19	10	1	5	16	17	13	5	11	9	8	15	3	7	4	5	15	12	29	5	17	5	10	4	5	16	10	6	19	13
Rb1cc1	3773	5168	4591	4363	4417	5546	4451	4999	5001	4642	4971	4731	4735	5204	4863	4292	4774	5547	4932	4737	4664	5076	4125	4254	4990	4970	5273	4464	4695	5332	4378	6243	5453	4751	4972	3891	5827	4695	4462	5104	4552	4764	4868
Fam150a	0	0	0	0	0	1	0	0	0	0	0	0	0	1	0	1	0	0	0	0	1	0	0	0	0	0	1	0	0	0	0	0	0	0	0	0	1	0	0	0	0	0	0
St18	1168	1912	1659	1443	1281	1508	1715	1426	1260	1245	1617	1475	1539	1629	1437	1227	1281	1559	1377	1377	1475	1732	1226	985	1434	1191	1760	1410	1439	1693	1227	1757	1298	1132	1416	1461	1597	1626	1385	1591	1276	1173	1357
Pcmtd1	3718	4596	4512	4012	4464	5677	4556	5025	5023	4551	5154	4694	5412	5021	5032	4115	4629	5437	4834	4347	4646	5057	4484	4340	5027	4506	5296	3758	4578	4929	4074	5673	5517	5333	5008	4070	5636	4514	4438	4781	4591	5127	4658
Sntg1	1282	1413	1288	1205	1056	1456	1269	1459	1481	1389	1587	1305	1377	1598	1480	1149	1516	1666	1480	1299	1179	1463	1137	1293	1409	1187	1335	1063	1319	1513	1233	1786	1474	1331	1277	1159	1606	1439	1349	1663	1417	1379	1284
Rrs1	330	390	389	382	381	385	411	390	378	415	350	333	391	403	434	401	346	432	389	344	439	438	288	336	357	350	442	399	399	425	340	492	424	395	435	360	400	389	380	405	324	369	379
Adhfe1	230	383	347	284	332	301	370	357	441	300	320	270	268	321	297	302	287	397	328	230	324	312	267	259	261	327	369	309	247	333	244	388	419	257	299	315	352	331	286	394	273	335	334
2610203C22Rik	65	55	74	61	72	58	59	58	77	54	54	57	74	80	66	65	78	56	52	45	75	60	55	49	47	69	71	82	88	71	39	45	63	62	59	51	94	53	65	63	68	90	77
3110035E14Rik	4651	4262	5982	4071	4873	6961	5323	6321	6953	5779	7216	5912	5868	6643	6820	5368	6128	6735	6561	5247	5793	5823	5219	5262	5740	4499	6010	3616	6103	6665	4424	7875	6999	7495	5634	3565	6270	5158	6374	5542	6441	7211	4823
Mybl1	84	127	81	104	120	163	98	116	106	115	120	70	131	99	125	117	109	136	148	108	157	99	109	100	113	83	116	120	110	112	114	141	139	111	103	99	157	126	145	112	140	112	115
Vcpip1	1973	2040	1825	1852	1908	2156	1978	1883	2139	1706	1872	1616	2046	2261	2236	2304	2639	2322	1857	2023	2040	2076	1539	1873	1798	2129	2031	2073	2533	1980	1725	2520	2356	2054	2213	2062	2249	1841	1869	2000	2127	2055	1934
1700034P13Rik	223	238	197	224	234	219	192	234	175	193	234	154	207	279	238	258	238	272	260	184	188	233	200	188	217	271	252	247	288	219	231	275	234	256	215	199	263	189	218	264	187	240	233
Sgk3	223	415	301	295	396	334	352	384	401	369	267	250	331	259	356	259	327	421	352	249	404	299	289	309	356	350	467	408	355	361	307	404	410	347	421	328	428	321	387	377	333	358	332
Mcmdc2	28	59	37	7	53	93	27	39	85	1	35	5	8	45	52	81	82	58	58	45	52	54	68	9	36	82	83	34	80	97	95	128	81	77	79	29	2	52	92	3	60	50	1
Snhg6	177	249	210	148	248	307	163	183	298	155	265	162	155	230	187	263	304	272	279	233	279	231	317	157	235	288	299	226	260	321	252	376	329	390	323	195	204	205	327	175	236	298	164
Snord87	2	3	1	4	1	6	0	1	6	1	1	5	6	3	5	6	2	3	6	3	6	3	3	2	3	4	3	1	1	7	7	4	1	8	2	6	5	2	1	3	7	3	5
Tcf24	14	8	17	11	8	5	7	11	7	10	8	1	12	10	5	5	18	11	14	6	11	5	11	10	9	7	4	13	8	12	8	5	10	2	8	11	7	8	10	10	11	9	13
Ppp1r42	8	8	11	15	25	16	17	9	9	16	20	7	14	13	6	13	12	17	9	11	4	15	13	20	16	5	13	8	6	15	10	26	10	11	15	13	13	9	12	12	7	11	10
Cops5	605	696	793	686	749	898	706	753	728	748	770	671	721	808	781	621	787	850	807	688	680	761	705	637	814	795	773	650	736	724	691	932	904	789	832	720	904	706	778	866	788	821	716
Cspp1	517	728	703	661	593	754	678	649	760	577	644	622	730	797	624	557	702	743	655	609	641	689	637	564	691	659	728	578	675	688	601	863	767	662	734	619	720	601	661	641	593	630	638
Arfgef1	2183	2311	2089	2224	2173	2485	2324	1838	2264	1638	2115	1813	2474	2819	2312	2635	3347	2442	1846	2561	2304	2185	1634	2050	1840	2288	2079	2307	3036	2174	1931	2600	2600	2173	2231	2372	2297	2050	2030	2205	2654	2268	2235
Cpa6	6	19	8	0	12	16	7	11	12	0	4	0	1	6	5	14	15	12	10	3	16	12	15	0	9	13	26	10	13	29	16	32	11	17	5	14	0	9	10	0	12	6	0
Mir467e	0	0	0	0	0	0	0	0	0	0	0	0	0	0	0	0	0	0	0	0	0	0	0	0	0	0	0	0	0	0	0	0	0	0	0	0	0	0	0	0	0	0	0
Prex2	4979	5783	5731	4532	5655	6436	5556	6854	6671	5100	6237	5357	5328	5996	6163	5552	6170	5987	5077	5180	5689	5628	4392	5301	4911	5539	6299	5683	5968	6277	4516	6535	6565	5361	5792	5133	7310	5277	6110	5741	5840	5475	5473
A830018L16Rik	1806	3642	2154	1502	2897	3831	2178	2727	2858	1497	2434	1496	1703	2356	2729	2345	2836	2680	2350	2278	2979	2805	2496	1358	2529	2726	3447	1730	2783	3237	2822	3421	2914	2730	3344	2216	1920	2588	2272	1772	1822	2959	1808
Mir6341	0	0	0	0	0	0	0	0	0	0	0	0	0	0	0	0	0	0	0	0	0	0	0	0	0	0	0	0	0	0	0	0	0	0	0	0	0	0	0	0	0	0	0
Gm17644	0	2	1	0	1	5	1	0	1	0	1	1	0	1	1	0	0	0	0	0	2	0	0	2	3	1	2	2	1	2	0	1	1	1	1	2	0	0	0	1	0	0	0
Sulf1	211	198	219	248	430	193	357	152	321	77	108	76	280	113	433	367	408	141	104	111	340	156	149	246	139	306	973	612	403	109	130	161	138	277	184	272	330	94	593	127	246	278	215
Slco5a1	182	161	119	184	158	183	148	121	250	242	157	107	142	157	232	213	204	269	180	241	129	167	163	154	200	132	181	191	138	169	215	235	147	149	152	165	233	181	171	182	138	177	192
Prdm14	1	0	0	0	1	0	1	0	0	0	1	0	0	0	1	0	0	1	0	0	0	0	0	0	0	4	0	0	0	0	0	1	0	0	1	0	1	0	0	0	0	0	0
Ncoa2	1230	1589	1273	1040	1305	1313	1310	1175	1502	1100	1171	1010	1220	1502	1413	1396	1657	1358	1088	1567	1504	1374	1119	1134	971	1207	1429	1213	1435	1468	981	1902	1538	1275	1162	1355	1159	1299	1285	1207	1330	1270	1188
Tram1	1159	1315	1240	1321	1437	1355	1348	1263	1355	1295	1326	1233	1366	1274	1515	1119	1297	1472	1198	1108	1316	1358	1101	1220	1148	1322	1711	1311	1315	1267	1017	1650	1372	1298	1301	1296	1712	1174	1403	1428	1265	1363	1455
Lactb2	297	324	324	282	310	282	302	283	332	288	298	238	302	317	370	347	352	368	352	281	339	278	281	309	260	299	354	315	265	272	284	412	305	288	318	351	389	323	397	306	309	330	350
Xkr9	0	0	0	1	0	0	0	0	0	0	0	0	0	0	0	0	0	1	0	1	1	1	0	0	0	0	0	0	0	0	0	1	0	0	0	2	0	0	0	0	0	1	0
Gm5523	0	2	1	3	1	0	0	1	0	2	0	0	2	3	4	3	2	2	1	2	2	1	1	1	0	1	4	0	1	0	2	6	0	1	1	0	1	0	1	3	1	2	2
Eya1	308	389	380	298	304	300	309	328	376	330	400	284	334	336	382	256	307	385	310	358	302	293	275	342	240	275	363	395	333	374	249	447	404	284	342	329	395	311	316	343	271	300	392
Msc	20	25	24	38	26	51	34	36	31	23	33	36	39	51	30	31	31	42	40	25	36	28	36	23	31	26	36	17	40	25	20	40	37	33	46	30	27	29	35	28	28	27	40
Trpa1	2	7	6	4	1	5	4	6	4	1	1	0	0	1	0	0	1	4	8	2	2	0	1	0	1	3	6	1	1	3	1	0	2	6	2	6	1	0	3	7	3	4	1
Kcnb2	445	536	392	411	386	443	452	397	511	416	480	437	443	646	517	504	581	529	479	500	455	483	303	394	450	427	429	404	417	467	360	747	541	379	385	441	468	432	398	544	415	478	479
Terf1	141	167	163	145	157	168	165	156	164	146	162	147	182	177	168	142	194	208	138	167	166	172	149	155	138	164	198	154	163	159	134	192	172	135	214	149	152	127	152	179	169	157	170
Sbspon	10	29	7	15	9	8	12	8	20	10	19	5	13	9	11	17	21	17	20	9	10	24	6	3	13	6	20	12	11	18	11	12	17	10	5	15	15	12	14	17	9	10	11
4930444P10Rik	6	19	6	12	7	6	19	7	8	14	6	5	6	11	10	13	13	17	8	2	14	13	10	6	16	10	10	12	13	5	6	16	8	6	12	11	12	18	12	15	12	7	6
Rpl7	4836	5313	6383	5324	6031	7800	5640	6090	6527	5831	6228	5503	6642	6165	6871	4976	5860	6921	6144	5442	5808	5782	5698	5681	5592	6052	6609	5602	6738	6276	5483	7568	6112	7542	6425	5409	7093	5109	6763	5706	6054	6875	5867
Rdh10	229	259	267	322	286	278	257	265	220	224	244	280	224	251	242	214	239	285	257	205	234	291	238	201	256	321	307	245	235	299	244	353	312	260	291	239	271	230	211	239	244	238	238
Stau2	1656	2380	1827	1886	1603	1883	1764	1878	1751	1976	2122	2247	1982	2136	2014	1732	1763	2331	2169	1866	1805	2147	1870	1760	2399	1814	2028	1568	1608	2083	1739	2461	2229	1594	1882	1747	2474	2243	1646	2365	1552	1802	1874
Ube2w	1774	2289	2081	2032	2019	2551	1979	2409	2144	1998	2316	2299	2409	2289	2341	1995	2116	2551	2393	2048	2072	2355	2131	1992	2608	2204	2410	1803	2062	2405	2033	2669	2484	2437	2411	1768	2714	2225	1953	2381	2178	2212	2212
Tceb1	983	1349	1228	1231	1347	1894	1200	1460	1422	1300	1447	1439	1662	1296	1567	1160	1281	1702	1609	1263	1376	1530	1466	1325	1520	1345	1479	1215	1307	1510	1183	1767	1757	1582	1825	1233	1801	1272	1306	1347	1509	1681	1392
D030040B21Rik	0	2	2	2	0	0	1	0	0	0	0	1	0	0	0	2	0	0	2	0	0	3	0	0	0	1	0	0	1	0	0	0	4	0	0	1	0	0	0	2	0	0	0
Tmem70	737	834	789	716	825	993	793	905	824	705	940	892	775	902	761	809	822	940	860	858	788	909	865	699	994	965	1019	692	799	956	836	1057	1018	982	911	640	895	741	845	894	813	925	794
Ly96	19	18	12	10	15	15	20	19	18	18	11	15	16	17	25	7	27	22	13	23	18	4	20	14	12	24	23	20	21	15	22	17	22	26	33	19	16	8	21	12	18	14	12
Jph1	730	929	825	624	682	948	739	729	825	792	863	831	804	1006	879	717	955	1030	844	981	812	794	760	753	724	719	816	690	797	903	740	1105	612	692	739	882	869	778	729	884	769	736	807
Gdap1	2935	3809	3324	3170	3182	3743	3212	3468	3610	3561	3973	3821	3538	3933	3688	3349	3632	4352	3945	3567	3158	3840	3392	3223	4411	3785	3730	2882	3260	4011	3272	4578	4012	3991	3793	2835	4101	3588	3388	3964	3565	3655	3350
Pi15	28	44	45	43	29	47	38	44	24	31	35	20	49	53	39	37	32	48	36	37	45	74	24	54	35	49	37	60	61	38	29	37	48	32	39	48	28	60	37	34	28	44	33
Gm16070	46	81	34	63	56	43	65	65	52	35	55	49	41	92	30	72	73	65	45	34	72	80	24	46	89	67	60	38	79	73	36	43	66	35	71	51	81	62	47	90	64	32	30
Crispld1	447	642	410	554	326	474	490	541	349	285	468	554	329	589	286	514	487	497	293	360	468	600	329	374	719	543	404	347	487	539	354	357	722	314	528	416	715	583	299	651	445	303	288
Crisp4	0	0	2	0	0	0	0	0	0	0	0	0	0	0	0	2	0	0	0	0	0	0	0	1	0	0	0	0	0	0	0	0	0	0	0	0	0	0	0	0	0	0	0
Defb44-ps	0	0	0	0	0	0	0	0	0	0	0	0	0	0	0	0	0	0	0	0	0	0	0	0	0	0	0	0	0	0	0	0	0	0	0	0	0	0	0	0	0	0	0
Defb18	0	0	0	0	0	0	0	0	0	0	0	0	0	0	0	0	0	0	0	0	0	0	0	0	0	0	0	0	0	0	0	0	0	0	0	0	0	0	0	0	0	0	0
Defb41	0	0	0	0	0	0	0	0	0	0	0	0	0	0	0	0	0	0	0	0	0	0	0	0	1	0	0	0	0	0	0	0	0	0	0	0	0	0	0	1	0	0	0
Gm15386	0	0	0	0	0	0	0	0	0	0	0	0	0	0	0	0	0	0	0	0	0	0	0	0	0	0	0	0	0	0	0	0	0	0	0	0	0	0	0	0	0	0	0
Tfap2d	0	0	0	2	0	0	0	1	0	1	1	0	2	2	1	1	1	0	2	0	1	0	0	0	0	0	1	0	0	1	0	4	2	0	1	0	0	2	0	0	0	1	0
Tfap2b	2	0	5	0	0	0	0	0	2	1	2	1	0	0	1	2	0	2	6	1	0	0	2	2	1	1	0	2	0	0	2	0	0	0	1	0	1	0	0	0	0	1	2
Pkhd1	0	1	3	5	1	4	1	1	0	2	4	0	1	2	1	0	0	0	0	2	1	5	0	0	2	3	0	3	0	0	3	3	0	4	0	0	2	0	3	1	2	0	1
4930486I03Rik	0	0	0	0	0	0	0	0	0	0	0	0	0	0	0	0	0	0	0	0	0	0	0	0	0	0	0	0	0	0	0	0	0	0	0	0	0	0	0	0	0	0	0
Linc-md1	0	0	0	0	0	0	0	0	1	0	0	0	0	0	0	0	0	0	0	0	0	0	0	0	0	0	0	0	0	0	0	2	0	0	0	0	0	0	0	0	0	0	0
Mir206	0	0	0	0	0	0	0	0	0	0	0	0	0	0	0	0	0	0	0	0	0	0	0	0	0	0	0	0	0	0	0	0	0	0	0	0	0	0	0	0	0	0	0
Mir133b	0	0	0	0	0	0	0	0	0	0	0	0	0	0	0	0	0	0	0	0	0	0	0	0	0	0	0	0	0	0	0	0	0	0	0	0	0	0	0	0	0	0	0
Il17a	0	0	0	0	0	0	0	0	0	0	0	0	0	0	0	0	0	0	0	0	0	0	0	0	0	0	0	0	0	0	0	0	0	0	0	0	0	0	0	0	0	0	0
Il17f	0	0	0	1	1	0	1	0	0	0	0	0	0	0	0	0	0	0	0	1	0	0	0	0	0	0	0	0	1	0	0	0	0	0	0	0	0	2	0	0	0	1	0
Mcm3	88	128	115	107	109	86	144	85	125	120	88	82	112	81	141	129	165	116	118	79	122	129	89	104	88	106	122	171	121	94	81	103	96	103	128	144	154	72	169	74	114	148	120
6720483E21Rik	2	5	5	5	3	8	4	6	6	4	8	6	7	1	4	3	5	4	5	9	5	5	2	3	3	3	4	5	4	5	3	3	6	9	11	5	4	1	3	6	2	5	1
Paqr8	2239	4374	2694	1541	3888	3374	2477	4025	4075	1676	2483	1407	1629	3083	2517	3260	2939	2689	2350	2472	3647	2754	2538	1766	2255	3637	3315	2694	3490	3842	3025	4330	4581	3003	3342	2453	2060	2633	3357	1671	2331	2805	1618
Efhc1	31	68	23	44	64	36	46	38	47	46	29	12	29	25	32	30	41	50	38	26	39	40	41	31	34	35	76	49	22	33	25	37	49	27	45	56	42	27	36	29	18	25	14
Tram2	5	1	2	0	3	0	2	0	3	0	0	2	0	1	0	4	3	3	0	1	1	5	2	6	2	4	1	2	3	0	2	6	4	0	1	3	2	1	4	1	5	0	2
Tmem14a	591	636	668	626	626	974	682	708	808	648	751	711	771	765	813	596	750	852	796	745	719	754	736	708	820	712	792	577	729	749	633	873	908	980	849	569	872	620	866	741	769	915	735
Gsta3	35	39	25	17	19	26	23	19	21	19	30	33	23	31	24	28	33	22	30	17	36	35	32	28	23	19	19	18	24	32	20	41	20	27	18	24	31	27	34	20	22	27	34
Gm4956	0	0	2	0	0	0	0	0	0	0	0	0	0	0	1	0	0	0	0	0	2	0	0	0	0	0	0	0	0	0	0	0	0	0	1	0	0	0	0	1	0	0	0
Khdc1a	0	4	0	0	1	0	0	1	1	1	0	0	1	0	0	0	0	0	0	0	0	0	0	0	3	0	0	1	0	0	0	0	0	4	0	0	0	0	0	0	1	0	0
Khdc1c	0	0	0	0	0	0	0	0	0	0	1	0	0	1	0	0	0	0	0	0	0	1	2	0	1	0	0	0	0	0	0	0	1	0	0	0	0	0	0	0	2	0	1
Khdc1b	0	1	0	4	0	3	0	2	4	0	1	4	1	1	0	2	1	2	2	5	0	8	1	0	0	0	3	0	1	2	2	4	3	0	0	1	1	2	0	2	0	1	0
Kcnq5	2141	2804	2292	2331	1826	1923	1984	1923	2088	2273	2304	2296	1739	2425	2048	2319	2192	2692	2674	2312	2277	3215	1457	2285	2525	2471	2311	1593	1840	2471	1950	2868	3524	1589	1896	2082	2594	2555	1909	3264	1830	2098	2268
Rims1	3348	4480	3906	4032	3815	4604	3916	4115	3940	3942	3860	3784	4568	4510	4196	3801	3784	4583	3887	3429	4200	4274	3512	3231	4535	4061	4169	3091	3710	4358	3624	4281	4864	3704	4058	3807	4515	3995	3316	4373	3564	4183	3897
4933415F23Rik	0	0	0	0	0	0	0	0	0	0	0	0	0	0	0	0	0	0	0	0	0	0	1	0	0	0	0	1	0	0	0	0	0	1	0	1	0	3	4	0	1	0	0
Mir30a	1	2	2	1	6	1	0	6	3	3	5	2	2	5	1	3	4	3	4	2	7	1	0	4	0	1	0	0	1	1	0	4	4	2	3	3	3	2	1	4	3	3	2
Mir30c-2	3	8	4	5	6	5	3	9	3	6	9	4	5	6	5	7	5	4	5	10	2	12	2	6	7	5	1	2	9	9	3	6	4	6	8	3	3	4	5	7	8	4	3
Ogfrl1	3118	5311	3089	4191	3204	3131	3729	3591	3299	3151	3392	3575	2790	3925	3069	3770	3542	4418	3678	3435	3543	4464	2510	3064	4576	4551	4000	3478	2821	3728	3057	4122	5237	2617	3851	3641	4535	4287	2765	4951	2813	3135	3536
B3gat2	532	589	415	471	416	446	530	329	460	350	383	394	381	494	501	597	576	548	441	503	504	513	354	433	407	504	458	470	459	451	370	569	630	356	514	534	517	451	388	504	415	393	504
Smap1	691	840	592	659	592	535	688	507	651	510	584	538	550	661	690	807	817	714	600	667	683	685	507	579	588	778	666	699	622	635	515	839	849	441	664	704	720	606	552	773	570	574	670
Sdhaf4	270	325	323	304	307	409	321	284	364	284	382	331	339	385	355	298	373	428	340	292	275	389	313	330	366	362	392	283	310	357	330	429	409	386	376	295	386	348	334	386	367	402	322
Fam135a	1082	1432	1256	1175	1206	1522	1190	1331	1387	1415	1363	1247	1364	1350	1492	1199	1408	1676	1447	1302	1285	1368	1210	1251	1337	1202	1377	1160	1233	1405	1209	1689	1402	1371	1237	1315	1503	1394	1341	1254	1290	1283	1286
Col9a1	25	17	28	36	52	39	27	29	27	39	20	15	31	13	25	30	23	33	21	17	26	24	10	21	23	30	24	35	30	22	16	20	27	21	17	38	27	25	33	13	36	19	29
Col19a1	858	855	808	747	646	846	599	751	902	874	880	850	733	1114	713	778	953	976	952	889	644	839	699	686	887	724	842	598	717	920	732	1088	919	760	770	664	716	792	601	948	857	782	622
Lmbrd1	2499	2952	2823	2625	2656	3021	3012	2587	2897	2581	2852	2503	2936	2984	2902	2761	3026	3234	2813	2558	2971	3057	2162	2516	2579	2756	3041	2656	3038	2749	2222	3360	3589	2445	2876	2958	3411	2799	2688	3010	2969	2844	2765
Adgrb3	3064	3486	3448	2574	2932	3600	3060	3324	3530	3402	3696	3112	3281	3917	3442	3118	3943	3976	3532	3629	3299	3372	2781	2909	3144	2986	3465	2590	3331	3747	2800	4684	3939	3193	3081	2997	3413	3463	3079	3471	3400	3427	3050
Gm20172	48	54	57	52	37	45	35	43	43	56	57	60	70	50	52	27	49	78	55	43	55	52	41	65	63	42	58	38	54	52	41	66	40	52	34	46	46	46	51	72	83	37	39
4931408C20Rik	0	0	0	0	1	0	0	0	1	2	0	0	0	0	0	0	0	0	0	2	2	0	0	1	1	0	0	1	0	1	0	0	0	0	0	0	0	0	0	1	0	0	0
Gm597	1	5	1	1	1	0	0	0	1	0	0	0	1	4	0	0	0	2	0	2	0	3	0	2	0	0	5	0	0	3	1	2	0	1	0	0	0	1	0	0	0	0	0
Mir6342	0	0	0	0	0	0	0	0	0	0	0	0	0	0	0	0	0	0	0	0	0	0	0	0	0	0	0	0	0	0	0	0	0	0	0	0	0	0	0	0	0	0	0
Phf3	2347	3331	2684	2456	2928	2754	2789	2895	2983	2538	2712	2680	2621	3158	2845	2454	2744	3154	2756	2760	2795	2983	2277	2296	2699	2764	3207	2884	2723	3207	2552	4118	3057	2531	2827	2447	3055	2756	2637	2813	2302	2539	2769
Ptp4a1	902	1046	874	911	1087	1156	1067	959	1090	861	846	841	1152	859	989	1150	1119	1158	869	957	1066	986	830	829	806	937	960	1168	1290	929	780	1208	1304	1048	978	1032	1122	883	943	1003	1036	995	1079
Gm13363	699	813	711	787	839	926	865	742	839	713	682	710	955	691	793	889	845	907	710	756	858	802	651	672	653	760	758	898	1002	709	596	921	1031	837	739	816	869	723	748	822	820	774	844
4931428L18Rik	0	0	0	0	0	0	0	0	0	0	0	0	0	3	0	0	0	0	0	0	0	0	0	0	0	0	0	0	0	0	0	0	0	0	0	0	0	0	0	1	0	0	0
Lgsn	0	0	0	0	0	0	0	0	2	0	0	0	0	2	0	0	0	0	0	0	0	0	1	0	1	0	0	0	0	1	0	0	0	0	0	0	0	0	0	0	0	0	0
Pih1d3	0	0	0	0	0	0	0	0	0	0	0	0	0	0	2	0	0	0	0	0	0	0	0	0	0	0	0	1	0	0	1	0	0	0	0	0	0	0	0	0	0	0	0
Gm4850	0	0	0	0	1	0	3	0	0	0	0	0	0	0	0	0	0	0	0	0	0	0	0	0	0	0	0	0	0	0	0	0	0	0	0	0	0	0	0	0	0	0	0
Khdrbs2	221	198	254	181	219	262	184	256	250	272	277	234	187	277	304	129	262	307	230	227	232	197	214	230	203	173	258	176	243	286	236	375	142	250	220	189	237	225	245	219	244	255	248
Gm9839	29	35	23	21	35	25	27	33	34	22	27	23	23	30	26	17	26	16	40	23	26	20	10	24	27	20	35	29	22	41	12	42	22	28	27	27	16	22	39	22	7	24	19
Gm5415	31	32	24	37	37	41	28	42	44	23	34	23	33	29	24	20	31	39	27	25	42	29	37	38	35	21	57	18	33	38	25	56	20	18	24	19	20	25	40	17	32	20	29
Prim2	130	150	164	171	196	223	172	156	200	160	173	189	193	188	153	137	150	216	177	173	172	198	146	111	128	143	183	169	177	184	157	250	186	182	157	170	152	158	184	149	174	170	160
1700001G17Rik	12	15	16	6	12	16	13	10	6	17	7	10	18	8	12	6	10	9	14	7	8	20	10	4	12	8	12	7	10	9	5	18	16	11	12	12	9	8	9	17	6	8	10
Rab23	261	268	243	244	256	286	206	221	288	247	212	241	289	281	299	231	302	327	243	287	249	239	218	218	236	300	244	284	305	244	218	324	317	258	292	284	256	189	221	253	247	264	276
Bag2	51	48	47	50	73	68	54	54	66	70	56	39	63	67	66	50	50	72	50	71	56	43	67	55	71	68	51	63	60	61	47	83	57	62	38	27	48	63	62	59	50	66	65
Zfp451	670	916	835	809	765	848	774	808	937	754	834	767	936	981	871	839	962	901	835	857	779	884	728	793	768	799	839	765	901	840	755	1051	887	786	835	799	892	756	748	904	841	766	724
Gm15455	35	45	47	43	26	35	44	50	48	18	52	56	65	56	45	44	35	44	45	39	47	53	44	35	48	44	43	41	30	53	49	66	56	42	44	32	39	52	47	53	29	40	43
Bend6	1455	1996	1328	1493	1498	1426	1482	1519	1669	1684	1653	1636	1462	1889	1666	1456	1413	2047	1912	1665	1512	1867	1414	1394	1767	1625	1880	1523	1167	1821	1602	2434	1859	1394	1528	1314	1693	1781	1822	1983	1170	1710	1817
Dst	14724	19930	17017	17525	17241	14716	19643	15081	17932	15018	14958	14124	19134	17958	19501	16930	17851	17640	15663	15779	18075	17722	13018	15738	15917	16639	18362	18231	16868	16135	13067	20194	20458	13368	14919	17018	20640	16377	17269	17096	15056	15644	17274
Mir6896	3	6	8	1	2	2	2	0	0	0	3	0	2	4	5	0	1	3	1	0	4	2	1	2	3	3	2	5	3	1	0	2	6	3	0	2	9	2	2	4	0	3	0
Mir5103	1	7	9	9	6	9	6	3	3	7	10	7	8	5	5	6	8	8	9	3	1	8	2	4	2	2	9	4	7	3	6	3	2	2	2	4	4	3	3	3	3	8	4
Ccdc115	382	431	453	382	460	478	383	480	491	478	525	422	433	472	513	430	452	528	449	394	525	502	418	416	489	472	499	338	424	512	377	601	466	464	532	400	569	429	488	481	446	516	429
Imp4	363	426	419	428	467	410	461	441	474	387	414	452	468	438	491	392	421	441	422	400	413	440	379	405	431	468	496	468	403	480	403	516	517	400	484	390	515	413	389	432	351	383	461
Ptpn18	86	41	76	77	84	37	73	43	71	43	45	28	50	53	138	79	86	54	47	46	70	42	53	132	45	96	97	111	147	47	51	54	34	124	47	82	98	28	133	29	83	92	119
Prss39	0	0	0	0	2	0	0	0	0	1	1	0	0	0	0	0	0	0	0	0	0	0	0	0	0	0	0	0	0	0	0	0	0	0	0	0	0	0	0	0	0	0	0
Cfc1	1	2	0	1	0	1	1	1	1	0	2	1	0	0	1	2	1	0	1	2	2	1	0	0	1	2	0	0	0	0	1	0	3	0	0	2	0	1	0	0	0	1	0
Prss40	0	0	0	0	0	0	0	0	0	0	0	1	0	0	0	2	0	0	0	0	0	0	0	0	0	0	2	0	0	0	0	0	0	0	0	0	1	0	0	0	0	0	0
Amer3	361	442	293	289	267	309	318	290	344	299	328	317	295	462	365	306	405	315	257	420	363	326	225	277	248	303	308	279	326	350	282	427	308	273	305	320	314	308	240	331	330	296	295
AA619741	0	0	0	2	0	0	1	0	1	0	0	1	0	0	0	0	1	1	0	0	4	0	0	0	0	0	0	0	0	0	0	0	0	0	0	2	1	0	0	0	0	1	0
Arhgef4	4543	6280	4868	4521	4610	5018	4568	4858	5417	5047	5329	4492	3955	5724	4923	5180	5001	5869	5087	4755	5141	5837	4307	3900	5875	5302	5771	4315	4394	5933	5324	6645	6641	4721	4822	4264	6492	5290	4753	5793	4148	5411	5031
Fam168b	5942	7184	6923	5922	5906	7381	5507	6431	6760	6157	7151	5803	6714	7873	7500	6048	7027	7442	6377	6444	6595	6833	5966	5716	6890	6679	6604	5588	6858	7480	6484	8717	7592	7199	6552	5760	6740	6369	6221	7019	6486	6864	6319
Plekhb2	2321	3012	2376	1988	2731	2609	2458	2729	2705	2280	2671	1921	2354	2666	2722	2427	2726	2843	2737	2282	2776	2549	2300	1914	2490	2368	3100	2520	2525	2745	2364	3557	2848	2469	2673	2259	2897	2371	2759	2635	2010	2740	2827
Hs6st1	173	172	124	154	119	117	205	121	151	135	104	129	187	142	197	208	208	149	107	169	145	120	110	138	92	173	128	162	179	121	102	154	186	142	123	228	166	122	123	156	124	188	183
Uggt1	981	1179	1002	1140	1062	1052	1176	933	1141	799	1002	1017	1156	1385	1199	1071	1256	1059	934	1097	1073	1047	891	1020	981	1203	1083	1122	1310	1127	875	1260	1161	958	994	1061	1259	927	1095	1025	1025	961	1142
Mir6897	0	1	0	0	2	1	0	0	0	3	0	0	0	1	1	0	0	0	0	0	0	1	0	1	0	0	0	0	0	0	0	1	0	0	0	0	0	0	0	0	0	0	0
Neurl3	15	11	11	24	14	7	24	7	18	27	14	6	19	9	37	30	37	11	15	8	15	7	18	42	4	28	15	19	16	6	20	18	10	12	8	18	23	7	22	11	23	7	30
Arid5a	50	69	60	45	83	61	56	62	67	44	32	48	73	56	43	49	53	61	49	56	70	41	67	59	39	63	62	77	57	52	62	69	76	70	72	61	52	51	41	65	48	45	63
Kansl3	539	635	606	577	544	634	593	543	577	583	634	473	559	750	657	588	648	616	562	683	594	586	541	546	551	565	574	571	708	635	530	830	722	600	515	511	624	548	515	613	564	632	616
Mir6898	1	0	0	0	0	0	0	0	1	0	3	0	0	1	0	1	2	0	1	0	0	1	2	0	2	0	2	0	1	3	1	1	1	5	1	0	3	1	1	4	3	2	2
Fer1l5	55	59	57	46	52	54	73	43	62	35	39	51	60	50	74	59	63	57	52	60	68	47	30	47	34	50	48	61	49	54	42	58	57	54	56	59	53	57	53	60	42	59	56
Lman2l	306	355	276	356	321	325	324	298	403	225	314	296	394	332	392	340	361	346	305	415	312	299	357	296	301	332	296	290	341	360	307	404	356	322	323	314	336	324	326	302	307	292	342
Cnnm4	253	362	286	295	234	254	278	290	245	288	289	276	228	346	279	290	282	309	237	263	294	359	215	276	318	287	275	236	256	348	228	408	344	221	229	244	275	282	211	297	238	263	246
Cnnm3	238	289	273	274	224	218	241	241	263	233	259	255	279	301	299	263	275	276	227	273	273	263	210	227	280	264	299	243	240	268	228	352	292	248	238	264	268	218	241	276	241	227	278
Ankrd23	61	70	57	94	85	60	72	74	92	92	69	70	88	84	73	66	58	88	58	61	75	71	61	82	59	80	72	82	76	81	68	98	61	71	65	54	99	49	81	82	70	57	72
Ankrd39	141	188	189	192	161	153	185	161	198	197	207	162	200	168	188	149	151	220	207	157	178	189	143	172	186	175	158	160	176	183	169	206	171	176	168	163	193	156	185	214	189	168	193
Sema4c	152	122	162	163	179	170	194	149	191	161	130	131	218	165	222	174	202	169	112	142	187	140	132	182	103	159	142	193	197	145	95	175	141	166	120	179	191	128	177	148	159	174	169
Fam178b	2	4	2	3	1	4	2	5	4	4	2	2	2	3	3	2	2	8	0	0	3	2	1	5	1	0	2	2	0	3	3	2	2	0	2	4	4	1	2	3	0	3	1
Cox5b	1982	2194	2356	2076	2320	2815	2290	2526	2174	2204	3002	2302	2377	2875	2473	2301	2102	3009	2943	2583	2303	2426	2245	2208	2809	2663	2748	2085	2214	2930	2519	3323	2850	2784	2684	1862	2577	2203	2668	2763	2146	3009	2560
Actr1b	837	793	798	801	677	837	765	732	886	775	845	821	873	969	902	893	975	906	754	849	897	820	748	835	824	797	732	683	929	859	720	991	945	876	769	898	885	755	658	912	892	808	895
4933424G06Rik	10	16	12	12	13	3	11	17	6	7	15	7	9	12	8	5	15	9	8	11	13	3	4	10	8	8	13	10	3	9	6	18	10	5	7	8	10	6	7	10	6	6	9
Zap70	43	69	94	94	42	57	65	90	36	68	92	94	68	131	48	88	66	69	72	55	58	97	52	82	128	86	48	23	51	79	43	49	102	56	57	69	122	92	45	104	69	55	25
Tmem131	604	697	517	476	584	493	653	474	629	425	498	415	533	753	643	724	955	553	517	683	618	492	357	522	461	532	634	639	676	613	466	759	593	461	561	606	611	494	567	552	551	470	616
Cnga3	7	5	1	2	1	1	6	3	0	0	1	2	2	3	0	1	2	1	6	0	0	0	0	0	0	0	1	2	0	4	0	0	0	1	0	2	2	0	0	3	2	0	2
Inpp4a	1571	1388	1320	1359	1271	1227	1433	1122	1472	1154	1348	1179	1550	1778	1578	1491	1825	1461	1297	1744	1564	1337	1026	1454	1201	1396	1299	1273	1581	1189	990	1637	1452	1241	1162	1447	1505	1273	1223	1534	1505	1371	1459
Coa5	1052	1125	882	962	914	950	977	853	1158	965	1020	890	1007	985	1121	1154	1269	1122	1038	1097	1008	1028	903	991	1008	958	923	979	1115	945	917	1231	1185	990	879	1008	1176	966	1006	1046	1039	961	1060
Unc50	908	1054	1105	988	1023	1423	1073	1148	1099	1100	1230	1000	1236	1220	1118	979	1051	1400	1353	975	1054	1071	1026	1104	1255	1121	1290	957	1089	1262	1035	1295	1223	1415	1201	1015	1264	1093	1238	1160	1051	1267	1001
Mgat4a	1345	1789	1543	1483	1370	1332	1630	1434	1458	1246	1595	1528	1380	1892	1485	1408	1594	1562	1399	1399	1557	1698	1046	1375	1593	1606	1730	1248	1587	1524	1156	1742	1894	1255	1562	1459	1774	1440	1209	1761	1407	1211	1315
4930594C11Rik	31	32	29	16	24	19	27	7	14	18	18	9	26	35	19	35	55	27	19	22	31	11	13	21	45	31	12	30	37	27	18	21	33	14	20	37	31	33	18	29	23	22	15
2010300C02Rik	6209	8648	6226	5188	6297	5586	6081	6352	6983	7849	6837	5742	6318	7684	7623	6799	6250	7599	7167	8122	6885	7756	5436	5081	6268	6104	6259	5776	4390	7240	6449	9442	6692	4601	5525	6058	7076	7361	5351	7632	5112	5392	7045
Tsga10	377	565	391	437	544	568	474	518	538	413	525	463	524	554	510	434	514	581	457	563	447	481	473	368	491	476	492	421	538	557	559	677	454	493	536	372	552	470	415	495	464	496	430
Lipt1	96	137	101	114	91	126	90	117	106	106	120	122	114	140	127	89	140	114	113	106	109	111	102	105	106	111	109	99	97	136	79	146	115	95	117	92	129	102	106	102	111	92	94
Mitd1	120	158	154	134	149	199	163	163	162	130	175	130	162	156	140	120	141	183	123	146	184	164	144	141	177	141	187	176	149	219	148	228	167	186	205	107	158	146	142	144	154	171	147
Mrpl30	629	823	707	682	754	848	827	850	849	712	744	770	678	816	770	704	690	1031	794	751	728	855	669	747	792	721	904	684	681	889	689	1040	889	744	797	635	934	782	818	805	620	768	741
Lyg2	0	14	1	3	7	1	5	2	7	6	7	1	4	5	3	2	1	4	2	6	5	6	2	1	9	1	5	23	1	10	6	7	8	1	2	13	3	6	7	16	8	4	6
Lyg1	0	0	0	0	0	0	0	0	0	0	0	0	0	0	0	3	0	0	0	0	0	0	0	0	0	0	0	0	0	0	0	0	0	0	0	0	0	1	0	0	0	0	0
Txndc9	904	1153	1188	991	1059	1387	1042	1128	1223	1091	1236	1040	1173	1188	1299	979	1098	1260	1118	1029	1117	1104	981	890	1191	1098	1348	1031	1030	1209	1006	1397	1203	1151	1129	994	1427	1046	1115	1207	1010	1167	1085
Eif5b	1201	1378	1315	1128	1294	1536	1213	1334	1414	1179	1314	1160	1240	1478	1489	1256	1509	1552	1242	1291	1286	1401	1081	1114	1258	1316	1248	1145	1289	1419	1118	1752	1375	1281	1401	1266	1368	1155	1231	1240	1316	1402	1256
Rev1	1293	1640	1580	1401	1342	1938	1253	1435	1608	1410	1658	1402	1551	1719	1648	1237	1441	1843	1455	1420	1499	1580	1319	1232	1492	1352	1512	1270	1414	1733	1372	2018	1367	1575	1536	1269	1412	1349	1272	1472	1398	1555	1463
Aff3	837	865	769	718	745	788	732	661	842	707	819	675	925	991	969	932	1003	961	710	1057	841	684	623	750	745	721	680	664	837	839	735	1018	861	755	676	747	813	808	710	833	773	810	980
Lonrf2	3269	4559	3357	3691	2973	3160	3268	3202	3481	3266	3561	3769	3453	4409	3729	3366	3660	3958	3557	3596	3277	3970	2924	3097	3993	3778	3576	3117	2837	4006	3070	4606	4061	2853	3319	3005	3771	3800	2766	4255	2920	3252	3280
Chst10	396	479	338	281	356	343	439	365	365	307	344	342	339	513	315	370	375	398	357	351	416	441	287	295	372	332	434	318	382	424	288	517	475	307	368	334	391	367	286	418	234	331	412
Nms	0	1	0	0	0	1	0	0	0	0	0	0	0	0	0	0	0	0	0	0	1	1	1	0	4	0	0	0	0	0	0	0	0	0	1	3	1	2	0	0	0	0	1
Pdcl3	271	301	291	243	289	343	288	298	333	290	325	289	342	274	301	269	321	377	317	313	331	276	250	238	293	316	384	278	287	348	271	424	382	330	333	244	401	282	325	306	268	368	304
Mir6349	0	0	0	0	0	0	0	0	1	0	0	0	0	0	0	0	0	0	0	0	0	0	0	0	0	0	0	0	0	0	0	0	0	0	0	0	0	0	0	0	0	0	0
Npas2	82	90	65	102	97	133	80	110	131	112	118	86	145	119	93	91	91	169	163	140	78	71	148	99	83	62	69	78	89	142	105	193	89	107	61	74	46	117	127	68	76	92	78
Rpl31	1993	2839	2322	2253	2549	2592	2280	2498	2766	2240	2386	2231	2495	2527	2730	1938	2326	2952	2709	2232	2356	2487	2287	2181	2117	2263	2798	2348	2136	2699	2150	3365	2765	2422	2524	2140	2809	2433	2697	2559	1878	2582	2580
Tbc1d8	188	253	201	239	273	232	174	216	258	230	202	178	236	256	251	185	288	306	238	202	230	232	193	203	218	242	245	218	210	225	192	328	242	215	241	210	252	213	275	237	164	227	273
Cnot11	441	522	542	408	499	595	465	521	519	613	648	506	484	590	566	452	436	649	565	427	536	574	478	495	644	545	558	431	502	652	544	666	596	580	491	482	618	458	557	590	524	557	519
Snord89	4	2	7	5	8	7	12	3	9	11	9	6	8	7	2	5	9	6	6	5	5	11	8	4	8	3	6	6	10	5	7	11	6	12	6	8	9	6	17	2	5	7	9
Rnf149	695	851	809	711	755	921	729	773	890	759	881	705	860	815	900	744	809	947	839	652	809	860	785	679	801	807	904	752	824	864	737	1006	905	931	827	734	882	704	811	887	776	883	886
Creg2	4327	4737	4930	3939	3353	4421	4137	4449	4051	3668	4919	4324	3890	5851	4305	3880	4459	5013	4234	4285	4499	5233	3697	4161	5196	4227	4956	3391	4230	5057	3442	5958	5407	3885	4027	3564	4456	4255	4001	5190	3811	4235	4582
Rfx8	8	6	6	13	10	12	12	8	20	10	14	14	7	9	10	8	7	8	4	6	6	17	7	10	15	9	7	3	4	3	14	8	8	11	9	11	17	20	7	8	16	8	5
Gm3646	0	0	0	0	0	0	0	2	0	0	0	0	1	0	0	0	0	0	0	0	0	0	1	0	0	0	0	0	0	0	0	0	0	0	0	3	0	0	0	0	0	0	0
1700066B17Rik	0	0	3	0	0	0	0	0	0	0	0	0	0	0	1	0	0	0	1	0	0	0	0	0	0	0	0	0	0	0	0	0	0	2	0	0	0	0	0	0	0	0	0
Map4k4	1706	2024	2098	2395	1968	2008	2314	1903	2203	1970	1903	2058	2626	2246	2324	1972	2017	2151	1788	1671	2176	2256	1820	2029	1873	2200	2058	2156	2364	2038	1570	2290	2633	2075	2009	2271	2390	1952	2107	2220	2314	1946	2225
Gm16894	28	18	19	16	11	10	16	9	12	12	15	11	13	27	30	14	13	27	11	19	11	14	15	10	13	9	13	21	26	9	18	16	5	8	14	17	12	14	15	12	24	14	11
Il1r2	8	2	6	5	1	4	5	2	12	5	2	6	4	3	11	6	10	6	6	1	4	6	6	4	3	2	2	8	3	5	3	7	3	8	2	3	5	3	9	4	7	9	4
Il1r1	162	185	153	116	135	136	152	116	132	130	105	115	122	167	186	144	248	153	102	167	124	118	119	126	107	143	156	158	194	147	115	207	85	144	152	148	179	121	117	141	135	116	130
Il1rl2	25	12	22	9	25	6	26	13	22	16	12	2	17	11	25	29	33	12	14	7	19	14	11	27	10	31	26	15	24	12	9	9	6	19	13	23	26	9	43	9	15	14	18
Il1rl1	5	1	15	11	5	1	8	1	5	5	10	3	8	6	10	4	10	4	5	1	6	2	3	18	1	2	5	6	14	0	2	3	3	9	6	11	13	2	6	1	7	8	7
Il18r1	1	9	6	0	10	1	2	0	1	2	0	0	3	0	1	0	0	0	0	0	5	0	4	6	0	16	12	6	3	0	0	5	0	3	2	2	1	0	4	1	3	5	2
Il18rap	6	4	13	4	5	2	7	5	6	9	5	3	9	2	9	3	17	5	5	9	7	2	4	10	6	15	3	11	5	3	12	7	2	0	1	5	14	2	11	5	7	11	8
Slc9a4	338	561	409	485	445	485	438	433	463	395	437	392	341	480	455	542	372	581	526	449	472	620	381	344	616	649	504	450	490	553	488	514	894	436	502	370	632	503	457	582	355	505	403
Slc9a2	600	796	533	634	551	542	598	546	610	552	627	635	536	779	507	728	609	696	698	627	634	713	461	594	877	749	681	545	524	673	594	778	982	513	598	611	732	668	634	784	539	626	665
Mfsd9	95	95	89	95	78	83	105	89	106	73	84	75	106	98	81	87	106	105	83	99	84	107	83	70	77	88	130	75	97	117	74	120	120	83	84	80	108	75	89	78	74	83	78
Tmem182	0	0	1	1	2	1	0	1	1	2	1	0	2	3	4	1	1	0	0	0	2	0	5	0	0	0	4	3	3	1	0	3	0	0	0	0	1	2	1	2	0	2	1
4930448I06Rik	0	0	0	0	0	1	0	0	0	0	0	0	0	0	0	0	0	1	0	0	0	0	0	0	0	0	0	0	0	0	0	0	0	0	0	0	0	0	0	0	0	0	0
Pantr1	401	541	727	684	418	595	641	611	694	623	948	1031	889	817	664	418	454	938	723	806	466	668	736	701	549	547	566	362	389	714	367	867	618	540	420	448	661	770	566	705	628	517	443
Pou3f3	1251	1726	1517	1327	1356	1452	1367	1778	1722	1328	1602	1492	1502	1913	1419	1258	1434	1643	1497	1489	1529	1776	1268	1330	1384	1359	1648	1406	1497	2069	1269	2327	2028	1464	1526	1177	1539	1443	1323	1503	1349	1363	1523
2900092D14Rik	369	365	382	270	315	332	304	411	364	336	401	364	287	409	429	329	356	354	354	326	358	332	277	248	280	266	397	258	372	406	286	520	412	282	338	289	304	344	321	337	352	344	364
Pantr2	9	28	29	24	40	18	20	26	28	21	15	19	37	27	27	20	25	32	40	18	29	34	28	11	23	25	36	16	36	20	21	25	30	33	31	27	27	16	25	27	28	17	24
Dalir	38	26	28	19	34	44	29	21	59	32	46	20	34	28	33	32	56	47	24	34	21	36	24	23	30	15	22	30	46	34	23	52	45	29	22	31	26	21	48	37	32	43	22
Mrps9	722	951	814	694	678	964	797	769	865	833	1004	796	739	941	821	637	888	999	927	727	859	825	787	751	876	790	849	684	766	942	756	1179	878	877	812	735	884	849	873	841	784	833	847
Gpr45	123	137	112	100	92	93	140	94	127	116	119	108	95	189	140	110	142	127	155	129	123	110	115	106	117	87	122	88	88	128	109	206	118	111	93	110	99	139	113	129	133	114	116
Tgfbrap1	240	239	247	206	224	201	265	182	267	201	206	175	254	259	261	247	304	239	204	280	259	200	172	212	168	241	219	248	277	174	167	249	277	214	155	269	240	188	283	243	252	225	249
AI597479	1118	1341	1291	1310	1249	1543	1276	1316	1397	1225	1457	1264	1476	1429	1542	1289	1255	1546	1370	1238	1315	1385	1197	1147	1261	1309	1358	1389	1369	1482	1174	1867	1601	1397	1475	1156	1675	1236	1304	1450	1271	1350	1249
Fhl2	830	844	902	682	941	1187	867	864	1149	1070	1135	719	956	882	1358	958	1011	1385	1309	1002	975	862	897	861	1215	747	905	813	830	1109	935	1318	1070	1154	818	749	1201	1046	1272	993	941	1228	932
Nck2	1138	1511	1360	1394	1198	1352	1253	1325	1226	1351	1476	1475	1417	1588	1409	1260	1363	1735	1572	1335	1384	1528	1268	1297	1690	1454	1428	1176	1178	1498	1217	1773	1601	1280	1356	1256	1571	1458	1261	1587	1239	1324	1298
1500015O10Rik	69	91	58	99	151	85	140	59	110	47	71	29	133	55	129	100	80	88	88	42	78	48	105	98	67	99	490	172	116	51	51	59	77	74	56	82	115	40	119	52	95	74	71
Uxs1	429	636	557	524	488	628	544	513	563	567	626	586	637	697	552	533	582	715	529	535	554	591	564	567	608	562	550	511	600	577	526	696	636	539	547	518	755	603	501	602	556	553	498
Tpp2	1777	2120	1897	1849	1812	2118	1954	2036	2046	1817	1909	1960	1912	2245	2028	1780	2228	2358	2087	1902	1895	2153	1696	1818	2195	2104	2116	1889	1956	2077	1733	2605	2270	1800	2025	1831	2524	1881	2012	2319	2027	1858	1888
Mettl21c	18	10	4	8	11	16	8	11	8	7	17	9	17	16	17	6	21	9	17	18	26	20	5	18	9	5	10	12	13	10	15	12	10	5	14	11	16	5	7	6	5	17	11
Tex30	57	83	69	56	58	81	72	77	75	85	67	73	66	91	67	73	66	83	90	76	71	80	58	65	70	61	71	55	80	68	58	92	69	97	88	47	70	52	66	54	63	79	62
Kdelc1	142	213	161	169	186	189	161	137	200	135	153	151	187	197	201	159	178	190	150	147	168	191	131	136	175	169	177	176	191	183	169	261	167	197	157	138	196	148	165	157	189	161	177
Bivm	529	633	569	579	570	635	595	637	684	565	642	640	625	723	681	599	668	715	655	564	591	652	508	569	664	617	733	480	603	685	513	814	683	569	613	523	729	633	606	657	616	554	578
Ercc5	590	691	629	548	577	720	558	611	736	616	636	562	620	704	649	603	575	774	659	600	639	701	494	495	595	627	733	593	657	691	578	877	737	651	617	512	660	634	646	659	583	681	597
Mettl21e	1	4	0	1	1	1	1	0	0	0	6	1	0	1	0	2	4	5	0	0	0	0	1	4	2	3	3	1	3	0	0	1	1	0	5	3	2	1	1	4	0	0	0
Gulp1	67	129	51	69	111	101	90	84	100	66	71	62	78	85	107	77	103	103	91	85	109	94	75	68	84	102	136	86	76	80	64	111	128	78	108	96	110	65	91	99	84	94	89
4930521E06Rik	1	2	0	1	2	1	3	0	5	0	1	0	0	0	0	0	0	3	5	1	1	3	0	4	0	3	2	1	0	1	0	1	4	1	1	1	0	2	2	3	2	2	4
Col3a1	31	20	34	65	21	87	54	30	20	25	36	17	53	54	36	21	25	55	14	28	37	19	28	43	25	28	117	66	29	20	20	41	30	30	21	31	15	18	27	32	29	26	38
Col5a2	172	205	206	309	170	197	223	156	216	277	139	237	248	385	246	193	164	250	215	261	201	181	181	315	241	218	193	209	163	184	196	203	194	153	165	181	247	151	186	247	278	179	172
Wdr75	737	882	929	828	856	1019	812	938	987	887	1004	860	862	1001	1011	724	941	1165	1042	818	842	910	926	817	985	897	944	744	858	1033	829	1255	928	955	927	809	1069	894	837	948	864	872	866
Slc40a1	170	232	238	249	208	261	208	169	205	177	197	183	232	182	256	182	262	221	233	224	180	231	173	232	197	190	236	178	226	235	160	235	220	210	182	216	240	203	249	228	224	201	265
Stk-ps2	0	0	0	0	0	0	0	0	1	0	0	0	1	0	0	0	0	0	0	0	0	1	0	0	0	0	0	0	0	0	0	1	0	0	0	0	0	0	0	0	0	0	0
Dnah7b	203	460	238	249	427	291	308	321	356	229	270	124	266	235	223	336	303	314	260	227	315	258	224	179	251	262	371	388	295	303	254	317	406	226	328	330	369	249	286	247	246	320	256
Slc39a10	3102	4470	3633	3433	3525	4099	3518	3888	3786	3282	4277	3725	3574	4137	3781	3261	3635	4439	3718	3662	3626	3959	3241	3064	4467	3917	4354	3652	3650	4104	3323	4896	4824	3906	3893	3048	4745	3706	3648	4008	3362	3908	3563
Mir6350	0	0	0	0	0	0	0	0	0	0	0	0	0	0	0	0	0	0	0	0	0	0	0	0	0	0	0	0	0	0	0	0	0	0	0	0	0	0	0	0	0	0	0
Tmeff2	533	825	526	727	599	651	721	527	581	498	574	531	703	629	657	610	699	798	614	676	661	674	492	543	658	635	649	626	645	621	453	679	766	521	558	686	726	710	561	706	628	592	679
9330175M20Rik	20	27	20	13	29	22	27	11	11	21	26	21	13	20	16	13	15	21	19	25	30	27	18	25	47	22	24	16	17	23	14	41	23	11	16	32	17	29	21	33	27	26	18
Sdpr	137	170	153	125	179	251	132	144	144	204	168	139	167	177	159	125	132	184	128	148	174	209	154	130	154	176	206	216	170	172	146	199	213	182	184	152	198	160	137	153	141	188	176
Nabp1	176	227	202	165	183	230	182	197	217	205	253	217	220	247	227	203	240	281	213	192	198	213	203	201	251	276	207	158	198	195	173	258	207	226	192	169	278	217	220	278	226	234	254
Myo1b	475	563	445	471	485	600	486	471	499	634	491	472	532	637	425	451	483	676	533	579	479	600	445	425	543	556	545	494	510	493	506	667	740	492	494	479	678	471	415	632	419	526	535
Stat4	2	8	5	6	5	9	4	0	5	5	7	1	6	3	6	4	2	5	2	1	3	0	10	4	5	2	4	5	4	0	1	4	3	3	10	4	8	0	3	4	1	2	4
Stat1	628	1228	832	896	1274	602	802	755	805	898	778	555	827	678	1030	664	806	890	762	669	1131	664	770	1058	657	1444	1847	3034	742	687	613	1283	790	1018	858	860	908	657	1195	667	629	769	880
Gls	10588	13762	11437	12196	10055	13635	10512	11130	11084	11919	13903	12955	10884	14472	11652	11917	13026	14965	13095	11981	10583	13647	11193	11322	15857	13863	13109	10266	11672	15534	12167	16712	14607	12860	11982	10179	13862	13419	11150	15251	11522	12422	11364
Nab1	806	984	963	920	978	1064	971	952	988	943	940	857	1136	1041	991	931	907	1209	996	1035	993	1039	904	873	995	1057	988	985	964	1013	978	1193	1270	1009	1060	894	1153	1050	925	1044	926	918	955
Tmem194b	115	115	93	110	83	126	113	91	137	138	107	90	118	117	163	122	115	143	143	113	124	103	88	95	104	112	119	111	139	117	100	116	123	105	99	116	162	133	139	127	106	108	106
Mfsd6	2189	3488	2710	2590	2581	2805	2955	2657	2800	2489	2842	2714	2900	3139	2781	2765	2585	3219	2616	2522	2722	3207	2171	2328	3183	2901	2904	2484	2357	3114	2503	3388	3598	2408	2613	2363	3300	3063	2558	3285	2140	2498	2666
Inpp1	299	417	375	314	310	369	328	325	364	341	365	373	300	460	315	318	348	423	360	285	336	355	282	280	368	438	371	260	390	413	312	426	421	361	359	334	346	314	358	430	373	325	261
Hibch	351	496	387	449	442	588	413	435	417	406	412	424	525	477	457	386	438	518	449	409	426	450	485	391	525	440	477	408	507	463	433	526	484	488	492	372	500	431	492	454	475	496	388
1700019D03Rik	49	71	60	53	64	68	78	81	64	72	58	42	94	68	75	49	54	92	69	79	81	68	55	60	42	89	82	101	48	65	51	78	59	56	59	87	74	73	77	86	43	61	77
Mstn	4	0	5	1	6	9	4	3	4	7	5	0	2	5	5	4	3	3	0	1	9	3	2	3	8	1	2	1	5	0	1	6	4	2	2	6	1	2	6	6	3	1	3
1700019A02Rik	4	0	3	1	3	0	1	2	0	0	2	0	5	0	1	0	3	0	1	0	1	4	0	4	1	0	0	1	0	0	1	0	2	0	4	1	0	0	0	0	3	1	1
Pms1	297	548	441	439	491	660	408	611	503	526	528	399	591	571	507	347	395	566	524	443	505	425	523	384	573	452	468	323	484	602	469	577	546	536	514	400	484	506	411	490	481	493	402
Ormdl1	198	256	250	227	239	274	250	246	225	207	223	248	280	238	266	223	241	268	194	195	234	254	231	240	244	253	270	264	262	217	178	327	264	318	256	216	315	208	257	217	251	264	240
Osgepl1	271	320	289	288	292	346	284	303	323	341	300	326	305	324	314	275	272	390	376	300	304	321	253	240	373	282	328	240	241	337	268	421	374	314	315	250	379	305	308	382	287	352	277
Asnsd1	497	468	499	450	489	560	496	527	499	503	583	500	569	589	528	496	509	624	484	454	511	473	450	474	567	446	636	457	546	588	401	589	578	535	556	414	581	459	630	511	493	526	535
Dnah7a	30	114	40	80	114	72	78	90	53	95	61	36	84	59	61	53	49	85	66	45	59	90	47	32	81	60	48	78	50	43	51	74	82	47	63	101	74	71	44	73	50	42	35
Stk17b	149	198	193	176	246	217	236	260	240	180	216	173	217	205	222	200	236	204	168	160	206	165	159	213	206	210	281	236	232	223	156	256	245	230	252	170	201	164	224	180	175	188	190
Hecw2	934	1449	1229	1197	1622	1405	1403	1396	1629	1570	1246	1239	1720	1321	1366	1409	1278	1616	1360	1436	1369	1330	1228	1047	1475	1288	1298	1417	1293	1537	1281	2108	1877	1248	1255	1361	1676	1425	1423	1304	1198	1531	1234
Mir7681	1	0	0	1	1	0	0	0	1	2	0	0	0	2	0	3	1	1	2	0	0	0	1	2	2	0	0	0	0	2	0	0	3	0	3	0	2	0	0	0	0	0	1
Ccdc150	10	25	16	17	12	13	9	12	17	11	8	11	9	16	15	12	17	9	12	7	24	9	15	3	7	14	8	14	9	7	11	18	15	13	13	26	10	16	15	10	16	3	9
Gtf3c3	909	1280	1131	1116	951	1251	1053	1208	1166	1044	1166	1179	1091	1290	1149	1038	1066	1356	1206	1075	1026	1274	979	1068	1258	1242	1255	938	1008	1206	1017	1378	1365	1150	1150	1008	1507	1236	1040	1370	999	1069	990
Pgap1	941	1685	1073	1389	1398	1376	1384	1467	1320	1122	1155	1303	1612	1348	1128	1152	1158	1493	1348	1151	1325	1495	1164	1009	1405	1453	1404	1328	1241	1342	1143	1597	1949	1132	1431	1253	1612	1348	1066	1426	1066	1238	1264
Ankrd44	158	256	232	297	275	215	276	220	271	232	183	161	280	221	272	247	285	287	185	182	249	191	196	224	237	281	285	320	293	212	163	277	279	194	211	285	291	184	288	214	255	235	288
Sf3b1	7944	10162	9517	8342	8958	11044	9323	9619	10533	10215	10305	9419	9735	10738	10502	8479	9445	11527	10725	9773	9564	10244	8163	8472	9936	9014	10620	8048	8674	10639	8963	13043	10255	9270	9761	8652	11400	9517	9517	10368	9272	9220	9399
Coq10b	391	488	525	467	472	592	451	511	534	439	420	452	482	556	438	429	410	658	508	516	473	494	397	387	480	468	596	429	429	616	502	705	619	565	602	370	562	424	402	509	478	509	416
Hspd1	2879	3830	3702	3530	3797	4411	3414	3809	3856	3244	3823	3863	4244	3933	3883	3135	3353	4340	3774	3368	3790	4101	3592	3074	3894	3745	4138	3254	3725	4107	3380	4767	4837	4244	4493	2850	4351	3474	3612	3902	3523	3784	3470
Hspe1	1047	1295	1261	1163	1395	1422	1221	1288	1322	1093	1428	1264	1253	1293	1326	1118	1208	1406	1174	1234	1271	1265	1141	1149	1305	1340	1297	1244	1303	1418	1229	1725	1632	1667	1578	950	1414	1218	1313	1305	1155	1390	1187
Mob4	1530	1927	1833	1594	1834	2094	1868	1876	1850	1597	1998	1940	1818	1776	1948	1682	1758	2028	1841	1721	1861	2088	1635	1543	2063	1948	2074	1698	1724	1976	1528	2414	2288	2125	2243	1577	2071	1808	1611	2078	1705	1946	1887
Rftn2	591	747	702	675	658	716	748	762	886	659	692	693	894	719	716	620	606	834	734	565	758	719	575	670	541	679	830	669	602	667	587	788	892	549	681	720	796	691	807	722	567	705	772
Mars2	404	549	424	404	525	535	452	438	461	433	494	387	429	492	469	425	482	527	509	450	470	517	380	395	517	441	498	434	436	521	463	640	562	428	457	416	490	489	411	534	407	446	500
Boll	5	16	9	5	11	3	8	6	5	9	5	13	10	8	7	12	4	6	11	1	8	5	4	15	9	6	8	5	3	8	2	9	7	7	10	8	5	4	8	4	9	8	1
Plcl1	1212	2127	1637	2017	1921	2093	2041	1867	2178	1783	1446	1740	2527	1808	1739	1890	1649	2088	1632	1610	1915	1896	1568	1438	1802	1907	1782	1869	1957	1714	1619	1646	2351	1499	1683	2406	2628	1839	1790	1966	1793	1493	1498
9130227L01Rik	0	1	0	2	0	0	2	0	0	1	0	1	1	0	1	1	1	1	0	0	1	0	0	1	0	0	0	2	4	0	0	1	0	2	0	2	1	2	1	0	0	1	1
1700003I22Rik	0	0	0	0	0	0	0	0	0	0	0	0	0	0	0	0	0	0	0	0	0	0	0	0	0	0	0	0	0	0	0	0	0	0	0	0	1	0	0	0	0	0	0
Hsfy2	0	0	0	0	0	0	1	0	0	0	0	0	0	0	0	0	0	0	0	0	0	0	0	0	0	0	0	0	0	0	0	0	0	0	0	0	0	0	0	0	0	0	0
Satb2	102	52	131	31	65	126	121	120	147	53	102	75	131	100	125	73	146	95	76	103	139	53	56	98	30	39	68	62	145	100	25	108	96	97	80	66	53	70	134	52	120	80	124
9130024F11Rik	75	33	91	31	69	71	61	94	109	45	90	36	62	66	77	55	85	68	63	69	55	66	44	56	36	37	48	29	84	72	20	101	66	71	54	38	44	69	94	61	94	91	53
BC055402	16	22	10	19	15	35	15	18	17	25	17	15	10	9	7	10	20	17	26	3	6	13	10	16	6	14	14	22	8	14	13	14	21	20	16	23	9	16	19	12	9	9	6
4930558J18Rik	1	3	0	2	2	0	1	1	0	0	2	1	2	3	3	4	3	2	2	1	1	0	3	0	0	0	0	1	0	0	1	0	1	1	0	2	2	0	0	0	1	1	1
1700066M21Rik	784	1033	1005	752	946	1003	947	998	828	857	1143	987	877	860	912	896	956	1099	961	762	922	1097	859	761	1170	875	1101	861	924	1095	787	1344	1400	1158	1179	703	1070	965	872	1097	827	1067	976
Tyw5	260	300	313	255	256	332	252	297	317	266	317	286	323	312	249	267	299	332	340	270	297	292	317	239	313	296	308	268	316	292	272	394	346	361	368	244	319	272	261	296	289	322	298
9430016H08Rik	135	197	206	154	155	185	203	181	182	168	207	198	233	209	211	173	201	232	194	174	205	197	165	150	193	172	191	142	187	171	179	221	214	188	174	169	246	182	201	220	170	167	177
Spats2l	272	329	355	243	291	315	306	327	336	313	326	276	383	375	334	261	324	371	335	293	323	346	260	287	235	297	376	309	279	374	231	488	378	271	333	277	358	303	375	340	332	350	335
Kctd18	333	382	382	320	344	421	320	356	443	393	388	319	429	373	469	314	419	450	430	310	417	373	346	349	381	347	372	385	410	380	322	425	418	397	346	372	414	337	451	445	404	401	405
Sgol2a	19	45	28	35	30	45	35	31	50	34	32	23	47	30	38	25	21	37	37	25	37	42	27	24	40	44	43	51	26	31	25	50	33	33	44	34	46	51	31	36	46	43	39
Aox1	163	394	361	528	320	578	467	528	614	375	243	386	718	491	487	351	370	541	458	355	408	327	344	510	298	393	435	338	369	299	232	259	374	214	334	488	773	298	622	346	568	365	223
Aox3	48	51	50	105	64	176	78	96	43	90	89	60	83	114	33	31	39	111	44	85	44	57	36	69	31	47	73	109	35	54	53	69	66	49	65	44	63	41	47	89	42	51	55
Aox4	0	25	25	58	5	28	15	54	37	15	4	54	11	47	17	25	21	34	26	17	14	37	12	35	19	42	23	2	28	20	10	1	28	3	25	31	47	21	32	25	30	23	2
Aox2	0	1	4	2	0	1	0	0	3	0	1	0	1	1	4	1	0	0	0	0	0	1	0	0	0	0	2	1	2	0	0	0	2	0	1	1	1	0	1	1	0	0	0
Bzw1	2622	3013	3388	2725	3204	3765	3141	3336	3217	2743	3219	2855	3188	3147	3413	2879	3400	3457	3036	2838	3396	3520	2684	2611	3096	3207	3395	2589	3700	3199	2524	3841	3998	3188	3643	2964	3461	2796	3087	3350	3294	3394	3138
Clk1	3220	3830	3547	3428	4248	4836	3021	3822	4136	3502	3738	3622	3788	4001	3355	3348	3391	4662	3983	3834	3395	3855	3407	3322	3423	4214	4098	4183	4539	4730	3938	5873	4998	5042	4728	3028	3900	3403	3306	3770	3612	3819	3628
Ppil3	278	275	394	283	315	395	263	285	338	309	338	323	304	344	399	281	324	416	352	310	352	324	332	280	338	356	349	265	337	337	317	425	369	387	338	285	372	269	342	361	339	368	274
Nif3l1	361	486	472	399	407	462	395	464	490	393	471	450	457	470	471	398	399	518	471	419	457	460	378	368	450	501	480	367	404	466	399	519	550	448	492	413	543	425	446	490	412	416	432
Orc2	818	1074	996	950	955	1147	1001	1038	1018	982	1029	1005	959	1046	1100	963	1029	1110	944	972	997	1124	921	869	1097	1092	1095	899	1083	1142	949	1412	1250	1181	1107	827	1098	908	912	1091	1069	1019	883
Fam126b	5581	7132	5464	5847	5872	6892	5678	6345	6167	6096	6716	6425	6518	7368	6246	5971	6915	7564	6266	6983	5992	6873	6019	5761	6985	6985	7203	6344	6462	7602	6539	8532	6962	6806	6904	5257	7375	6522	5469	7002	6128	6177	5994
Ndufb3	796	1007	1003	948	941	1187	946	1047	1063	926	1067	1026	979	1183	953	891	809	1271	1160	970	966	1138	988	859	1120	1005	979	776	943	1114	958	1234	1153	1187	1030	870	1233	971	1010	1033	985	1168	1042
Gm20257	49	61	56	47	39	67	42	48	51	49	56	46	74	79	67	33	44	69	45	32	56	49	40	54	51	53	50	45	50	49	44	43	67	43	56	58	65	48	65	83	56	55	56
Als2cr12	6	7	8	12	17	9	4	6	10	2	9	18	8	4	14	6	9	6	6	6	10	5	5	9	10	8	4	6	4	10	9	12	10	4	7	6	3	4	12	12	5	9	4
Cflar	895	1013	1101	1207	1119	1227	1107	1048	1173	934	1055	963	1317	1120	1276	1025	1106	1057	875	873	1063	998	947	1195	926	1346	1495	1395	1408	962	917	1261	1090	1213	1121	1000	1325	772	1320	955	1114	1060	1096
Casp8	102	68	107	114	102	95	91	62	101	65	77	70	86	75	139	80	122	81	72	60	96	89	89	95	52	116	135	138	146	62	69	84	79	120	103	105	118	66	151	79	75	90	133
Trak2	1357	1434	1487	1637	1490	1311	1684	1206	1553	1271	1086	1209	1778	1687	1824	1945	2045	1709	1184	1841	1749	1454	1215	1432	1363	1670	1534	1699	1977	1230	1200	1364	1731	1182	1312	1946	1831	1186	1493	1353	1604	1499	1946
Stradb	321	382	344	318	308	382	342	323	327	359	337	336	324	435	389	337	372	381	346	335	337	409	329	323	336	404	352	324	378	393	309	418	457	337	345	300	449	351	353	416	317	384	345
Als2cr11	0	0	0	0	0	0	4	1	0	0	0	3	0	0	0	2	0	0	0	0	1	0	5	0	1	1	1	0	0	1	0	2	0	0	0	0	0	3	0	0	0	0	1
Tmem237	138	150	170	188	155	225	160	156	174	147	149	209	196	191	161	159	160	183	167	156	183	182	153	178	162	179	206	135	202	130	151	183	209	170	203	184	191	153	189	167	194	165	141
Mpp4	181	267	159	182	158	222	190	194	212	192	172	206	173	267	174	154	183	214	196	170	196	206	163	146	195	218	189	165	209	192	178	207	205	162	197	196	234	202	141	189	192	151	176
Als2	2002	2815	2267	2241	1940	2403	2233	2383	2484	2109	2245	2561	2402	2973	2348	2027	2248	2526	2181	2296	2534	2555	1972	1952	2504	2402	2419	1985	2326	2445	2020	2550	2483	2284	2414	2184	3067	2262	2105	2499	2383	2196	2126
Cdk15	7	8	6	5	3	16	11	14	5	11	7	12	5	14	1	8	3	9	6	3	7	8	13	4	5	6	16	4	11	9	5	11	8	9	8	7	7	4	6	9	10	13	12
Fzd7	144	167	125	194	186	138	157	135	158	164	153	126	210	192	196	192	174	212	138	156	156	150	120	163	146	199	193	346	198	199	198	174	165	140	141	120	180	147	192	150	87	176	244
Gm973	174	269	160	250	289	214	263	266	267	259	173	145	264	218	218	199	189	263	264	136	210	237	173	212	187	203	229	245	170	193	168	239	231	179	185	238	350	198	239	212	191	235	212
Sumo1	1399	1670	1525	1460	1564	2055	1489	1820	1727	1668	1832	1811	1680	1711	1699	1371	1646	2025	1859	1547	1633	1802	1642	1459	1846	1742	1780	1457	1543	1861	1590	2184	1956	1880	1847	1385	1824	1516	1576	1738	1750	1804	1611
Nop58	842	941	1006	855	916	1301	849	1083	1015	948	1019	1014	997	983	1064	794	992	1201	1072	901	854	1021	835	926	1050	950	1020	798	829	1164	874	1325	1110	1141	1105	814	1079	952	885	999	894	1122	872
Snord70	6	7	9	5	7	7	2	9	7	7	4	7	9	7	7	7	9	12	5	7	2	9	14	5	2	12	6	8	8	13	8	12	12	4	7	13	5	7	5	3	6	10	8
Snord11	8	2	5	3	2	10	0	16	3	3	1	3	9	1	2	2	3	4	6	2	6	4	8	0	4	2	2	4	7	1	0	8	4	4	5	3	4	4	3	7	13	4	2
Bmpr2	4668	5082	4128	4482	4577	4601	4922	4011	5203	3813	3952	3785	4916	5258	5662	5447	6861	5078	4099	5205	5016	4822	3409	4757	3851	4661	4774	5007	5848	4500	3864	5641	5620	4062	4444	5361	4863	4274	4410	4499	5018	4677	5318
Fam117b	1338	1610	1420	1293	1269	1410	1369	1289	1420	1170	1442	1198	1484	1665	1510	1316	1726	1535	1333	1486	1462	1429	1114	1279	1358	1392	1396	1284	1503	1459	1141	1808	1415	1282	1325	1423	1553	1251	1312	1417	1428	1349	1454
Ica1l	813	1169	1041	906	733	1247	887	1093	1148	1019	1085	983	1066	1336	1170	863	1010	1347	1219	1014	949	1072	938	1012	1089	926	1049	750	868	1191	952	1254	985	904	1014	983	1116	977	1010	1069	948	979	880
Wdr12	899	1129	1100	1015	1015	1273	963	1127	1083	1059	1160	1160	1175	1211	1207	980	1083	1300	1125	1012	1093	1170	936	983	1209	1069	1161	926	1103	1237	943	1395	1192	1186	1258	896	1401	980	1100	1168	1124	1197	970
Carf	702	861	809	700	726	1016	712	839	957	837	962	798	935	1016	932	756	975	1042	983	850	816	916	823	802	927	836	938	673	827	959	697	1126	838	784	851	825	967	854	937	911	878	900	845
Nbeal1	1211	1737	1409	1712	1483	1823	1536	1953	1752	1418	1333	1514	1812	1898	1534	1623	1740	1893	1555	1479	1475	1675	1268	1733	1441	1525	1701	1599	1714	1597	1429	1872	2036	1339	1735	1514	1887	1497	1498	1481	1631	1500	1378
Cyp20a1	249	307	331	290	402	306	392	296	336	331	351	271	430	258	385	287	310	354	281	239	362	344	303	268	290	352	338	374	357	308	222	437	437	394	337	281	364	314	376	326	282	409	359
Abi2	3576	4225	3691	3509	3299	3504	3736	3497	3786	2982	3478	3472	3591	4190	4013	3851	4902	4035	3305	4080	4135	3795	2801	3359	3256	3688	3664	3375	3915	3703	2678	4705	4636	3186	3833	4126	3653	3753	3029	3920	3724	3291	3672
Raph1	697	648	565	695	585	670	695	579	668	426	565	586	614	785	686	826	990	699	504	738	684	597	465	679	618	736	656	604	780	603	509	717	832	619	568	729	644	631	580	695	724	630	608
Cd28	4	4	11	6	17	1	6	6	9	7	1	1	15	2	17	16	23	2	3	4	6	5	4	7	3	4	13	14	8	3	3	15	2	0	6	5	1	2	9	4	3	4	10
Ctla4	2	1	3	2	1	0	1	1	1	2	1	1	1	0	2	0	1	1	0	2	0	3	0	3	1	2	0	0	1	2	3	4	0	1	2	5	1	1	4	0	2	2	0
Icos	3	4	4	9	3	0	1	4	9	6	5	0	5	1	9	6	4	3	6	6	3	2	1	11	4	13	11	8	4	3	3	4	1	2	4	5	12	1	8	6	6	5	2
9530026F06Rik	0	0	0	0	0	0	0	0	0	0	0	0	0	0	0	0	0	0	0	0	1	0	0	0	0	0	0	0	0	2	0	1	0	0	1	0	0	0	0	0	2	0	0
Pard3b	87	122	77	144	107	83	94	54	92	89	72	74	111	101	115	100	105	108	62	64	95	84	83	118	66	87	108	120	101	70	76	110	78	70	73	100	102	69	111	76	64	98	91
Nrp2	795	999	749	1017	796	951	934	822	870	674	740	795	945	1135	927	999	1044	1070	900	949	891	867	644	919	761	974	881	1038	993	855	686	916	906	610	777	1105	1221	879	951	948	745	809	920
4930487H11Rik	7	11	4	11	8	8	11	3	12	10	7	9	7	12	6	7	12	7	2	11	6	8	3	9	8	12	5	8	7	9	4	5	3	4	2	7	6	8	5	3	8	1	9
Ino80d	869	847	780	773	853	867	853	693	889	585	669	620	895	997	873	930	1311	942	734	940	875	815	682	757	703	755	762	946	1136	796	670	978	910	692	858	943	822	695	754	777	900	751	798
Ino80dos	673	863	866	636	787	1009	813	811	783	795	925	864	767	905	811	731	797	1041	949	801	716	846	801	783	976	894	902	651	848	900	749	1035	994	894	874	756	983	805	805	881	820	900	804
Ndufs1	3918	4885	5107	4112	4480	5879	4362	5016	4964	4911	5531	5030	5080	5242	5189	4251	4732	6006	5496	4611	4606	5162	4838	4202	5758	5008	5273	3923	4694	5375	4613	6165	5801	5471	5322	4181	5811	4698	4798	5414	5007	5595	4700
Eef1b2	1520	1700	1733	1770	1974	2316	1798	1933	2140	1782	1891	1786	2164	1959	2219	1638	1898	2355	2138	1768	1974	1783	1854	1798	1912	2068	2089	1776	1995	2076	1724	2444	2094	2571	2092	1550	2206	1654	2241	1776	2016	2298	1907
Snora41	8	16	10	5	12	9	4	9	13	18	13	7	10	14	7	4	14	22	13	8	13	8	6	14	5	6	6	11	4	3	12	14	1	5	5	3	10	11	8	8	14	11	8
Gpr1	17	21	16	11	8	9	14	12	10	12	15	24	19	16	15	13	9	10	16	10	22	16	6	11	15	19	17	7	13	16	8	17	22	21	10	11	20	11	8	13	14	11	16
Zdbf2	319	363	256	312	431	348	336	253	362	211	275	253	401	365	315	251	326	296	289	439	312	298	218	249	188	288	313	265	383	338	298	514	445	421	302	256	196	249	231	310	368	279	359
Adam23	2525	2620	2265	2145	2307	2021	2228	1687	2583	2083	2228	2051	2150	2345	2572	3051	2950	2645	2070	2522	2554	2563	1793	2357	2460	2519	2259	2607	2502	2400	2098	3097	2959	2247	2023	2457	2382	2327	2132	2644	2415	2356	2656
Dytn	0	6	1	4	7	6	1	1	5	11	0	0	3	2	2	2	3	0	2	0	3	3	2	4	6	3	7	5	5	2	2	7	3	1	3	3	5	5	4	5	2	6	0
Mdh1b	19	45	20	50	49	36	37	44	30	40	25	33	33	37	36	19	16	50	44	20	37	43	30	29	32	31	32	42	22	39	24	45	59	19	32	35	48	38	32	31	22	35	31
Fastkd2	459	621	583	528	592	735	539	641	599	612	614	555	605	627	576	489	575	699	678	526	601	599	640	537	671	618	717	538	610	621	566	780	665	706	652	523	638	531	546	585	562	616	616
4933402D24Rik	31	25	16	14	29	14	16	28	26	19	24	21	22	27	29	25	28	36	32	25	19	19	19	15	15	23	19	13	15	27	17	28	12	24	20	20	25	16	12	21	27	17	10
Gm13749	3	1	2	3	3	6	3	1	4	0	1	4	5	2	8	1	8	4	5	8	1	5	7	2	2	1	4	6	3	2	15	1	2	1	0	1	7	9	4	2	1	4	3
Mir1958	0	0	0	1	0	0	0	0	0	0	0	0	0	0	0	0	0	0	0	0	5	0	1	0	0	0	1	0	0	0	0	0	0	0	0	0	0	1	0	0	0	0	0
Klf7	88	106	70	78	86	89	91	57	78	59	71	58	86	67	105	63	82	109	65	85	74	96	69	52	84	58	60	77	86	71	59	74	87	70	70	98	92	92	59	82	79	67	100
Mir6899	0	1	1	3	2	1	1	0	1	2	2	1	3	1	3	0	1	1	5	2	1	0	1	0	3	1	0	1	2	0	0	2	1	5	0	2	2	1	0	5	1	1	1
Creb1	2203	2471	2245	2142	2720	2842	2379	2422	2307	2160	2533	2504	2730	2595	2546	2135	2398	2637	2314	2401	2484	2572	2358	2031	2454	2591	2743	2617	2543	2785	2361	3636	2744	2889	2732	1926	2619	2202	2142	2560	2351	2565	2651
Mettl21a	306	304	317	307	326	383	301	334	355	316	382	355	388	413	413	307	417	447	365	320	314	363	333	347	365	360	379	360	360	367	320	454	343	384	312	335	498	300	396	324	335	363	313
2810408I11Rik	3	0	0	0	5	0	0	0	4	2	3	1	0	0	8	5	3	6	2	2	1	2	4	1	1	2	1	3	3	2	1	7	0	1	2	0	2	1	0	0	1	2	1
Ccnyl1	175	226	233	198	238	225	206	218	280	213	210	177	215	256	231	205	253	267	197	195	241	251	165	194	199	193	253	250	231	270	184	279	220	204	209	214	288	197	231	250	212	222	194
Fzd5	30	64	45	59	53	53	85	42	71	42	42	28	85	48	58	43	76	44	41	27	56	46	34	61	60	35	54	56	48	38	45	44	52	38	33	67	51	60	43	62	40	26	60
Plekhm3	765	847	705	703	779	697	760	749	792	669	780	638	773	917	856	842	876	793	688	869	827	751	532	690	701	729	802	880	755	765	657	943	858	668	758	763	847	775	756	853	751	678	802
Akr1cl	0	0	0	0	0	0	0	0	0	0	0	0	0	0	0	0	0	2	0	0	0	0	0	1	2	0	0	0	0	0	0	0	0	0	0	0	0	1	0	0	0	0	1
Cryge	0	0	0	0	0	0	0	0	0	0	0	0	0	0	0	0	0	0	1	0	0	0	0	0	0	0	0	0	0	0	0	0	0	0	0	1	0	1	2	1	0	0	0
Crygd	0	0	0	0	0	0	0	0	1	0	0	0	0	0	0	0	0	0	0	0	0	0	0	0	0	0	0	0	0	0	0	0	0	0	0	0	0	0	0	0	0	0	0
Crygc	0	0	0	0	0	0	0	0	0	0	0	0	0	0	0	0	0	1	0	0	0	0	0	0	1	0	0	0	0	0	0	0	0	0	0	0	0	0	0	0	0	0	0
Crygb	0	0	0	0	2	0	0	0	0	0	0	0	0	0	0	0	0	0	1	0	0	0	0	0	0	0	2	0	0	0	0	0	0	0	0	0	0	0	0	0	0	0	0
Cryga	1	4	1	4	1	1	6	3	6	4	7	3	5	3	3	6	1	8	7	9	2	6	3	5	2	3	3	1	2	2	5	4	3	4	1	5	6	6	7	3	6	6	2
D630023F18Rik	88	74	76	71	43	79	46	66	96	90	75	83	65	93	81	63	76	97	90	63	58	101	69	66	87	89	86	45	67	93	68	88	89	61	54	68	95	78	93	85	84	63	62
Idh1	1004	1013	1178	1190	1209	1162	1180	1043	1284	1119	1030	973	1371	973	1330	1177	1217	1227	1153	933	1149	954	985	1190	1093	1292	1334	1197	1323	1011	924	1277	1299	1478	1214	1023	1444	991	1429	1144	1369	1274	1156
Pikfyve	2878	4122	3649	3519	3432	4132	3735	4058	4356	3590	3366	3774	3950	4435	3973	3349	3828	4551	4151	3854	3673	3894	3057	3720	3688	3649	4324	3277	3628	3833	3065	4356	4240	3164	3640	3630	4952	3393	3786	3912	3444	3764	3478
Pth2r	4	17	5	4	1	9	8	3	5	1	0	12	9	10	2	7	3	8	3	11	2	8	1	4	6	5	7	1	4	1	4	3	5	2	4	3	4	4	4	7	6	2	4
Crygf	1	0	0	0	0	0	0	0	0	0	0	0	0	0	0	0	0	0	0	0	0	0	0	0	0	0	0	0	0	0	1	0	0	0	0	0	0	0	0	0	0	0	0
Map2	11412	12176	12029	11534	10736	12109	10631	10389	12214	9322	12832	11113	11907	15010	12664	13048	16343	13019	9711	13182	11473	11210	9296	11136	11348	11330	11635	10087	14273	12348	10937	13186	12826	10809	11395	12088	12777	11446	9993	11166	14156	11363	11550
Unc80	10733	14164	10444	10406	9247	10213	9454	9421	10895	10832	11213	9941	9377	13705	10748	9900	11554	12163	10084	11303	10530	12667	8703	9286	11481	10469	11419	9249	9691	12659	10043	15773	12710	8831	9320	10193	11038	11868	9409	12586	9409	9982	10354
Rpe	744	862	771	837	839	876	814	882	849	650	917	810	910	811	844	716	873	893	750	795	817	936	785	636	856	740	928	845	769	908	752	1058	1000	908	969	606	880	767	687	767	788	747	848
Kansl1l	1030	1780	1385	1372	1417	2370	1516	2191	1850	1610	1384	1505	2100	2091	1716	1317	1651	2211	1739	1552	1612	1412	1663	1372	1656	1383	1703	1317	1637	1816	1511	1926	1937	1469	1901	1496	2082	1647	1562	1542	1379	1519	1294
Acadl	195	195	251	165	230	146	232	149	192	163	209	155	192	161	210	178	204	154	148	199	189	252	160	164	161	185	217	242	245	175	185	314	207	240	181	177	188	201	179	182	211	235	208
Myl1	16	9	10	5	13	4	6	2	5	12	11	11	7	3	3	9	7	6	8	13	4	7	14	2	16	10	9	4	15	14	11	19	12	16	10	5	3	9	7	10	16	6	4
Lancl1	3576	3400	3833	2704	3571	2384	2948	2103	2317	3078	4429	2922	2819	2607	3153	2975	2937	2729	2496	3158	2987	4524	2516	1982	3785	3221	3423	3460	2757	3398	2961	5643	3472	3845	2958	2105	2701	3290	2372	3672	2835	3422	4096
Cps1	2	8	10	7	5	6	3	5	6	5	5	4	2	9	7	4	6	13	5	11	5	15	3	3	6	4	2	7	10	11	4	7	8	4	3	5	8	5	5	12	14	7	8
Erbb4	776	958	817	706	723	972	880	863	967	862	830	697	863	1023	860	934	903	1038	921	807	917	910	668	732	883	864	901	821	798	877	786	1099	1238	700	792	956	889	884	875	961	814	811	820
Ikzf2	237	341	238	333	324	293	316	276	333	308	236	217	361	258	270	267	250	328	260	279	269	282	249	237	204	255	294	374	280	269	246	302	339	261	313	257	339	250	274	285	239	250	283
Spag16	30	95	47	60	96	60	64	51	35	74	41	34	73	32	36	36	33	68	40	18	31	77	39	34	44	61	70	63	28	31	41	61	84	33	54	58	60	45	45	71	64	47	34
Vwc2l	30	39	36	36	37	42	36	32	106	27	38	19	25	19	38	27	19	33	32	26	30	26	22	12	30	11	47	23	46	40	12	108	36	32	29	34	22	29	118	33	31	54	25
Bard1	12	16	18	9	12	9	9	6	8	15	4	5	20	10	15	18	12	8	9	11	15	7	10	10	9	12	8	12	13	8	2	10	10	9	19	20	13	8	11	17	10	11	7
Abca12	6	2	1	1	2	1	0	2	11	0	1	0	1	1	0	0	1	2	2	0	2	3	1	1	0	2	0	3	3	5	2	10	2	3	2	4	0	0	7	0	1	3	3
Atic	527	874	599	717	616	886	787	871	897	698	603	776	771	925	894	708	682	980	869	645	751	726	668	785	778	719	880	612	590	811	623	807	869	552	844	711	1048	725	825	755	629	771	641
Fn1	163	213	176	167	127	210	226	197	250	230	136	114	186	202	180	140	151	177	159	276	175	104	147	142	135	256	216	191	200	152	152	386	190	156	132	200	221	156	324	148	225	163	181
Apol7d	0	1	0	0	0	1	2	0	0	0	0	1	0	0	0	0	0	0	1	0	0	0	0	0	1	1	1	1	0	0	0	0	0	0	0	0	1	0	0	0	2	0	1
Gm8883	0	0	0	0	0	0	0	0	0	0	0	0	0	0	0	0	0	0	0	0	0	0	0	0	0	1	0	0	0	0	0	0	0	0	0	2	0	0	0	0	0	0	0
4933417E11Rik	0	1	0	0	0	0	3	0	0	0	3	0	0	0	0	0	0	0	2	0	0	0	0	0	0	0	0	0	0	0	0	1	0	0	0	0	0	0	0	1	1	0	0
Mreg	76	76	50	78	61	74	57	40	55	73	60	54	69	70	73	67	58	91	69	57	47	66	79	74	66	45	55	84	63	70	52	94	76	59	54	56	83	70	75	64	58	54	47
Pecr	58	55	49	32	41	74	44	39	84	58	58	41	44	59	64	51	61	72	65	63	62	59	58	41	58	50	58	42	62	56	33	49	58	54	48	46	53	43	78	42	45	57	31
Tmem169	361	378	388	325	351	398	332	347	399	447	491	388	416	440	424	368	419	487	450	428	356	386	395	348	497	438	418	367	354	408	385	531	387	481	401	303	476	435	405	421	379	434	391
Xrcc5	271	355	301	260	321	319	330	285	298	275	271	223	334	288	297	291	325	370	297	211	304	258	265	264	278	275	387	257	264	261	236	368	318	253	303	292	423	286	342	272	323	317	267
2020-03-04	114	112	117	124	101	103	131	104	105	76	123	93	138	121	158	116	163	114	92	150	160	95	89	95	101	104	137	104	120	120	78	151	106	109	117	141	108	96	99	138	120	114	137
Smarcal1	942	1182	921	946	845	1084	1107	1066	1261	986	1048	963	987	1252	1133	996	1265	1236	1084	1191	1055	891	787	902	956	917	1102	919	949	1161	896	1382	1088	806	951	1084	1290	1138	1127	1061	933	964	883
Ankar	1	0	1	0	2	3	0	0	0	0	0	3	0	5	1	1	0	1	0	0	1	1	0	0	0	1	0	0	4	1	1	6	0	1	0	1	0	1	1	0	1	1	0
Rpl37a	2026	2339	2649	2550	2516	3283	2465	2447	3088	2582	2724	2424	2652	2686	2857	2217	2515	3173	2749	2650	2415	2197	2746	2607	2304	2562	2677	2319	2616	2731	2384	3354	2544	3319	2649	2263	2840	2442	3045	2449	2712	3031	2423
Igfbp2	183	305	262	279	225	497	310	315	205	211	273	186	183	353	257	265	331	275	186	197	264	204	174	282	231	247	944	312	390	351	174	190	267	217	245	264	252	191	362	204	241	209	209
Igfbp5	461	186	313	292	315	185	365	184	464	186	142	125	409	230	684	369	517	247	222	338	396	230	200	824	91	312	292	599	576	144	167	282	138	284	214	498	396	140	647	184	367	325	580
Tnp1	0	0	0	0	1	1	1	1	0	0	0	0	0	1	2	1	1	0	0	0	0	0	0	0	0	0	0	0	0	0	0	2	0	0	0	2	5	1	1	0	0	0	0
1700027A15Rik	0	0	0	1	1	0	3	1	0	1	0	0	1	0	4	1	0	0	0	1	5	0	2	0	0	0	0	2	1	0	1	0	1	0	0	0	0	0	0	0	3	2	0
Pinc	0	0	0	0	0	0	0	0	0	0	0	0	0	0	1	0	0	0	0	0	0	0	0	0	0	0	0	0	0	0	0	0	0	0	0	0	0	0	0	0	3	0	1
D530049I02Rik	0	0	0	0	0	0	0	0	0	0	0	0	0	0	0	0	0	0	0	0	0	1	0	0	0	0	0	0	0	0	0	0	0	0	0	0	0	0	0	0	0	0	0
6030407O03Rik	14	10	9	15	13	10	15	21	10	6	21	9	11	8	17	9	16	7	16	14	16	4	9	7	10	10	12	23	5	13	7	15	8	12	12	7	10	10	9	17	13	5	8
Mir6351	1	0	0	0	2	0	1	1	0	0	0	0	0	1	0	0	0	0	0	0	2	0	0	0	0	0	0	0	0	2	0	3	1	0	0	0	0	0	0	0	0	3	0
Tns1	54	53	74	59	79	63	88	46	88	54	48	44	75	73	81	54	74	51	57	85	64	52	40	82	36	57	94	95	98	60	49	88	62	42	51	92	71	38	80	58	55	45	64
Rufy4	1	3	1	1	2	3	4	1	1	0	0	3	3	0	0	1	0	0	0	1	3	0	0	0	0	0	0	1	0	1	0	0	3	0	1	0	0	0	1	1	3	2	0
Cxcr2	0	0	0	1	0	0	0	0	0	1	0	0	1	1	0	0	1	0	0	1	0	0	1	2	1	0	0	0	0	0	1	2	7	0	0	0	0	0	0	1	0	0	0
Cxcr1	1	0	1	2	0	0	0	0	1	0	0	1	2	1	0	0	0	0	0	0	0	0	0	0	2	1	0	0	0	0	0	0	0	0	0	0	0	0	0	0	0	0	0
Mir1928	0	0	0	0	0	0	0	0	0	0	0	0	0	0	0	0	0	0	0	0	0	0	0	0	0	0	1	0	0	0	0	0	0	0	0	0	0	0	0	0	0	0	0
Arpc2	1914	1881	1842	1674	1683	2167	1878	1845	2263	1957	1972	1812	1918	2208	2014	1920	2190	2292	1879	1990	2017	1888	1621	1698	1945	1972	1920	1744	1927	2037	1741	2287	1965	2029	1869	1983	2323	1817	1888	2099	2341	1850	2022
Gpbar1	2	1	8	2	2	2	5	4	4	8	1	0	1	7	1	5	4	5	3	1	1	0	6	0	3	3	2	0	4	0	1	4	2	2	0	2	1	1	2	2	6	2	4
Aamp	1396	1740	1855	1717	1695	2018	1676	1750	2009	1819	1956	1836	2013	1997	1932	1582	1767	2125	1869	1666	1810	1864	1853	1626	1928	1884	1876	1572	1765	1979	1544	2324	2256	1989	1867	1616	2144	1726	1816	1948	1832	1988	1635
Pnkd	550	636	515	521	540	605	702	471	700	548	581	520	617	602	730	672	663	629	545	658	767	534	419	535	480	554	547	635	581	581	431	805	750	509	515	560	572	591	602	606	517	658	701
Tmbim1	248	327	285	369	344	260	432	212	354	278	213	191	456	248	342	357	369	307	228	243	417	233	235	270	169	304	279	483	418	203	197	299	390	304	292	454	435	206	384	264	385	266	341
Catip	36	71	53	84	92	71	74	68	74	71	36	38	65	52	54	39	59	75	41	48	75	63	43	56	43	51	67	81	39	47	40	68	79	41	72	84	102	50	73	51	66	51	38
Slc11a1	216	77	198	197	191	34	322	43	267	59	45	35	134	57	357	251	342	70	56	56	210	46	53	278	40	212	291	283	291	37	54	91	49	167	151	216	373	33	382	50	226	150	241
Ctdsp1	19	19	18	45	28	34	32	34	27	22	20	17	24	37	34	26	34	26	19	26	29	29	50	30	29	33	23	30	42	25	20	25	32	20	17	30	31	32	27	21	31	20	53
Mir26b	1	0	0	1	2	1	0	0	0	0	0	0	0	0	0	0	0	0	0	0	0	0	0	0	0	3	1	0	0	0	0	2	1	1	0	0	0	0	1	0	0	0	0
Vil1	23	36	23	24	20	24	23	10	21	15	34	28	36	31	22	11	21	23	21	28	23	23	12	16	17	26	28	23	23	40	20	41	27	26	19	9	23	15	16	27	23	27	22
Usp37	621	806	728	627	685	834	775	680	744	618	740	654	769	852	712	683	817	804	624	743	721	732	709	621	640	650	819	673	820	791	695	1030	889	734	736	610	749	631	660	738	713	670	718
Rqcd1	531	655	576	514	538	511	561	528	621	495	527	492	485	582	531	514	527	605	595	522	493	631	422	403	526	530	626	496	464	625	480	807	623	445	478	496	562	548	459	630	436	476	526
Plcd4	358	445	468	361	597	448	456	433	580	349	356	339	518	376	529	526	468	358	386	343	443	341	376	447	292	506	541	510	446	375	278	505	490	532	474	427	579	341	506	380	434	426	430
Zfp142	207	203	201	153	226	200	202	186	236	172	179	152	236	200	248	198	205	192	191	247	225	164	184	138	137	219	204	197	205	171	135	216	227	204	221	221	238	180	225	169	186	162	194
Bcs1l	267	398	325	315	332	348	300	293	379	302	330	276	333	433	326	240	302	386	362	315	319	297	305	347	330	340	334	266	333	317	254	385	354	318	331	267	367	283	316	355	314	303	318
Rnf25	322	493	397	401	409	383	410	365	375	342	448	405	413	433	439	372	366	522	485	393	417	446	332	313	432	379	462	371	332	437	338	477	447	367	334	339	467	409	411	511	295	403	382
Stk36	18	30	16	39	39	7	29	30	33	17	18	20	39	28	40	24	32	16	13	24	26	24	22	34	28	24	21	42	34	21	29	40	34	17	21	36	46	31	26	22	29	22	37
Ttll4	199	287	190	249	222	175	209	168	183	167	168	157	203	244	176	228	256	194	176	186	245	172	158	179	206	203	203	213	200	208	181	262	214	171	242	174	205	222	152	237	161	180	212
Cyp27a1	123	170	127	239	222	103	201	135	195	170	155	119	196	135	156	162	151	165	156	119	136	191	145	121	175	210	174	192	160	161	119	149	237	131	132	184	220	174	174	186	133	113	145
Prkag3	0	5	1	2	2	4	0	2	2	1	0	6	2	5	1	3	4	4	0	1	9	3	4	1	2	1	0	1	0	3	2	6	2	1	5	3	8	2	3	2	2	0	2
Wnt6	1	3	1	10	3	20	3	2	3	15	11	4	7	7	3	3	2	13	3	0	0	0	0	4	0	12	2	12	1	2	9	4	0	4	2	4	3	3	2	1	4	2	1
Wnt10a	44	64	41	50	37	44	40	62	64	65	47	60	28	58	48	51	46	48	66	36	41	71	52	62	51	52	42	27	40	64	43	73	49	36	45	44	51	65	32	62	42	44	28
Cdk5r2	219	220	202	154	116	146	150	141	206	147	156	143	197	186	216	230	246	158	183	231	230	183	140	155	162	149	156	122	220	179	166	208	250	153	161	170	157	182	147	221	167	146	208
Fev	0	0	0	0	2	0	0	0	0	0	0	0	0	0	1	0	0	0	0	0	0	1	0	0	0	0	0	0	1	0	0	0	0	0	0	0	0	0	0	0	0	1	0
Cryba2	5	13	6	7	6	12	10	11	13	5	9	4	10	1	13	6	12	14	2	4	6	7	4	13	10	4	10	4	12	7	10	10	21	8	11	17	6	5	15	3	8	8	5
Mir375	0	0	0	0	0	0	0	0	0	0	0	0	0	0	0	0	0	0	0	0	0	0	0	0	0	0	0	0	0	0	0	0	0	0	0	0	0	0	0	0	0	0	0
Ccdc108	11	121	20	59	80	42	68	72	54	62	33	24	63	41	36	49	41	63	43	26	51	51	42	25	35	57	49	66	31	55	43	81	75	21	51	72	74	30	26	60	30	29	35
Ihh	1	2	4	2	1	1	0	0	2	4	2	1	0	4	3	4	0	3	6	2	5	1	5	2	1	2	2	2	1	1	1	2	7	3	0	1	0	2	2	1	4	3	0
Nhej1	41	45	52	52	45	59	35	50	34	47	50	49	69	50	69	43	74	49	35	52	37	62	37	31	45	55	54	35	44	55	42	55	54	71	33	45	54	66	53	45	58	48	34
Slc23a3	4	9	3	1	0	4	12	4	11	8	5	8	5	13	4	1	2	9	4	15	3	3	14	9	7	2	9	3	2	13	5	7	7	6	4	5	1	6	3	4	5	3	3
Cnppd1	208	227	275	221	206	241	238	237	268	240	230	199	267	297	305	238	228	246	253	200	227	275	202	229	208	239	264	263	240	231	190	297	224	240	228	266	263	196	244	231	206	215	256
Fam134a	1159	1231	975	981	980	975	1033	962	1122	943	953	785	1016	1211	1276	1114	1285	1153	1089	1079	1183	1089	859	927	987	1117	1167	939	984	1139	940	1456	1170	1052	1051	1056	1178	947	995	1101	913	995	1201
Zfand2b	384	445	420	389	333	400	375	401	369	393	466	349	348	459	391	353	364	481	436	397	388	418	359	388	464	358	454	307	296	456	394	590	348	384	368	293	486	408	371	443	374	414	436
Abcb6	500	662	602	559	596	605	580	515	653	639	591	564	548	671	711	535	621	747	640	611	595	661	552	608	674	606	570	524	559	698	670	830	718	709	573	552	648	562	656	645	613	692	610
Atg9a	437	381	327	307	359	321	477	305	449	250	257	268	379	427	402	429	557	365	301	442	405	373	226	317	243	356	340	429	410	273	270	420	433	374	278	395	357	302	414	369	338	383	465
Ankzf1	515	655	592	478	534	612	491	552	713	618	584	536	644	777	666	496	553	627	537	581	635	547	543	533	571	517	611	460	586	661	594	759	673	648	606	502	579	567	513	613	603	620	591
Glb1l	154	247	198	165	179	191	215	173	286	179	161	153	210	259	248	181	217	232	168	192	205	190	152	198	174	225	252	149	202	213	169	217	245	199	178	223	209	167	187	188	221	224	213
Stk16	1986	2725	2025	2037	2000	1915	2266	1895	2210	1797	2116	2119	1809	2428	2206	2401	2183	2436	2139	1983	2154	2469	1748	1693	2340	2206	2272	1718	1909	2407	1855	2626	2734	1944	2134	1840	2385	2386	1925	2558	1873	2083	2067
Tuba4a	6188	10126	6885	7078	6141	5607	7426	6886	7149	6279	7254	7016	5498	7843	6660	7451	6405	8138	7131	6458	6806	8755	5227	5347	8334	7270	7930	5411	5139	8232	6082	9473	8885	5340	6566	5611	8515	8071	6164	8813	5056	6581	6611
A630095N17Rik	3	2	6	1	4	2	4	4	1	6	1	3	0	4	5	2	4	2	3	5	1	1	2	0	4	5	3	3	4	6	0	5	3	1	2	3	2	4	0	3	1	7	4
Dnajb2	1134	1753	1463	1821	1964	1848	1775	1646	1743	1467	1441	1440	2311	1762	1591	1390	1279	1863	1601	1168	1947	1686	1660	1275	1549	1751	1879	2076	1796	1601	1351	2160	2426	1774	1893	1563	2015	1477	1808	1793	1523	1693	1632
Ptprn	1313	1196	995	1005	983	958	1316	918	1198	983	875	792	1158	1280	1441	1440	1422	1041	1087	1175	1473	1103	817	1067	1009	1171	1162	1019	1047	1015	911	1236	1359	1043	899	1193	1004	958	787	1158	1032	1228	1580
Resp18	129	216	197	151	163	180	177	200	206	151	235	220	141	222	133	132	148	200	259	191	133	138	130	166	155	152	229	83	111	246	148	308	241	131	166	134	200	171	138	276	150	186	152
Dnpep	603	655	627	550	657	662	622	548	658	625	770	558	645	650	714	566	619	694	658	632	638	673	594	522	621	638	784	646	696	769	572	929	793	683	579	555	793	638	626	726	603	754	773
Des	8	3	2	3	3	14	6	5	9	3	14	8	9	2	4	5	5	4	3	8	9	5	1	10	4	7	11	2	3	7	4	6	4	2	4	6	5	8	1	4	5	3	3
Gm15179	0	0	0	0	0	0	0	0	0	0	0	0	0	0	0	0	0	0	0	0	0	0	0	0	0	0	0	0	0	0	0	0	0	0	0	0	0	1	1	0	0	0	0
Speg	580	468	490	413	338	439	497	375	494	401	449	391	444	509	580	490	707	425	343	605	557	436	290	492	340	489	477	428	575	512	358	480	538	434	374	508	417	446	412	437	551	493	592
Gmppa	278	345	384	296	323	346	325	272	303	316	346	308	349	317	370	270	296	335	310	343	320	370	291	256	320	338	384	294	311	370	356	434	374	366	303	309	348	362	309	328	307	330	355
Asic4	93	109	136	61	81	232	74	122	137	142	195	117	79	109	91	61	90	139	170	165	102	130	150	61	99	64	111	66	80	138	114	233	123	155	88	82	76	116	103	107	92	144	73
Chpf	1328	1921	1579	1379	1354	1420	1562	1713	1659	1753	1756	1478	1564	1903	1631	1576	1486	1825	1674	1605	1644	1830	1342	1367	1685	1509	1598	1122	1293	1787	1426	2213	1878	1470	1533	1381	1682	1752	1467	1836	1264	1409	1553
Tmem198	445	443	461	387	388	396	398	339	405	417	501	434	382	513	509	413	495	502	384	531	458	488	419	384	450	390	437	309	392	597	463	627	425	424	361	351	378	532	391	459	380	438	485
Obsl1	130	156	142	139	100	122	128	133	109	152	138	121	131	194	151	110	124	157	145	148	126	130	101	138	113	135	150	101	135	145	112	177	100	132	122	148	117	111	133	154	114	116	138
Inha	59	82	61	34	36	47	35	44	31	56	34	46	33	76	44	20	39	51	51	61	47	55	40	41	31	53	29	33	30	68	49	47	44	47	38	43	34	41	32	45	34	40	60
Stk11ip	458	509	437	426	440	354	447	389	453	433	415	336	443	468	570	462	500	448	423	421	524	577	382	429	447	480	491	488	399	519	455	653	533	447	396	452	529	423	436	468	374	436	497
Slc4a3	1578	1911	1715	1499	1289	1512	1391	1537	1675	1893	1692	1504	1487	2005	1797	1576	1640	1833	1839	1558	1676	1827	1473	1610	1841	1773	1668	1347	1358	1882	1662	2251	1765	1582	1352	1499	1546	1807	1541	1962	1635	1677	1641
Gm17751	11	8	9	13	10	13	12	16	9	7	12	9	2	22	11	5	6	26	12	12	12	12	9	12	13	8	11	2	19	24	9	15	15	8	11	15	17	8	28	14	9	11	5
Mir6343	0	0	0	0	0	0	0	0	0	0	0	0	0	0	1	0	0	0	0	0	0	0	0	0	0	0	0	0	0	1	1	0	0	1	0	0	1	0	0	0	0	0	0
Epha4	20533	28708	22346	21880	18866	22985	22331	22322	21989	22103	27116	23989	20337	26285	24290	21737	23487	27905	23842	22881	21213	28450	19119	17822	29427	23758	24859	18696	19096	27856	22166	28489	28457	20089	21777	18999	26712	25943	18943	28491	18995	21500	22381
Mir6352	12	19	13	24	18	26	6	10	16	12	9	6	8	23	11	6	17	18	19	17	16	14	12	17	18	10	19	8	18	11	9	14	19	4	7	7	8	13	8	15	7	10	7
Pax3	0	0	0	0	0	1	0	0	0	0	0	0	1	0	0	0	0	0	4	0	1	0	0	0	0	0	0	3	0	0	0	0	0	0	0	0	2	0	0	0	0	0	0
Sgpp2	58	97	75	95	78	70	100	72	77	82	87	74	91	85	88	81	120	109	116	89	85	81	59	87	78	85	95	54	77	74	97	139	85	61	80	93	83	68	90	101	95	97	80
Farsb	1025	1575	1287	1187	1362	1232	1311	1465	1264	1255	1404	1373	1489	1490	1513	1159	1299	1500	1297	1325	1314	1443	1090	1111	1444	1163	1541	1117	1120	1386	1159	1703	1699	1208	1403	1147	1619	1296	1196	1416	1007	1311	1268
Mogat1	4	0	8	3	8	7	4	5	13	5	2	4	7	3	3	6	3	0	4	9	1	4	3	3	1	5	6	3	8	3	3	5	7	2	3	2	5	2	6	3	4	2	3
Acsl3	5344	6328	6334	4897	7410	7749	5947	6341	7749	7932	6750	6315	7982	6665	6778	5729	6153	7792	6927	5863	6216	5926	6098	5894	6132	6584	6764	6020	5489	6773	5743	7871	8046	7790	7078	6139	8625	6309	7043	6573	6203	6944	6011
Utp14b	657	786	770	582	902	830	718	695	836	738	685	608	845	845	828	703	791	915	716	723	693	699	621	662	646	665	806	775	856	824	701	970	926	1023	807	773	732	729	757	761	751	764	702
Kcne4	14	9	15	16	24	41	20	23	26	25	20	17	20	19	11	22	13	29	23	30	28	23	11	19	18	20	26	15	12	16	23	33	18	10	18	19	15	17	26	37	22	29	12
Scg2	3092	4445	3314	3248	3332	4042	3430	4250	3794	3647	4762	4648	3219	4889	4135	2868	3598	5069	4821	5022	3255	3865	3710	3429	3951	3557	4361	3170	3286	5327	3689	6051	3246	3386	3696	2927	4410	4170	3816	4641	3187	3482	3560
Ap1s3	5	7	1	3	5	11	6	6	3	4	5	6	3	8	5	13	15	3	10	9	3	5	6	9	2	8	8	1	8	7	5	3	9	2	8	10	13	6	3	20	2	5	6
Wdfy1	545	667	662	1053	574	1148	1140	1052	1227	1035	684	1029	1276	1129	672	1020	679	1267	1160	1077	663	622	971	1490	1136	1218	713	581	695	708	578	815	645	698	651	1006	1362	1067	1174	1144	1165	738	612
Mrpl44	445	615	563	460	569	615	477	541	486	528	664	519	483	596	628	413	534	632	574	498	641	682	569	339	563	516	660	477	548	698	599	805	691	696	618	456	564	536	462	545	476	656	561
Serpine2	2806	2542	3001	2519	2898	2297	2295	2134	2654	2063	2622	1889	2505	2384	3772	2477	3450	2447	2147	1825	3066	2502	2001	2109	1982	2493	3207	3337	3594	2382	1915	2877	3029	3209	2899	2501	3223	1910	3126	2210	2680	3092	2954
Fam124b	0	1	2	0	2	5	2	4	3	0	0	1	1	2	2	0	0	4	1	8	1	0	3	0	1	1	3	0	1	0	2	3	5	7	0	0	3	2	0	0	4	0	3
Cul3	1966	2624	2340	2102	2243	2379	2173	2322	2330	2002	2272	2287	2311	2585	2396	2369	2570	2674	2135	2226	2317	2667	1745	2127	2360	2339	2441	2071	2354	2608	2261	3007	2811	2082	2454	2384	2485	2288	2151	2573	2390	2201	2391
1700016L21Rik	0	0	0	0	0	0	0	0	0	0	0	0	0	0	0	0	0	0	0	0	0	0	0	0	2	0	0	0	0	0	0	0	0	0	0	0	0	0	0	0	0	0	0
Dock10	3934	6615	5220	4957	5189	5282	5659	5506	5135	5106	5302	5055	5457	5808	5057	3981	4308	5619	4629	5156	5066	5703	4689	4253	4784	4942	6149	5615	4854	6275	4805	5992	3997	3784	4542	5292	6621	5965	4931	5454	4044	4031	4993
Nyap2	95	87	80	69	71	85	84	82	91	71	75	58	80	79	93	91	122	90	84	88	91	87	50	78	75	59	78	61	78	65	49	135	93	80	66	92	84	85	80	80	67	87	79
Mir6344	0	0	0	0	0	0	0	0	0	0	0	0	0	0	0	0	0	0	0	0	0	0	0	0	0	0	0	0	0	0	0	0	0	0	0	0	0	0	0	0	0	0	0
Irs1	839	1025	780	727	825	813	779	788	937	742	824	679	818	947	856	813	887	959	762	824	871	839	651	682	790	778	920	829	848	939	723	1146	921	726	818	759	796	764	700	783	669	755	815
Rhbdd1	205	225	191	236	232	248	222	245	242	228	212	159	227	160	276	209	216	286	244	190	223	209	198	200	196	202	251	280	199	170	155	260	263	196	205	226	255	203	266	215	156	232	214
Col4a4	11	17	17	10	11	8	12	6	8	9	6	6	13	12	7	12	21	7	15	5	13	4	8	12	2	12	23	9	9	10	1	7	7	10	9	7	13	8	6	8	11	6	5
Col4a3	9	19	13	8	9	13	21	17	14	7	19	9	12	8	23	12	21	11	5	13	17	20	10	15	9	17	46	16	6	17	13	19	10	10	8	9	35	5	21	14	12	13	13
Mff	3105	4240	3743	3337	3738	4288	3882	4137	4008	3580	4284	3713	3794	4156	4183	3393	3504	4528	4249	3593	3931	4387	3206	3374	4411	3822	4412	3280	3654	4332	3411	4980	4761	3862	4112	3239	4627	3724	3751	4113	3250	4104	3877
Tm4sf20	14	5	9	18	3	11	8	6	11	11	5	19	9	13	10	4	21	14	11	5	7	15	9	11	10	5	11	11	12	17	9	15	14	3	12	3	12	5	10	13	13	12	11
Agfg1	1720	2290	2039	1899	1912	1933	1951	2109	2048	1676	1969	1982	1986	2162	2062	1838	2009	2245	1964	1817	2080	2247	1581	1691	2151	1953	2379	1927	1748	2264	1704	2848	2435	1627	1956	1715	2246	2040	1865	2117	1625	1848	2088
Slc19a3	31	66	55	41	45	39	53	44	34	43	35	46	40	27	31	46	51	56	36	42	28	46	32	36	49	78	90	33	36	40	42	68	65	32	44	27	32	28	28	50	26	24	42
Ccl20	0	1	0	0	0	0	0	0	0	0	0	0	0	0	0	1	0	0	0	1	0	0	3	0	0	0	0	1	0	0	0	0	0	0	0	0	0	0	0	0	0	1	0
Daw1	13	39	20	40	36	36	34	37	23	26	18	19	60	18	23	17	13	38	20	17	26	32	23	27	25	32	22	37	17	17	14	19	41	8	30	35	27	36	22	34	40	21	19
Sphkap	12493	16549	12703	10866	10875	11568	12799	13407	14181	13433	15668	14402	11486	15934	12618	12950	13275	14380	12710	13411	13033	14532	9915	10776	14221	12675	13897	11501	9874	15326	11039	17228	13127	10914	11994	10840	16883	15171	11580	14937	11282	10844	11834
Pid1	682	831	800	675	648	662	718	801	744	607	711	757	683	979	660	691	741	683	592	610	790	908	515	615	738	799	908	667	675	790	462	825	953	554	795	574	880	690	672	895	664	639	766
Mir6353	0	3	7	3	3	2	3	0	3	6	2	2	5	7	3	9	4	1	1	3	2	3	1	3	4	3	1	2	10	3	3	4	5	2	5	3	2	2	1	3	7	1	3
Dner	1590	1293	1229	1183	1177	1366	1482	1055	1589	1094	1269	1140	1382	1437	1429	1452	1741	1316	1164	1396	1300	1179	912	1239	812	1190	1071	1111	1501	1160	950	1466	1734	1267	1178	1524	1251	1153	1238	1452	1513	1487	1347
Mir5126	0	0	0	0	0	0	0	0	0	0	0	0	0	0	1	0	0	0	0	0	0	0	1	0	0	1	1	0	0	0	0	0	0	0	0	0	0	0	0	0	0	0	0
Trip12	5982	7230	6966	5683	6252	6921	5986	5930	6480	5644	7031	5747	6305	6973	7159	5814	7146	6871	6053	6082	7127	7341	5169	4769	6298	6081	7542	6323	6901	7118	5825	8749	8166	6460	6881	5970	7240	5640	5769	6488	6037	6745	6547
Fbxo36	12	35	19	19	28	19	35	23	13	18	16	15	11	13	14	21	15	16	27	14	16	24	12	18	15	11	26	39	17	11	7	23	28	12	15	20	28	8	16	32	11	25	11
Slc16a14	103	94	95	84	77	90	105	115	105	83	79	93	119	87	127	109	108	92	89	99	108	76	54	80	95	93	83	85	79	74	79	93	112	95	74	79	80	73	101	71	112	88	79
A530032D15Rik	4	8	16	4	15	7	9	8	2	5	2	4	7	2	13	4	6	7	8	9	7	3	5	8	3	7	12	31	8	4	2	7	1	10	6	9	7	5	15	8	2	11	14
Gm7609	0	0	0	0	5	0	0	0	1	2	0	0	4	0	1	2	1	1	0	4	1	0	0	2	0	0	1	3	0	0	0	0	0	1	1	2	1	1	0	0	0	0	5
C130026I21Rik	3	0	3	6	14	7	16	2	6	5	1	5	7	1	8	11	3	4	2	3	6	5	2	4	8	11	8	15	14	1	0	10	9	19	2	14	4	6	18	6	7	15	7
Sp110	19	10	28	9	31	11	25	14	34	14	17	10	24	13	32	19	37	19	14	11	15	15	23	30	10	37	40	76	40	10	18	17	11	22	11	22	45	8	46	16	29	22	29
Sp140	133	125	126	152	103	149	102	112	133	83	106	85	129	117	210	177	124	133	132	161	98	168	102	168	144	193	159	108	143	134	128	144	87	107	95	148	148	100	183	169	135	156	88
Sp100	28	46	42	26	50	32	38	26	36	35	17	10	43	23	38	26	30	42	29	26	39	16	38	29	23	50	59	133	33	10	19	39	20	30	25	34	36	21	32	16	25	38	28
A630001G21Rik	21	9	23	14	16	13	22	16	27	6	8	6	12	7	25	11	28	10	3	12	6	4	13	20	5	25	15	20	28	6	12	9	7	13	13	29	17	6	31	3	28	22	16
Mir8096	0	0	0	0	0	0	0	0	0	0	0	0	0	0	0	1	0	0	0	0	0	0	0	0	0	1	0	0	0	0	0	0	0	0	0	2	1	0	0	0	0	0	0
9930111H07Rik	0	0	0	0	0	0	0	0	0	0	0	0	1	0	0	0	0	0	0	0	0	0	0	0	0	0	0	0	0	0	0	0	0	0	0	0	3	0	0	0	0	0	0
Cab39	5741	6941	7065	5949	6523	7767	6605	7503	7085	6683	7464	6718	7434	7299	7462	5985	6454	8136	7087	6274	6888	7717	6237	6064	7499	6961	7632	5963	6661	7409	5950	8395	8552	7055	7540	5850	8212	6492	6444	7597	6525	7479	6709
Itm2c	10099	10871	12066	11367	10434	14716	11500	12249	12110	11674	13350	11317	11761	14500	12181	10902	11546	14368	13076	10354	12348	12322	10581	12144	12647	12770	12126	9306	12155	12556	9040	14271	14222	13093	12222	11369	14535	11319	13020	13761	13261	12238	10993
4933407L21Rik	52	44	61	44	73	53	45	30	52	36	52	56	67	44	45	44	62	61	57	33	57	54	65	38	45	50	59	93	64	46	54	64	41	67	63	61	80	41	54	45	49	71	64
Gpr55	16	25	21	14	47	14	32	14	12	22	29	15	16	22	36	17	17	16	25	12	24	20	20	9	11	16	25	24	33	21	23	38	23	37	28	24	23	9	20	17	23	37	17
Spata3	14	17	3	7	8	14	13	13	6	6	8	8	13	13	14	9	6	10	13	7	17	11	10	9	3	8	6	19	3	7	14	15	11	16	10	5	11	6	10	7	6	6	16
2810459M11Rik	670	533	695	618	850	625	745	618	675	477	492	417	703	458	852	722	728	680	521	453	676	559	415	818	388	789	831	892	852	533	462	780	664	655	678	721	747	395	813	599	611	558	827
Psmd1	3414	4115	4093	3700	3983	4646	3610	3788	4195	4017	4190	3833	3968	4350	4348	3772	4023	4814	4302	3735	3924	4229	3513	3692	4454	4072	4327	3546	3858	4155	3548	4904	4564	4436	4263	3494	4942	3873	4274	4310	4213	4236	3936
Htr2b	43	78	65	36	70	55	62	50	76	42	44	50	60	67	55	52	75	68	70	38	66	54	41	43	62	63	55	61	90	65	43	75	59	44	71	63	88	47	60	71	57	62	52
Armc9	460	548	470	455	471	585	453	461	515	491	564	455	475	576	546	455	491	581	527	484	421	509	445	490	508	493	540	413	465	531	449	700	502	490	466	436	517	476	515	507	434	571	493
B3gnt7	11	5	10	7	6	3	4	5	11	3	5	1	1	6	6	11	9	3	7	6	3	10	8	6	6	10	9	6	7	3	5	7	3	4	1	5	9	8	16	8	7	6	14
Ncl	2472	2567	2687	2652	2456	2925	2354	2591	3395	2363	2321	2565	3121	2677	3272	2740	3121	3398	2629	2363	3060	2805	2632	2421	2425	3084	2677	2367	2529	2374	2417	3345	3212	2241	3207	2686	3207	2332	2633	3071	2668	3083	2762
Snora75	10	10	13	15	18	13	11	17	13	15	7	11	9	10	12	10	17	10	15	7	7	11	5	12	3	3	12	7	9	7	11	11	7	1	22	9	19	11	12	8	17	9	5
Gm24148	12	5	5	9	9	17	14	3	5	14	9	12	16	7	6	7	11	10	8	17	13	12	8	17	7	7	5	4	4	16	2	12	5	12	10	11	21	10	7	13	9	12	7
Snord82	0	1	1	1	1	2	2	4	1	1	1	0	2	3	1	0	1	1	0	2	4	1	2	0	1	1	0	1	0	1	1	1	1	2	0	0	2	1	0	3	0	0	2
C130036L24Rik	36	44	60	51	36	56	39	37	45	47	69	39	55	56	73	43	56	60	47	39	48	62	37	41	47	47	54	47	57	53	49	80	53	44	72	45	54	53	61	53	49	64	72
Nmur1	3	0	1	0	0	0	0	0	2	0	1	0	0	1	0	0	2	1	1	0	0	1	0	1	3	0	1	0	3	0	0	0	3	0	1	0	2	0	1	1	1	0	0
1700019O17Rik	0	0	0	0	0	1	0	0	1	0	1	0	1	0	1	0	0	0	3	1	1	0	0	0	0	0	0	0	1	1	0	0	1	0	0	1	3	0	0	2	0	0	2
Ptma	3740	5620	4926	4874	5684	6110	5248	5505	5922	5069	5310	5344	6252	5454	5618	4260	4448	6244	5268	4547	5516	5579	4980	4177	4633	4985	5694	5009	5070	5748	4567	6754	6190	5559	5733	4794	5994	4825	4761	5081	4869	5179	5009
Pde6d	196	269	242	211	265	243	231	228	202	241	240	186	241	270	268	266	237	285	267	184	216	252	210	218	269	245	288	235	234	270	228	342	298	294	302	210	254	198	273	261	205	221	245
Cops7b	202	193	208	161	192	177	147	174	182	215	199	196	174	216	226	158	210	262	202	200	193	191	194	180	184	180	219	180	168	225	156	250	190	218	155	167	215	205	176	215	180	189	170
Nppc	47	111	76	88	72	76	69	57	91	74	81	102	124	90	54	91	71	91	89	77	64	111	78	78	98	78	65	80	63	84	64	78	125	72	105	56	129	105	77	97	65	67	52
Dis3l2	659	895	734	745	776	815	783	836	871	897	861	815	826	923	948	732	757	1000	929	777	878	869	706	710	899	749	865	633	682	884	748	1018	832	676	741	848	918	891	804	913	696	736	724
Alppl2	0	0	0	0	0	0	0	0	0	0	0	0	0	0	0	0	0	0	0	0	0	0	0	0	0	0	1	1	0	1	0	0	0	0	0	0	0	0	1	0	2	0	0
Alpi	0	0	0	0	0	0	1	0	1	0	0	0	0	0	0	1	0	0	0	0	0	0	0	0	0	1	0	0	0	0	0	0	1	0	0	0	0	0	0	0	0	0	0
Akp3	0	0	0	0	0	0	0	0	0	0	0	0	0	0	0	1	0	2	1	0	0	0	0	0	1	0	0	0	0	0	0	0	0	0	0	0	0	0	1	1	0	0	0
Ecel1	21	29	15	24	15	7	22	34	16	19	31	32	25	26	11	25	22	12	19	14	18	20	7	21	28	17	28	19	19	34	24	11	20	18	12	22	30	25	14	39	16	17	13
Prss56	0	4	0	0	1	2	2	0	0	1	1	0	1	0	2	2	2	1	0	2	1	3	0	1	0	1	1	0	1	0	2	0	0	2	1	2	0	1	0	2	0	1	1
Chrnd	0	0	0	0	0	0	0	0	0	0	3	0	0	0	0	0	0	0	0	0	0	0	0	0	0	0	0	0	0	0	0	0	0	0	0	1	0	0	3	0	0	0	0
Chrng	2	2	0	1	2	3	6	2	3	0	0	2	1	3	1	1	1	0	0	0	3	2	0	0	0	3	2	1	0	0	0	0	0	0	1	1	0	1	2	2	0	0	1
Eif4e2	550	712	748	679	554	676	594	586	737	625	745	657	667	790	699	677	766	777	643	663	641	714	649	589	749	756	699	567	721	724	623	839	809	746	687	620	718	653	633	720	699	707	659
Efhd1	271	528	307	374	567	320	547	423	337	420	348	305	440	362	297	329	251	484	396	234	444	482	338	185	394	378	474	587	292	363	283	525	666	274	379	419	440	446	386	384	209	317	378
Gigyf2	1627	2131	1901	1561	1712	2355	1733	2005	2021	1994	2288	1947	2229	2141	2087	1698	1903	2463	1853	1815	1991	2012	1895	1580	2043	1770	1937	1604	1995	2240	1910	2628	2348	2239	1928	1594	2138	1874	1835	1967	1971	1949	1641
Kcnj13	66	49	50	65	52	53	65	43	41	41	59	22	81	70	36	45	71	82	44	43	73	61	38	51	38	43	394	52	64	43	54	58	66	36	48	56	46	35	43	44	48	29	30
3110079O15Rik	1	5	0	3	0	0	5	0	6	0	0	1	1	2	2	3	2	4	7	3	0	4	1	1	1	1	0	2	0	1	1	1	3	0	0	2	2	3	0	1	1	2	3
Ngef	299	243	249	199	198	316	320	232	398	245	220	233	345	341	403	266	317	268	236	377	296	237	268	276	166	215	231	237	326	308	193	440	252	302	267	262	216	239	288	250	270	316	266
Neu2	9	16	14	7	26	9	15	15	8	10	13	4	1	6	16	4	8	6	11	8	15	20	9	5	13	13	18	8	5	7	6	16	14	5	16	16	22	16	7	19	5	10	7
Inpp5d	405	256	426	387	413	198	414	210	521	271	233	166	352	253	575	439	596	188	214	244	416	235	253	549	232	503	457	673	606	204	197	318	200	334	295	501	715	243	715	269	463	346	469
Atg16l1	1565	1998	1885	1487	1606	1899	1565	1701	1774	1802	1964	1708	1741	2141	1793	1554	1787	2158	1897	1755	1816	1888	1593	1503	1904	1868	1910	1504	1655	2132	1662	2375	1991	1799	1782	1380	1938	1596	1719	1904	1766	1866	1695
Scarna6	106	143	129	128	105	235	134	212	160	172	171	132	709	164	127	91	123	191	123	84	108	100	552	363	108	103	106	82	121	171	128	143	125	143	155	121	139	153	126	130	134	145	136
Sag	31	42	34	95	28	107	61	69	75	113	33	94	69	86	44	103	23	143	92	89	37	65	96	90	92	98	37	38	49	34	56	47	43	34	40	73	111	82	57	98	53	41	54
Dgkd	1072	1121	980	959	949	1039	1054	865	1120	975	1021	842	1087	1224	1335	1150	1435	1078	835	1289	1131	954	828	904	785	990	985	962	1222	1079	861	1089	1170	1096	992	1066	1105	1037	817	1111	1225	1009	1077
Usp40	490	611	660	455	573	598	494	489	581	462	549	473	548	672	596	455	614	601	507	555	596	560	484	496	488	449	608	610	616	591	493	699	583	554	546	529	648	488	535	505	540	524	537
Ugt1a10	118	33	115	80	128	45	116	48	127	70	44	38	83	44	136	97	150	69	49	24	103	37	33	106	27	109	68	154	133	43	33	66	57	74	71	98	163	32	196	35	120	101	108
Ugt1a9	118	33	115	82	128	45	116	48	129	68	44	39	83	43	136	97	150	69	49	24	103	37	33	109	28	110	68	154	134	43	33	66	58	74	71	99	164	33	195	35	122	101	108
Ugt1a7c	150	42	147	113	159	47	143	53	157	76	49	53	100	58	188	132	213	79	60	30	144	45	38	157	40	139	95	201	191	50	36	81	65	103	104	129	200	35	240	44	145	119	146
Ugt1a6b	127	40	117	91	136	44	122	54	140	80	46	41	87	39	149	100	161	75	53	28	109	41	44	123	36	113	75	164	139	45	36	72	59	92	78	110	172	34	212	38	130	107	117
Ugt1a6a	154	58	143	95	171	59	151	72	162	87	81	47	109	55	175	121	169	80	72	41	147	50	48	129	33	126	102	213	152	58	42	91	82	99	96	116	207	44	246	47	143	129	146
Ugt1a5	120	34	117	81	128	45	119	49	128	68	44	38	83	46	137	97	152	70	50	24	103	38	33	105	27	109	68	155	135	43	34	66	58	74	72	100	165	35	195	35	120	101	108
Ugt1a2	119	33	117	80	132	45	118	48	128	68	44	38	83	44	138	97	152	69	50	25	103	37	34	104	28	109	68	155	134	43	33	66	57	74	72	99	165	36	196	35	122	104	108
Dnajb3	43	43	42	28	43	56	40	47	52	31	28	38	52	61	53	32	34	53	39	28	46	47	35	40	47	53	43	20	30	50	24	37	44	49	32	39	45	40	41	36	32	37	43
Ugt1a1	120	33	115	80	129	46	117	48	128	69	45	38	83	46	136	97	150	71	49	24	104	37	33	104	27	112	68	154	134	44	33	66	57	74	71	99	166	32	202	35	120	102	108
Mroh2a	9	28	7	9	10	12	24	15	20	5	8	9	5	7	18	18	17	8	10	11	17	8	9	13	6	3	22	13	13	25	9	21	12	12	5	23	14	11	13	2	20	12	9
Hjurp	324	786	406	128	560	703	701	616	878	125	369	161	171	463	434	543	585	383	369	469	709	426	458	132	337	576	785	421	665	664	536	970	893	743	663	647	398	603	696	148	370	594	149
6430706D22Rik	278	647	352	98	475	590	598	502	707	96	330	135	139	385	354	449	496	315	291	396	580	358	378	105	291	493	630	336	546	548	447	806	749	634	544	520	331	507	558	119	298	495	128
A730008H23Rik	185	475	240	82	336	428	417	355	497	90	203	92	103	292	256	305	353	208	213	255	401	260	281	77	190	336	461	249	402	393	337	574	521	455	394	384	217	369	412	88	222	369	84
Trpm8	0	0	0	1	2	1	2	1	1	0	1	2	3	1	0	1	0	3	2	1	0	0	2	0	1	0	1	0	0	0	0	0	3	1	0	3	2	1	2	2	2	0	0
Spp2	0	0	0	0	1	0	0	2	2	5	0	0	0	0	0	1	0	0	0	0	4	0	0	1	0	1	0	0	1	0	0	1	0	0	0	0	0	2	1	2	2	0	3
Glrp1	6	1	8	4	1	7	13	14	7	3	3	4	8	5	13	15	11	9	6	2	10	2	7	21	7	8	2	9	16	3	4	3	2	9	7	10	10	5	20	15	6	7	2
Gm19589	1	0	0	1	0	0	0	0	0	0	1	2	0	0	1	0	1	0	2	0	0	0	0	0	0	0	0	0	0	0	1	1	1	1	0	0	5	0	2	0	0	0	2
Arl4c	807	844	949	842	822	896	878	847	1092	732	944	654	915	865	1061	903	916	910	933	662	852	797	775	1136	786	1005	1069	852	1052	883	701	1078	970	794	823	906	1207	720	1249	892	809	905	940
Platr5	0	0	0	0	1	0	0	0	0	0	0	0	0	0	0	0	0	0	0	0	0	0	2	0	0	0	1	0	0	0	2	0	0	0	0	0	0	0	0	2	4	0	0
1700067G17Rik	0	0	0	0	0	0	0	0	0	0	0	0	0	0	0	0	0	0	0	0	0	0	0	0	0	0	0	1	0	0	0	0	0	0	0	0	0	0	0	0	1	0	0
Sh3bp4	164	193	160	138	184	155	211	132	227	126	135	136	169	191	153	138	210	170	157	146	187	144	101	164	107	163	166	191	214	125	98	211	185	175	152	163	143	141	206	153	207	170	169
C030007H22Rik	0	0	0	0	0	0	0	0	1	0	0	0	0	1	0	0	0	0	2	0	1	0	0	0	0	0	0	0	0	0	0	0	0	0	3	0	0	0	1	0	0	0	0
Agap1	969	990	883	855	1021	845	1144	766	1167	889	715	658	1155	988	1229	1037	1156	867	757	1107	1045	816	722	920	664	923	835	1007	1206	829	721	1034	915	768	748	1069	995	804	949	887	982	807	972
4933400F21Rik	14	27	35	38	24	26	26	20	26	25	22	16	39	26	38	34	33	28	18	24	25	20	29	42	28	30	18	39	52	26	27	42	37	23	39	51	22	27	24	32	57	17	25
Gbx2	0	3	0	0	0	3	3	0	0	0	5	0	0	2	0	0	0	0	0	2	2	0	0	1	3	0	0	0	0	1	0	1	2	1	1	2	0	1	0	4	0	0	1
Asb18	18	10	14	7	13	21	15	7	23	19	18	6	14	26	17	17	19	21	21	12	11	8	13	13	12	6	13	11	11	16	14	5	18	12	10	29	15	11	14	15	20	15	19
Iqca	16	105	38	44	75	55	78	51	66	82	33	42	61	51	39	36	28	98	55	25	54	88	43	43	73	50	94	64	43	47	46	64	89	46	75	50	82	61	48	56	38	49	40
Ackr3	316	385	244	298	346	292	277	271	262	250	306	273	252	297	304	311	286	414	319	281	301	341	278	249	327	390	352	311	219	342	328	360	435	297	332	216	355	303	211	371	222	300	325
Cops8	1543	2021	1654	1486	1540	1781	1639	1895	1750	1678	1930	1903	1746	1958	1776	1477	1637	2192	2016	1832	1723	1965	1595	1425	1947	1873	2105	1548	1427	2119	1648	2408	2054	1866	1807	1532	2158	1639	1691	1755	1520	1740	1860
Col6a3	41	35	24	48	76	42	30	38	20	34	43	18	76	22	28	34	33	26	27	30	72	28	27	20	37	30	25	41	32	28	15	34	32	33	32	70	19	31	25	18	25	37	58
Mlph	48	36	44	24	35	21	26	16	44	18	19	11	21	16	53	33	53	12	17	11	46	23	27	10	26	24	40	53	37	23	17	33	31	49	37	46	63	26	60	16	37	32	62
Prlh	0	0	0	0	0	0	0	0	0	0	0	0	0	0	0	0	0	0	0	0	0	0	0	0	0	0	0	0	0	0	0	0	0	0	0	0	0	0	0	0	0	0	2
Rab17	0	0	0	1	0	0	0	0	0	0	0	0	0	0	0	0	0	0	0	0	0	1	1	0	0	0	0	0	0	0	0	0	0	0	0	0	4	0	0	1	1	0	0
Lrrfip1	1146	1255	1181	1137	1057	1259	1149	1184	1301	1172	1399	1315	1146	1615	1327	1142	1260	1463	1357	1306	1292	1409	1125	1192	1433	1252	1381	991	1212	1415	1138	1638	1376	1244	1188	1057	1458	1194	1264	1416	1287	1295	1221
Rbm44	3	0	0	0	0	2	0	1	1	1	0	1	0	2	0	2	4	0	4	0	0	0	4	0	4	0	2	0	0	3	0	0	0	3	1	1	2	0	2	0	1	2	3
Ramp1	716	707	778	579	720	828	641	646	895	724	1003	718	856	888	959	649	852	914	820	850	742	622	921	762	720	714	809	788	821	826	753	1022	693	995	752	591	938	705	885	702	828	860	750
Ube2f	75	81	98	58	95	76	95	77	74	68	65	78	104	70	82	81	109	82	74	84	114	82	63	60	55	93	72	87	85	78	52	85	84	84	101	79	102	72	69	60	79	73	86
Scly	58	82	46	56	77	67	82	53	94	75	73	64	64	83	86	94	106	68	52	87	81	58	43	91	44	62	58	66	72	76	45	69	91	77	92	73	81	44	64	51	89	64	49
Espnl	5	2	0	2	0	0	3	1	1	0	0	0	1	1	2	1	1	0	2	0	0	1	0	0	1	0	3	0	0	4	0	1	0	0	0	2	3	1	2	1	0	1	0
Klhl30	0	1	0	0	0	0	2	1	0	0	1	0	0	1	0	0	1	2	1	0	0	0	0	0	0	2	1	0	0	0	0	1	0	2	0	0	1	1	0	1	0	0	1
Fam132b	19	32	24	36	27	28	34	31	37	43	26	20	17	47	24	20	40	40	34	30	27	36	35	22	33	36	25	30	20	26	32	34	27	22	17	42	25	35	25	34	30	30	30
Ilkap	636	830	806	745	803	894	708	769	882	731	906	797	840	935	853	600	729	953	786	753	778	826	758	681	768	785	836	738	799	914	788	1103	902	928	819	619	868	716	777	753	843	837	704
1700020N18Rik	0	1	1	0	1	0	0	0	1	0	0	1	1	0	1	0	0	0	0	1	2	0	0	0	2	0	0	0	2	1	0	0	0	0	0	0	0	0	0	2	1	0	0
Hes6	168	168	240	163	187	236	171	183	216	215	209	166	213	213	196	199	193	234	252	166	167	177	169	205	170	212	233	156	228	196	196	258	182	252	220	193	212	169	237	205	195	212	182
Per2	184	216	217	176	166	208	264	199	231	91	137	157	186	234	125	194	182	158	99	286	281	157	108	140	99	175	164	149	251	241	110	232	274	199	170	129	165	150	107	171	221	145	222
Traf3ip1	214	270	189	183	240	262	212	190	222	202	239	215	234	277	253	235	227	236	187	218	231	228	182	180	222	216	240	205	224	240	235	315	250	228	230	190	228	214	202	259	163	224	184
Asb1	1533	1871	1826	1333	1603	1525	1402	1285	1558	1465	2161	1408	1439	1530	1898	1442	1876	1799	1453	1422	1682	1912	1287	839	1544	1353	1875	1677	1427	2017	1684	2459	2215	2008	1686	1127	1726	1416	1528	1591	1433	1936	1845
Twist2	11	9	6	5	14	12	7	13	16	17	9	6	11	13	17	6	9	18	17	6	5	11	6	7	4	7	12	16	10	11	11	18	9	13	6	8	8	15	8	14	8	8	4
Hdac4	456	593	435	488	411	336	478	436	387	327	390	414	383	508	377	419	433	376	297	448	493	408	299	363	409	395	457	409	449	452	322	463	585	263	364	394	378	437	347	471	375	332	429
Ndufa10	1955	2494	2273	1988	2231	2323	2303	2460	2303	2160	2513	2063	2222	2650	2405	2135	2038	2864	2742	2106	2004	2473	2085	2031	2627	2479	2586	1958	1924	2621	2108	3023	2706	2167	2384	1836	2875	2269	2344	2552	1890	2562	2401
Mir6900	1	3	2	2	4	0	0	2	6	2	1	5	0	3	2	1	5	3	6	1	2	5	6	2	8	5	3	0	4	1	2	0	1	1	2	4	0	2	3	3	1	1	3
Olfr1416	0	0	0	0	0	0	0	0	0	0	0	0	0	1	0	0	0	0	0	0	0	0	0	0	0	0	1	0	0	0	0	0	0	0	0	0	0	0	0	0	0	0	0
Olfr1415	0	0	0	0	0	0	0	0	0	0	0	0	0	0	0	0	0	0	0	0	0	0	0	0	0	0	0	0	0	0	0	0	0	0	0	0	0	0	0	0	0	0	0
Olfr1414	0	0	0	0	0	0	0	0	0	0	0	0	0	0	0	1	0	0	0	0	0	0	0	0	0	0	0	0	0	0	0	0	0	0	0	0	0	0	0	0	0	0	0
Olfr1413	0	0	0	0	0	0	0	0	0	0	0	0	0	0	0	0	0	0	0	0	0	0	0	0	0	0	0	0	0	0	0	0	0	0	0	0	0	0	0	0	0	0	0
Olfr1412	0	0	0	0	0	1	0	0	0	0	0	0	0	0	0	0	0	0	0	0	0	0	0	0	0	0	0	0	0	0	0	0	0	0	0	0	0	1	0	0	0	0	0
Olfr1411	0	0	0	0	0	0	0	0	0	0	0	0	0	0	0	0	0	0	0	0	1	0	0	0	0	0	0	0	0	0	0	0	0	0	0	0	0	0	0	0	0	0	0
Olfr1410	0	0	0	1	0	0	0	0	0	0	0	0	0	0	0	0	0	0	0	0	0	0	0	0	0	0	0	0	0	1	0	0	0	0	0	0	0	0	0	1	0	0	0
Olfr12	0	0	1	0	0	0	0	0	0	0	0	0	0	0	0	0	0	0	0	0	0	0	0	0	0	1	0	0	0	0	0	0	0	0	0	0	0	0	0	0	0	0	0
Myeov2	872	1089	1062	1033	1057	1334	983	1047	1291	981	1232	1136	1201	1114	1136	1149	1064	1230	1205	972	1087	1120	1091	909	1363	1176	1138	971	966	1232	1018	1307	1361	1353	1216	954	1274	1145	1152	1180	1168	1329	1089
Otos	19	30	13	34	18	10	39	18	1	4	10	17	22	26	18	50	24	19	5	9	25	36	5	13	57	60	25	31	4	8	14	11	34	12	22	14	60	11	6	14	16	15	21
Gpc1	995	1127	718	1176	696	661	1046	728	809	668	696	783	741	1050	911	1305	1118	911	657	823	1098	1109	615	737	1153	1272	886	948	900	868	716	675	1366	673	793	1083	1231	948	572	1027	852	718	1000
Mir149	0	0	0	1	0	0	0	0	2	0	0	0	0	0	0	0	0	0	0	0	0	0	0	0	0	0	0	0	1	0	0	0	0	0	0	0	0	0	0	0	0	0	0
Ankmy1	2	5	7	8	4	3	5	6	2	0	3	9	2	7	12	8	6	3	4	4	5	8	7	2	4	2	4	4	11	4	4	9	4	6	12	5	4	6	1	5	4	2	1
Dusp28	316	381	329	307	322	394	369	343	415	388	440	395	376	462	352	339	333	481	424	362	337	376	347	345	397	368	344	311	307	465	307	526	447	353	345	298	467	359	449	414	307	399	367
Rnpepl1	105	131	105	113	114	85	135	89	107	78	84	94	126	91	127	164	107	81	81	89	128	98	61	95	84	92	113	103	107	101	89	119	126	117	72	114	114	96	111	105	114	97	149
9430060I03Rik	54	52	66	43	56	88	57	56	54	84	76	60	64	80	77	68	59	73	68	36	62	79	61	60	56	59	74	46	66	67	59	74	69	70	52	63	69	69	68	75	65	73	50
Capn10	303	369	385	337	365	412	368	326	383	348	372	339	368	471	434	350	343	462	353	299	364	412	302	316	384	334	395	282	371	371	353	469	370	378	339	310	333	357	327	392	336	395	387
Gpr35	8	4	5	5	4	4	12	5	6	9	7	4	4	4	4	10	9	12	4	5	9	8	4	3	5	15	10	7	4	4	16	10	3	0	5	10	11	5	10	7	12	7	5
Aqp12	1	0	1	2	0	0	0	2	1	0	1	0	1	0	1	4	2	0	1	1	3	5	0	2	0	1	0	0	2	0	0	1	0	4	1	2	1	0	0	0	2	0	1
Kif1a	6187	5468	4973	4947	4739	4141	6194	3793	6094	4190	4158	4048	5461	5304	5938	6361	6816	5452	4414	6134	5500	4206	3460	5441	3508	5098	4842	5826	5514	4425	3578	5664	6046	4246	4369	5999	5961	4632	5168	5213	5687	4815	6157
Agxt	1	0	0	0	0	0	0	1	0	0	3	0	0	1	0	0	0	0	1	0	0	0	0	0	0	0	0	0	0	0	1	2	1	0	0	4	0	2	1	0	0	0	0
2310007B03Rik	1	0	0	0	1	2	0	0	0	0	1	0	2	0	0	0	0	0	0	0	0	2	0	0	1	0	1	0	0	0	0	1	0	0	2	0	0	0	1	0	0	0	0
Sned1	80	111	104	147	89	115	176	94	104	103	87	68	130	114	105	104	119	105	67	105	104	108	112	112	89	77	115	106	130	86	77	102	117	76	84	157	134	85	94	118	81	70	124
Mir6901	2	3	2	4	1	2	5	3	1	0	0	4	3	2	3	2	4	0	3	0	0	2	1	2	2	0	3	4	1	3	2	3	3	3	2	4	4	2	1	3	3	4	4
Mterf4	266	404	365	420	363	371	427	359	374	398	370	346	366	424	369	326	374	397	352	329	363	382	398	352	360	420	390	299	318	383	317	459	361	385	384	333	448	372	388	363	349	378	369
Pask	53	58	65	39	61	52	48	58	44	38	53	59	64	75	53	37	69	37	45	50	49	53	43	60	52	69	67	62	58	61	57	70	57	53	45	59	63	46	56	51	64	60	51
Ppp1r7	1818	2124	2069	1924	1862	2185	1850	1838	2022	1848	2222	1896	1847	2301	2051	1801	2121	2375	1992	1889	1971	2267	1599	1670	2481	2027	2094	1585	1765	2138	1700	2621	2371	1974	1839	1728	2409	1868	1985	2231	1843	2063	1911
Mir6902	2	3	9	2	3	1	1	1	1	6	2	4	2	0	1	3	0	0	1	5	4	4	0	3	6	6	0	2	2	1	0	2	4	0	0	5	4	1	4	3	2	4	2
Mir6345	3	7	1	2	1	0	4	3	5	0	0	2	5	3	1	6	2	5	3	5	4	6	3	0	3	1	1	2	3	3	3	2	4	4	3	1	5	5	5	4	3	5	2
Ano7	2	6	1	0	2	2	2	3	2	3	3	3	3	1	2	1	3	3	2	1	4	1	0	1	5	0	4	3	2	1	4	4	2	2	0	5	2	3	3	2	3	4	5
Hdlbp	1988	2321	1895	1996	1951	1876	2353	1822	2361	1766	1865	1857	2271	2332	2356	2286	2281	2159	1859	2157	2085	2064	1572	1870	1872	2119	2376	2113	2197	1931	1623	2433	2534	1781	1898	2152	2557	1960	2069	2178	1986	1861	2110
2020-09-02	2174	2572	2818	2655	2841	2921	2848	2824	3102	2391	2521	2297	3105	2415	3027	2542	2629	2895	2427	2055	2811	2636	2356	2445	2359	2922	3065	3300	2952	2676	2065	3289	3186	2726	2816	2745	3377	2305	3139	2624	2670	2809	2608
Farp2	193	295	239	243	283	250	235	219	272	231	228	219	220	290	274	200	279	259	231	250	259	253	147	222	227	226	259	238	265	256	184	328	273	238	230	280	318	247	225	248	255	231	224
Stk25	4738	5685	5485	5107	4636	6467	4963	5337	6045	6270	6383	5786	5615	6915	6050	4835	5362	6819	6332	5647	5391	5799	5255	5415	6174	5362	5620	4135	5176	6271	5010	7559	6523	6589	5269	4807	6370	5683	5876	6259	5840	6166	5170
Bok	1613	3081	2591	2782	3004	3371	3034	2684	2411	2519	2242	2579	3393	2624	3255	2862	1942	3207	2603	2594	3164	3576	2255	1989	3479	2854	2968	2246	2411	2691	2550	2414	4282	2629	2994	2993	3658	2773	1908	3144	2015	3742	3580
Thap4	42	45	37	45	33	24	39	36	47	32	35	42	35	40	37	45	47	52	28	53	46	30	26	39	41	29	35	18	40	28	36	32	56	38	30	34	54	44	34	50	42	28	52
Atg4b	1006	1219	1171	1093	1136	1232	1047	1139	1263	1051	1280	1080	1140	1259	1206	1061	1037	1230	1240	1188	1089	1273	1075	961	1268	1221	1276	1088	1098	1405	1029	1537	1391	1324	1162	996	1415	1118	1096	1198	1126	1213	1146
Dtymk	397	527	488	412	466	619	421	449	451	424	473	430	525	540	486	380	487	547	459	445	447	491	478	472	473	450	507	402	459	520	449	650	515	575	501	426	540	427	510	491	442	546	492
Ing5	189	216	161	192	184	236	161	179	179	181	190	177	203	259	239	199	225	235	204	203	211	174	156	187	153	157	204	185	229	194	168	248	219	199	153	156	194	180	191	192	178	239	195
D2hgdh	270	344	263	286	310	281	301	268	298	303	257	252	283	332	370	240	303	382	304	299	300	320	241	234	264	249	375	282	283	284	282	421	266	317	291	289	334	249	335	307	252	305	341
Gal3st2	3	3	1	1	4	5	2	3	3	3	6	1	2	6	3	1	2	11	4	6	2	4	5	4	9	3	8	6	2	3	4	2	3	4	5	4	4	6	7	5	6	5	8
Gm9994	1	1	2	1	1	3	2	5	2	1	2	1	2	1	4	0	1	6	2	4	1	8	3	2	8	2	2	10	2	4	3	3	0	1	6	2	3	0	6	4	5	3	3
Gm6086	3	3	2	1	2	1	3	3	9	9	6	1	3	5	8	0	7	6	1	9	8	9	5	3	7	5	3	3	4	6	8	10	4	2	5	5	2	3	3	5	6	8	11
Neu4	274	322	348	307	372	305	315	324	418	265	309	316	335	294	296	346	244	336	257	256	391	313	227	338	324	361	339	371	343	322	218	237	412	318	310	313	437	287	379	331	332	293	245
Pdcd1	30	8	20	38	18	11	30	8	26	6	3	3	38	2	85	21	47	6	5	1	38	9	18	33	13	28	15	45	37	11	11	12	5	29	20	30	49	2	82	8	22	30	35
4930440C22Rik	0	0	4	1	0	0	0	0	0	0	0	1	0	0	0	0	0	0	0	0	0	1	0	0	0	1	0	0	0	0	0	0	0	0	0	0	0	0	1	1	0	0	0
Fam174a	874	1170	999	1003	1167	1582	1114	1321	1196	1297	1297	1079	1203	1478	1169	1111	1125	1698	1487	1064	1167	1294	1112	1051	1313	1284	1397	1006	1263	1400	1183	1385	1358	1530	1282	1086	1321	1086	1281	1199	1147	1466	1202
St8sia4	743	911	842	681	806	1168	778	955	867	771	977	799	815	911	866	623	889	985	849	881	788	873	764	838	722	854	1038	724	954	1070	777	1319	787	999	949	642	831	812	819	859	708	947	788
4930598F16Rik	1	0	0	0	0	0	0	0	0	0	0	0	0	0	0	0	0	0	0	0	0	0	0	0	0	0	0	0	0	0	0	0	0	0	0	0	0	0	0	0	0	0	0
1700063A18Rik	0	0	0	0	0	0	0	0	0	0	0	0	1	0	0	2	0	0	0	0	0	0	0	0	0	0	0	0	0	0	0	0	0	0	0	0	0	0	0	0	0	0	0
4930533P14Rik	0	0	0	0	0	0	0	0	0	0	0	0	0	0	0	0	0	0	0	0	0	0	0	0	0	1	0	0	0	0	0	0	0	0	0	0	0	0	0	0	0	0	0
Slco4c1	54	99	61	70	67	72	67	69	99	61	84	79	54	80	79	75	41	89	83	62	63	122	77	71	106	86	74	74	59	76	55	93	77	58	75	49	88	95	76	78	67	93	78
Panct2	91	137	88	103	88	139	114	88	108	87	111	116	114	138	101	72	99	141	105	112	77	121	106	98	159	117	126	105	117	131	120	136	142	106	106	106	139	124	119	128	84	133	98
Slco6b1	0	0	0	1	1	2	0	0	2	2	2	0	0	0	1	2	4	0	0	0	1	3	0	5	0	2	1	0	2	0	0	2	2	0	0	1	1	0	2	2	2	2	1
Slco6c1	1	1	4	4	1	0	1	1	3	4	0	2	2	1	4	6	1	1	1	4	0	4	3	1	4	3	2	6	6	4	2	4	2	3	3	1	1	4	3	3	4	4	4
D1Ertd622e	791	974	890	978	1012	1138	1025	1048	1072	1000	1059	901	1210	980	1055	935	966	1175	992	818	1014	979	947	899	1015	924	1097	1050	1017	1039	844	1210	1169	1099	1046	1088	1151	956	1095	951	955	1068	957
Ppip5k2	995	1314	1068	1051	1012	1332	1115	1058	1169	1239	1311	1013	1194	1253	1233	1087	1197	1425	1224	1067	1178	1236	990	1076	1215	1115	1242	1081	1121	1240	1031	1501	1264	1073	1082	1117	1409	1264	1162	1233	1214	1104	1138
Gin1	122	138	137	119	127	158	112	151	152	125	112	149	169	155	176	101	157	152	161	116	152	149	114	120	151	130	186	116	127	138	146	152	132	134	115	150	167	120	142	152	130	147	122
Pam	3967	5284	3720	4279	3367	4648	4358	4391	3989	4138	4772	4361	3808	5210	3906	4230	4508	5129	4356	4216	4155	4663	3388	3315	5021	4576	4598	3397	4119	5036	3463	5049	5458	3840	4180	3985	4959	4565	3289	5421	4284	4038	3610
B230216N24Rik	31	40	43	39	27	80	54	46	38	37	35	32	56	61	53	30	33	63	56	44	37	59	27	26	50	20	40	23	40	52	39	65	71	33	59	39	36	54	23	51	29	36	28
1810006J02Rik	0	0	0	0	0	1	0	0	0	0	0	0	1	0	0	1	0	0	0	0	0	0	0	0	0	0	0	0	2	0	0	2	0	0	0	0	0	1	0	0	0	0	0
Slco6d1	0	0	0	0	0	2	0	0	0	0	0	0	0	0	0	0	0	1	3	0	0	0	1	0	0	1	0	0	0	0	0	0	0	0	0	1	0	1	0	0	0	0	0
Cntnap5b	905	1226	938	945	785	1042	851	1000	919	912	1055	912	972	1291	776	890	907	1093	860	975	818	947	761	754	1111	1082	883	907	885	965	826	1058	739	691	884	844	1345	945	789	1084	929	541	710
Gm20268	0	0	0	0	0	0	0	0	0	0	0	0	0	0	0	0	0	0	0	0	0	0	1	0	0	0	0	0	1	0	0	0	0	0	0	3	0	0	0	0	0	0	0
Cdh20	322	467	380	440	411	363	425	456	470	350	384	354	490	393	368	371	307	422	352	306	378	438	321	296	414	395	387	472	333	381	281	459	516	289	363	374	446	394	359	411	329	310	365
Rnf152	36	90	55	42	59	67	53	61	86	28	49	54	40	67	62	64	58	71	62	50	62	65	24	22	27	56	67	76	67	54	62	92	86	54	57	50	54	36	56	59	42	58	41
Pign	886	805	795	836	726	904	888	731	899	838	860	804	938	923	894	855	1001	974	810	780	806	723	816	984	970	1011	927	871	918	814	593	886	814	755	819	825	1067	869	1023	833	1111	762	765
2310035C23Rik	2603	3263	2777	2788	2768	3347	2910	3024	2924	2899	3048	2721	2885	3540	2988	2801	3119	3643	3292	2906	2880	3315	2588	2528	3256	3068	3501	2398	2820	3271	2662	3957	3563	2903	3099	2660	3556	2969	2823	3114	2835	3023	2801
Tnfrsf11a	52	35	52	64	53	28	55	32	55	36	22	44	40	41	63	58	92	35	34	37	35	24	29	65	30	54	40	56	77	34	33	33	30	27	44	34	73	27	75	27	55	53	40
Zcchc2	285	336	286	271	333	346	352	260	323	288	270	209	306	389	312	356	387	345	272	366	313	248	215	267	258	273	303	333	419	312	302	392	366	346	348	333	293	312	287	277	254	310	309
Gm20753	2	5	11	1	8	2	2	3	3	3	2	2	2	3	4	6	3	5	5	0	3	3	0	1	1	3	4	3	2	6	4	12	2	3	5	4	5	8	1	0	8	3	11
Phlpp1	1535	2235	1972	1873	2063	1469	2147	1720	2061	1646	1584	1470	2185	2093	2021	1874	1951	1966	1726	1660	2295	1969	1382	1601	1362	1689	1887	2108	1991	1941	1472	2346	2473	1549	1607	2178	1921	1701	1869	1854	1480	1633	1994
Bcl2	141	116	126	129	144	94	116	76	121	62	93	58	141	106	143	137	166	61	80	102	144	107	80	148	52	128	137	187	187	89	61	139	98	103	125	126	89	72	131	87	118	114	108
Mir3473f	0	0	2	0	2	0	3	0	0	0	0	0	0	0	0	1	0	0	0	0	0	0	0	0	0	0	0	0	1	0	0	0	0	0	0	0	0	0	2	0	0	0	0
Kdsr	1103	1239	1265	1103	1171	1292	1044	1110	1284	1254	1336	1113	1275	1374	1186	1132	1285	1376	1229	1123	1211	1245	1044	1046	1276	1239	1342	1182	1340	1326	1020	1625	1397	1208	1214	1035	1420	1224	1254	1255	1194	1254	1134
Vps4b	1225	1495	1386	1286	1220	1550	1334	1361	1500	1327	1420	1285	1323	1539	1515	1299	1362	1708	1482	1337	1442	1477	1215	1233	1542	1511	1499	1343	1437	1426	1265	1799	1486	1424	1435	1239	1724	1391	1376	1585	1329	1391	1277
Serpinb5	0	1	1	3	1	0	2	5	0	0	1	0	1	0	0	0	0	2	0	0	3	0	5	0	1	6	0	0	0	0	0	0	1	0	0	2	1	2	0	0	0	0	2
Serpinb12	0	1	0	0	0	4	2	0	0	0	0	0	0	0	0	0	0	0	0	0	0	1	1	2	0	1	0	0	0	0	2	0	0	0	2	0	0	0	0	0	1	0	1
Serpinb13	0	1	0	0	0	0	0	0	0	0	0	0	0	0	0	0	0	0	0	0	0	0	0	0	0	0	0	0	0	0	0	0	0	0	0	0	0	0	0	0	0	0	0
Serpinb3a	0	0	0	6	0	0	0	0	3	0	1	0	0	0	0	1	0	0	0	0	0	0	0	0	0	0	0	0	0	0	0	0	0	0	0	0	0	0	0	0	0	0	0
Serpinb3d	0	0	0	0	0	0	0	0	0	0	0	0	1	0	0	1	0	0	0	0	0	0	0	0	0	0	0	0	0	0	0	1	0	0	0	0	0	0	0	0	0	0	0
Serpinb3b	0	0	0	0	0	0	0	0	0	0	0	0	0	0	0	0	0	0	0	0	0	1	0	0	0	1	0	1	0	0	0	0	0	0	0	1	0	1	0	0	0	0	0
Serpinb3c	0	0	0	0	0	0	0	0	0	0	0	0	0	0	0	0	0	0	1	0	0	0	0	0	0	0	0	0	0	0	0	0	0	0	0	0	0	0	0	0	0	0	1
Serpinb11	0	0	0	0	1	0	0	0	0	0	0	0	0	1	0	0	0	0	0	0	0	1	0	0	0	0	1	0	0	0	0	0	0	0	0	1	0	0	0	0	0	0	1
Serpinb7	0	1	0	0	1	0	0	1	1	0	4	0	0	0	0	0	0	0	1	0	0	0	0	1	0	0	3	2	1	1	0	0	0	0	0	0	2	2	0	0	0	1	0
Serpinb2	0	0	0	0	0	0	0	0	0	0	0	2	0	0	0	0	0	0	0	0	0	0	0	0	0	0	0	0	0	0	0	0	0	0	0	0	0	0	0	0	0	0	0
Serpinb10	0	3	1	3	0	0	0	1	3	1	1	1	1	1	2	0	0	1	1	3	1	0	1	0	2	8	1	4	0	0	1	1	0	1	0	0	1	1	4	0	0	2	0
Serpinb8	75	181	87	147	114	141	143	116	111	103	75	114	145	118	106	157	135	127	89	140	117	160	92	120	211	160	126	146	121	125	103	77	197	56	166	100	162	156	99	133	77	113	101
D830032E09Rik	0	0	0	0	1	0	0	0	0	0	0	0	0	0	0	0	0	0	0	0	0	0	0	0	0	0	0	0	0	0	0	1	0	0	0	0	0	1	0	0	0	0	0
Cdh7	108	64	56	69	85	110	87	108	120	155	89	100	118	98	92	83	104	123	147	138	66	63	103	135	139	83	74	105	86	107	81	159	95	96	62	63	141	87	147	79	92	90	71
Cdh19	233	443	358	383	497	526	497	568	541	479	361	294	583	334	283	353	293	368	315	397	468	390	344	251	293	493	340	794	471	335	267	350	610	386	399	490	791	444	421	362	423	382	397
Dsel	402	635	602	501	614	626	542	511	491	422	599	517	614	599	702	589	690	646	518	610	501	552	476	509	624	540	619	630	653	589	585	721	570	503	570	545	654	464	501	548	505	522	629
Cntnap5a	606	1046	948	588	766	863	702	659	738	573	902	716	683	978	1008	533	873	927	766	765	748	722	696	549	570	567	1027	536	706	1312	909	1467	521	883	857	606	669	789	781	726	542	856	763
Tsn	1647	2310	2449	1847	2211	2620	2077	2206	2200	2018	2336	1980	2233	2357	2515	1892	2102	2558	2326	1910	2315	2565	1922	1710	2044	2231	2591	1893	2117	2412	1962	2998	2614	2454	2421	2121	2591	2031	2324	2347	1996	2514	2393
Nifk	676	854	820	709	687	908	753	843	833	796	834	820	742	886	710	716	797	916	846	674	748	860	732	650	980	818	798	615	620	860	645	937	755	759	800	669	993	845	712	820	689	759	728
Clasp1	1327	1584	1439	1238	1460	1327	1373	1181	1351	1037	1280	1184	1291	1538	1625	1410	1644	1419	1187	1351	1529	1568	1004	1137	1004	1304	1491	1264	1520	1485	1097	1819	1695	1191	1317	1407	1422	1336	1299	1379	1276	1279	1460
2900060B14Rik	10	8	18	11	6	10	14	9	9	12	9	9	12	5	8	6	10	19	9	11	11	13	24	17	10	12	3	10	9	12	8	13	4	8	13	5	8	7	10	10	10	12	5
Tfcp2l1	123	61	118	81	150	80	140	56	165	61	33	31	111	73	147	130	129	43	35	81	142	62	68	171	35	107	79	195	142	43	60	75	51	108	88	185	197	57	168	58	121	95	120
Gli2	10	15	25	24	12	12	14	8	19	19	17	15	13	26	17	13	17	8	15	16	18	9	18	10	4	12	16	18	22	9	25	10	16	11	12	19	14	12	18	10	19	10	17
Mir6346	0	1	0	1	0	0	0	0	0	0	0	0	3	3	0	1	0	1	0	0	0	0	0	0	0	0	0	0	1	0	0	0	0	0	0	0	0	0	0	0	0	0	0
Inhbb	108	106	122	106	108	106	95	150	113	79	86	105	101	145	102	88	102	148	111	69	96	92	77	125	84	111	142	99	144	110	65	118	138	116	132	83	92	69	91	101	119	99	72
Ralb	374	385	404	418	412	477	418	415	468	397	402	369	465	477	501	406	412	513	370	341	485	432	357	413	341	377	519	464	497	427	357	575	470	523	431	425	496	347	499	411	469	476	436
Tmem185b	340	392	328	326	338	294	399	373	346	337	331	321	331	347	385	318	330	441	333	288	365	379	283	310	346	322	422	348	289	383	280	555	367	274	324	309	381	306	331	376	258	316	371
3830432H09Rik	6	9	11	6	6	11	6	9	11	4	9	3	10	6	5	5	2	4	9	9	3	4	6	4	1	2	4	4	10	10	5	7	4	5	7	8	5	1	6	2	9	7	4
Epb4.1l5	191	306	241	234	258	200	250	231	243	190	228	168	242	229	239	214	229	237	225	199	217	232	195	209	200	210	270	238	218	233	158	281	230	213	197	217	253	209	217	216	222	229	176
Ptpn4	1451	1478	1273	1369	1301	1565	1389	1541	1610	1546	1670	1571	1620	1752	1560	1519	1804	1673	1404	1593	1424	1445	1304	1481	1827	1518	1433	1278	1542	1554	1188	1773	1646	1355	1418	1403	1627	1432	1285	1692	1603	1339	1276
Tmem177	130	155	143	131	178	119	128	147	184	110	148	123	151	131	152	132	142	151	149	162	170	154	135	132	133	168	177	97	150	164	149	165	208	112	158	117	169	137	141	144	126	136	148
Cfap221	4	29	10	22	19	6	14	9	10	15	5	3	9	9	11	11	15	12	11	3	12	11	9	16	11	12	10	14	4	10	7	10	17	1	8	11	17	12	9	12	6	7	7
Sctr	19	14	29	33	39	11	38	16	28	32	12	12	25	12	46	32	29	20	15	8	23	21	13	43	12	26	40	52	26	11	7	25	29	5	19	39	36	11	39	10	31	41	18
Tmem37	32	18	23	27	23	34	34	6	47	29	23	20	27	16	28	39	30	24	30	23	17	18	18	42	35	23	43	47	34	14	17	21	23	17	17	44	51	24	52	16	34	20	19
Dbi	799	1052	1256	1134	1510	915	1331	991	1230	757	767	758	1214	861	1484	1108	1023	959	926	717	1272	1049	746	1055	674	1346	1449	1468	1072	902	726	1174	1311	1191	1323	1313	1751	838	1465	956	909	1326	1310
3110009E18Rik	25	31	42	32	20	45	15	27	36	28	35	26	25	40	24	26	32	44	25	23	22	31	33	28	39	24	25	22	30	33	26	48	23	29	38	32	40	34	36	30	41	39	27
Steap3	35	21	14	27	17	30	49	21	33	17	24	18	20	28	34	43	57	39	20	41	32	25	20	40	24	17	28	36	28	19	21	39	17	13	18	32	36	16	50	32	26	21	30
C1ql2	865	2655	2092	1224	1574	2168	1171	1510	1331	1087	2255	1387	1290	1700	3107	995	1759	2205	1724	1747	1648	2326	1750	841	1182	1339	2647	1012	1417	3704	3228	3377	644	2218	1763	1418	1317	1759	1404	1639	793	2267	2554
Marco	0	0	0	0	0	0	0	0	0	1	0	0	0	0	0	0	1	0	0	0	0	0	0	0	0	0	0	0	0	0	0	0	0	0	0	0	0	0	0	2	0	0	1
En1	0	0	0	0	1	0	0	0	0	0	0	1	0	0	0	0	0	0	0	0	0	0	0	0	0	0	0	0	0	0	0	0	0	0	0	0	0	0	0	0	0	0	0
Celrr	39	54	56	48	49	57	40	57	52	36	47	51	45	66	63	36	37	55	43	39	56	60	28	39	35	47	46	36	53	53	26	41	66	45	67	46	42	34	33	41	22	56	52
Insig2	838	896	919	849	863	1083	927	1006	878	856	1049	914	888	1039	931	738	936	1070	957	897	1023	899	815	824	1012	885	1066	875	1057	976	779	1162	965	965	1019	777	1206	937	989	1003	827	947	941
Ccdc93	899	1122	989	994	899	974	946	942	1061	846	909	887	1029	1077	995	863	1047	978	882	840	976	983	766	959	987	1021	1078	1011	1055	994	802	1247	1129	984	970	820	1155	887	969	938	856	961	909
Htr5b	72	71	144	57	61	41	76	120	43	4	79	75	14	90	29	58	72	18	17	10	110	87	2	20	31	45	134	14	93	122	17	10	79	14	84	62	67	42	9	57	62	64	23
Ddx18	167	204	205	157	186	214	242	220	205	165	169	178	212	227	216	206	213	227	157	214	249	215	169	158	164	173	234	182	230	207	151	243	225	237	215	172	223	177	196	195	190	201	204
Dpp10	700	823	681	632	761	833	699	732	767	776	824	734	701	823	712	780	749	932	965	702	715	784	811	665	759	660	794	652	710	725	668	991	907	734	725	636	836	669	699	869	741	840	698
Actr3	7328	8153	9151	7180	8099	10912	7528	9116	9285	9684	9908	9112	9487	10160	9837	8177	9365	10949	9329	8521	8558	9455	8164	8020	9531	8568	9041	7149	8989	9969	7878	11470	10245	10471	9208	7637	10270	8314	8451	9342	9750	9527	8497
Slc35f5	444	490	550	491	463	656	471	540	538	506	497	493	577	595	585	520	607	654	570	493	522	480	442	490	535	556	624	465	591	508	415	654	583	654	587	500	609	480	604	565	554	593	495
Gpr39	1201	1026	1417	930	1056	1662	1120	1214	1543	1303	1742	1284	1208	1537	1450	998	1247	1604	1193	1340	1235	1218	1388	1283	1088	943	1199	914	1280	1633	1331	2191	1135	1810	1073	739	1274	1220	1429	1230	1369	1395	1265
Lypd1	1474	1236	1716	1137	1268	1977	1389	1482	1831	1612	2120	1542	1502	1838	1731	1217	1547	1989	1489	1682	1472	1485	1688	1576	1354	1162	1472	1132	1542	2014	1613	2695	1410	2236	1285	904	1540	1467	1733	1541	1674	1691	1586
Nckap5	83	74	61	90	72	50	61	54	76	69	42	51	49	98	58	71	90	63	55	88	88	51	61	75	47	57	58	45	99	54	53	76	87	50	67	74	44	72	50	64	74	68	56
Mgat5	823	755	711	725	660	667	835	621	715	657	717	617	880	841	900	866	819	802	666	638	724	789	562	759	755	748	888	750	720	711	585	913	805	636	579	707	863	708	857	746	696	725	934
Tmem163	40	50	51	37	50	71	59	62	50	45	37	34	56	53	43	42	58	42	46	27	67	62	36	36	38	36	45	47	62	47	34	68	88	49	40	56	37	62	52	73	63	53	48
Acmsd	12	22	17	16	12	18	20	14	17	17	19	20	31	16	36	10	21	16	16	24	14	24	22	28	21	21	25	13	24	24	13	19	30	13	15	11	22	15	19	21	16	29	29
2900009J06Rik	5	18	6	7	7	9	9	8	16	3	7	8	15	6	18	6	2	13	12	10	7	10	10	11	10	4	10	5	10	15	9	5	10	10	4	2	9	8	10	13	3	10	7
Ccnt2	990	1348	1251	1187	1080	1418	1117	1165	1231	1150	1304	1301	1277	1361	1200	1088	1264	1304	1078	1270	1225	1323	1138	1094	1287	1219	1280	1089	1392	1358	1141	1677	1244	1260	1296	1036	1328	1249	1091	1305	1152	1263	1033
Map3k19	115	191	113	161	185	124	166	127	138	128	105	100	162	122	146	117	116	177	142	150	131	184	123	105	146	164	148	196	103	124	123	177	204	127	143	162	190	147	115	165	94	134	149
Rab3gap1	2731	3409	3164	2945	2989	3559	2942	3039	3422	3274	3461	3294	3206	3790	3253	2919	3221	3905	3449	3013	3016	3312	2842	2870	3516	3158	3356	2922	3080	3476	3000	4272	3675	3388	3377	2738	3671	3226	3179	3519	3220	3496	3038
Zranb3	193	231	244	193	234	226	198	240	264	168	282	277	193	260	214	197	229	213	216	266	177	233	199	230	229	208	315	254	239	296	153	285	314	239	242	192	289	232	233	245	225	208	213
R3hdm1	1473	1637	1440	1212	1387	1601	1368	1378	1442	1280	1673	1334	1482	1874	1397	1324	1754	1792	1587	1882	1443	1455	1238	1419	1320	1079	1474	1185	1500	1718	1363	2621	1638	1322	1240	1376	1292	1446	1277	1425	1436	1317	1615
Mir128-1	16	25	19	23	23	14	15	13	15	21	11	9	8	18	15	11	23	23	29	19	11	7	7	16	14	11	28	10	17	24	22	33	33	19	14	22	12	14	14	18	10	14	18
Ubxn4	2155	2864	2682	2511	2623	2843	2546	2595	2723	2516	2708	2719	2720	3052	2756	2448	2462	2860	2455	2351	2844	2874	2284	2442	2742	2894	3060	2494	2588	2926	2279	3330	3365	2743	2994	2286	3110	2637	2626	2968	2541	2749	2386
Lct	2118	2875	2032	1762	1904	2023	1923	2250	2235	1686	2203	2331	2081	2719	2462	1716	2253	1960	1396	2305	2021	2125	1705	1684	1672	1697	2364	2294	1930	2928	2037	2860	1301	2065	1864	1700	2427	2123	2052	1990	1781	1687	2204
Mcm6	592	779	579	487	458	607	513	552	584	532	655	558	437	643	598	406	620	587	568	536	543	535	527	514	599	548	623	505	500	689	535	774	278	630	625	437	538	580	443	567	609	549	583
Dars	1783	2107	1977	1910	2024	2598	2000	2202	2015	2005	2128	1937	2149	2087	2278	1888	2145	2393	2186	1723	2092	2195	1975	1913	2396	2164	2212	1889	1971	2240	1713	2428	2290	2294	2272	1906	2690	2039	2129	2292	2119	2217	1953
Cxcr4	54	24	10	54	42	67	57	47	58	47	30	31	49	45	42	37	40	55	33	45	16	19	50	59	52	58	29	57	54	27	20	27	26	21	36	52	71	36	38	41	41	24	44
Thsd7b	369	411	330	330	254	375	345	281	365	309	367	294	313	472	340	306	413	409	364	343	403	377	266	299	452	355	327	274	405	375	295	382	515	356	308	306	379	345	345	424	345	329	354
Cd55b	2	7	2	7	4	5	5	3	4	2	0	6	2	5	5	6	2	9	10	3	6	9	2	5	8	6	8	2	0	7	7	6	9	3	5	9	7	2	6	6	1	4	3
Cd55	48	118	78	104	101	78	85	79	83	67	52	57	79	80	90	77	58	91	71	57	87	68	55	56	105	75	125	75	70	75	70	111	117	66	83	68	92	88	65	67	48	91	70
Zp3r	2	1	7	4	0	1	3	0	2	0	5	3	2	2	2	1	5	1	1	0	3	2	0	2	1	5	4	0	0	10	3	1	1	2	7	1	1	3	0	1	1	9	2
C4bp	5	19	18	3	10	13	15	5	11	12	12	16	6	21	29	18	7	15	12	9	14	16	14	12	13	14	10	8	11	10	17	29	24	26	16	15	10	13	13	18	15	18	8
C4bp-ps1	0	1	1	3	3	1	1	0	0	9	5	0	1	2	7	0	6	6	0	1	2	1	1	3	2	4	2	3	4	3	1	1	1	1	4	0	0	3	3	3	0	0	4
Pfkfb2	1052	1218	1175	1105	1087	1221	1063	1079	1150	970	1129	1024	1116	1207	1177	1062	1257	1317	1014	1083	1043	1147	968	1073	1116	1159	1220	959	1271	1217	1031	1413	1169	1108	1147	1051	1193	1163	1032	1206	1156	1161	939
Yod1	593	809	642	629	698	703	636	672	697	650	663	620	666	802	762	628	760	767	642	632	678	820	542	634	647	666	830	603	631	786	603	807	755	593	676	630	733	679	605	783	595	626	708
AA986860	23	43	32	34	34	9	28	29	40	32	42	18	38	28	24	23	20	30	25	30	32	45	14	17	23	30	41	38	25	33	28	42	35	24	27	25	58	26	25	38	29	18	34
Fcamr	0	0	0	3	0	1	0	4	0	0	0	0	0	0	0	0	0	0	0	0	0	0	0	0	0	1	0	0	0	0	0	0	0	1	0	0	3	0	0	0	1	0	0
Pigr	0	2	0	0	0	0	0	0	0	0	0	0	0	1	0	0	0	0	0	0	0	0	1	1	0	0	0	2	1	1	1	0	0	0	0	0	1	3	0	0	0	0	0
Fcmr	0	0	0	0	1	0	1	0	2	0	0	1	0	1	0	1	0	0	2	0	1	2	0	0	1	0	1	0	0	0	0	0	0	0	0	0	2	0	0	0	0	0	0
Il24	0	0	0	0	0	0	0	0	0	0	0	0	0	0	0	0	0	0	0	0	0	0	0	0	0	0	0	0	0	0	0	0	0	0	0	0	1	0	0	0	0	0	0
Il20	0	0	0	0	0	0	0	0	0	0	0	0	0	1	0	0	0	0	0	0	0	0	0	0	0	0	0	0	0	0	0	0	0	0	0	0	0	0	0	0	0	0	1
Il19	0	0	0	0	1	1	2	1	2	0	0	2	0	0	2	1	0	0	0	0	0	0	0	3	0	1	1	2	4	0	0	0	0	0	0	0	2	0	2	0	1	0	0
Il10	0	0	0	0	1	0	0	0	0	0	0	0	0	0	0	0	0	0	0	1	1	0	0	0	0	0	0	0	0	0	0	0	0	0	0	0	1	0	0	0	0	0	1
Mapkapk2	686	692	798	701	762	673	818	641	872	736	716	637	798	760	958	721	787	810	677	641	777	663	638	734	598	806	884	790	800	732	661	899	683	712	685	714	948	601	918	694	732	662	740
Dyrk3	183	233	189	131	203	219	180	213	216	242	288	205	213	270	233	182	216	287	247	197	216	201	235	158	197	123	219	189	191	226	185	331	223	236	191	124	210	177	205	170	209	207	148
Eif2d	425	498	382	411	375	437	436	376	471	486	433	404	386	538	529	340	413	511	480	431	441	465	374	352	463	387	476	375	392	489	408	559	434	395	409	395	469	452	453	463	418	438	439
Rassf5	165	193	155	160	156	114	145	110	166	137	119	110	128	135	184	201	188	180	152	158	168	168	98	131	130	166	144	137	139	150	149	202	171	112	137	142	200	131	154	163	128	132	199
Ikbke	37	11	19	35	19	7	30	12	16	20	16	20	22	23	29	31	24	28	21	25	22	14	31	41	27	30	29	37	40	11	20	13	21	26	13	29	39	22	30	27	38	15	40
Srgap2	969	1115	738	915	718	612	931	675	783	650	637	714	683	1018	773	1089	1006	845	739	715	991	908	531	730	772	980	866	847	860	705	616	774	1231	523	873	1015	972	796	767	905	765	711	824
Fam72a	44	30	27	19	21	24	26	37	35	22	22	36	38	39	19	27	18	22	24	9	29	28	21	33	47	34	35	24	10	25	20	28	38	29	30	21	39	39	17	26	33	22	27
Avpr1b	40	30	3	19	20	8	30	20	12	14	14	11	10	9	10	40	28	27	18	13	27	31	11	24	41	46	12	9	12	11	16	6	33	6	14	43	41	23	5	45	8	15	21
Ctse	203	2	14	116	19	3	160	3	122	36	3	4	78	5	13	134	177	8	8	7	13	0	17	300	15	129	7	318	165	2	7	6	0	9	14	147	213	5	227	5	202	12	14
Rab7b	172	24	81	82	55	40	134	23	126	37	43	15	95	36	129	116	205	41	26	18	62	30	44	161	42	65	59	141	131	25	26	34	31	46	70	117	158	21	212	42	127	79	69
Slc26a9	2	2	1	0	2	0	1	4	1	2	3	0	0	6	0	3	0	2	1	1	0	0	0	0	2	1	1	6	2	0	4	1	1	3	0	2	3	1	0	3	1	0	3
Pm20d1	39	26	28	52	36	27	48	28	33	42	19	17	45	27	39	53	47	33	56	44	28	28	25	49	32	41	38	47	41	41	30	34	14	20	24	57	62	33	45	41	41	36	45
Slc41a1	374	364	310	329	308	248	397	276	341	263	292	232	330	343	313	375	449	299	206	295	384	292	212	369	218	352	325	361	358	267	221	333	338	219	279	379	341	302	304	322	345	227	281
Rab29	101	156	146	128	165	98	172	105	124	92	93	73	118	146	133	151	145	110	113	106	114	90	76	155	90	145	149	147	133	121	88	135	123	132	125	153	165	100	171	120	126	136	136
Nucks1	7472	8635	8913	7240	7799	10676	7521	8498	9157	9202	9411	8401	9290	9063	9890	7589	9348	10800	9149	8128	8644	9329	7747	7676	8549	8316	9138	7186	8643	9560	7490	11361	10000	9012	9155	8232	9073	8270	8144	9259	9125	9272	8466
Slc45a3	21	47	20	24	41	24	40	19	47	33	29	19	31	24	23	34	21	50	32	12	32	32	25	31	28	42	27	37	22	20	15	46	43	15	22	24	28	21	34	33	23	21	19
Elk4	208	254	269	223	236	268	236	235	258	185	209	176	306	276	299	280	310	251	240	315	285	237	179	176	163	246	267	285	274	245	193	384	312	242	255	272	298	205	234	217	244	255	294
Mfsd4	614	638	519	414	597	580	574	495	690	601	569	365	657	685	731	664	735	746	558	723	699	582	500	591	532	550	574	654	568	588	636	886	584	572	523	603	713	511	568	604	589	539	680
Cdk18	18	10	4	16	19	6	31	3	24	10	5	5	20	7	12	20	18	15	9	14	11	5	6	8	9	18	6	25	12	6	5	14	31	8	6	19	18	3	8	10	12	7	21
Lemd1	5	1	4	2	0	3	2	4	0	4	3	6	4	4	7	1	2	11	2	9	1	3	0	1	4	2	3	0	0	4	5	3	3	3	0	3	4	4	4	2	2	4	4
Mir135b	0	0	0	0	0	0	0	0	0	0	0	0	0	0	0	0	0	0	0	1	0	0	0	0	0	0	0	0	0	0	0	0	0	0	0	0	0	1	0	0	0	0	0
Klhdc8a	143	119	75	158	106	56	130	94	118	131	80	79	140	99	88	135	95	106	144	76	108	106	84	103	130	130	119	107	51	58	80	71	106	92	84	94	131	95	110	147	98	72	99
Nuak2	11	9	3	6	7	5	13	12	11	7	4	2	9	18	14	12	10	18	4	9	9	7	4	14	6	10	11	11	15	10	8	2	14	5	9	13	12	7	14	12	8	12	7
Tmcc2	1081	1279	951	1111	982	1074	984	1127	1133	1364	1165	1167	1174	1437	1126	1050	1164	1319	1065	1260	1088	1140	1028	1145	1144	1118	927	1061	1111	1182	932	1230	1319	922	803	1102	1073	1231	939	1223	1121	1038	1035
Dstyk	2555	3407	3131	2993	3010	3193	2946	3153	3071	2923	3256	3035	3196	3535	3156	2690	2879	3580	3062	2820	3093	3356	2617	2577	3267	3205	3443	2926	2906	3611	2815	4140	3758	3050	2991	2626	3530	2990	2823	3341	2816	3070	2968
Rbbp5	1518	1956	1724	1553	1579	1833	1654	1825	1685	1615	1898	1820	1674	2052	1756	1373	1699	1841	1638	1717	1730	1863	1536	1412	1909	1645	2001	1535	1758	1972	1554	2200	1817	1538	1862	1548	2165	1717	1560	1811	1563	1678	1714
Tmem81	103	153	130	121	113	129	143	124	122	154	122	109	126	157	114	124	105	124	112	112	103	129	112	106	104	123	135	117	122	113	105	142	109	113	135	142	138	119	131	128	146	146	144
Cntn2	3067	3798	3424	4359	3944	2947	4759	3379	4944	4377	2841	2996	5106	3432	3392	4076	3282	3781	3241	2708	4465	3766	3177	2942	3420	3971	3531	4886	3990	3226	2510	4086	5298	2898	2915	4364	4692	3342	4061	3865	3741	3070	3614
Nfasc	1709	1408	1192	1435	1407	893	1932	940	1693	864	881	857	1773	1320	1675	1927	1933	1152	887	1315	1686	985	785	1257	836	1306	1290	1747	1806	1009	829	1265	1637	1153	1048	1619	1652	1008	1363	1152	1447	1172	1523
Gm10538	20	26	10	27	16	22	22	15	34	24	15	13	19	34	19	41	32	19	26	40	43	34	20	28	29	17	37	28	29	24	11	31	26	16	27	25	26	28	29	27	35	32	21
Lrrn2	659	584	473	516	433	361	574	431	545	362	422	350	472	587	612	672	733	471	378	415	725	613	264	428	369	597	609	496	446	412	340	519	635	423	428	635	561	430	356	547	447	489	742
Mdm4	2179	2841	2386	2300	2407	2572	2541	2206	2673	2390	2687	2315	2610	2957	2570	2337	2786	2854	2497	2548	2437	2586	2208	2202	2514	2482	2786	2460	2544	2722	2322	3480	2821	2298	2467	2281	2780	2374	2435	2695	2286	2335	2503
Pik3c2b	216	274	223	232	233	178	420	165	259	140	167	146	257	168	240	255	292	198	189	215	253	186	149	157	169	225	198	278	272	158	140	233	291	198	213	263	259	188	226	200	208	212	232
Ppp1r15b	1419	1779	1767	1528	1739	1638	1566	1512	1706	1548	1455	1460	1711	1729	1801	1653	1701	1784	1437	1486	1727	1659	1310	1336	1488	1803	1778	1728	1676	1760	1258	2145	2077	1493	1596	1511	1748	1531	1564	1619	1522	1569	1605
Plekha6	121	107	72	78	81	109	105	75	118	115	84	81	132	92	131	129	166	133	129	148	85	86	74	106	63	91	104	101	113	82	110	137	92	145	75	113	65	72	95	111	104	108	145
Gm19461	4	22	11	15	18	14	15	6	16	12	16	13	10	12	12	7	14	9	13	7	11	20	10	6	9	10	12	11	11	18	12	28	17	12	9	15	19	10	9	6	19	20	9
Golt1a	1	2	1	0	3	2	2	0	0	2	1	0	2	4	1	1	3	2	2	2	2	2	2	0	0	1	1	2	2	2	5	2	2	1	1	1	1	5	3	0	0	0	3
Kiss1	1	1	0	0	0	0	0	0	0	0	0	0	0	2	2	0	0	0	0	0	0	0	0	0	0	0	0	1	0	2	0	5	1	0	0	0	0	1	0	4	0	0	1
Ren2	0	0	0	1	0	1	0	1	3	0	2	2	0	2	1	3	0	2	0	1	0	0	0	1	3	2	7	0	4	0	0	0	0	2	0	3	2	2	3	7	2	0	0
Ren1	0	0	0	1	0	1	0	1	3	0	2	2	0	2	1	3	0	2	0	1	0	0	0	1	3	2	7	0	4	0	0	0	0	2	0	3	2	2	3	7	2	0	0
Etnk2	10	20	23	18	25	18	18	9	10	16	25	16	15	13	14	20	34	17	17	15	15	16	15	17	11	12	27	13	20	12	21	11	20	10	11	20	15	16	13	14	19	21	8
Sox13	7	14	10	18	8	16	28	13	16	19	13	14	17	16	10	28	20	13	13	22	8	12	12	7	7	14	19	12	10	12	19	14	10	4	8	21	8	8	8	14	14	11	13
Snrpe	263	386	418	351	380	553	321	417	411	339	439	394	421	379	412	367	369	506	387	332	420	363	428	352	385	412	451	337	435	435	299	483	466	487	446	309	461	324	363	369	391	433	413
Zc3h11a	1721	2370	1868	1919	1933	1926	2045	1780	1960	1696	1957	1918	2024	2311	1911	1733	1900	1977	1756	2018	2010	2091	1606	1695	1909	1883	2174	2082	1941	2081	1721	2616	2227	1523	1902	1803	2340	1733	1833	2115	1845	1643	2061
Zbed6	400	561	477	450	500	454	510	410	516	373	437	357	455	601	512	493	657	536	401	678	466	471	359	449	373	459	488	532	592	453	421	621	524	356	444	490	519	457	444	440	495	383	441
Lax1	0	1	2	0	9	0	1	0	6	6	1	0	2	3	2	3	0	1	0	2	0	1	4	1	2	4	6	1	1	0	6	5	0	0	1	4	0	2	6	4	0	7	5
Atp2b4	171	318	282	250	344	234	286	206	224	140	184	140	262	213	354	162	327	272	198	233	286	207	195	192	112	145	299	240	277	245	211	362	167	195	193	331	173	167	276	219	198	269	240
Mir6903	1	2	5	3	4	2	3	3	2	3	2	2	12	4	3	4	0	9	1	3	6	3	2	0	1	2	2	2	1	1	1	1	4	1	1	9	6	0	2	3	0	3	8
Optc	1	10	3	0	3	4	5	3	2	0	3	2	3	0	5	1	3	4	7	2	4	1	2	0	0	6	5	1	1	6	3	5	1	9	3	2	0	1	1	4	1	0	3
Prelp	70	143	69	74	109	62	89	98	53	49	69	59	58	80	82	74	69	97	61	46	105	90	36	57	67	67	133	110	44	70	53	94	112	39	58	91	68	88	96	74	30	47	68
Fmod	9	6	2	11	10	18	12	4	3	11	6	2	14	8	10	3	3	16	1	4	5	7	6	7	1	9	8	18	5	3	3	2	3	4	6	11	8	1	7	5	0	5	17
Btg2	250	250	307	260	311	359	222	314	421	311	272	317	301	255	296	221	253	551	389	382	212	273	251	298	259	304	295	225	287	340	397	518	148	453	265	250	337	335	228	244	282	204	227
Chit1	1	1	4	2	0	3	0	4	1	0	0	0	0	1	0	0	1	0	0	0	2	0	1	0	0	4	1	0	1	0	0	0	0	1	1	0	0	5	3	0	0	0	2
Chil1	407	115	224	199	253	151	278	95	401	142	175	145	288	172	453	421	370	172	166	146	189	110	110	462	173	263	219	460	347	124	75	149	159	202	156	199	386	134	640	164	358	218	238
Mybph	386	351	345	375	322	254	364	228	304	213	277	210	322	393	376	429	455	352	285	341	355	339	191	313	320	459	350	433	359	311	270	338	429	281	299	413	446	268	299	404	286	312	443
Adora1	1633	1706	1475	1611	1464	1212	1543	1103	1533	1066	1191	1151	1443	1615	1699	1910	1901	1541	1334	1490	1710	1500	931	1372	1444	1827	1529	1779	1509	1247	1157	1621	1878	1372	1300	1682	1947	1337	1259	1700	1282	1450	1799
Myog	1	1	2	1	1	13	5	0	0	3	3	0	2	0	0	8	3	2	0	4	2	2	4	1	1	0	0	2	7	2	0	0	1	1	2	2	6	0	3	2	0	3	4
Ppfia4	359	446	377	351	377	358	314	279	390	311	301	270	327	456	473	411	460	333	337	496	425	348	263	265	290	384	395	338	327	327	309	490	433	464	313	389	370	342	366	347	307	436	467
Tmem183a	1620	2113	1878	1806	1909	2227	1892	2080	2027	2183	2221	1999	2155	2294	2343	1807	2146	2538	2320	1986	1948	2058	1994	1759	2417	2035	2235	1796	1932	2252	1944	2702	2222	2136	2174	1624	2358	1934	2015	2226	1871	2193	1903
4933406M09Rik	1	0	0	0	0	1	0	0	0	0	0	1	0	0	0	0	0	0	2	0	0	0	0	1	0	0	0	0	0	0	1	0	0	0	0	0	0	0	0	0	0	2	0
Cyb5r1	525	494	552	514	558	579	620	532	593	559	495	464	652	559	592	518	592	656	537	507	482	478	469	596	595	583	488	569	515	483	424	624	502	520	523	488	715	500	668	608	593	537	504
Adipor1	1639	2087	1884	1997	2154	1789	2134	1864	2201	1833	1766	1617	2083	2112	2145	2002	1843	2079	1835	1697	2036	1902	1685	1823	1932	2207	2382	2075	1813	2012	1661	2397	2149	1851	1847	1831	2538	1790	2207	2007	1729	1879	1865
Klhl12	1057	1341	1454	1163	1231	1665	1219	1339	1423	1240	1448	1436	1375	1526	1391	1113	1303	1622	1363	1245	1370	1505	1324	1084	1525	1349	1455	993	1321	1508	1253	1848	1640	1697	1457	1081	1623	1234	1235	1477	1299	1471	1306
Rabif	192	214	187	164	165	197	224	186	215	200	216	202	189	227	199	216	172	206	217	173	203	269	160	195	216	211	186	216	211	194	158	257	295	159	222	194	264	213	177	242	153	230	207
Mgat4e	0	0	1	1	0	0	0	1	1	0	0	0	0	1	0	1	1	0	0	0	0	0	0	0	0	0	0	0	0	0	0	1	0	0	3	2	0	1	0	0	0	0	0
Kdm5b	1558	1741	1509	1462	1383	1442	1679	1332	1755	1399	1388	1348	1573	1869	1535	1794	1858	1781	1339	1657	1567	1639	1191	1342	1331	1531	1475	1463	1739	1576	1226	2076	1767	1273	1541	1532	1676	1460	1458	1643	1482	1344	1468
Syt2	110	96	92	67	74	88	105	83	172	103	98	76	87	98	120	167	117	76	120	112	100	64	55	72	100	89	99	109	99	94	98	200	175	84	66	90	89	104	130	123	108	119	95
Ppp1r12b	771	838	686	715	660	734	694	616	742	761	752	562	787	992	797	764	1022	857	647	837	724	649	594	688	660	735	677	704	939	771	701	988	818	732	592	715	734	733	692	686	785	721	702
Ube2t	22	13	14	11	23	23	13	16	25	23	19	21	27	29	24	8	23	29	15	23	16	10	26	28	35	33	21	32	17	20	26	19	25	16	19	13	19	15	11	32	29	19	20
Lgr6	110	13	21	70	26	45	44	37	44	101	36	58	48	70	33	54	56	63	51	82	12	21	60	81	46	43	15	80	54	19	23	15	8	11	6	65	75	48	44	57	69	12	18
Ptprv	3	3	0	2	1	0	1	1	3	3	1	5	0	4	2	0	4	6	3	3	2	1	2	0	3	0	3	1	2	0	2	0	0	4	0	2	8	0	0	4	1	3	0
Ptpn7	5	2	2	1	3	1	2	1	2	1	0	3	0	1	2	0	0	0	0	1	1	0	0	3	0	0	2	3	0	0	0	1	4	1	2	7	0	1	3	1	1	0	1
Arl8a	311	301	246	287	229	209	315	199	331	220	237	204	270	294	294	405	389	241	197	302	315	235	161	258	213	283	242	304	333	223	225	321	315	241	266	325	281	206	268	313	324	295	332
Gpr37l1	2661	3886	3543	2869	3973	2867	3651	3384	3656	2955	3247	2980	3347	3535	4251	3249	3169	3524	3143	2614	3541	3341	2580	2852	2841	3092	3765	3326	2864	3494	2843	4073	3838	2855	3341	3229	4145	3168	3600	3313	2230	3265	3488
Elf3	0	0	0	0	1	1	0	0	0	0	1	0	0	0	0	0	0	0	0	1	0	0	0	0	0	0	0	0	1	0	0	0	0	1	0	2	2	0	0	0	0	0	0
Rnpep	109	141	149	140	150	153	156	120	132	118	154	101	154	205	188	144	165	164	130	128	156	138	115	133	152	150	189	180	196	160	133	176	168	174	172	174	132	104	153	122	132	187	154
Timm17a	910	1061	1054	992	1005	1312	985	1126	1096	1217	1217	1122	1129	1153	1108	936	1081	1397	1249	1099	1070	1170	1127	1072	1209	1142	1156	960	1017	1164	1043	1465	1242	1260	1140	912	1286	1108	1025	1262	1150	1214	971
Lmod1	20	32	19	24	19	40	27	19	21	43	12	20	39	8	35	29	23	21	21	27	18	27	25	23	20	23	25	22	16	30	11	24	39	18	32	27	33	22	25	24	13	23	20
Shisa4	401	1180	837	745	784	678	741	702	817	771	761	592	696	753	855	727	673	1002	810	593	766	961	574	437	831	778	870	611	564	1085	836	1139	1017	748	756	622	872	828	711	878	445	774	797
Ipo9	1853	2009	1777	1593	1745	1927	1708	1761	1991	1900	1795	1732	1843	2211	1888	1659	1996	2099	1693	2034	1835	1990	1440	1781	1647	1812	1910	1692	1996	1907	1451	2450	2200	1613	1730	1801	2017	1718	1684	2122	1873	1753	1887
Nav1	558	407	429	380	416	314	543	282	475	272	280	279	424	371	559	530	708	375	327	527	546	326	222	367	236	391	404	476	528	351	233	468	527	385	345	494	356	326	334	416	480	407	601
Mir1231	0	0	1	0	0	0	0	1	0	0	0	0	0	0	1	0	0	1	1	0	0	0	0	1	0	1	0	0	0	0	0	1	3	0	0	0	0	0	0	0	0	0	0
Csrp1	883	1236	1046	1194	1277	1058	1482	1180	1474	1187	1024	859	1456	956	1051	1126	908	1255	1116	892	1271	1036	986	954	890	1144	1119	1494	1176	941	686	1262	1462	888	1040	1429	1461	1125	1210	1136	1103	928	1129
Phlda3	195	261	237	274	336	367	344	302	299	252	218	214	304	281	301	257	189	376	277	178	274	251	249	228	286	287	303	443	256	276	193	305	356	288	213	279	303	273	368	283	236	271	278
Tnni1	5	49	75	27	84	15	47	24	41	9	31	15	65	32	101	37	39	31	36	16	72	48	20	6	20	34	82	50	42	47	25	55	88	48	61	56	54	39	69	28	12	70	71
Lad1	0	3	9	3	1	1	4	2	5	6	3	1	11	2	7	5	1	3	2	8	9	9	5	1	3	4	3	1	1	13	4	3	9	4	4	4	3	6	4	4	4	2	1
Tnnt2	3	16	8	11	17	10	10	4	3	11	18	11	15	19	8	22	8	8	12	13	21	29	12	1	5	15	16	15	9	21	24	16	10	7	14	14	24	9	14	13	2	8	17
Pkp1	1	0	0	1	0	1	3	1	0	0	0	2	2	2	0	3	1	0	0	2	0	0	0	0	6	0	1	1	1	0	0	1	1	0	0	0	2	2	2	1	0	0	0
Igfn1	8	3	4	3	8	5	17	4	11	12	7	8	1	3	3	7	8	8	3	4	5	2	7	4	13	7	21	6	3	6	4	3	2	5	4	5	9	6	11	11	13	2	2
Tmem9	885	1242	1024	982	997	1050	974	877	1039	1048	1120	1056	910	1112	1082	1005	980	1363	1324	1081	1009	1209	910	922	1318	1138	1048	805	876	1173	1015	1235	1276	1005	1050	954	1278	1100	1005	1354	926	1091	981
Ascl5	1	0	0	0	0	0	1	0	0	1	0	0	0	0	2	0	3	0	2	0	2	0	2	0	2	0	0	0	0	0	0	1	0	0	0	0	0	0	1	0	0	0	0
Cacna1s	15	35	10	17	45	11	22	20	21	15	16	10	36	19	24	35	27	19	11	11	34	15	18	15	18	26	30	16	14	19	22	30	22	13	31	18	35	7	41	21	18	25	22
Gm15850	3	3	2	3	4	4	3	2	4	9	2	2	1	1	3	2	1	5	5	3	4	2	7	7	5	4	4	10	1	4	1	3	7	0	1	6	7	4	5	3	5	8	7
Kif21b	397	274	324	310	247	250	433	235	331	261	287	201	367	340	450	437	398	331	270	349	399	256	207	335	210	305	328	328	420	291	267	354	355	297	199	346	270	233	309	266	387	312	416
5730559C18Rik	9	5	5	4	6	2	6	5	9	1	3	1	9	2	9	6	6	2	6	7	4	7	0	13	6	5	4	12	10	6	3	1	6	1	5	5	12	1	2	5	3	3	4
Gpr25	25	15	15	11	14	25	25	9	14	20	15	2	19	22	20	17	28	25	16	17	19	16	13	20	16	14	13	15	29	15	9	19	17	23	17	25	17	11	24	20	17	24	16
Camsap2	6703	8852	7634	6887	6952	8199	7448	7631	7916	7962	7859	7776	7518	8901	7956	7724	7849	9330	8151	8189	7764	8797	6710	6718	8645	7861	8454	7194	7539	8546	7089	10867	9587	7503	7504	6962	9343	7998	7106	8839	7076	7743	7823
9230116N13Rik	20	31	31	25	16	39	26	20	20	28	31	28	33	32	38	37	37	46	31	21	44	23	23	37	52	30	35	27	26	25	15	33	28	24	41	38	45	27	46	44	25	37	34
Ddx59	251	221	230	197	206	277	265	247	275	281	278	229	231	298	252	254	288	344	303	215	240	254	199	301	320	247	255	228	238	251	166	311	241	194	184	246	389	294	324	317	251	242	263
Kif14	6	3	2	6	5	10	0	4	12	4	8	7	1	3	1	12	2	5	3	10	2	3	4	4	0	0	4	3	10	4	8	9	7	4	3	4	6	3	7	2	3	6	8
Zfp281	1744	2389	1808	1718	2032	2157	1744	1961	2142	2014	2083	1878	2119	2054	2102	1679	1781	2521	2107	2107	2001	2256	1651	1625	1989	1839	2055	2069	1737	2387	1839	3006	2234	1953	2071	1769	2198	2020	1880	2264	1809	1881	1866
Gm19705	6	6	6	6	5	5	6	2	3	7	3	5	8	8	3	3	8	8	7	1	5	5	6	4	8	0	5	1	6	8	4	8	7	6	3	12	8	7	10	7	13	6	9
Platr22	0	0	0	0	0	0	2	2	1	2	1	0	0	6	1	1	0	1	1	0	0	0	1	0	0	0	1	1	0	0	2	1	1	1	1	1	1	0	0	1	0	3	0
Nr5a2	0	0	0	0	0	3	0	0	0	3	0	2	0	0	0	0	0	0	0	0	0	0	0	0	3	1	0	0	0	0	1	1	0	3	0	1	0	0	0	0	0	0	0
Mir181a-1	2	0	2	0	1	0	1	2	0	0	3	0	2	0	0	0	0	0	0	0	0	2	0	1	2	0	1	1	0	1	0	1	0	0	3	0	0	0	0	1	0	0	2
Mir181b-1	1	5	2	1	0	2	5	2	2	3	12	3	8	1	6	4	8	3	3	2	7	3	3	0	5	4	1	1	3	3	2	5	4	3	6	3	1	7	7	3	4	1	3
Ptprc	439	191	441	457	386	184	441	153	470	211	172	165	360	180	809	405	673	200	194	195	439	131	250	700	173	541	575	661	689	141	166	261	160	461	363	491	686	109	896	171	461	395	509
Atp6v1g3	0	0	0	0	0	0	0	0	0	0	0	0	0	0	0	0	0	0	0	1	2	0	0	0	0	2	0	0	0	0	0	0	0	0	0	0	0	0	0	3	0	0	0
Nek7	1129	1600	1371	1362	1611	1427	1621	1542	1582	1372	1376	1385	1881	1325	1593	1425	1431	1541	1353	1065	1558	1475	1226	1316	1343	1438	1654	1680	1613	1468	1232	1597	1822	1375	1570	1465	1970	1422	1561	1455	1337	1412	1472
Gm5833	0	0	0	0	1	0	0	0	0	0	0	0	0	0	0	0	0	0	0	0	0	0	0	0	0	0	0	0	0	0	0	0	0	0	0	0	0	0	0	0	0	0	0
Lhx9	254	381	275	359	223	284	353	314	243	205	294	330	175	304	197	259	287	361	241	253	298	431	176	221	363	365	357	198	244	294	226	306	366	174	336	281	349	345	213	437	197	225	289
2310009B15Rik	121	136	149	123	133	126	104	136	122	139	169	140	149	167	154	122	110	178	151	133	150	150	126	121	101	144	177	93	94	169	116	187	139	113	129	155	143	136	151	150	104	127	155
Dennd1b	1071	1605	1628	1291	1410	1938	1366	1703	1564	1461	1835	1539	2054	1740	1574	1312	1510	1822	1497	1542	1493	1649	1587	1280	1359	1344	1607	1184	1519	1869	1312	2075	1704	1832	1495	1189	1643	1551	1340	1651	1445	1600	1391
4930596I21Rik	4	3	1	0	0	2	0	1	3	0	0	0	0	4	7	0	3	0	5	1	0	0	0	1	2	1	5	1	1	1	1	2	4	0	2	3	0	1	0	0	3	1	0
Crb1	6	10	12	16	11	8	26	14	6	9	14	10	17	13	5	8	1	7	13	12	9	9	19	5	9	10	6	5	3	9	15	10	10	8	6	5	5	10	7	8	9	5	5
4933436E23Rik	0	0	2	0	0	0	1	0	0	0	0	0	0	0	0	0	1	1	0	0	0	0	0	0	0	0	0	0	0	0	2	0	0	0	0	0	0	0	0	0	0	0	0
Zbtb41	1532	1978	1638	1702	1815	2157	1682	2078	2002	1709	1861	1807	1952	1889	1889	1731	1795	2208	1858	1598	1702	1851	1561	1615	1731	1719	2064	1820	1950	2036	1659	2350	2232	1917	2083	1566	1895	1667	1599	1722	1766	1686	1733
Aspm	19	18	34	20	47	25	32	21	27	16	19	22	38	26	30	26	18	27	19	15	26	30	21	33	29	38	32	40	35	29	30	41	26	39	22	21	31	24	39	41	25	23	24
F13b	0	0	1	1	2	1	0	0	2	0	0	0	0	0	0	0	0	0	0	0	0	0	2	0	1	0	0	0	0	1	0	0	0	0	0	0	0	0	0	0	0	1	1
Cfhr1	0	0	0	0	0	0	0	0	0	0	0	0	3	0	0	0	0	0	1	0	0	0	0	0	0	0	0	0	0	0	0	0	0	0	0	0	0	0	0	0	0	0	0
Gm4788	3	3	9	11	4	7	9	8	17	3	4	0	14	0	8	8	8	7	2	7	2	5	4	2	5	14	7	16	10	6	4	3	3	6	3	7	8	1	9	2	10	5	4
Cfhr2	2	1	1	2	1	1	3	2	4	1	1	1	3	2	1	0	4	4	0	4	2	2	0	5	0	3	1	0	1	2	0	2	0	4	3	4	2	0	5	0	4	2	4
Cfh	253	217	388	375	359	458	442	251	347	264	236	168	374	272	499	300	529	245	171	206	367	175	200	372	134	354	424	547	513	164	175	267	231	304	288	394	429	158	565	174	332	329	413
Kcnt2	1480	1839	1698	1563	1431	2371	1629	2108	1580	1570	1794	1591	2043	1924	1608	1341	1648	1827	1452	1488	1757	1916	1422	1296	2020	1547	1762	1264	1785	1775	1258	1675	2285	1705	1916	1708	1761	1744	1187	1909	1589	1789	1550
4930590L20Rik	39	52	40	67	38	58	38	31	43	41	46	41	54	56	40	42	63	50	23	29	27	58	34	29	61	43	44	39	47	48	48	45	58	33	51	44	68	42	43	49	40	43	36
Cdc73	339	340	307	348	408	492	355	333	363	310	315	318	428	445	403	374	501	381	316	389	431	374	246	314	262	390	394	407	526	372	311	446	421	361	419	435	387	323	312	340	439	372	376
B3galt2	1313	1779	1798	1214	1680	2220	1357	1730	1867	1851	1835	1744	1809	1894	2039	1119	1483	2072	2037	1899	1680	1702	1697	1807	1510	1446	1776	1670	1718	2007	1713	2711	1343	2171	1622	1314	1849	1718	1955	1610	1526	1987	1865
Glrx2	338	372	335	329	332	407	275	306	392	316	372	310	312	368	344	312	333	399	348	327	329	308	295	355	323	399	346	322	393	343	278	463	296	396	338	346	371	301	340	305	391	314	364
Trove2	2736	3821	3113	3235	3598	3842	3192	3606	3557	2926	3210	3380	3564	3498	3437	3145	3553	3775	3143	3136	3451	3748	2830	3082	3391	3697	4037	3340	3799	3710	3115	4664	4256	3529	3951	3091	3967	3155	3114	3682	3317	3438	3336
Uchl5	467	623	544	507	512	666	529	578	576	577	570	557	576	613	593	528	598	718	592	537	540	523	542	484	664	705	573	507	552	651	523	716	700	674	597	463	708	521	584	646	579	648	499
Rgs2	829	842	917	803	1033	1073	837	732	1068	1002	960	749	1092	790	1213	888	1005	1230	1001	1076	837	854	925	952	894	803	1086	1166	950	961	1074	1520	732	1227	880	747	1218	880	1108	864	763	1201	1069
Rgs13	15	11	12	19	34	55	17	15	30	35	26	31	41	32	51	18	23	48	33	41	21	44	42	32	22	16	34	26	24	31	43	38	24	44	23	18	29	17	29	33	12	46	63
Rgs1	20	6	14	20	26	7	23	5	51	12	3	2	19	7	26	27	26	3	6	1	13	2	10	46	1	24	17	41	40	5	5	7	4	11	15	22	39	3	56	3	37	21	12
Rgs21	0	0	0	0	0	0	0	0	0	0	0	0	0	0	0	0	0	0	0	0	0	0	0	0	0	0	0	0	0	0	0	0	0	0	0	0	0	0	0	0	0	0	0
Rgs18	4	3	0	3	1	10	4	1	4	3	3	1	1	4	4	0	2	0	2	3	2	2	5	2	1	0	2	5	1	3	1	4	6	1	2	3	7	3	0	0	1	6	4
Brinp3	307	343	273	289	284	336	252	305	354	315	367	306	235	353	311	327	327	394	315	323	281	333	266	322	369	264	267	356	272	316	285	354	276	257	265	266	397	306	335	328	316	253	299
Pla2g4a	92	141	156	174	162	151	151	134	124	135	99	107	232	126	165	105	110	129	112	110	177	136	94	108	116	196	117	224	135	108	73	125	137	108	127	136	148	111	165	122	129	113	115
Mir7652	0	0	0	0	0	0	0	0	0	0	0	0	0	0	0	0	0	0	0	0	0	0	0	0	0	2	0	0	0	0	0	0	1	0	0	0	0	1	1	0	0	0	0
Ptgs2os	13	22	13	14	12	21	12	24	20	34	20	14	26	19	24	17	13	28	24	30	18	16	17	16	36	20	30	12	19	13	20	31	7	22	15	12	22	21	11	19	21	21	17
Ptgs2	430	680	524	737	595	534	546	496	570	514	458	600	683	648	650	670	656	765	595	608	602	648	499	491	995	723	625	696	573	674	662	670	733	540	576	626	968	736	458	638	468	610	582
Ptgs2os2	4	7	3	7	1	9	6	5	7	8	5	4	5	4	11	6	12	8	11	19	3	9	7	10	11	12	7	10	10	12	10	3	3	4	4	5	19	8	6	4	4	9	7
Pdc	0	0	0	0	0	0	0	0	1	1	1	0	0	0	0	0	0	0	1	0	1	0	0	0	0	0	0	0	0	1	0	0	0	0	0	0	0	0	0	0	0	0	0
2310030A07Rik	0	1	0	0	0	1	0	0	0	0	1	2	0	0	0	0	0	0	1	0	0	0	2	0	1	0	0	0	0	0	1	0	1	0	0	0	0	0	0	0	0	0	0
BC003331	1384	1926	1950	1641	1948	2127	1625	1758	1958	1623	2011	1744	2062	1873	2153	1424	1772	2082	1958	1505	1861	1921	1720	1480	1834	1671	2042	1453	1690	2083	1734	2328	1971	2228	1947	1547	2231	1601	1971	1849	1674	2199	1885
Tpr	2787	3872	3591	3014	3341	3255	3237	3022	3631	2754	3299	2922	3206	3595	3792	3267	3690	3737	3167	3250	3515	3559	2568	2888	3106	3177	3718	3069	3355	3468	2962	4783	3925	3127	3367	3136	3824	3092	3307	3413	2786	3325	3472
Prg4	56	79	47	67	57	58	63	53	85	42	72	44	58	55	78	47	62	65	55	58	56	70	35	51	61	48	77	51	55	71	47	91	66	55	63	54	69	47	51	63	53	55	52
Hmcn1	145	306	231	197	173	213	212	192	159	149	217	162	161	222	183	190	239	197	222	194	166	194	154	169	237	167	294	132	191	202	149	271	330	160	188	165	145	228	169	198	199	156	193
C730036E19Rik	0	1	0	0	0	0	0	0	0	0	0	0	0	0	0	0	0	0	1	0	0	0	0	0	0	0	0	0	0	0	0	0	0	0	0	1	0	0	0	1	0	1	1
Ivns1abp	2429	3069	3124	2776	3505	3388	2835	3103	3356	2581	3034	2931	3531	3066	3471	2682	3093	3142	2807	2801	3352	2937	2799	2602	2754	3170	3481	2629	3653	3409	2866	4054	3742	3801	3788	2808	3652	2574	3154	2810	3146	3353	2992
Swt1	310	419	396	363	433	523	417	395	440	462	383	413	423	470	389	422	415	468	451	384	330	394	406	369	390	453	464	437	490	461	410	621	488	413	595	396	451	330	344	428	424	377	397
Trmt1l	316	435	350	399	338	368	390	300	373	342	351	379	319	444	357	363	427	439	347	419	327	391	352	326	351	394	382	372	371	403	357	526	492	329	452	316	383	385	332	429	376	318	306
Mir7682	1	2	1	1	2	3	1	4	8	0	0	1	0	1	0	1	1	0	0	3	2	2	1	1	2	2	2	1	1	2	1	4	1	0	2	2	3	0	3	0	0	4	2
Rnf2	983	1033	1214	927	1089	1292	1009	1157	1267	1097	1214	1073	1151	1253	1233	899	1257	1287	1224	1136	1106	1122	1007	1109	1010	990	1267	985	1110	1336	895	1538	1239	1241	1230	851	1181	1035	1218	1037	1195	1223	1145
Fam129a	70	68	61	74	57	44	92	48	69	78	56	42	77	73	67	69	84	75	44	66	47	41	51	104	39	83	86	101	80	25	44	51	69	51	68	81	82	42	92	63	76	86	78
Edem3	2039	2672	2592	2347	2532	2577	2473	2507	2540	2353	2710	2343	2690	2743	2685	2284	2562	2937	2606	2301	2639	2775	2465	2241	2695	2629	2875	2271	2634	2942	2373	3661	3080	2649	2706	2188	3009	2539	2446	2637	2267	2484	2543
1700025G04Rik	1289	1644	1378	1323	1292	1406	1271	1363	1353	1207	1545	1332	1364	1712	1598	1353	1490	1583	1381	1497	1416	1545	1118	1172	1416	1417	1427	1172	1477	1463	1230	1876	1684	1265	1450	1318	1410	1489	1190	1617	1380	1331	1374
Tsen15	302	376	491	348	426	491	348	388	380	340	434	367	432	455	494	342	429	488	391	396	441	469	404	337	395	359	500	301	401	477	405	573	490	488	466	289	472	387	373	400	330	454	430
Colgalt2	323	154	155	203	134	224	227	226	278	288	286	216	143	296	138	258	272	322	241	203	160	146	197	260	221	164	163	234	139	175	132	236	203	149	148	232	261	216	238	233	317	155	161
Rgl1	1075	987	859	919	892	816	1063	822	1193	817	828	709	998	1038	1103	1143	1227	916	855	1098	1042	904	697	1015	791	1060	912	1097	989	841	738	1002	1007	861	865	1035	1248	835	959	930	991	855	1096
Apobec4	21	22	15	17	19	26	11	11	23	27	11	15	21	37	27	19	39	21	28	20	19	20	20	19	26	14	22	13	25	24	22	29	18	12	15	11	26	29	17	27	30	24	18
Arpc5	4126	4871	4635	4212	4316	4423	4425	4544	5258	4314	4725	4625	4185	5121	4674	4621	4260	5345	4846	4134	4797	5137	3992	4178	5046	5069	5051	4253	4215	4893	4075	5567	5779	4235	4679	4153	6534	4560	4607	5327	4361	4401	4462
Ncf2	159	99	195	175	199	106	209	96	236	106	104	85	174	92	292	161	268	109	69	87	213	102	88	231	79	233	258	282	252	74	83	134	100	163	143	196	314	63	292	101	179	132	193
Smg7	1402	1644	1416	1265	1366	1325	1425	1368	1497	1227	1281	1254	1412	1695	1517	1425	1485	1484	1312	1599	1516	1502	1108	1327	1177	1398	1516	1353	1545	1497	1226	1925	1547	1209	1255	1398	1490	1369	1160	1497	1349	1251	1556
Nmnat2	3170	2735	2077	2779	1905	3040	2578	2826	2911	3651	3106	2651	1978	3495	2110	2750	2871	3533	3009	2780	2174	2461	2357	2922	3600	3220	2290	2900	1864	2238	2872	2731	2606	1917	2094	2585	3831	3284	2638	3579	3029	2033	2159
Lamc2	10	42	10	34	23	32	12	16	18	14	17	23	20	22	36	28	20	34	30	26	17	13	19	27	14	24	20	8	23	35	31	61	21	57	14	26	27	17	34	21	13	29	18
Lamc1	397	557	477	451	446	438	469	406	513	419	416	342	560	564	433	506	651	509	366	502	494	443	348	402	310	408	455	523	591	458	426	631	544	417	422	452	456	392	498	430	435	401	417
E330020D12Rik	7	7	9	10	13	6	9	3	16	6	7	12	9	5	12	8	10	6	12	8	9	6	13	12	4	11	9	18	24	10	4	14	11	17	8	2	18	3	16	10	12	5	5
Shcbp1l	72	37	52	62	24	50	43	39	75	65	47	47	36	82	54	51	42	65	47	57	60	44	33	66	51	43	33	51	49	59	61	56	31	52	35	42	58	50	73	56	70	47	47
Dhx9	1893	2097	1919	1923	2050	2285	2102	1766	2169	1665	1849	1840	2150	2242	2218	2238	2858	2306	1672	2035	1954	1828	1490	1923	1581	1942	1946	2142	2724	1951	1578	2228	2197	1842	2220	2381	2254	1807	1877	2069	2255	1927	1987
Npl	163	81	97	120	96	103	131	100	137	123	90	84	83	117	127	145	179	97	89	118	89	69	101	253	115	220	92	288	95	71	90	66	80	100	96	134	182	90	172	127	184	94	118
Rgs8	2057	2105	1682	1936	1268	1963	1918	1863	1807	1739	2232	2083	1306	2330	1667	2209	2181	2168	1607	1564	1636	1813	1398	2074	2436	2174	1995	1600	1668	2192	1598	2010	2254	1287	1484	1764	2347	2168	1464	2366	2143	1327	1303
C230024C17Rik	0	0	2	3	1	0	0	1	0	0	0	1	0	1	1	4	2	0	0	0	1	0	2	1	0	0	2	3	0	0	1	0	2	0	0	0	0	0	0	0	0	1	0
Rgs16	42	35	40	23	43	42	37	45	51	41	28	32	30	45	53	35	38	43	34	44	34	38	38	32	30	40	37	16	45	43	32	45	56	37	39	30	27	29	29	29	29	28	27
Rnasel	17	215	155	105	165	106	106	86	95	37	80	93	144	118	209	80	82	112	123	97	154	199	101	25	153	108	175	21	139	184	85	183	245	136	173	79	134	77	76	135	25	173	178
Rgsl1	11	28	15	11	10	23	20	14	19	8	19	30	13	13	14	12	17	17	18	18	18	17	11	8	28	7	10	1	18	17	12	27	17	18	18	10	16	21	12	19	8	20	9
Teddm2	1	5	0	4	5	10	1	0	2	0	6	6	5	3	3	8	6	1	1	4	2	7	5	0	4	1	6	2	5	9	8	8	4	3	6	1	4	5	3	5	3	4	3
Teddm1b	0	3	1	2	2	2	4	1	2	2	0	0	2	5	0	1	6	4	2	0	6	0	2	7	5	0	0	1	5	2	1	2	3	5	6	2	1	2	2	1	3	2	4
Teddm1a	0	1	1	2	5	0	0	0	2	4	2	2	0	1	4	0	0	3	0	3	2	3	3	3	3	0	1	1	2	4	1	0	0	0	1	0	1	0	0	1	0	0	3
Mir8114	1063	2186	1696	1436	1949	1822	1675	1937	2191	1768	1632	1572	1787	1663	1599	1469	1348	1730	1475	1324	1715	1791	1325	1103	1333	1745	1934	1484	1535	2040	1379	2172	2362	1676	1893	1866	2441	1732	1744	1650	1260	1754	1612
Glul	23544	44854	41760	29960	45416	39365	35452	40263	46397	32732	37175	32975	40190	36709	37428	32323	30196	35319	31252	29862	41000	39662	28897	24360	29244	38610	43292	29635	38850	42214	28384	46597	52510	39395	42165	38452	50986	36043	36202	35597	25908	39393	37299
Zfp648	11	9	8	8	7	7	15	6	5	7	10	3	3	9	12	4	8	9	4	4	10	11	5	2	8	2	4	5	7	11	7	12	7	6	9	12	4	11	8	4	7	10	5
4930452N14Rik	1	0	0	0	0	0	0	0	1	0	0	2	1	1	0	0	0	1	0	0	0	0	0	0	1	0	0	0	0	1	1	0	0	1	0	1	1	0	0	0	0	0	0
4930532M18Rik	0	0	0	0	0	0	0	0	0	0	0	0	0	0	0	0	0	0	0	0	0	0	0	0	0	0	0	0	0	0	0	0	0	0	0	0	0	0	0	0	0	0	0
Cacna1e	6914	7664	6657	6111	5907	6270	6963	5216	6825	4680	5689	4984	6336	8009	7977	6985	9677	6502	5182	7041	7256	6415	4630	5733	5857	5948	6390	5750	7568	6532	4849	8140	6973	5633	5832	6753	6614	6040	5741	6615	6352	6244	6798
Ier5	1065	921	1076	1206	1003	1356	1190	1363	1046	1284	1305	1260	1239	1261	1234	1106	1161	1520	1298	1232	864	955	1159	1264	1320	1347	1411	1217	1292	1695	1452	1496	979	1302	1136	870	1392	1057	994	1186	1093	1051	1139
Mr1	144	172	204	169	198	132	200	140	183	179	162	120	189	122	227	154	169	164	166	158	169	143	143	154	112	169	220	275	236	152	124	174	154	167	190	198	305	143	239	157	154	170	197
Stx6	2438	2843	3068	2455	2500	3399	2625	2883	2960	2987	3466	2930	3084	3399	3439	2497	2891	3505	3009	2637	2898	3078	2841	2524	3065	2802	3129	2424	2919	3453	2776	3808	2991	3216	2761	2502	3326	2836	2771	2936	2738	3098	2694
Xpr1	2223	3790	2951	2629	2875	2258	2578	2455	2670	2066	2557	2581	2495	2889	3338	2473	3107	2903	2515	2665	2718	3212	2191	2096	2607	2746	3426	2526	2591	3238	2504	3892	2458	2130	2743	2678	3179	2770	2475	2804	2022	2509	3294
Gm5532	8	3	4	5	2	5	3	2	2	11	5	6	3	5	7	7	4	9	4	5	3	0	3	10	4	2	5	13	0	2	2	3	5	2	5	3	8	0	3	5	2	8	3
Acbd6	496	730	565	544	558	652	578	673	644	603	724	548	537	804	675	586	667	729	661	622	583	666	535	610	627	659	670	549	526	772	576	813	588	574	567	570	691	584	663	719	574	604	620
Lhx4	1	0	0	0	0	1	0	0	1	0	0	0	0	0	3	0	0	1	2	0	0	0	1	0	0	0	0	0	0	0	0	0	0	0	0	0	0	0	1	1	0	0	0
Qsox1	231	210	205	234	181	204	238	206	238	239	204	178	261	241	227	235	288	272	196	190	213	201	204	219	199	270	217	223	225	252	165	253	241	228	161	228	302	211	192	266	235	227	204
Cep350	1677	2148	1745	1668	1771	1780	1874	1572	1878	1556	1691	1538	1848	2124	1961	1924	2191	2024	1597	2026	1888	1871	1408	1539	1667	1773	1932	1908	1998	1888	1492	2366	2137	1631	1752	1752	1780	1672	1610	1746	1609	1726	1802
Tor1aip1	350	342	348	349	401	295	356	276	394	292	253	276	387	321	362	389	428	388	295	302	358	342	214	354	231	333	364	473	409	263	233	362	366	276	327	433	402	262	356	309	321	290	380
Tor1aip2	938	1251	1066	1046	1142	1000	1070	1093	1158	1071	1069	978	993	1139	1053	1027	1137	1258	1064	1039	1049	1119	915	945	978	1076	1247	1267	1123	1136	908	1533	1249	940	1068	984	1235	1055	1136	1130	971	991	1088
Fam163a	123	174	166	128	111	119	92	171	120	102	217	135	97	173	87	107	134	169	129	132	139	169	117	94	160	108	135	50	119	158	106	229	188	104	144	95	63	174	71	163	95	91	96
Tdrd5	57	111	57	59	46	54	48	59	47	58	68	60	43	88	69	70	61	68	49	62	58	87	46	49	93	52	58	54	43	90	50	64	46	59	44	59	58	72	31	73	48	56	59
Nphs2	1	0	1	0	0	2	1	1	2	1	3	0	0	1	0	4	3	0	0	2	1	1	1	0	2	1	4	2	1	0	0	0	0	2	3	4	1	0	4	2	4	2	2
Soat1	1093	1313	1093	1260	1239	999	1299	1002	1123	959	1007	1028	1214	1208	1432	1257	1265	1166	1057	911	1188	1128	951	1178	1051	1413	1587	1398	1288	1065	897	1435	1270	1080	1233	1202	1527	1088	1335	1175	1032	1065	1239
Abl2	3657	4414	3655	3835	3441	3742	3606	3472	4055	3592	3634	3422	3746	4604	3917	4184	4374	4206	3739	3745	3961	4341	3025	3077	4184	4513	4038	3652	3865	4071	3385	4660	4979	3419	3833	3823	4440	3789	3116	4555	3725	3577	3647
Tor3a	84	144	111	92	124	80	110	83	134	136	91	74	127	119	127	103	138	109	91	90	154	106	78	129	102	119	160	302	131	85	72	117	103	117	95	129	148	98	172	84	124	102	138
Fam20b	1995	2682	2327	2278	2055	2581	2417	2457	2333	2165	2700	2238	2307	2786	2284	2404	2437	2903	2492	1984	2379	2640	1964	2104	2991	2441	2693	1816	2304	2654	2049	2920	3162	2435	2430	2139	2769	2508	2254	2881	2356	2380	2082
Ralgps2	2013	2557	2425	2349	2217	2618	2158	2437	2218	2266	2443	2570	2521	2924	2450	2014	2325	2562	2289	2505	2537	2594	2213	2267	2632	2531	2648	2381	2376	2837	2362	3266	2901	2705	2390	1939	2666	2229	2258	2598	2244	2399	2442
Angptl1	41	62	68	46	62	60	54	56	53	49	47	31	41	79	43	56	59	56	63	42	59	51	44	59	51	55	56	52	57	72	53	53	55	31	59	50	91	50	41	52	58	40	48
Tex35	0	2	2	1	0	0	0	0	1	1	2	0	1	3	0	1	1	0	1	0	1	1	0	0	0	0	1	0	0	1	4	1	1	1	0	1	0	0	0	2	0	1	1
Rasal2	3424	4951	3917	3227	3847	4142	3700	4071	3902	3984	4099	3890	3793	4775	3762	4019	4594	4507	3486	4236	3889	3935	3034	3070	3974	3861	4111	3772	3883	4692	3688	5110	3841	3105	4019	3837	5037	4239	3355	4401	3459	3436	3193
2810025M15Rik	279	320	326	283	339	417	296	319	338	334	362	301	377	388	429	267	346	378	308	315	300	301	321	300	299	304	322	329	369	354	366	343	213	351	327	299	420	317	295	286	310	339	291
BC026585	160	136	185	165	195	125	182	84	181	112	83	65	138	83	227	179	211	129	129	74	184	134	152	192	94	161	221	236	205	136	100	140	131	145	166	199	213	103	282	108	172	167	161
Sec16b	11	10	20	15	9	8	7	9	9	10	12	11	11	13	14	10	11	14	5	3	8	13	3	14	5	14	21	10	11	16	6	7	13	13	7	31	8	12	10	14	12	9	13
Brinp2	1174	989	804	972	894	738	1040	700	843	724	711	631	901	1092	920	1244	1264	1076	795	809	1254	1159	634	682	1092	1107	932	902	946	764	772	814	1428	704	915	1138	1141	791	701	1225	920	829	1065
Astn1	2189	2537	1997	2015	1959	1672	2141	1551	2098	1204	1663	1480	1854	2269	2268	2624	2848	1949	1717	2116	2265	2010	1177	1714	1393	1956	1866	1853	2414	1807	1370	2265	2779	1489	1881	2420	2158	1773	1717	2114	1599	1830	2276
Mir488	2	6	2	4	1	5	1	0	3	2	1	1	2	4	2	2	4	2	1	1	0	2	4	2	1	3	1	0	3	2	2	0	1	1	2	1	2	2	1	1	2	0	2
Pappa2	6	26	6	26	10	15	7	6	12	3	7	8	12	10	11	18	18	15	6	14	10	12	9	6	27	22	12	15	10	18	8	12	5	2	11	12	20	12	2	10	7	10	7
Rfwd2	848	1163	955	1093	1050	1114	1009	1037	1084	930	1091	1013	1270	1209	1127	997	1072	1167	1049	992	1048	1117	943	930	1233	1121	1111	1049	992	1135	945	1281	1275	1015	1119	953	1241	1034	1001	1110	877	989	1038
Scarna3a	2	2	0	0	3	0	3	1	3	1	0	1	0	2	1	2	2	0	2	2	1	1	3	1	2	4	3	1	0	0	0	4	0	1	4	2	1	3	0	3	3	1	8
Mir1843b	2	2	0	0	2	0	3	1	3	1	0	1	0	2	0	2	2	0	0	2	1	1	3	1	2	2	3	1	0	0	0	3	0	1	4	2	1	3	0	2	3	1	5
Tnr	2460	2888	2492	2419	2165	2195	2554	2163	2650	1855	2293	2129	2277	3262	2653	2685	3263	2237	1827	2322	2446	2333	1662	2049	2247	2336	2343	2406	2966	2454	1829	2501	2570	1813	2088	2585	2738	2311	2183	2470	2480	2077	2450
4930523C07Rik	26	47	39	42	54	44	43	49	43	21	38	23	46	55	44	29	45	37	24	44	47	49	53	35	38	53	56	47	40	40	36	47	63	22	36	45	47	45	49	66	33	57	28
4930562F07Rik	5	9	4	11	15	12	14	16	14	9	11	7	17	12	14	9	11	8	12	16	11	19	9	18	5	12	9	14	14	9	9	12	26	8	10	11	17	12	11	22	9	14	8
Tnn	2	0	1	0	0	0	2	0	0	0	0	1	0	0	2	1	3	0	1	0	0	0	0	1	0	1	2	1	0	2	0	0	0	0	0	1	1	0	1	0	0	2	1
Mrps14	558	757	696	604	678	932	697	773	755	625	740	724	667	789	733	661	735	839	777	644	685	806	746	662	782	720	832	610	689	758	631	878	842	896	822	600	836	743	720	761	696	769	743
Cacybp	1225	1664	1455	1639	1671	1920	1497	1935	1734	1471	1777	1887	1668	1720	1593	1476	1376	1989	1703	1488	1647	1751	1616	1448	1848	1784	1962	1580	1605	2042	1573	2246	2192	1903	2067	1233	1912	1460	1625	1767	1606	1659	1507
Rabgap1l	6717	8836	7470	7918	7234	8181	7233	7408	7755	8109	8190	8025	7987	9041	9493	7694	8643	10088	8924	8303	7960	9466	7469	7725	9468	8492	8865	7523	8055	8903	7665	11257	9831	8180	8045	7344	9075	7879	8274	9121	7439	8852	8914
Mir1927	6	8	9	9	17	11	10	13	13	15	9	5	10	12	17	15	20	17	12	10	11	11	21	5	14	7	8	4	15	12	14	19	8	3	14	15	10	4	11	11	13	18	10
Gpr52	63	64	58	54	71	60	53	44	81	90	77	64	87	43	95	61	76	82	69	111	58	62	78	57	62	50	40	71	60	50	101	89	54	92	52	51	85	75	78	79	75	52	71
Rc3h1	1321	1590	1236	1441	1418	1417	1503	1212	1511	1232	1323	1202	1428	1581	1406	1532	1773	1528	1260	1599	1444	1403	1071	1303	1238	1549	1450	1637	1718	1384	1217	1756	1782	1290	1487	1425	1625	1248	1243	1376	1469	1315	1556
Serpinc1	2	7	4	8	10	9	6	9	6	4	4	4	3	5	3	5	10	4	6	2	1	8	1	15	6	2	6	0	7	13	5	4	5	5	4	14	12	8	11	5	7	6	3
Zbtb37	297	407	322	314	316	315	301	305	327	272	306	262	357	377	350	302	418	358	322	303	292	332	293	247	288	312	284	326	352	323	308	437	341	284	300	315	348	266	289	319	303	324	282
Gas5	2156	2447	2621	2280	2416	3517	2425	2506	2800	2733	2705	2717	2965	2595	2929	1965	2492	3110	2802	2412	2683	2651	2529	2523	2525	2582	2754	2292	2658	2743	2301	3449	2711	3119	2852	2345	2848	2403	2755	2813	2776	2759	2713
Snord47	42	45	38	33	35	50	23	31	41	35	40	54	28	38	33	33	33	44	51	32	49	38	45	34	52	42	49	29	45	34	41	50	29	55	42	23	55	43	42	38	28	46	24
Dars2	568	698	677	644	666	865	666	707	698	749	717	637	796	814	767	614	652	835	776	663	728	802	663	620	687	640	725	479	707	777	557	905	804	837	774	624	729	677	732	712	632	781	701
Cenpl	17	11	7	14	17	6	14	4	19	22	9	11	11	13	12	14	15	26	6	13	12	10	10	18	6	14	13	8	11	9	13	12	12	17	13	13	18	8	18	9	21	11	23
Klhl20	214	202	186	167	187	186	208	158	207	147	133	155	192	233	219	193	274	215	169	191	215	188	158	177	161	159	183	212	235	183	145	187	198	170	183	212	159	157	204	164	217	205	189
Ankrd45	617	763	662	599	654	716	524	634	740	664	657	582	644	724	801	583	638	725	688	742	702	701	675	579	630	664	768	587	523	759	707	966	648	625	647	545	807	706	612	714	531	624	731
4930469G21Rik	12	21	17	15	24	24	15	17	17	18	9	20	15	46	24	21	31	38	20	20	20	17	22	24	14	10	35	13	15	16	26	58	11	21	21	20	12	17	12	34	23	13	12
Prdx6	5516	5577	6878	5776	8435	5827	7603	5793	8372	4695	4841	4220	7186	4853	8128	6493	6026	5177	4994	4693	7160	4985	5084	7105	4005	6749	6455	9043	7284	5236	4259	6176	5824	6630	6250	7251	10330	4618	10536	5077	6398	6402	6831
Tnfsf4	0	1	2	0	0	0	0	2	1	0	0	0	0	0	0	0	0	0	2	0	0	0	0	0	0	0	0	0	1	0	1	0	0	0	0	0	0	3	0	0	0	0	0
Tnfsf18	1	0	0	0	0	1	0	0	0	0	0	3	1	0	0	1	0	1	0	0	4	1	0	2	0	0	0	1	0	0	0	0	1	0	0	0	0	0	2	0	0	0	0
Fasl	1	2	4	3	2	1	2	4	7	3	1	4	9	1	5	3	1	3	4	0	1	0	4	9	5	1	8	5	3	2	0	3	2	3	0	3	3	1	3	0	8	10	1
Suco	1326	1612	1745	1438	1559	1911	1578	1578	1690	1586	1614	1465	1754	1730	1747	1458	1732	1848	1674	1485	1680	1769	1420	1412	1795	1534	1815	1327	1715	1747	1316	2011	2123	1651	1702	1485	1923	1502	1646	1667	1658	1680	1600
4930558K02Rik	6	6	1	1	2	1	2	5	6	4	4	3	2	3	6	3	1	3	4	2	6	2	2	2	6	1	2	2	3	6	1	2	7	2	4	2	4	3	0	8	1	2	4
Pigc	103	128	125	108	121	127	90	96	134	119	139	124	139	144	119	109	117	156	127	125	95	117	134	127	118	162	113	110	138	123	103	134	147	107	150	85	147	126	127	139	103	114	126
Dnm3	933	1094	867	1021	912	887	1022	778	1088	723	821	720	1001	973	888	1060	1140	1031	847	946	974	888	669	817	664	951	889	851	1126	806	676	1012	1297	777	895	1091	986	849	872	994	1003	885	926
2810442N19Rik	6	8	9	4	12	6	6	10	13	11	11	8	14	6	11	11	14	11	7	8	6	20	3	8	6	7	4	19	8	7	5	7	4	1	8	12	10	8	15	15	11	8	8
Dnm3os	39	53	45	50	55	42	45	24	31	46	45	37	44	32	68	36	41	55	40	49	67	31	28	34	55	28	53	47	51	44	23	43	49	23	43	46	61	44	43	37	55	33	23
Mir199a-2	0	1	0	0	1	0	1	1	0	0	1	0	0	0	0	0	1	0	0	0	0	0	0	0	2	0	0	0	0	2	0	0	3	1	0	0	0	1	2	1	0	0	0
Mir214	3	3	0	0	3	1	0	0	0	2	1	1	0	2	4	3	2	0	0	1	0	1	0	0	0	0	1	5	4	4	3	2	2	1	0	1	1	0	3	2	3	0	2
Mettl13	201	222	283	193	183	263	224	229	237	235	258	197	277	241	245	202	219	309	253	221	216	282	227	227	238	212	292	214	242	267	235	320	265	245	258	204	349	212	239	243	261	256	226
Vamp4	547	685	580	575	580	759	581	570	700	523	614	513	782	657	790	621	766	745	597	618	633	619	570	570	612	582	588	586	761	628	593	750	721	765	574	599	658	587	627	641	690	692	665
Myoc	323	290	364	505	574	750	391	452	535	450	396	320	617	445	395	255	185	558	346	470	418	402	438	359	291	370	390	674	360	327	292	392	303	394	331	429	526	302	583	435	271	435	492
7420461P10Rik	32	17	37	37	49	61	29	41	55	29	35	25	59	40	40	24	15	30	30	49	44	28	32	26	21	27	31	61	20	25	26	34	21	41	36	36	37	24	46	27	15	43	34
Prrc2c	2144	2193	1982	1958	2064	1999	2218	1668	2253	1494	1726	1694	1999	2385	2246	2197	2702	2163	1669	2456	2317	1881	1313	1899	1535	2031	1995	2219	2355	1919	1562	2423	2474	1648	1844	2246	2290	1743	1925	2095	2057	1843	2227
Fmo4	1	0	0	0	1	1	0	0	0	3	0	0	2	1	6	1	0	0	0	0	0	0	0	2	0	1	1	1	0	1	0	0	0	0	0	0	4	1	0	2	1	0	0
Fmo1	50	101	54	78	82	104	77	67	59	69	54	36	65	90	56	52	51	89	55	75	73	75	34	36	90	64	72	89	38	34	48	75	62	48	59	59	81	58	44	58	31	45	49
Fmo2	8	28	25	18	13	28	11	14	9	34	17	8	23	14	9	13	16	16	8	22	30	18	4	18	6	36	16	24	21	14	16	17	13	3	4	13	29	6	17	22	12	9	5
Fmo6	0	0	0	0	0	1	0	1	0	0	0	0	0	0	0	0	0	0	0	0	0	0	1	0	0	0	0	0	0	0	0	0	0	0	0	0	0	0	0	0	2	0	0
Fmo3	0	0	0	0	0	0	0	0	0	0	0	0	0	0	0	0	0	0	0	0	0	0	0	0	0	0	0	0	0	0	0	0	0	0	0	0	0	0	0	0	0	0	0
Mroh9	0	1	0	0	0	0	1	2	0	0	2	0	0	0	0	0	0	0	0	0	0	0	0	2	1	0	0	0	0	2	1	0	0	0	0	0	3	0	0	0	0	1	0
Prrx1	140	177	214	172	140	166	168	161	200	154	144	103	222	170	176	175	196	181	131	207	167	196	165	156	119	185	174	234	171	167	136	192	217	171	140	166	189	176	173	172	176	186	207
Gorab	154	143	130	109	111	150	141	103	155	157	146	152	163	146	149	173	205	175	165	152	140	166	82	133	125	131	151	137	154	137	115	183	154	124	141	146	179	142	143	141	182	152	156
Mettl11b	3	11	12	5	10	13	5	26	20	10	8	12	11	13	12	12	16	11	3	3	8	4	10	8	2	11	12	5	6	24	10	14	7	2	10	7	13	6	11	13	10	9	4
Kifap3	4656	5744	5183	4939	5019	5648	5110	4835	5324	4428	5043	5089	4893	5808	5350	5442	6115	6202	5076	5112	5039	5679	4166	4690	5724	5701	5389	4641	5503	5322	4575	6556	6704	5090	5236	5129	6146	5323	5088	6047	5377	5279	5226
Scyl3	710	936	854	693	687	766	810	698	859	848	874	746	726	911	832	751	814	929	905	831	866	891	624	685	885	778	897	705	715	866	691	1046	881	661	738	775	927	848	858	886	724	778	790
BC055324	105	137	133	96	96	115	105	72	98	97	105	84	113	134	114	88	104	100	114	109	131	128	106	116	114	111	165	92	120	117	96	174	132	104	73	118	143	116	137	135	127	110	95
Mettl18	94	110	120	91	84	115	92	90	95	107	129	92	126	126	111	78	120	115	105	106	133	104	100	99	95	100	150	109	86	121	93	127	122	103	114	85	108	105	93	123	88	107	116
Sele	0	0	0	2	0	0	0	0	0	2	0	0	0	0	0	0	0	0	0	3	0	1	3	0	2	0	0	1	0	1	0	24	0	0	0	0	2	1	0	0	2	0	0
Sell	0	0	2	1	0	0	0	1	2	0	1	0	1	6	1	3	1	0	4	3	0	2	3	1	0	0	0	0	0	0	0	0	1	0	0	1	0	0	0	3	0	5	1
Selp	1	0	4	6	1	1	0	1	5	1	0	0	1	1	0	1	0	0	0	1	0	0	1	1	4	1	3	1	3	2	5	4	1	0	1	1	1	3	0	1	2	1	1
Gm16548	2	6	1	0	4	9	3	3	5	5	4	2	5	0	0	2	0	0	3	5	2	5	2	2	6	1	23	3	4	3	3	4	1	0	1	1	8	4	0	3	1	2	3
F5	17	41	15	19	38	29	36	41	26	13	35	17	23	20	18	15	20	25	12	27	23	35	11	22	25	26	235	18	12	15	19	27	25	13	17	24	50	23	19	28	30	11	19
Slc19a2	321	349	291	312	360	381	343	330	330	355	373	348	278	349	335	322	344	473	353	363	310	335	277	291	338	316	352	304	325	393	332	510	459	345	343	232	401	314	334	325	298	356	316
Ccdc181	383	502	452	406	456	503	467	449	512	459	503	452	494	526	526	398	392	532	494	383	458	473	438	402	508	440	477	396	366	494	404	568	525	432	460	415	571	473	423	480	419	462	448
Blzf1	432	617	477	532	557	615	483	565	541	473	584	572	558	634	559	559	494	680	621	508	580	545	415	451	545	560	600	515	507	605	473	789	618	590	578	453	686	552	524	615	508	579	565
Nme7	1682	1989	1822	1795	1583	2089	1767	1749	2057	1668	1978	1863	1816	1745	1999	1900	2088	2279	2010	1842	1832	1980	1560	1714	1923	1983	1845	1734	1898	1920	1624	2374	2303	1935	2041	1888	2199	1950	1759	1922	1829	1926	1826
Atp1b1	17101	20370	18138	17189	16699	19499	17854	17537	20364	16426	19340	18037	17443	20637	19308	19534	20877	22166	20003	18647	18981	19668	15480	16633	19663	20089	19726	16492	18044	19528	16305	23708	23067	18955	20051	17930	22012	18577	17575	21523	18450	19069	18200
Dpt	1	0	0	0	0	0	0	0	0	4	0	1	1	4	0	2	1	2	0	0	4	1	1	2	0	2	0	2	0	3	0	1	2	1	0	0	5	0	0	3	0	1	1
Gm20743	43	60	77	60	115	82	79	65	79	55	50	48	73	31	113	70	76	70	61	58	70	55	68	66	42	103	86	75	78	51	43	73	85	83	118	113	113	45	76	45	75	66	69
Xcl1	3	0	4	0	3	2	1	1	0	2	0	0	2	2	0	3	5	3	2	2	0	0	3	0	1	3	2	6	2	0	2	1	1	1	3	4	0	0	0	0	0	3	5
4930568G15Rik	0	0	3	2	0	1	1	5	1	4	3	2	0	0	7	0	3	4	2	0	4	4	0	1	1	5	2	0	3	7	0	2	2	2	2	3	1	1	6	1	5	1	2
Tbx19	0	0	0	0	0	0	0	0	0	1	0	0	0	0	0	0	1	0	0	0	0	1	0	0	0	3	0	1	0	0	0	1	0	0	0	2	0	0	0	4	0	0	0
Sft2d2	952	907	785	797	820	622	1020	728	1103	937	801	640	811	867	842	864	966	886	735	765	773	594	632	1056	682	942	854	1362	802	594	655	864	766	736	731	741	1151	728	1080	823	1058	638	772
Tiprl	854	975	995	819	858	1148	867	1035	1016	971	1177	1002	1072	1188	1059	820	1005	1223	1116	910	975	1018	996	1009	1105	1046	1164	824	965	1033	946	1303	1099	1137	1067	865	1147	976	1044	1081	1094	1143	1041
Gpr161	634	462	687	268	500	757	516	689	794	815	848	676	666	973	553	463	617	647	684	696	699	478	574	560	411	310	574	401	624	778	367	1130	770	769	516	354	553	481	660	593	833	544	441
Dcaf6	1080	1124	1141	1028	1020	1203	1168	956	1067	907	1120	1022	1094	1323	1201	1126	1368	1198	1042	1218	1094	1081	1037	930	993	968	1035	867	1225	1126	987	1433	1124	1114	1118	1132	1079	1033	1091	1235	1166	1093	1053
Mpc2	1598	1768	1792	1654	1761	2292	1713	1975	1677	1695	2112	1895	1841	2100	1875	1595	1755	2252	2069	1885	1670	1828	1802	1783	2125	1902	2269	1469	1930	2162	1799	2435	1970	2454	1959	1508	2078	1735	1850	2000	1851	2138	1762
Adcy10	20	21	27	18	14	17	14	13	28	18	11	19	16	19	20	15	13	27	22	17	17	20	24	19	16	22	24	13	16	24	20	23	16	14	18	12	15	14	19	20	22	22	14
Mpzl1	115	155	158	151	122	134	155	146	153	78	134	95	177	163	135	95	163	138	100	111	117	130	132	89	99	118	176	140	176	149	104	177	186	141	160	140	121	98	136	138	135	118	144
Rcsd1	44	38	32	29	34	29	51	34	30	20	20	10	44	38	32	33	38	25	17	22	35	23	32	32	20	45	44	44	42	28	30	44	36	25	21	43	39	13	46	32	28	25	22
Creg1	645	488	652	726	712	485	733	527	720	480	482	442	713	552	947	712	806	585	539	458	664	434	460	810	452	702	734	803	894	472	429	635	524	776	694	687	989	444	1070	486	685	653	765
Cd247	118	138	155	140	143	162	131	157	175	133	158	110	150	136	153	150	191	218	133	153	151	138	99	115	140	135	153	163	153	165	127	230	144	100	161	152	159	125	137	149	141	134	143
Pou2f1	482	667	593	567	570	550	533	570	599	489	571	382	527	612	555	542	716	669	558	598	556	528	438	498	500	483	584	555	593	549	560	812	614	460	531	517	554	491	544	567	501	484	509
Dusp27	7	5	15	13	1	10	14	5	16	5	6	3	9	4	20	13	29	8	3	10	13	12	16	7	2	7	11	15	12	5	14	5	6	22	7	13	17	7	10	6	4	16	9
Gpa33	0	0	0	0	0	0	2	0	0	0	0	0	0	0	0	1	0	0	0	0	0	1	0	1	0	0	0	1	0	0	0	0	0	1	0	0	0	0	0	0	0	0	0
Mael	2	0	0	9	0	2	11	0	0	6	0	0	3	9	0	7	4	2	3	0	0	0	19	14	19	1	4	2	4	7	4	1	0	0	0	0	6	2	0	3	16	0	1
Ildr2	1887	2149	1930	1714	1824	1898	1934	1829	1998	1648	2143	1521	1868	2162	2294	2081	2585	2308	1871	2092	2041	1974	1656	1724	1899	1938	2119	1632	2206	1969	1699	2446	1895	1547	1808	2211	2183	1696	1762	2148	1870	1909	1879
Tada1	775	956	931	807	948	1177	873	918	997	970	1069	842	1044	935	935	803	831	1049	958	904	915	955	943	825	982	944	1021	892	921	1138	894	1330	1013	1166	974	780	1060	802	859	989	858	874	876
Pogk	1721	2778	2191	2337	2500	2007	2565	2210	2305	2239	1916	1861	2476	2155	2057	1991	1784	2419	2088	1658	2366	2469	1692	1499	1980	2020	2310	2430	1833	2115	1700	2808	3206	1760	2142	2272	2449	2231	2115	2555	1678	1829	2151
Gm4846	0	0	0	1	0	0	0	0	1	0	0	0	0	0	0	0	0	0	0	0	0	0	0	0	0	2	0	3	0	0	0	0	0	0	0	0	0	0	0	0	0	1	0
Gm4847	1	2	0	0	1	0	0	0	0	0	0	0	0	0	0	0	0	0	0	0	0	0	3	0	0	0	0	0	0	0	0	0	0	0	0	0	0	0	0	0	0	0	0
Fmo9	0	2	0	0	1	0	0	0	1	0	1	0	0	0	1	1	0	0	0	1	0	0	3	0	0	0	0	0	1	0	0	0	0	0	0	0	0	0	0	2	0	1	0
Gm16701	22	49	21	37	21	26	34	32	27	36	32	35	24	39	43	39	37	50	44	25	47	32	38	42	48	38	28	35	27	39	40	42	33	35	44	28	55	34	34	40	31	28	23
Fam78b	49	69	54	46	48	35	55	33	52	20	43	36	69	56	62	55	92	43	48	42	50	58	35	34	37	43	52	43	63	61	32	56	44	43	50	71	35	46	34	53	54	35	56
Uck2	204	220	224	184	241	203	250	251	214	231	267	218	226	244	232	237	200	264	244	184	207	242	185	176	239	196	253	170	208	257	212	317	260	210	205	184	273	242	213	242	204	202	250
Mir6347	0	0	0	0	0	0	0	0	0	0	0	0	0	0	0	0	0	0	0	0	0	0	0	0	0	0	0	0	0	0	0	0	0	0	0	0	0	0	0	0	0	0	0
Tmco1	686	957	921	833	934	1111	932	941	1004	822	1005	855	1069	980	1141	862	860	1047	923	795	949	920	876	911	925	968	1081	940	889	996	744	1044	1019	1018	982	819	1140	866	1005	1000	859	982	885
Aldh9a1	249	261	253	275	284	283	317	275	346	312	274	211	324	318	283	258	326	364	279	241	280	245	244	302	217	278	271	271	309	251	232	293	266	313	310	273	327	250	341	313	322	281	281
Mgst3	941	1031	894	948	1030	1160	916	1107	1177	1266	1167	988	1224	1185	1005	1123	965	1406	1315	1071	982	1249	1130	978	1107	1138	1169	880	994	1161	1147	1356	1306	1377	1132	859	1557	1060	1124	1287	1124	1179	1027
Lrrc52	0	0	0	0	1	0	1	0	1	0	0	0	0	0	1	3	0	0	0	0	0	0	0	3	0	0	2	0	0	0	0	0	0	0	1	0	0	0	0	0	0	0	2
Rxrg	17	15	31	15	39	15	11	7	27	22	14	7	29	8	32	13	14	14	19	15	30	15	14	23	9	27	18	43	33	12	16	21	6	23	14	29	54	13	46	16	23	16	28
Lmx1a	9	22	1	18	18	10	8	13	2	6	5	11	11	6	4	12	3	14	7	10	11	10	9	3	4	15	34	24	9	10	6	5	17	5	16	17	16	17	5	15	3	5	6
Pbx1	1443	1373	1327	1127	1199	1283	1287	1120	1475	1014	1161	1088	1309	1474	1476	1368	1761	1419	1255	1607	1446	1297	968	1245	952	1202	1193	1248	1636	1228	1097	1660	1595	1196	1166	1481	1230	1055	1276	1363	1423	1337	1559
Mir6348	0	0	0	0	0	0	0	0	0	0	0	0	0	0	0	1	0	0	0	0	0	0	0	0	0	0	0	0	0	0	0	0	0	0	0	0	0	0	0	0	0	0	0
Nuf2	19	22	28	17	28	25	25	17	26	24	20	12	33	17	20	18	27	27	18	20	19	21	24	24	21	30	35	34	32	21	20	28	21	28	19	30	19	12	32	21	27	24	29
Rgs5	594	1007	784	856	711	922	780	932	890	783	899	911	853	999	943	836	805	1130	980	834	753	863	836	669	1018	912	1077	651	673	916	719	1366	1176	701	825	616	842	744	773	902	658	838	843
Rgs4	2137	3587	2301	2967	2650	2932	2812	2937	3063	2682	3475	3810	2753	3394	3133	2909	2961	4094	3832	3446	2311	3010	3123	2512	4582	3240	3343	2415	2581	4120	3360	4388	2980	2862	2765	2238	3589	3586	2781	3405	2314	2528	2365
1700084C01Rik	360	364	378	359	504	362	407	386	358	272	259	272	451	291	481	381	351	383	324	250	360	345	288	430	264	401	448	454	356	299	238	384	357	331	364	414	493	297	467	344	308	381	446
Hsd17b7	674	739	954	676	817	722	719	664	823	586	599	612	791	735	816	744	838	777	697	578	745	810	499	687	710	725	997	512	758	771	529	876	971	844	915	759	841	664	749	707	666	835	872
3110045C21Rik	9	8	17	10	33	22	12	16	18	3	14	7	24	6	19	14	17	26	7	10	16	19	17	8	13	12	17	11	30	13	6	10	27	18	19	14	13	17	9	10	11	17	12
Ddr2	99	139	235	140	282	259	181	208	155	102	149	85	214	130	280	150	173	150	138	149	178	150	99	154	109	149	238	273	277	120	128	155	217	137	196	200	212	127	185	119	109	219	228
Uap1	1115	1278	1141	1184	1226	1263	1198	1279	1340	1389	1250	1334	1195	1413	1260	1173	1220	1405	1416	1283	1242	1321	1143	1191	1380	1262	1305	1257	1168	1516	1107	1738	1493	1331	1248	995	1485	1261	1316	1416	1376	1137	1173
Uhmk1	889	948	1012	948	1081	989	979	983	998	630	865	803	1069	1043	1092	1186	1264	972	780	942	1160	1132	656	793	837	1229	1114	786	1351	839	794	1016	1476	932	1037	1168	1053	848	837	993	927	1016	1125
Sh2d1b2	0	0	0	1	0	1	0	1	0	0	1	0	0	0	1	0	0	1	0	0	0	2	0	0	1	0	0	2	2	8	0	1	0	0	0	1	1	0	2	0	1	0	0
Sh2d1b1	2	6	1	7	7	1	6	4	3	3	1	0	11	3	7	2	7	4	2	2	10	2	1	1	2	6	3	5	13	5	0	5	1	3	6	14	7	4	15	1	6	4	4
Gm7694	13	32	19	23	23	9	16	18	19	16	13	19	20	23	11	22	19	21	19	18	30	21	23	32	19	31	28	14	24	27	14	27	22	13	29	22	23	15	19	24	16	10	17
1700015E13Rik	7	11	3	11	8	8	7	5	11	13	6	7	7	15	8	6	12	7	7	4	9	8	12	6	13	8	6	5	19	9	4	11	16	19	9	7	15	7	6	14	20	8	5
Nos1ap	290	219	277	231	241	244	344	178	280	166	215	185	361	297	394	357	429	217	180	278	413	190	147	239	158	239	262	263	454	175	151	253	291	266	218	308	231	159	220	214	338	269	367
Olfml2b	1178	1812	1243	1353	1220	1080	1313	1202	1118	1133	1254	1397	1363	1549	1142	1528	1268	1431	1269	1110	1502	1589	986	952	1559	1694	1378	1122	1097	1248	1142	1201	1863	965	1405	1299	1745	1304	869	1684	1151	988	1067
Atf6	1321	1562	1229	1311	1390	1260	1358	1114	1397	1155	1247	1178	1256	1636	1600	1549	1904	1502	1304	1616	1408	1340	1075	1257	1248	1386	1374	1413	1475	1373	1255	1689	1336	1214	1267	1435	1715	1232	1206	1383	1277	1292	1375
Dusp12	402	436	417	391	379	492	406	380	385	410	472	397	423	503	441	408	417	539	449	348	432	492	421	439	499	402	428	323	414	516	305	524	461	524	476	352	432	390	427	460	473	428	451
Fcrlb	1	9	2	1	4	4	5	3	1	5	1	2	8	3	6	6	3	2	4	6	7	5	7	6	5	2	4	5	4	1	5	13	1	4	1	5	1	0	7	2	0	1	4
Fcrla	0	1	0	1	8	0	2	0	3	0	1	0	2	1	2	1	1	1	3	0	0	0	2	2	0	0	0	1	0	0	1	4	0	4	0	0	0	0	4	0	0	5	8
Fcgr2b	232	84	208	229	198	41	237	36	224	92	66	55	147	83	328	214	363	56	46	92	218	55	86	383	73	275	226	442	280	65	82	81	50	196	144	203	322	55	399	76	179	145	223
Fcgr4	8	8	15	12	21	3	17	4	23	9	4	1	16	5	30	10	13	5	1	10	9	3	3	36	1	31	41	52	17	4	4	15	2	16	11	14	13	5	26	13	17	9	12
Fcgr3	573	274	786	707	808	322	733	318	718	296	292	256	655	239	1180	626	843	263	261	246	811	280	336	930	253	921	1068	993	1161	286	230	395	316	792	717	734	1124	222	1108	322	637	594	884
Mir6546	1	0	0	0	0	0	0	0	0	0	0	0	0	0	0	0	0	0	1	0	1	0	0	0	0	1	0	2	0	0	0	1	0	0	0	0	0	0	0	0	1	0	0
Cfap126	2	18	4	15	17	9	15	7	10	7	1	4	8	9	3	2	3	12	8	6	12	11	2	5	5	5	7	14	4	8	3	12	14	1	19	9	10	6	7	7	5	7	12
Sdhc	461	562	478	409	427	524	532	425	561	469	534	490	501	509	572	432	451	633	504	471	445	491	476	477	537	488	474	462	534	579	477	615	646	525	448	488	534	526	502	560	549	490	408
Mpz	0	0	0	0	0	0	0	1	0	1	0	0	0	0	0	0	0	1	0	0	0	0	0	0	0	0	2	0	0	0	0	0	0	0	1	0	0	0	0	0	0	0	0
Pcp4l1	90	96	96	81	131	123	124	101	94	61	103	84	134	93	87	115	119	122	117	111	154	132	62	57	80	98	171	75	88	84	71	158	143	71	125	111	105	79	86	109	105	113	121
Nr1i3	19	31	14	22	25	34	21	41	24	27	34	16	42	23	19	28	24	30	31	38	28	33	12	15	24	33	36	17	29	47	33	32	35	25	35	20	30	24	33	29	14	26	26
Tomm40l	839	1146	1010	960	985	1065	985	1079	1078	1013	1169	1009	1116	1118	1152	900	1038	1247	1068	1006	960	1114	1037	834	1171	1005	1053	858	991	1177	1015	1305	1264	1178	1067	808	1187	1012	977	1054	875	1065	978
Apoa2	110	195	173	204	189	180	167	218	187	177	222	178	207	232	213	182	188	223	191	160	188	201	193	128	206	180	209	160	183	242	191	218	249	229	207	134	231	175	186	188	150	160	150
Fcer1g	104	75	108	134	142	27	149	51	150	41	50	33	92	44	192	158	174	51	42	49	136	72	47	144	40	144	184	220	111	43	49	89	74	102	100	143	204	51	188	69	79	95	172
Ndufs2	4091	5122	4788	4290	4653	5748	4613	4901	5191	5009	5684	4633	5008	5428	5137	4185	4597	5933	5439	4655	4666	5384	4766	4283	5332	4932	5380	4120	4700	5427	4610	6483	5884	5769	5030	4048	5936	4766	4896	5436	4938	5329	4807
Adamts4	76	259	369	298	499	402	496	392	328	114	207	224	648	181	375	262	178	298	246	177	445	456	254	78	202	306	425	162	432	258	196	320	672	270	482	408	354	246	270	254	155	344	381
B4galt3	325	445	444	361	384	373	364	374	425	306	347	372	352	459	444	348	338	421	402	411	443	459	312	312	421	370	449	364	407	509	346	588	529	304	401	340	376	383	349	464	284	400	377
Ppox	76	165	209	149	142	177	175	157	166	80	137	113	158	145	184	139	130	150	134	122	210	194	132	98	130	117	238	73	179	149	111	201	204	123	176	218	145	120	148	128	77	178	187
Usp21	356	599	498	389	429	375	515	535	452	361	442	376	390	585	488	384	406	431	452	353	478	547	351	309	375	402	550	313	409	527	397	659	606	351	377	374	421	451	353	498	281	403	444
Ufc1	1013	1459	1417	1217	1385	1944	1327	1411	1464	1178	1553	1443	1442	1504	1665	1199	1357	1721	1515	1203	1432	1563	1305	1107	1599	1351	1609	963	1608	1482	1213	1589	1842	1599	1520	1330	1677	1255	1491	1494	1265	1741	1536
Dedd	233	274	335	235	315	336	343	268	307	251	265	260	330	328	351	219	257	334	290	234	303	359	255	243	279	272	347	270	308	332	228	384	341	336	312	255	292	269	256	295	220	321	323
Nit1	523	655	669	506	582	627	596	589	619	538	590	598	581	683	751	480	566	684	612	578	617	612	577	532	704	549	646	462	566	699	627	766	625	711	628	510	656	582	605	624	507	657	668
Pfdn2	145	173	179	160	158	228	140	178	197	207	219	148	185	174	170	158	147	205	240	153	169	160	177	124	175	153	155	165	152	176	134	217	180	177	191	161	225	169	162	197	181	183	201
Klhdc9	311	264	303	218	214	335	260	240	313	400	312	270	265	318	309	271	305	375	356	268	284	338	264	312	309	321	323	229	288	246	245	374	304	287	274	304	362	316	331	348	349	299	302
Pvrl4	149	165	161	138	155	164	136	165	168	271	175	168	168	202	160	213	197	231	250	124	138	196	153	171	231	185	161	135	123	141	146	214	233	176	202	184	226	160	197	209	151	198	158
Arhgap30	185	85	165	173	176	75	163	80	195	105	93	111	143	109	235	199	227	103	116	93	160	100	137	238	83	186	136	224	242	84	79	136	73	174	140	205	201	81	245	111	217	158	187
Usf1	1360	1455	1294	1340	1289	1473	1133	1305	1502	1548	1610	1515	1407	1737	1277	1164	1470	1683	1443	1345	1330	1384	1354	1355	1427	1420	1342	1392	1413	1625	1254	2008	1535	1745	1359	1107	1613	1306	1515	1505	1614	1399	1275
Tstd1	12	16	11	16	12	22	9	21	18	19	15	18	18	18	22	13	23	18	13	15	15	15	10	13	21	19	10	19	16	33	14	24	12	24	13	13	13	13	10	16	12	13	9
F11r	156	163	204	233	262	195	237	140	247	127	128	118	282	147	398	190	239	153	168	133	243	132	135	267	121	278	349	278	346	141	142	194	168	259	229	246	313	129	375	127	221	260	331
Alyref2	145	154	91	123	102	103	84	115	121	125	146	104	104	147	146	112	118	151	143	124	100	149	119	128	156	107	132	139	120	116	137	150	118	135	114	74	165	139	150	134	108	110	119
Itln1	1	0	0	0	0	0	0	0	0	0	0	2	0	0	0	0	0	0	0	0	0	0	0	0	0	1	1	0	0	0	0	1	0	0	0	0	0	0	0	0	2	0	0
Cd244	13	0	12	8	4	2	17	7	26	11	2	1	2	0	17	15	25	1	2	5	8	0	7	8	0	5	5	24	29	4	0	8	0	10	1	7	14	7	22	1	12	9	5
Ly9	45	17	85	50	125	7	82	16	87	15	5	0	57	3	172	49	99	22	13	8	84	5	37	70	11	81	74	89	93	4	19	21	15	53	65	46	130	2	122	4	46	50	67
Slamf7	0	1	5	2	24	1	2	2	7	6	3	0	14	1	11	6	4	0	4	5	0	1	18	0	2	17	20	3	4	0	13	10	1	2	9	6	1	0	10	2	2	15	12
Mir7683	0	0	0	0	0	0	0	0	0	0	0	0	0	0	0	0	0	0	0	0	0	0	0	0	0	1	0	0	0	0	0	0	0	0	0	0	0	0	0	0	0	0	0
Cd48	53	31	57	91	58	21	94	17	86	28	11	13	51	11	111	81	96	30	27	13	69	18	37	81	20	86	87	91	101	12	32	37	25	49	63	63	122	17	112	12	62	48	57
Slamf1	0	5	6	2	5	2	2	3	0	5	1	1	2	2	4	3	2	3	2	6	7	4	7	4	4	3	11	5	1	1	2	12	1	1	8	4	5	6	11	3	0	7	4
Cd84	287	104	351	325	391	120	484	127	436	110	100	94	326	95	673	412	625	136	123	86	296	111	167	564	103	513	474	557	617	100	125	204	131	366	333	409	624	115	661	102	411	263	445
Slamf6	14	3	15	9	10	5	13	3	10	9	1	3	11	2	7	15	28	1	7	5	12	5	5	24	11	21	10	20	14	3	6	11	3	22	6	5	22	3	22	5	11	7	14
Vangl2	76	140	101	87	68	87	110	86	114	82	85	86	78	111	124	78	109	104	94	103	98	100	55	80	95	119	113	80	98	111	79	115	88	64	71	116	116	100	95	116	73	106	90
Nhlh1	3	1	2	4	3	18	5	7	5	7	13	2	2	5	5	2	3	4	3	6	6	6	7	4	16	4	3	4	7	7	9	5	1	2	0	5	2	2	2	4	2	6	6
Ncstn	327	323	315	348	341	354	372	291	334	277	278	268	381	358	400	409	476	396	253	317	372	273	211	357	221	297	346	302	458	262	210	367	398	316	283	433	341	279	372	309	359	342	343
Copa	3147	4763	4567	3956	4385	4110	4513	4380	4295	3490	4122	3891	4409	4472	4817	3826	3893	4632	4139	3753	4520	4775	3523	3168	4055	4209	5077	3461	4077	4433	3526	5224	5111	3470	4145	3999	4992	4134	4060	4457	3277	4392	4693
Pex19	1282	1748	1805	1467	1682	1883	1845	1714	1648	1564	1766	1462	1813	1844	1917	1543	1558	1966	1745	1529	1812	1966	1577	1202	1570	1608	2046	1259	1700	1805	1475	2135	2075	1742	1793	1501	1939	1573	1651	1696	1426	1943	1748
Dcaf8	2429	2964	3032	2549	2713	3337	2764	2738	2987	2833	3027	2693	2925	3225	3253	2476	2760	3347	2905	2756	2971	3180	2625	2433	2949	2757	3209	2377	3059	3142	2516	3645	3319	2881	2744	2722	3334	2784	2904	2935	2761	3095	2825
Pea15a	3245	4477	4330	4316	4778	3985	4680	3899	4469	3390	3791	3289	4909	3911	4866	3904	3919	4264	3853	3254	4559	4272	3340	3652	3568	4133	4683	4744	4405	3755	3052	5208	4835	3820	4318	4524	5546	3736	5004	4011	3359	4407	4854
Casq1	12	14	14	19	19	12	23	27	19	26	15	12	32	10	15	21	10	10	20	10	13	19	9	6	9	16	14	22	8	10	7	9	28	5	14	22	37	16	28	11	12	13	14
Atp1a4	9	15	19	12	13	7	12	8	7	13	5	4	7	11	15	11	9	9	9	8	8	10	3	10	6	7	9	10	21	10	8	7	9	15	11	12	12	11	13	7	11	7	4
Atp1a2	5034	6280	7073	5928	6979	6848	7232	6549	6957	4342	5866	5127	7261	6804	7500	6180	7629	6073	5044	6256	7088	6702	4896	5608	4349	5599	6983	5174	7891	5507	5289	6257	7410	5519	6098	7312	7356	5233	6165	5524	5392	6324	6746
Igsf8	1906	2254	2178	1887	1991	2508	1787	1982	2407	2318	2401	2018	2306	2609	2622	1892	2352	2701	2330	2257	2307	2349	2217	2035	2033	1960	2009	1674	2130	2508	2277	3064	2337	2397	1965	1934	2068	2107	2255	2376	2156	2243	2190
Kcnj9	583	601	676	468	578	928	553	609	884	660	814	608	683	704	905	462	766	901	797	854	583	610	797	688	550	533	601	499	738	868	728	1274	608	991	639	547	534	674	832	618	707	846	896
Kcnj10	1732	1021	854	1179	849	716	819	582	1341	1108	894	802	1095	1338	1242	1602	1831	1019	787	1312	856	689	763	2438	896	1200	675	2424	1603	977	1047	1238	878	1238	633	959	1608	757	1546	866	1861	662	962
Pigm	311	355	355	308	344	369	347	334	379	272	309	282	348	376	345	343	382	402	334	324	388	391	275	255	304	342	412	334	356	324	303	438	462	270	391	385	364	311	319	301	267	348	375
Slamf9	43	17	70	50	67	13	69	14	56	19	17	8	51	15	116	47	76	36	23	18	54	10	25	51	17	55	69	70	76	15	21	32	9	47	53	67	106	10	77	19	57	48	60
Igsf9	15	35	17	18	16	17	17	15	10	24	15	10	28	16	27	21	30	14	13	21	11	14	16	15	22	17	35	22	7	21	12	22	10	13	15	25	26	29	15	18	10	13	11
Tagln2	98	111	115	126	98	85	122	106	149	82	76	41	96	71	135	96	123	111	85	65	106	104	87	113	77	117	115	161	104	79	63	114	97	82	87	124	141	81	115	85	117	105	126
Cfap45	19	91	27	78	84	50	66	62	70	54	32	55	65	35	41	35	38	69	45	38	60	50	56	35	57	77	60	53	33	50	50	42	75	41	79	50	61	42	39	67	43	52	41
4933439K11Rik	4	1	1	2	1	1	0	2	2	1	0	2	0	1	1	3	1	1	4	1	2	2	3	0	2	3	3	9	3	0	2	0	2	3	0	2	3	2	4	3	1	0	0
Vsig8	12	7	11	6	14	19	18	9	7	10	11	16	30	14	20	7	5	17	6	3	15	14	9	5	18	10	7	3	11	9	7	16	12	9	7	10	10	6	11	11	6	18	15
Slamf8	38	10	7	32	18	11	3	0	14	10	14	11	6	10	13	27	28	16	8	11	7	2	10	39	13	56	20	36	16	7	11	25	5	39	15	4	23	3	37	10	35	4	9
Fcrl6	0	1	0	0	0	0	0	0	0	0	0	0	0	0	3	0	0	1	0	0	2	0	1	0	1	0	0	0	0	0	0	0	1	0	0	1	0	1	0	2	2	0	1
Dusp23	11	15	10	11	16	18	13	16	23	6	25	7	32	18	19	12	15	21	16	13	25	21	13	8	17	14	6	14	16	15	9	21	14	18	21	16	15	14	19	15	14	12	21
Crp	0	0	0	0	0	0	0	0	0	0	0	0	0	0	0	0	0	0	0	0	0	1	0	0	1	0	0	0	0	0	2	1	0	1	0	0	0	1	1	0	0	0	0
Apcs	0	0	0	0	1	0	0	0	0	0	0	0	0	0	0	0	0	0	2	0	0	0	0	0	0	0	0	0	0	0	0	0	0	0	0	0	0	0	0	0	0	0	0
Olfr16	0	0	0	0	0	0	1	0	0	0	0	0	0	0	0	1	0	0	0	0	0	0	0	0	0	0	0	0	0	0	0	0	0	0	0	0	0	0	0	0	0	1	0
Olfr1408	0	0	0	0	0	0	0	0	0	0	0	0	0	1	0	0	0	0	0	0	0	0	0	0	0	0	0	0	0	0	0	0	0	0	0	0	0	0	0	0	0	0	0
Olfr1406	0	0	0	0	0	0	0	0	0	0	0	0	0	0	0	0	0	0	0	0	0	0	0	0	0	0	0	0	0	0	0	0	0	0	0	0	0	0	0	0	0	2	0
Olfr218	0	1	0	0	0	0	0	0	0	0	0	4	1	0	0	0	0	0	0	0	0	0	0	0	0	0	0	0	0	0	0	0	0	0	0	0	0	0	0	0	0	0	0
Olfr1404	0	1	0	0	0	0	0	0	0	0	0	0	0	0	0	0	0	0	0	0	0	0	0	0	0	0	0	0	0	0	0	0	0	0	0	2	0	1	0	0	0	0	0
Fcer1a	2	0	0	0	0	0	0	0	0	0	0	0	0	0	0	0	0	0	0	0	0	0	0	0	0	0	0	0	1	1	0	0	0	0	0	0	0	0	0	0	0	0	0
Olfr418	0	0	0	0	0	0	0	0	0	0	0	0	0	0	0	0	0	0	2	0	0	0	0	0	1	0	1	0	0	0	0	0	0	0	0	0	0	0	0	0	0	0	0
Mptx2	0	0	0	0	0	0	0	0	0	0	0	0	0	0	0	0	0	0	0	0	0	0	0	0	0	0	2	0	0	0	0	0	0	0	0	0	0	0	0	0	0	0	0
Ackr1	39	33	43	54	28	29	69	29	50	41	22	29	57	56	39	36	57	22	25	69	60	27	16	23	39	76	32	24	27	43	15	98	29	39	49	57	37	34	22	34	43	49	50
Cadm3	1549	1984	1738	1802	1481	1588	1884	1387	1568	1254	1724	1598	1613	1806	1988	1878	1923	1917	1557	1805	1854	2048	1195	1377	1663	2038	1657	1351	1826	1799	1401	2011	2522	1336	1606	1915	1673	1774	1457	2147	1482	1730	1964
Aim2	102	73	139	105	134	121	152	128	122	75	102	73	141	111	185	113	146	125	95	80	132	121	79	94	75	108	163	94	177	79	85	94	88	117	124	197	141	79	217	85	126	134	165
BC094916	0	0	6	0	3	1	0	0	2	4	1	0	0	0	0	1	1	3	1	7	2	0	2	1	0	9	1	22	3	1	0	2	0	1	0	0	0	0	4	1	1	3	1
Pydc4	0	4	1	2	8	3	1	0	0	1	0	0	2	0	3	0	2	6	0	4	2	0	1	3	3	3	8	4	2	0	0	3	0	0	2	4	1	0	2	3	0	2	4
Pyhin1	8	18	35	4	39	10	12	6	8	6	4	0	17	4	27	8	22	9	9	7	25	3	16	7	8	24	58	38	28	0	3	20	12	16	18	23	4	6	13	1	0	17	26
Pydc3	3	1	4	1	1	0	2	0	2	4	2	1	3	3	5	0	2	5	0	2	2	0	9	4	3	6	10	7	0	1	0	4	2	1	0	1	5	0	4	2	0	5	7
AI607873	1	5	13	5	22	0	9	6	10	3	1	0	4	3	16	6	4	6	1	1	13	4	4	11	1	12	29	32	21	1	2	6	4	8	10	17	6	1	27	1	1	11	13
Ifi204	3	19	57	13	111	6	45	27	33	23	12	1	48	6	74	15	36	9	8	14	68	4	16	24	17	81	131	181	66	6	7	40	14	50	47	62	49	10	89	6	8	25	67
Mndal	5	111	136	120	96	68	122	139	29	4	57	80	75	97	59	61	49	56	43	68	107	155	42	6	114	132	154	26	131	87	40	54	206	31	134	89	104	74	37	98	4	60	67
Mnda	1	7	20	6	29	2	8	8	3	6	2	0	19	7	18	8	3	2	3	6	19	2	18	8	4	17	40	67	10	1	3	6	3	11	16	11	1	2	17	5	5	4	13
Ifi203	34	114	69	72	37	24	60	81	22	25	43	50	32	93	24	40	49	37	18	31	71	84	11	33	117	79	79	110	55	63	33	36	124	19	56	65	94	50	18	84	28	35	36
Ifi202b	11	14	0	4	0	2	0	1	10	21	1	0	0	1	0	8	8	7	4	7	2	0	5	44	3	32	0	176	1	3	4	7	1	13	0	1	21	1	27	7	15	0	0
Ifi205	0	3	8	2	10	6	11	5	4	5	3	2	8	2	8	4	1	7	2	5	15	5	5	1	4	19	28	2	7	4	0	5	15	5	9	13	7	5	6	3	0	9	10
Olfr433	0	0	0	0	0	0	0	0	0	0	0	0	0	0	0	0	0	0	0	0	0	0	1	0	0	1	0	0	0	0	0	0	0	0	0	0	0	0	0	0	2	0	1
Olfr432	0	0	0	0	0	0	0	0	0	0	0	0	0	0	0	0	0	0	0	0	0	0	0	0	0	0	0	0	0	0	0	0	0	0	0	0	0	0	0	0	0	0	0
Olfr430	0	0	0	0	0	0	0	0	1	0	0	0	0	0	0	0	0	0	0	0	0	0	0	0	0	0	0	0	0	0	0	0	0	0	0	0	0	0	0	0	0	1	0
Olfr429	0	0	0	0	0	0	0	0	0	0	0	0	0	0	0	0	0	0	0	0	0	0	0	0	0	0	0	0	0	0	0	0	1	0	0	0	0	0	0	0	0	0	0
Olfr426	0	0	0	0	0	0	0	0	0	0	0	0	0	0	0	0	0	0	0	0	0	0	0	0	0	0	0	0	0	0	0	0	0	0	0	0	0	0	0	0	0	0	0
Olfr427	0	0	0	0	0	0	0	0	0	0	0	0	0	0	0	0	0	0	0	0	0	0	0	0	0	0	0	0	0	0	0	0	0	0	0	0	0	0	0	0	0	0	0
Olfr231	0	0	0	0	0	0	0	0	0	0	0	0	0	0	0	0	0	0	1	0	0	0	0	0	0	0	0	0	0	0	0	0	0	0	0	0	0	0	0	0	0	0	0
Olfr424	0	0	0	0	0	0	0	0	0	0	0	0	0	0	0	0	0	0	0	0	0	0	0	0	0	0	0	0	0	0	0	0	0	0	0	0	0	0	0	0	0	0	0
Olfr421-ps1	0	0	0	1	0	0	0	1	0	0	0	0	0	0	0	0	0	0	0	0	0	0	0	0	0	0	0	0	0	0	0	0	0	0	0	0	0	0	0	0	0	0	0
Olfr420	0	1	0	0	0	0	0	0	0	0	0	0	1	0	1	0	0	0	0	0	0	0	0	0	0	0	0	0	0	0	0	0	0	0	0	0	0	0	0	0	0	0	0
Spta1	5	5	1	4	5	2	4	3	1	9	4	1	8	6	5	3	5	11	13	2	1	2	5	4	10	19	2	6	4	2	7	9	10	4	8	2	6	3	7	9	3	4	1
Olfr419	0	0	0	0	0	1	0	0	0	0	0	1	0	0	0	0	0	0	0	0	0	0	0	0	0	0	0	1	0	0	0	0	0	1	0	0	0	1	0	0	0	0	0
Mptx1	0	0	0	0	0	0	0	0	0	0	0	0	0	0	0	0	0	0	0	0	0	0	0	0	1	1	0	0	0	1	0	0	0	0	0	0	0	0	0	0	0	0	0
Olfr417	0	0	0	0	0	0	0	0	0	0	0	0	0	1	2	0	0	0	2	0	0	0	0	0	0	0	2	0	0	0	0	0	0	0	0	0	1	0	0	0	2	0	0
Olfr248	1	1	0	0	0	0	0	0	0	0	0	3	0	0	0	1	1	0	1	0	0	1	1	0	0	0	0	1	0	0	0	0	0	0	0	0	0	0	0	1	0	0	0
Olfr414	0	0	0	0	0	0	0	0	0	2	0	2	0	0	0	1	3	3	0	0	0	0	0	0	0	0	0	0	0	0	0	0	0	0	0	0	1	2	2	0	0	0	0
Olfr220	0	0	0	0	0	0	0	2	1	0	0	0	2	2	0	0	0	0	0	0	0	0	3	0	0	0	0	2	0	0	0	0	0	0	0	2	0	0	0	0	0	0	0
Fmn2	738	729	634	648	640	703	654	551	758	621	649	661	757	826	840	733	985	766	635	898	810	661	545	675	555	672	683	671	870	709	561	808	844	678	652	853	671	582	655	730	806	625	727
Grem2	52	76	45	61	40	36	45	44	47	48	58	38	36	62	49	57	79	65	51	78	45	45	31	77	43	64	43	58	57	53	34	59	49	66	33	47	39	57	46	56	82	49	55
Rgs7	1186	1629	1393	1231	1009	1380	1335	1291	1367	1197	1598	1336	1156	1608	1435	1207	1232	1549	1446	1362	1342	1569	1058	1151	1515	1228	1557	991	1121	1596	1170	1840	1455	1118	1374	1140	1612	1507	1116	1595	1103	1354	1436
Fh1	1266	1716	1442	1433	1418	1796	1435	1441	1540	1516	1679	1348	1537	1737	1639	1397	1413	1762	1688	1531	1450	1748	1503	1400	1663	1577	1643	1351	1501	1810	1479	2027	1890	1658	1577	1379	1870	1581	1485	1686	1460	1649	1542
Kmo	2	4	4	2	0	1	1	2	1	2	0	0	2	0	2	0	0	2	1	4	1	4	2	0	2	0	0	2	0	0	1	5	0	2	0	1	0	0	1	0	0	3	3
Opn3	13	15	15	14	17	9	13	16	11	12	14	14	8	15	16	28	21	15	21	6	10	8	6	21	13	19	23	11	13	16	16	22	23	7	15	14	12	13	14	13	11	11	15
Chml	134	215	182	225	200	185	276	204	205	158	163	156	209	204	249	247	229	214	196	190	197	221	194	166	169	191	223	187	206	202	155	248	242	203	265	198	259	176	201	198	200	196	173
Wdr64	0	0	1	1	1	0	1	0	0	1	0	0	0	1	0	0	0	1	0	0	0	0	1	0	0	0	0	0	0	0	0	2	0	0	0	0	0	0	0	1	0	0	0
Exo1	19	11	16	10	12	12	8	9	13	14	7	13	12	9	20	13	21	14	22	7	5	11	7	13	6	7	15	3	23	15	4	14	7	10	9	15	23	10	12	13	19	13	12
Becn2	0	1	0	0	0	0	0	0	0	0	5	0	0	0	0	0	0	0	0	0	0	0	0	0	0	0	0	0	0	0	0	0	0	0	0	0	0	0	0	0	0	0	0
Pld5	4	11	9	24	26	27	25	38	1	13	5	11	35	25	12	17	10	21	12	9	24	16	13	4	9	10	27	10	9	16	8	13	19	12	11	22	13	10	5	10	9	12	12
Cep170	2156	3183	2565	2494	2674	2515	2696	2530	2698	2246	2466	2341	2619	2705	2637	2563	2573	3047	2524	2563	2842	3068	2165	2120	2467	2655	2983	2386	2509	2730	2322	3620	3507	2094	2743	2419	2771	2602	2458	2858	1993	2524	2702
Mir350	1	2	6	4	7	5	6	7	6	5	10	6	5	3	3	3	6	5	3	3	3	5	4	2	3	9	2	3	5	6	2	9	3	4	3	8	2	4	7	6	10	5	2
Sdccag8	855	1020	915	899	932	1146	849	996	1035	903	1094	1044	1087	1206	1054	834	1053	1240	1023	916	1053	1001	1003	888	1043	944	1100	891	1000	1143	986	1225	1201	1080	999	894	1158	988	986	1104	1007	1001	933
Hmga2-ps1	45	19	9	23	18	10	17	6	24	21	24	18	20	27	18	28	46	20	16	13	9	17	13	49	20	20	18	42	17	26	21	16	19	19	18	21	28	28	29	11	36	25	15
Akt3	6680	8670	7928	6638	6338	9482	7121	8569	7388	7114	8621	7593	7975	8950	8157	6751	7705	9409	7623	7810	8452	9141	6947	6327	8465	7388	8137	5867	7469	8739	6935	9864	9726	7515	8119	6470	8083	8058	6448	8540	6947	7928	7148
Zbtb18	13478	17702	14349	13427	12503	14726	14345	15903	15321	14908	15808	14314	14775	16366	16438	13950	15046	17389	15698	13872	15614	19171	13003	12762	16661	15329	16859	11793	12164	15827	13091	18442	17775	12830	14855	13744	17804	15518	12393	17729	12706	15116	17493
2310043L19Rik	0	0	0	0	0	0	0	0	0	0	0	0	0	0	0	0	0	0	0	0	0	0	0	0	0	0	0	0	0	0	0	0	0	0	0	0	0	0	0	0	0	0	0
1700016C15Rik	1	2	0	2	0	0	1	0	4	5	3	2	1	0	0	1	3	4	1	1	1	2	3	5	1	4	1	3	0	5	3	5	1	6	1	1	1	1	2	3	7	0	0
Adss	1813	2392	2458	2184	2162	2868	2186	2563	2437	2181	2540	2440	2291	2569	2576	2117	2226	2770	2487	2151	2392	2748	2099	2006	2825	2368	2627	1752	2376	2614	2152	3022	3041	2577	2661	2048	2658	2464	2312	2554	2175	2493	2238
Gm16432	42	72	59	77	66	81	50	51	62	55	85	66	62	93	63	95	87	80	90	75	36	64	66	66	90	55	66	44	48	63	68	86	78	57	52	55	71	62	48	74	72	77	37
Desi2	767	940	852	824	804	1005	886	876	878	758	923	837	791	980	891	837	864	942	832	852	827	822	777	765	876	869	995	847	902	1082	822	1274	1041	1062	1048	653	955	845	839	853	812	862	773
Cox20	405	472	442	367	420	523	372	364	519	413	475	389	397	481	462	393	471	588	497	461	428	442	336	449	470	433	441	429	446	453	445	642	435	434	466	396	530	439	445	492	433	418	472
Hnrnpu	5863	6540	6780	6040	6537	8420	6498	6493	7037	5732	6733	5786	7028	7830	7342	6107	7628	7752	6619	6643	6880	6854	5443	6087	6216	6713	7404	6489	7907	6998	5845	8713	7445	7224	7215	6588	7223	5837	6821	6808	7258	7117	6744
Efcab2	201	304	238	296	279	319	296	320	286	281	273	239	350	246	271	275	219	360	308	211	272	318	251	278	299	313	266	307	256	254	233	348	384	275	275	268	402	266	302	299	284	266	282
Kif26b	103	137	131	91	93	95	95	105	98	86	101	80	80	143	127	51	119	90	99	138	76	112	89	116	81	84	130	78	121	129	115	159	62	75	70	111	92	103	73	126	75	97	96
Smyd3	552	581	543	452	490	638	464	517	539	545	585	518	557	634	621	435	525	681	623	550	540	680	489	506	484	481	689	508	502	624	517	715	568	505	556	568	642	520	601	581	464	599	591
Tfb2m	264	429	422	332	414	469	426	438	411	327	379	362	390	418	475	323	351	407	398	328	435	486	344	261	376	393	502	320	376	428	301	524	464	349	453	393	411	369	321	433	272	407	400
Cnst	1087	1384	1293	1134	1250	1344	1244	1216	1292	1198	1361	1180	1350	1518	1355	1164	1195	1518	1273	1324	1323	1390	1191	971	1241	1277	1543	1128	1183	1450	1116	1729	1484	1166	1385	1078	1358	1195	1106	1334	1090	1263	1288
Sccpdh	1024	1433	1796	1431	2224	2228	1913	2054	1733	1245	1650	1545	2236	1509	1767	1348	1313	1842	1718	1381	1796	1815	1668	1161	1639	1593	1970	1276	1901	1642	1323	2137	2360	1949	1889	1693	1931	1358	1925	1598	1381	1691	1676
Ahctf1	2411	3234	3113	2720	2940	3280	2894	3084	3096	2438	3067	3002	3013	3498	3097	2489	2793	3251	2857	2944	3104	3242	2547	2411	2904	2873	3358	2786	2986	3581	2538	4275	3542	2923	3248	2456	3242	2913	2808	3028	2575	2697	2921
Cdc42bpa	4908	5868	4751	5039	4847	4772	5051	4817	5555	4744	5079	4314	5357	6207	5196	5178	5958	5627	4653	5271	5447	4984	3945	4463	4978	4975	4885	5100	5122	5380	4162	5935	5541	4101	4466	5325	5621	5273	4172	5075	5029	4428	4835
Adck3	929	1014	966	950	804	1095	797	928	1031	1077	1139	994	943	1302	1085	867	989	1264	1179	977	913	1082	831	922	1216	1023	940	878	929	1181	1005	1167	1066	1113	813	877	1108	995	1075	1183	1036	981	902
Psen2	143	186	188	183	151	203	205	198	196	146	162	153	185	174	201	162	185	196	192	151	193	171	153	132	183	173	182	134	192	174	131	201	231	147	197	189	194	201	172	204	148	176	178
Gm5069	137	152	168	105	127	166	132	120	171	184	159	113	138	164	186	111	117	153	185	137	158	160	125	117	92	109	148	112	114	156	93	168	123	127	121	149	143	152	147	146	132	136	129
Itpkb	363	383	408	330	472	380	437	369	473	401	331	249	474	378	536	411	400	370	395	368	475	343	321	426	271	365	366	557	412	355	328	472	365	427	343	477	466	357	455	341	409	377	458
6330403A02Rik	10306	11069	10157	8345	6856	8344	9318	10030	9588	9509	12757	10686	6614	13308	8820	9841	9637	10331	9668	8359	9509	10823	6622	8730	11385	9952	11036	6784	8472	12296	7246	12420	11304	8128	8651	7917	11421	10533	8735	12253	9299	8535	8257
Parp1	2746	4279	3221	2980	2948	3347	3077	3232	3430	3188	3374	3181	3179	4038	3146	3354	3167	3468	2781	2997	3586	3826	2694	2491	3564	3418	3294	2453	3075	3546	2879	3801	4773	2968	3517	3066	3952	3527	2510	3789	2975	2941	2782
Mir6904	80	149	113	96	86	88	79	102	98	80	89	105	81	155	119	109	96	100	106	95	107	122	94	55	118	114	86	86	99	97	92	121	156	86	89	73	92	106	70	120	84	95	83
Lin9	47	68	61	71	63	86	75	60	59	46	72	84	52	79	82	50	58	73	71	80	56	66	64	57	56	79	71	84	88	81	84	97	64	76	92	54	81	50	59	63	43	72	84
Mixl1	0	0	0	0	0	1	0	2	0	0	1	0	0	0	0	1	0	0	0	0	0	0	0	0	0	0	0	0	0	0	0	1	1	0	0	2	1	0	0	0	0	1	1
Acbd3	833	991	966	1038	974	1042	1018	980	1082	870	1009	989	1038	1113	1073	909	1099	1115	994	906	1024	1055	931	927	1041	1053	1161	975	1036	1101	900	1237	1228	1116	1138	912	1118	931	981	1141	959	1052	946
H3f3a	2324	2863	2685	2498	2660	3378	2495	2920	3133	2794	2938	2893	3103	2970	3005	2406	2716	3707	3057	2554	2753	2922	2836	2524	2733	2861	3196	2604	2756	3252	2889	3516	2862	3285	2990	2542	3583	2617	2980	2939	2805	3071	2637
Sde2	681	753	776	640	659	872	686	791	896	752	819	737	823	848	851	689	680	996	782	764	720	684	731	636	744	760	775	735	730	825	735	1077	886	895	827	618	827	706	656	806	779	793	722
Lefty2	7	11	8	6	3	11	8	10	10	11	10	8	8	10	10	13	4	8	23	10	11	18	13	10	8	13	10	0	9	11	20	20	9	20	10	3	12	15	4	14	8	21	8
Pycr2	823	1107	989	1031	861	1033	984	1006	1016	996	1143	1190	1036	1366	1003	1079	955	1228	990	959	1073	1144	930	1007	1208	1153	1046	847	944	1302	991	1215	1307	1113	1097	850	1292	1061	1002	1208	1086	1031	779
Lefty1	283	272	305	221	211	365	266	336	435	351	388	354	311	409	267	324	271	364	298	281	322	313	333	304	227	198	346	194	335	425	260	478	405	430	299	251	374	286	418	325	458	293	220
Tmem63a	229	354	323	413	343	296	502	236	337	337	244	228	429	242	279	349	313	388	275	236	391	323	294	241	264	322	294	441	396	271	202	351	514	256	290	483	443	301	356	348	369	252	296
Ephx1	202	330	276	292	271	234	325	282	281	177	196	170	215	237	235	297	226	254	216	198	292	241	182	224	219	254	291	282	230	236	172	289	282	216	249	282	402	221	284	273	192	238	267
9130409I23Rik	1	1	1	3	0	2	0	0	0	2	1	0	0	2	2	1	2	0	1	1	6	1	1	1	6	5	0	1	1	2	0	0	0	1	0	0	0	1	3	0	0	2	0
Nvl	895	1105	1010	970	889	961	859	973	995	928	1046	877	916	1145	1011	792	989	1174	1054	987	1007	1040	904	942	920	957	1128	832	901	1126	868	1447	1062	934	981	844	1080	959	947	1081	880	951	1060
Cnih4	757	908	890	814	853	947	857	832	943	807	893	816	1028	846	959	781	897	1070	847	714	908	836	738	840	816	941	980	927	1016	980	746	1041	1131	973	952	783	1039	844	817	874	835	894	907
Wdr26	1975	1980	2015	1987	1869	2055	2064	1722	2195	1639	1908	1619	1949	2170	2275	2388	2808	2240	1773	2125	2018	2038	1501	2015	1891	2143	1864	2041	2500	1911	1650	2361	2296	1994	2116	2208	2098	1783	1972	2163	2389	1896	1992
Cnih3	1269	1221	1221	914	1075	1242	1023	1006	1193	1425	1352	981	1241	1316	1870	946	1503	1453	1432	1302	1066	1029	1240	1118	1345	1048	1351	1279	1026	1296	1354	1820	475	1187	1017	993	1481	968	1303	1041	1033	1181	1349
Ccdc121	9	40	19	36	53	24	25	28	32	22	21	13	30	19	32	24	10	25	29	15	15	30	32	20	22	24	19	36	14	34	22	18	40	8	28	38	40	25	24	36	17	32	6
Lbr	242	268	278	244	286	326	272	258	294	331	264	251	353	318	307	280	307	350	309	236	301	262	269	236	231	251	309	332	326	250	240	401	346	273	346	288	365	249	266	244	283	313	288
Enah	2465	2434	2253	2223	2252	2559	2290	2069	2750	2129	2241	1795	2374	2950	2539	2719	3216	2565	2021	2755	2553	2223	1880	2297	1910	2264	2132	2279	2700	2262	2064	2801	2723	2130	2147	2581	2289	2132	2039	2374	2600	2413	2278
Srp9	1280	1649	1541	1511	1568	1946	1522	1763	1618	1590	1796	1685	1705	1628	1780	1497	1603	1886	1878	1596	1618	1783	1491	1579	1897	1762	1836	1419	1683	1870	1434	1942	1881	1923	1807	1481	2043	1492	1659	1698	1662	1977	1739
Vmn1r1	0	0	0	0	0	0	0	0	0	0	0	0	0	0	0	0	0	0	0	0	0	0	0	0	0	0	0	0	0	0	0	0	0	0	0	0	0	0	0	0	0	0	0
Degs1	1497	2125	1890	1801	2116	1744	2122	2073	2096	1815	1920	1764	1972	1784	1924	1867	1586	2226	2101	1562	2003	2109	1649	1641	2041	2143	2326	2092	1728	1881	1498	2157	2499	1598	1972	1819	2665	1892	2153	2065	1586	1946	1870
1700047M11Rik	91	163	152	183	178	152	208	105	163	134	127	128	195	112	128	177	120	178	156	81	167	150	123	111	151	147	148	178	167	145	92	162	207	138	159	182	161	157	197	151	143	135	153
Fbxo28	1262	1703	1354	1497	1481	1395	1457	1305	1447	1328	1433	1271	1386	1667	1535	1303	1396	1633	1513	1418	1395	1628	1294	1184	1455	1521	1560	1450	1296	1620	1377	1953	1708	1327	1460	1261	1716	1465	1384	1515	1142	1336	1460
Trp53bp2	499	725	534	518	623	555	637	580	674	642	521	508	565	599	650	577	522	638	603	553	676	653	399	414	464	568	574	685	515	502	526	672	748	405	523	703	655	588	603	672	436	498	617
Capn2	1183	1402	1393	1304	1429	1407	1301	1273	1788	1328	1226	1172	1516	1346	1427	1417	1416	1488	1347	1218	1494	1321	1269	1387	1149	1315	1425	1472	1293	1404	1155	1702	1523	1352	1349	1398	1664	1270	1581	1380	1387	1393	1399
Capn8	0	0	0	3	1	1	0	2	0	0	1	1	1	2	1	1	0	0	0	0	0	2	2	0	0	1	0	0	0	0	0	0	1	2	0	2	2	0	2	0	0	0	0
Ccdc185	0	0	0	0	0	0	0	0	0	0	0	0	2	1	0	0	0	0	2	0	2	3	0	0	0	1	1	0	1	0	2	0	0	0	0	0	0	1	1	0	4	1	0
Susd4	529	739	521	547	556	490	540	526	519	503	523	471	510	605	680	564	623	663	577	684	574	635	509	477	621	547	604	521	461	637	569	672	578	464	448	559	599	623	472	690	459	555	684
Tlr5	7	0	0	2	1	9	3	3	6	2	8	3	2	1	5	4	11	8	0	5	4	5	0	10	3	3	3	2	2	3	4	3	6	4	1	7	5	2	6	1	1	2	6
Disp1	68	65	79	58	53	63	65	45	76	68	48	45	72	87	69	44	70	68	52	68	76	65	57	69	47	65	82	73	48	58	51	90	52	52	49	64	76	67	91	51	53	47	90
Brox	1646	2026	2154	1801	1974	2249	1981	1976	2125	1905	2100	1892	2087	2252	2265	1789	1967	2351	2112	1872	2159	2246	1826	1725	2114	2075	2492	1873	2090	2107	1798	2568	2365	1990	2226	1922	2330	1913	1972	2128	2015	2104	2241
Aida	619	830	804	711	827	868	761	875	852	781	794	841	896	868	890	716	788	1026	904	790	826	858	734	703	804	847	982	838	759	849	725	1108	916	848	844	718	892	750	777	924	687	833	875
Mia3	2964	3927	3436	3260	3068	3632	3402	3396	3806	3639	3406	3475	3475	3902	3795	3324	3508	4368	3626	3593	3406	3714	3026	2992	3436	3332	3630	3009	3291	3948	3244	4743	4025	3263	3528	2996	3906	3430	3137	3835	3155	3369	3462
Taf1a	214	288	263	262	293	354	236	259	305	261	297	246	279	350	295	255	286	310	254	238	272	298	249	259	243	297	302	249	265	327	260	407	275	304	270	265	260	270	261	288	280	267	286
Hhipl2	1	9	1	3	3	4	3	5	2	1	2	1	0	7	3	4	5	6	1	2	4	2	3	3	4	5	4	8	4	10	2	2	2	2	1	2	10	4	3	5	7	4	3
1700056E22Rik	0	0	2	0	0	0	0	0	0	0	0	0	0	0	2	2	0	1	3	0	1	0	0	0	0	0	1	0	0	1	3	0	5	2	0	1	0	0	1	0	0	0	1
Dusp10	55	82	49	67	75	68	103	88	85	41	50	76	87	58	66	56	43	88	65	53	89	90	65	38	58	63	94	70	78	54	39	69	102	46	59	72	99	97	60	76	57	54	61
1700112H15Rik	0	0	0	0	0	0	0	0	0	0	0	0	0	0	0	0	0	0	0	0	0	0	0	0	1	0	0	0	0	0	0	0	0	0	0	0	0	0	0	0	0	0	0
4930488B22Rik	0	0	2	0	0	0	0	0	0	0	0	1	1	0	0	0	0	0	0	0	0	0	0	0	0	0	0	0	0	0	0	0	0	0	0	0	0	0	0	0	0	0	0
Hlx	1	1	3	1	2	3	3	4	5	1	3	0	2	2	13	7	10	6	1	1	10	0	3	9	0	10	6	16	3	6	4	4	4	3	8	2	11	1	7	3	2	3	4
2020-03-01	0	7	4	8	18	7	11	10	7	8	1	6	3	2	3	3	3	11	4	1	7	8	7	3	8	11	6	7	5	1	5	2	14	7	12	12	5	10	5	1	1	4	4
2020-03-02	389	502	491	486	549	574	467	535	509	483	506	424	501	500	603	457	452	578	517	430	527	457	500	489	556	517	611	479	545	506	442	596	512	554	474	462	590	503	546	505	447	565	526
Mir1981	1	1	0	4	1	1	1	2	1	0	0	0	0	2	4	0	0	2	1	0	0	0	0	0	0	5	0	1	0	1	1	3	1	0	1	0	1	2	1	0	0	2	4
C130074G19Rik	203	289	175	223	224	272	226	267	223	263	280	177	182	233	191	212	240	250	255	168	199	262	163	232	227	221	280	162	175	280	159	289	266	219	209	218	199	196	220	244	181	269	238
Mark1	330	428	343	323	308	320	354	325	327	338	340	349	373	365	353	437	413	395	330	433	348	342	330	328	392	321	381	259	361	414	328	510	375	301	290	367	357	331	281	385	345	367	392
Rab3gap2	3004	4197	3095	3125	2709	2870	3042	2990	3475	3004	3341	3249	2824	3481	2960	3119	3251	3744	3185	3060	3117	3539	2438	3188	3424	3235	3236	3173	2946	3601	2717	4137	4124	2710	2948	2704	3950	3332	3129	3841	3239	3055	2906
Snora36b	0	2	3	1	1	0	0	0	0	1	1	1	1	0	2	1	2	1	2	0	1	2	0	0	1	4	0	0	1	2	0	0	0	2	0	2	0	1	0	1	0	0	3
Mir664	0	2	3	1	1	0	0	0	0	1	1	1	0	0	0	1	1	1	2	0	1	2	0	0	1	3	0	0	0	2	0	0	0	2	0	2	0	1	0	1	0	0	3
Iars2	1287	1728	1751	1425	1525	1914	1653	1707	1669	1609	1715	1606	1591	1788	1810	1370	1565	1837	1641	1468	1641	1854	1417	1429	1621	1508	1753	1328	1588	1857	1388	2244	1881	1600	1683	1429	1770	1598	1686	1842	1434	1721	1601
Mir194-1	0	2	2	0	0	2	2	1	4	2	1	0	0	2	3	0	0	0	4	1	3	0	1	2	2	1	5	0	0	3	3	3	0	0	1	0	2	1	0	0	5	0	2
Mir215	1	2	3	1	2	1	2	1	1	6	2	0	1	1	1	3	0	4	2	2	3	1	4	2	1	1	3	2	4	0	1	3	0	1	2	3	0	2	2	0	2	2	0
Bpnt1	1334	1716	1799	1673	1793	2357	1829	2234	1940	1530	1965	1818	2137	2170	2054	1491	1635	2168	1792	1665	1965	1842	1698	1395	1782	1800	2229	1457	1798	2075	1656	2266	2285	2000	2034	1644	2211	1663	1657	2067	1697	1753	1894
Eprs	3505	4066	4099	3389	3953	4332	3855	3826	4295	4069	4103	3657	4162	3830	4599	3365	3800	4491	4065	3653	3909	4056	3589	3692	3655	3795	4122	3496	3798	4128	3595	4983	4309	3916	3853	3335	4776	3825	3879	4141	3788	4347	3790
9630028B13Rik	10	12	9	15	9	25	13	10	9	8	16	9	7	8	5	15	17	11	10	16	11	13	8	8	12	15	8	16	16	12	9	20	12	16	14	9	11	10	10	18	9	13	8
Gm2061	95	102	117	85	81	97	88	79	91	124	105	102	45	123	86	106	113	120	120	76	83	97	81	89	89	90	112	74	99	110	115	131	118	104	102	91	88	115	87	122	84	111	84
Slc30a10	193	251	274	206	192	250	216	202	204	191	281	182	160	241	212	230	266	267	242	228	237	264	165	208	228	229	205	191	226	254	208	293	272	248	230	185	148	262	189	268	224	233	188
5033404E19Rik	6	7	7	6	3	7	9	5	9	3	5	3	2	7	7	4	3	6	8	3	5	4	6	2	6	1	6	2	3	2	6	14	4	4	4	4	4	4	2	6	6	5	0
Mir297c	0	0	0	0	0	0	0	0	0	0	0	0	0	0	0	0	0	0	0	0	0	0	0	0	0	0	0	0	1	0	0	0	0	0	0	2	0	0	0	0	0	0	0
Lyplal1	174	214	110	195	103	136	120	93	190	191	181	167	97	87	122	142	188	195	191	116	131	156	151	178	208	197	114	166	115	114	159	179	180	226	109	132	218	165	135	178	236	165	115
A730004F24Rik	0	0	0	0	0	0	0	0	0	0	0	2	2	0	0	0	0	0	0	0	0	0	0	0	0	0	0	0	0	0	2	0	0	0	0	0	0	0	0	1	0	0	0
Tgfb2	195	189	108	178	102	103	110	92	125	119	110	99	117	139	120	155	188	143	122	170	101	143	84	159	113	163	113	168	137	108	103	126	141	91	104	196	137	113	123	132	146	155	149
Rrp15	252	281	305	242	205	332	222	228	288	263	286	222	271	305	314	222	304	351	338	246	258	260	270	230	261	236	286	241	284	328	224	391	273	342	329	234	308	255	273	273	287	303	276
D1Pas1	1	0	0	0	0	0	0	0	0	0	0	1	3	0	1	1	0	0	1	0	0	2	0	0	0	0	0	0	0	1	1	0	2	0	0	0	2	0	0	0	0	0	0
Spata17	6	27	13	27	22	33	21	20	21	18	17	14	16	18	19	22	11	21	12	7	18	22	10	14	12	21	26	32	11	19	17	20	27	13	23	33	41	21	24	21	14	14	12
1700007P06Rik	4	12	7	6	1	6	1	2	8	15	4	6	2	2	1	9	3	10	13	7	0	5	8	9	2	1	4	18	3	5	11	9	5	5	0	6	8	8	3	3	5	5	5
Gpatch2	504	643	520	498	443	537	484	461	560	581	522	478	517	552	579	496	569	560	488	514	538	547	502	511	530	520	527	562	546	597	523	722	552	533	437	463	600	559	509	552	519	524	501
Esrrg	121	98	108	93	78	132	108	85	133	103	107	65	94	105	129	168	143	139	79	111	115	109	89	101	74	109	105	105	140	87	93	146	185	111	121	169	101	74	113	109	161	112	111
9330162B11Rik	2	0	1	0	2	1	3	0	0	1	2	2	1	1	0	1	1	2	1	2	0	1	0	2	0	1	2	1	3	0	3	6	1	1	0	4	3	1	4	0	7	1	2
Ush2a	4	9	9	6	4	18	7	5	10	9	8	9	14	6	10	5	8	5	5	13	3	10	3	7	4	5	3	11	23	6	5	11	6	6	11	7	6	7	10	9	18	9	1
Kctd3	1952	2609	2380	2250	2255	2531	2196	2298	2554	2543	2509	2190	2407	2545	2432	2186	2129	2821	2324	2192	2355	2551	2128	1988	2426	2272	2396	2088	2226	2614	2170	2956	2862	2407	2288	2207	2936	2375	2189	2600	2208	2409	2157
Kcnk2	337	250	283	270	233	281	311	250	351	236	211	206	253	375	284	385	351	298	291	289	381	268	203	208	222	292	277	187	270	229	173	313	343	287	294	301	335	237	244	293	267	298	260
Cenpf	44	34	45	42	52	49	36	25	58	40	31	29	40	31	40	37	61	37	29	47	40	43	21	42	28	39	72	51	69	48	33	33	41	44	32	26	42	26	73	38	64	32	47
Ptpn14	149	192	161	239	121	162	168	120	121	133	165	137	145	203	131	196	156	157	141	165	156	214	95	98	156	186	189	163	186	142	117	136	234	94	103	179	178	193	113	196	138	116	116
Smyd2	833	1217	788	791	841	926	815	823	970	1107	907	786	838	962	982	832	841	1277	1145	1054	881	1012	934	817	1017	971	906	943	709	1110	1008	1400	1120	969	795	714	978	1038	912	1050	776	1057	1040
Prox1	301	459	291	329	288	292	368	282	266	265	292	246	262	419	375	283	394	322	292	432	293	293	239	260	274	291	334	288	322	346	284	393	192	207	288	404	356	322	270	335	266	199	356
Rps6kc1	1428	2103	1534	1523	1332	1746	1473	1573	1574	1786	1705	1582	1717	1790	1787	1311	1626	1978	1562	1512	1563	1576	1608	1479	1686	1566	1580	1270	1508	1947	1557	2093	1993	1803	1369	1274	1647	1770	1554	1624	1625	1865	1386
Angel2	1295	1563	1362	1228	1272	1426	1202	1284	1447	1439	1478	1327	1214	1557	1431	1156	1355	1600	1417	1347	1366	1483	1160	1123	1398	1439	1562	1220	1288	1549	1178	1873	1365	1211	1237	1218	1678	1372	1408	1400	1348	1307	1429
Vash2	33	43	26	24	18	27	22	36	28	40	23	46	31	27	31	36	35	29	26	35	16	36	25	20	29	20	28	21	23	20	31	49	51	19	23	30	37	26	27	33	50	24	20
Mfsd7b	538	679	545	624	614	684	566	585	647	554	556	516	644	624	593	562	585	774	626	600	588	644	505	578	621	640	671	618	585	695	542	900	720	634	642	618	638	562	619	630	588	616	632
A230020J21Rik	111	106	93	111	122	143	91	88	108	101	92	88	112	109	105	107	91	128	125	102	119	107	90	101	105	98	139	115	107	105	91	143	118	99	65	109	106	102	102	134	97	122	97
Spata45	1	3	3	0	5	0	5	5	3	3	2	3	3	10	12	2	1	1	9	5	5	9	1	2	6	1	17	5	6	6	1	1	3	3	6	0	9	4	3	6	2	0	4
Tatdn3	301	240	475	388	344	502	371	389	446	321	472	420	405	475	426	311	324	390	429	411	465	400	314	306	457	336	455	277	395	373	316	467	315	380	372	325	451	295	462	414	353	339	353
Nsl1	36	45	29	29	20	46	28	23	30	47	21	31	36	40	39	21	28	46	30	26	29	34	35	23	31	23	22	32	33	32	27	28	28	34	26	24	39	40	23	44	29	35	27
Batf3	3	4	10	8	13	9	8	6	6	10	12	10	12	9	10	7	3	8	7	9	6	11	3	10	17	4	11	4	10	3	11	9	2	3	3	1	8	14	16	6	10	11	3
Fam71a	0	0	0	0	0	0	0	0	0	0	0	0	0	0	0	0	0	0	0	0	2	0	0	0	0	1	0	0	0	0	0	0	0	0	1	0	0	0	1	0	0	0	0
Atf3	22	12	23	29	33	17	45	11	38	11	7	8	34	7	42	33	38	20	5	18	23	20	17	28	8	39	37	47	36	16	23	14	24	25	26	30	60	15	44	15	30	27	31
Nenf	474	661	515	486	570	596	584	587	536	483	631	518	560	691	586	557	504	734	690	545	500	550	521	437	602	574	651	521	519	655	597	777	637	591	547	514	581	525	659	680	417	569	582
Tmem206	903	1124	1000	1018	1085	1016	1102	1024	1185	860	1033	942	1156	1133	1169	1082	1035	1096	1005	1034	1117	1123	872	975	1041	1112	1172	990	1142	1089	923	1317	1293	892	1064	989	1289	908	1132	1081	899	1019	1112
Ppp2r5a	1748	2178	2113	2095	2271	2176	2297	2286	2330	1882	2128	2106	2347	2259	2370	2124	2040	2329	2212	2120	2278	2262	1761	1972	2289	2171	2476	1987	2101	2200	1903	2841	2601	1877	2197	1961	2491	1982	2255	2333	1721	2039	2245
Dtl	24	22	19	25	37	26	20	6	30	39	17	20	33	20	53	35	27	52	47	36	17	27	42	30	49	25	20	43	16	25	37	44	40	24	27	28	35	15	32	27	12	63	45
Ints7	408	464	541	509	534	600	554	544	647	510	485	420	594	555	633	575	447	625	537	525	593	541	427	413	566	492	580	557	605	475	419	548	580	441	586	580	755	518	639	587	439	465	563
Lpgat1	4497	5378	5105	5092	4986	5428	5044	5076	5713	4587	5499	4791	5607	5755	5329	5298	5732	5459	5301	4905	5103	5474	4561	4627	5526	5259	5270	4452	5495	5348	4590	6207	6334	5248	5513	4944	5874	5040	5080	5882	5246	5053	4856
Nek2	18	32	31	20	23	30	21	35	24	28	36	23	26	31	30	27	35	42	30	27	22	24	21	25	43	26	45	33	26	40	32	49	23	30	39	21	26	27	36	29	28	42	38
1700034H15Rik	157	168	123	155	112	168	114	137	142	152	149	116	144	169	146	132	164	198	133	112	123	129	119	117	123	118	131	126	123	166	141	198	123	150	96	144	149	151	157	158	119	139	113
Slc30a1	1367	1638	1416	1227	1324	1692	1280	1416	1507	1486	1476	1260	1441	1502	1468	1327	1551	1877	1592	1315	1373	1340	1264	1342	1412	1333	1425	1114	1257	1519	1255	2032	1581	1569	1269	1396	1567	1573	1379	1643	1363	1413	1304
Rd3	5	31	13	31	25	12	22	7	12	15	12	8	19	14	13	15	7	8	14	7	12	19	15	10	18	28	52	23	9	12	22	17	22	14	17	25	27	16	13	31	17	20	16
Traf5	25	26	33	38	40	39	24	26	47	39	37	26	31	27	40	28	35	28	23	23	46	20	30	34	30	23	34	40	51	40	22	57	24	35	34	39	39	19	29	30	37	37	29
Mir3473c	0	0	0	0	0	0	0	0	0	0	0	0	0	0	0	0	0	1	0	0	0	0	2	0	1	0	0	1	0	0	0	0	0	1	0	0	0	0	0	0	1	0	0
Rcor3	387	380	371	338	439	395	328	429	436	323	398	340	377	474	413	452	452	442	454	399	401	407	334	359	406	370	460	336	434	413	372	483	381	296	333	400	401	339	385	423	398	362	424
Gm10516	115	80	154	150	120	141	128	121	167	149	150	166	141	200	116	166	110	143	137	120	140	131	111	116	185	133	161	94	115	145	112	132	150	142	156	145	182	152	151	192	130	104	136
Kcnh1	1116	1619	1022	1181	881	988	1042	920	964	1178	1031	954	1091	1368	1199	1203	1213	1448	1086	1125	1082	1334	1011	1025	1399	1341	1262	1116	916	1384	1242	1517	1273	1031	985	1124	1369	1196	901	1306	944	1088	1093
Hhat	16	25	21	26	15	19	26	10	25	20	24	18	24	19	21	25	28	28	19	25	28	18	7	30	38	20	19	24	25	29	13	28	21	32	15	16	25	28	25	33	16	20	15
1700065J18Rik	2	4	2	3	6	5	4	1	4	1	3	5	2	3	0	4	3	5	4	1	5	5	2	2	3	0	3	2	1	2	3	2	0	5	3	1	3	4	6	1	2	4	3
Sertad4	103	67	84	45	66	93	84	57	110	46	59	64	81	82	123	95	145	93	79	97	98	57	32	63	50	56	73	88	103	72	46	84	66	72	79	82	71	66	39	67	127	99	109
Gm15867	5	14	11	12	6	8	12	8	13	14	21	19	1	23	13	17	10	8	9	9	13	5	10	8	10	11	7	2	10	11	8	8	7	9	3	17	10	8	8	9	17	11	14
Syt14	785	828	756	636	690	796	697	600	823	722	823	649	827	889	838	700	986	926	682	908	773	700	574	766	657	680	693	705	929	909	672	1111	834	720	720	733	802	738	717	664	856	781	672
Diexf	372	489	451	388	394	433	355	395	428	381	468	374	374	480	437	352	461	533	376	368	410	420	364	383	387	411	463	365	420	488	342	645	458	431	382	336	524	368	378	473	382	421	368
Irf6	30	28	54	40	56	82	53	53	46	44	38	44	41	51	85	25	40	36	49	58	53	35	33	44	44	30	52	37	27	34	28	25	54	41	54	39	65	39	44	50	44	35	58
A130010J15Rik	237	268	237	163	207	269	194	243	250	266	242	188	229	257	308	228	271	267	270	196	261	320	208	261	288	232	267	198	216	251	187	317	304	265	231	236	279	242	269	249	265	302	245
Traf3ip3	69	66	73	52	70	66	64	58	72	64	57	47	73	62	130	95	94	71	50	45	115	55	66	97	75	89	97	73	86	48	51	78	62	82	67	71	113	61	132	63	85	83	76
Hsd11b1	311	427	323	286	249	310	271	368	269	245	351	305	243	367	360	335	390	365	317	281	358	409	229	236	358	370	466	262	329	346	284	413	518	267	325	296	264	297	197	405	278	358	251
G0s2	51	53	89	66	69	111	70	74	106	53	67	83	95	62	67	60	37	63	75	66	67	74	52	62	48	57	61	69	82	96	60	62	116	64	71	78	71	74	68	79	65	53	67
Lamb3	14	37	27	15	13	24	18	13	18	19	28	13	5	18	21	18	26	31	22	16	13	23	16	22	28	12	13	12	24	30	24	32	8	21	10	20	22	23	30	21	16	11	11
Camk1g	57	48	40	50	33	56	74	30	21	16	51	52	5	60	34	56	80	45	23	28	62	40	16	32	35	43	41	10	48	54	13	38	87	29	53	50	37	35	11	78	58	33	34
Mir205	0	0	0	0	0	0	0	0	0	0	0	0	0	0	0	0	0	0	0	0	0	0	0	0	0	0	0	0	0	0	0	0	0	0	0	0	0	0	0	0	0	0	0
4930503O07Rik	0	0	0	1	0	0	0	0	0	0	0	0	0	0	0	0	0	0	0	0	0	0	0	0	0	0	3	0	0	0	0	0	0	0	0	0	0	0	0	0	0	0	0
Plxna2	1983	2176	1657	1737	1590	1572	2003	1450	1976	1367	1702	1444	1591	2277	2017	2130	2383	1916	1623	1933	1943	1872	1184	1556	1703	1849	1809	1652	1857	1941	1498	2324	2178	1255	1544	1794	1939	1703	1532	1985	1676	1459	1718
Cd34	706	558	820	582	627	714	729	683	1010	718	827	576	630	821	1139	743	988	822	732	727	732	580	679	881	521	622	807	885	916	732	495	1421	688	911	586	582	937	631	1316	594	779	859	762
Gm16897	155	146	169	167	138	176	124	155	195	163	169	154	111	247	208	156	215	198	157	179	153	168	161	197	124	156	171	184	195	158	133	283	156	167	158	136	165	164	223	152	172	162	158
A330023F24Rik	1047	1278	1148	1146	1305	1643	1074	1194	1381	1052	1253	1187	1415	1744	1214	1111	1246	1545	1150	1609	1187	1120	1254	1081	1098	1153	1201	1137	1515	1483	1299	1821	1385	1413	1317	894	1196	1138	1185	1261	1393	1239	1091
Mir29b-2	28	34	18	29	37	47	35	23	35	33	25	32	41	53	29	29	30	32	34	49	29	29	23	20	16	36	28	27	32	41	27	43	31	45	34	25	39	20	31	24	42	31	21
Mir29c	83	103	113	109	88	167	88	126	91	69	117	102	95	150	104	93	106	158	83	147	70	87	103	84	88	97	87	90	124	125	136	160	128	102	94	65	107	94	92	104	113	111	99
Cd46	71	76	68	69	76	90	61	68	61	82	94	58	67	94	69	42	93	96	76	59	93	93	84	74	92	66	64	65	76	83	70	102	47	61	65	70	69	91	71	71	83	71	61
Cr1l	347	358	397	386	422	517	383	429	479	376	356	340	437	470	500	392	440	452	425	377	396	394	393	362	370	408	482	414	441	439	362	539	456	447	391	381	493	400	473	400	435	385	410
Cr2	21	42	38	33	28	47	32	45	36	30	21	15	52	29	44	37	39	38	22	36	26	38	24	31	18	21	29	21	21	27	18	30	32	16	30	33	36	32	27	33	26	24	29
B020014A21Rik	0	0	0	0	0	0	0	0	0	0	0	0	0	0	0	0	0	0	0	0	0	0	0	0	0	0	0	0	0	0	0	0	0	0	0	0	1	0	0	0	0	0	0
H60c	0	0	0	0	1	1	0	0	0	0	0	0	0	0	0	0	0	0	0	0	0	0	0	0	0	0	1	3	0	0	0	0	0	0	0	0	0	1	1	2	2	0	0
Ppp1r14c	131	127	149	132	108	166	112	120	151	139	159	138	111	207	142	133	159	134	136	115	151	177	89	148	152	169	129	118	142	153	130	157	159	132	128	142	135	144	114	151	144	154	176
Iyd	96	16	72	120	74	84	117	95	69	80	103	108	94	139	136	259	120	127	101	76	127	144	116	146	213	132	93	96	120	166	133	14	184	13	11	118	169	132	45	191	100	92	109
Plekhg1	554	539	584	471	451	565	589	483	611	502	587	450	557	772	607	577	595	640	598	586	593	528	454	462	403	425	532	662	555	734	324	947	654	389	385	452	571	495	514	560	454	408	559
Mthfd1l	301	273	354	228	214	353	269	331	328	279	258	247	210	335	250	217	213	303	256	322	369	344	218	224	226	283	257	267	364	270	202	406	425	329	252	264	278	262	283	363	374	349	339
Akap12	331	365	341	392	374	409	417	386	464	405	406	373	469	548	425	373	287	510	407	349	316	376	299	395	348	336	510	385	300	368	272	498	441	244	351	317	404	367	387	397	276	270	327
Zbtb2	109	127	116	84	132	98	116	112	103	94	90	87	131	127	123	156	108	119	104	120	117	109	109	102	92	103	133	127	138	154	91	174	140	143	135	117	124	80	106	112	92	116	106
Rmnd1	354	501	404	422	408	404	373	425	517	367	474	448	443	488	490	415	447	476	450	479	428	486	475	410	483	501	475	416	453	559	436	598	487	434	425	348	616	460	399	458	416	407	466
Gm5512	450	617	485	521	486	513	451	499	617	454	575	522	516	581	560	481	542	549	516	560	498	582	567	496	578	590	575	486	532	657	529	741	586	526	520	421	728	546	483	563	524	508	545
Armt1	429	494	459	391	417	538	425	450	523	441	514	526	456	495	547	388	461	536	479	473	436	485	397	434	499	457	508	422	444	478	371	655	450	470	455	389	522	422	507	479	496	481	455
Ccdc170	21	48	36	65	73	39	50	52	33	55	22	28	48	29	43	38	30	59	53	15	53	43	51	52	43	53	56	69	31	53	30	19	50	20	26	80	84	36	34	42	37	40	28
Esr1	45	53	27	44	52	43	28	46	49	40	39	44	40	58	61	42	45	39	65	40	31	43	39	33	32	28	49	30	51	38	30	56	53	37	32	48	34	29	47	35	38	49	56
Syne1	19254	26440	20756	19886	20975	24568	20773	21207	22558	22948	25509	21072	23309	25394	27169	19739	25293	27479	22739	26429	20644	22728	21115	19386	26331	20989	25229	20353	21164	26529	24035	31714	20182	23063	22438	18630	27337	21888	20917	23004	20148	22808	22448
Myct1	0	2	1	1	3	7	0	5	3	4	1	3	1	0	4	1	0	1	1	4	1	1	3	2	3	3	2	2	7	4	0	5	0	1	5	1	0	3	2	4	1	1	2
Vip	167	204	195	133	150	236	208	166	259	225	257	157	117	201	193	173	179	229	205	147	141	160	210	200	222	131	156	126	197	228	134	202	263	195	200	169	265	203	238	147	210	208	120
Fbxo5	22	40	30	38	26	33	17	15	15	20	29	14	26	21	21	21	20	32	33	30	24	24	16	34	20	26	23	31	22	30	13	36	22	27	21	23	31	23	28	30	16	21	29
Mtrf1l	103	158	138	160	141	176	137	138	162	141	176	142	156	171	169	157	143	198	164	123	123	132	178	150	167	154	154	163	217	158	135	216	200	206	136	117	175	144	136	174	166	153	120
Rgs17	1260	1522	1327	1147	1137	1352	1150	1271	1321	1143	1282	1243	1123	1351	1406	1110	1472	1402	1234	1307	1214	1379	969	1197	1286	1218	1424	1079	1259	1358	1147	1811	1340	1226	1315	1127	1463	1295	1313	1399	1119	1224	1249
Oprm1	64	86	68	66	56	83	73	78	70	66	72	84	55	71	58	56	60	69	55	67	60	67	58	44	54	53	76	36	49	77	51	90	58	59	69	57	81	69	53	64	38	57	64
Ipcef1	873	1332	1048	869	976	1346	922	1015	947	1068	1290	1157	996	1274	1151	536	983	1334	1062	1448	915	1172	1018	870	898	901	1335	942	911	1433	1185	1625	477	944	1001	928	1015	1173	862	1085	759	949	1114
Cnksr3	22	30	27	36	27	40	39	23	49	19	29	20	39	50	44	46	39	43	24	31	30	30	18	33	31	32	39	40	58	23	20	39	33	27	36	46	43	22	36	23	51	24	27
Ulbp1	2	2	1	2	2	2	1	4	1	0	1	0	1	2	8	0	7	1	1	4	3	1	2	4	0	4	2	9	2	2	0	1	0	1	5	1	0	0	1	0	1	3	4
Lrp11	3458	4929	3981	3757	3112	3522	3933	4000	3519	3038	4423	3938	3076	4475	3756	3692	3997	4399	3821	3591	3824	4631	2848	3144	4682	4031	4593	2920	3541	4816	3283	4718	4689	3171	3911	3433	4372	4491	3369	4627	3124	3460	3660
Pcmt1	2500	3307	3188	3004	2958	3844	3035	3156	3158	3019	3476	3221	3239	3281	3223	2766	2963	3836	3283	2817	2948	3593	2918	2617	3667	3102	3153	2448	2859	3553	2838	4079	3906	3531	3427	2563	3719	3301	2980	3561	3044	3644	3015
A630066F11Rik	59	86	75	59	70	78	81	54	75	77	71	68	97	70	72	57	66	92	103	72	81	71	66	57	61	70	72	52	69	85	55	92	92	86	65	75	87	95	55	98	73	67	85
Nup43	77	104	125	100	108	124	97	107	93	94	116	78	96	111	83	96	96	116	99	111	83	113	103	91	94	106	111	81	96	127	89	171	115	107	147	98	97	103	97	95	116	142	103
BC020402	156	181	172	150	169	210	155	180	192	182	164	162	168	191	188	130	153	198	194	151	141	181	144	159	161	183	179	152	163	165	186	246	183	195	150	132	212	165	166	211	175	198	224
Lats1	680	582	585	614	625	544	491	465	648	481	550	499	608	740	604	641	885	587	457	651	636	528	415	665	477	591	570	673	862	589	452	740	681	516	593	690	647	461	551	554	828	533	565
Katna1	287	326	348	310	365	442	340	374	387	343	395	301	364	410	330	267	346	416	298	323	383	336	347	307	356	359	375	349	437	444	341	496	398	496	431	269	391	301	385	293	361	342	318
Ginm1	205	268	266	245	248	219	278	307	278	212	235	222	243	211	304	245	227	277	277	209	265	244	202	231	235	279	306	289	217	250	186	294	265	209	228	241	317	218	266	256	172	223	236
Ppil4	1181	1548	1648	1256	1460	1925	1342	1585	1511	1388	1506	1605	1611	1657	1672	1152	1530	1746	1553	1424	1609	1733	1282	1264	1575	1450	1787	1363	1460	1630	1253	1984	1798	1618	1740	1318	1640	1372	1407	1549	1478	1680	1448
Zc3h12d	0	2	1	3	9	0	0	3	1	1	1	0	6	2	5	2	0	0	0	1	5	0	13	3	1	3	1	0	2	1	4	6	1	4	0	1	2	1	6	1	3	6	2
Mir5104	0	0	0	0	0	0	0	0	0	0	0	0	1	0	0	0	0	0	0	0	0	0	0	0	0	0	0	0	0	0	0	0	0	0	0	0	0	0	0	1	0	0	0
Tab2	944	1207	1109	1000	1076	984	1157	981	1139	898	1083	920	1074	1081	1098	984	1080	1052	950	984	1122	1129	821	1031	854	1085	1284	1286	968	1107	845	1540	1192	925	1006	1022	1249	960	1122	1087	834	1011	1318
Ust	1167	1365	1237	1169	1065	1061	1162	1099	1222	1121	1417	1042	1102	1555	1201	1245	1308	1390	1169	1272	1261	1401	1003	1159	1259	1297	1279	966	1091	1393	1151	1616	1389	1102	1068	1037	1346	1210	1172	1485	1131	1068	1325
Sash1	1000	743	822	707	748	594	796	539	775	636	573	528	947	914	923	929	1168	742	557	766	916	740	575	994	538	732	703	874	840	634	581	746	975	728	643	990	741	593	783	783	878	683	1009
Samd5	395	334	444	333	388	437	402	345	419	356	383	346	426	569	403	423	498	487	388	438	423	423	318	411	341	370	421	332	463	431	308	578	587	418	382	300	355	346	457	400	502	472	465
Gm6150	0	0	1	1	2	0	1	0	0	1	2	2	0	0	1	2	1	1	2	3	0	1	6	0	3	0	3	4	0	0	0	2	0	0	0	0	1	3	0	0	0	1	1
Stxbp5	3056	3816	2800	2697	2797	2885	2812	2493	3103	2716	2887	2615	2902	3614	3098	3053	3966	3430	2599	3288	2927	3088	2246	2469	3021	2983	3180	3178	3003	2940	2496	4149	3124	2816	2888	2989	3415	2926	2727	3068	2848	2818	3044
Adgb	9	43	20	23	30	18	27	19	9	18	12	14	26	22	21	42	17	17	23	18	15	21	16	12	26	13	21	35	10	20	27	18	29	8	10	25	33	19	19	24	11	9	11
Rab32	75	73	67	92	83	65	85	38	99	47	56	48	89	64	149	96	115	85	55	65	70	61	77	164	56	94	78	122	90	60	89	59	42	58	62	90	125	51	98	60	58	65	101
Gm5177	1	4	1	1	1	5	2	1	3	3	0	6	0	2	2	1	10	2	3	2	1	0	3	0	9	1	2	3	3	2	1	2	1	3	1	2	2	2	0	5	0	4	2
Grm1	2072	2630	1869	2241	1854	1941	1732	1928	2156	2029	2092	1991	1898	2529	2441	1991	2133	2565	2343	2251	2102	2449	2064	2123	2475	2290	2366	2106	1867	2503	2192	2505	2166	1624	1769	2029	2287	2243	1840	2435	1748	2158	2321
4930567K20Rik	6	9	8	10	8	12	12	6	15	9	9	6	9	19	11	8	13	16	6	7	12	8	13	24	16	7	18	9	8	7	14	14	10	10	6	12	5	22	11	8	13	4	9
Shprh	2194	2955	2456	2443	2507	2775	2430	2527	2529	2587	2698	2359	2506	2904	2559	2354	2702	2859	2508	2639	2428	2836	2179	2219	2685	2623	3038	2368	2692	2902	2257	3548	2876	2496	2661	2303	2929	2620	2458	2690	2336	2444	2472
Fbxo30	196	270	219	261	282	313	285	313	346	313	243	235	343	275	287	302	360	364	332	281	267	308	227	259	261	323	299	380	354	290	265	344	364	347	350	304	307	278	272	265	264	319	259
Epm2a	305	404	365	286	353	396	302	346	384	399	426	387	329	379	385	276	383	478	321	385	319	372	348	323	420	363	334	322	389	358	326	574	427	441	350	291	401	366	402	392	376	386	322
Utrn	1065	1197	1177	1058	1157	1313	1166	1152	1347	1221	1239	1003	1335	1370	1472	1179	1185	1354	1198	1201	1194	1145	1014	1193	965	1223	1442	1278	1206	1078	950	1544	1420	1061	1056	1142	1300	1035	1261	1072	1121	1131	1173
B230208H11Rik	1	1	0	1	10	3	2	5	10	1	0	0	4	1	1	1	2	4	3	0	1	0	3	0	1	4	4	4	1	4	1	5	3	3	0	0	2	2	2	0	1	3	5
Stx11	2	5	8	12	10	20	5	6	10	4	2	3	3	13	2	4	15	16	14	8	7	8	6	10	14	10	11	2	10	5	4	20	6	12	6	2	2	2	12	2	7	1	7
Sf3b5	722	785	711	730	810	980	795	755	817	779	882	796	764	891	863	671	765	967	824	710	769	881	736	638	838	782	831	699	763	952	758	985	870	885	785	692	941	768	841	857	811	859	740
Plagl1	17	27	19	20	24	14	34	21	26	23	18	14	33	30	19	16	25	19	16	23	30	29	20	13	10	20	12	27	28	14	13	25	34	11	13	27	28	11	14	11	9	17	21
Hymai	4	16	6	16	12	8	10	9	6	11	10	5	13	14	10	5	4	9	6	13	18	17	10	2	8	6	11	11	7	4	3	11	20	3	4	11	9	17	7	12	4	5	8
Zc2hc1b	0	1	0	0	0	0	0	0	0	0	0	0	2	1	1	0	0	0	1	0	2	0	0	0	0	0	0	0	1	0	2	0	0	0	0	1	0	0	0	0	0	0	0
Ltv1	156	214	173	175	161	164	168	180	187	185	180	190	179	184	212	145	179	206	208	194	192	180	154	139	200	209	206	145	169	201	157	260	221	208	188	176	209	146	209	171	167	217	206
Phactr2	362	468	331	460	415	272	399	342	329	308	318	257	351	358	393	418	353	332	371	289	410	407	280	410	426	410	450	337	357	334	287	280	554	210	276	389	426	433	251	489	262	320	303
Fuca2	562	593	615	547	545	668	611	525	676	490	587	516	621	679	750	612	713	635	596	528	622	496	533	595	650	687	768	640	606	588	474	696	580	670	658	557	874	540	737	577	641	610	592
Pex3	269	342	316	248	288	382	304	292	348	302	355	295	312	341	372	315	352	384	344	300	318	342	284	301	323	292	316	256	316	326	282	402	350	299	311	332	386	348	312	357	363	312	310
Adat2	53	63	64	67	65	70	61	59	58	77	73	54	65	80	91	72	79	64	53	73	76	82	70	54	59	58	54	57	60	44	43	73	69	63	64	66	64	70	71	61	72	63	77
Aig1	396	585	440	515	509	470	559	525	441	408	471	447	467	566	467	419	450	556	490	400	461	516	389	451	458	544	595	452	424	484	401	568	617	443	485	475	530	435	465	512	377	456	435
Hivep2	3683	3463	2841	2690	2615	2786	3530	2473	3294	2388	2801	2343	3522	3769	3484	4010	4343	3093	2561	3736	4039	3071	2012	2655	2253	3068	3158	2883	3584	2935	2352	3442	3962	2798	2715	3315	2925	2716	2133	3295	3469	2705	3655
Adgrg6	70	49	63	98	125	63	87	54	85	53	42	31	97	41	97	110	54	73	53	29	73	45	33	72	41	88	75	156	91	37	57	50	67	46	78	132	143	54	89	47	68	61	66
Vta1	660	908	936	761	798	962	857	865	826	771	957	872	823	896	889	803	796	1086	871	856	864	892	824	755	919	809	862	785	748	1039	760	1102	959	863	925	740	1015	821	917	875	803	897	795
1700016L04Rik	3	0	0	3	3	3	4	1	1	0	1	1	0	2	4	4	0	1	1	5	0	0	0	2	3	2	1	0	0	1	1	3	0	3	0	3	6	4	2	3	1	4	1
Gje1	0	0	0	1	0	0	0	0	2	0	0	4	0	0	1	0	0	0	0	1	0	0	1	0	0	0	2	2	0	1	0	0	0	0	0	2	0	0	1	0	2	0	0
Nmbr	19	18	18	13	19	31	13	25	18	24	23	38	9	38	23	23	11	27	12	15	31	10	16	17	31	22	28	12	33	35	19	23	22	26	16	14	22	32	15	20	30	22	8
C330004P14Rik	0	0	0	0	0	0	0	0	0	0	0	0	0	0	0	0	0	0	0	0	0	0	0	0	0	0	0	0	0	0	0	0	0	0	0	0	0	0	0	0	0	0	0
Gm20125	5	15	2	7	7	16	9	5	7	22	5	5	4	4	4	6	14	8	1	2	17	11	3	1	22	7	8	9	7	12	2	9	17	6	9	7	11	8	9	8	10	4	12
Cited2	87	119	104	87	81	86	101	84	108	89	50	73	96	92	104	78	121	104	86	115	112	104	74	89	77	128	120	102	84	70	64	144	119	92	88	100	110	100	81	111	75	83	106
Txlnb	35	33	57	34	53	49	39	39	41	53	23	24	54	53	46	48	48	42	36	27	65	43	48	78	35	52	40	50	34	33	45	54	52	25	38	38	54	37	43	49	55	39	40
Heca	627	695	801	638	613	797	789	769	783	674	741	740	690	893	661	729	745	799	557	662	728	746	591	692	660	704	734	660	775	864	589	829	919	654	691	579	793	720	621	849	758	570	579
Abracl	279	222	412	236	263	479	323	390	398	233	331	301	365	408	302	272	313	323	269	254	359	323	237	323	283	302	358	226	349	336	200	280	386	352	351	257	396	275	374	336	454	317	231
Reps1	543	718	560	476	547	641	547	519	568	593	659	512	577	698	576	482	620	776	593	604	551	610	511	450	610	488	552	459	561	686	477	802	643	562	613	498	531	533	537	654	538	547	469
Ect2l	9	29	19	21	38	17	25	18	18	35	26	14	16	23	12	16	10	27	19	16	21	24	15	17	28	16	33	15	17	20	18	27	40	11	24	29	25	20	16	16	21	17	19
Ccdc28a	308	541	410	386	395	453	408	433	497	390	488	481	357	550	363	355	347	540	446	418	400	446	384	389	577	438	444	444	379	441	340	619	553	525	455	352	504	444	456	486	392	476	441
Nhsl1	466	620	522	478	448	569	473	437	530	468	501	458	548	587	592	489	559	565	416	528	579	512	406	479	534	552	508	462	556	452	430	621	582	568	489	484	597	490	516	534	572	566	511
Hebp2	32	29	42	55	53	49	25	43	54	41	32	44	52	42	62	53	29	52	40	44	37	47	44	66	62	46	50	61	34	39	37	29	50	43	41	27	46	46	51	59	46	49	44
Arfgef3	2133	2492	1883	1928	1920	2079	2140	1561	2252	1715	1807	1396	2022	2588	2234	2179	2689	2125	1848	2465	2170	2032	1452	1670	1762	1906	1972	1893	2107	1957	1480	2591	2235	1801	1685	2205	1922	1990	1957	2174	1947	1951	2185
Gm4922	13	10	15	14	13	17	13	5	17	13	12	10	6	10	7	8	13	18	20	13	14	8	13	20	10	9	9	13	7	15	14	12	9	7	9	7	11	15	8	10	12	24	9
4930444F02Rik	14	5	16	14	9	20	17	22	21	17	14	3	10	16	18	17	25	15	15	23	15	17	18	26	17	15	12	11	19	21	14	21	13	6	9	14	20	10	11	9	7	19	6
Perp	32	61	45	45	44	52	60	62	37	61	33	37	40	43	46	32	30	54	52	42	45	47	49	31	39	38	150	57	51	35	34	63	59	41	41	57	62	39	50	33	39	52	44
Tnfaip3	131	64	73	75	94	73	91	81	115	58	60	64	74	78	115	119	126	79	74	82	78	75	56	97	54	101	127	87	145	112	76	96	105	74	57	77	97	49	120	53	96	117	94
Gm20139	0	0	0	0	0	0	1	1	1	0	1	0	0	2	0	0	0	0	1	1	0	0	0	0	1	0	0	0	1	1	2	0	0	0	1	0	0	0	0	1	0	0	0
Olig3	0	0	0	0	0	0	0	0	0	0	0	0	0	0	0	0	0	0	0	0	0	0	0	0	0	0	0	0	0	0	1	2	0	0	0	0	0	0	0	0	0	0	0
Ifngr1	411	482	494	499	457	459	517	426	538	435	415	383	533	421	627	490	495	461	444	340	461	398	389	535	414	574	622	619	496	334	323	509	463	434	426	472	718	365	766	378	430	478	464
Il22ra2	0	0	0	0	0	0	1	0	1	0	0	0	0	0	0	1	0	1	1	0	0	0	0	0	0	0	0	1	0	0	0	0	0	0	0	0	0	0	0	0	0	1	0
Il20ra	0	2	0	0	0	1	1	0	2	2	2	1	1	2	0	3	0	3	1	2	0	0	0	2	0	1	1	2	2	3	1	4	3	1	1	4	1	2	5	0	2	4	3
Slc35d3	13	4	17	5	9	10	7	14	6	8	2	4	12	15	11	6	12	3	5	6	2	5	11	2	4	8	7	4	9	8	5	15	8	10	9	3	7	9	7	2	7	6	12
Pex7	395	455	444	495	489	566	428	453	456	449	475	410	513	490	480	476	459	615	517	393	469	458	483	456	496	460	517	452	443	514	456	528	590	453	409	453	620	450	536	487	429	511	415
Map3k5	977	1823	1057	1352	1155	1183	1200	1192	1096	1121	1012	1128	1229	1325	1040	1148	1173	1409	1083	1164	1228	1525	982	849	1487	1492	1402	1148	994	1165	1038	1353	1540	1043	1330	1258	1397	1277	824	1515	985	941	1214
Map7	890	1306	1127	1136	1263	1195	1222	1108	1393	1272	999	974	1276	1267	1101	1120	1037	1333	1136	1074	1337	1269	974	896	1017	1205	1081	1326	1185	1217	925	1345	1507	915	1022	1396	1429	1336	1159	1173	1090	1048	998
4930405J17Rik	13	10	15	26	19	17	25	12	17	19	14	17	22	15	13	24	19	27	12	19	16	20	20	11	26	5	10	21	22	30	9	31	27	13	6	25	19	18	11	16	16	15	13
Gm6251	12	11	3	14	23	4	18	3	12	15	13	12	14	12	8	12	13	10	11	13	6	17	10	9	7	18	12	18	18	15	3	30	11	8	14	13	7	10	10	23	13	12	10
Mir6413	0	0	0	0	0	0	0	0	0	0	1	0	0	0	0	0	0	0	0	0	0	0	0	0	0	0	0	0	0	0	0	0	0	0	0	0	0	0	0	0	0	0	0
Bclaf1	4892	6467	6285	5091	5433	7008	5503	6263	6513	6324	6536	5428	5959	6260	6519	5144	6318	7295	6574	5797	5877	6649	5282	5348	6510	6079	6663	5013	6068	6537	5569	7873	6593	6077	6439	5373	7203	5724	5790	6316	5947	6563	6233
Mtfr2	4	9	3	18	3	6	3	4	15	7	2	7	5	3	5	2	13	9	6	2	8	7	4	2	9	4	10	11	7	9	3	6	4	5	10	7	8	5	8	13	2	7	5
Pde7b	385	508	539	339	375	540	351	444	452	483	551	451	413	483	466	267	409	589	488	532	374	429	423	379	420	381	524	360	364	493	442	676	227	466	410	363	426	443	359	420	358	365	445
Ahi1	5626	6944	5749	5177	5289	6437	5380	6259	5990	5995	7421	6109	5334	7775	6154	4942	6050	6791	6390	6895	5580	6364	5420	5129	5578	5293	6673	4877	4889	7573	6173	9371	5566	5533	5271	4721	5882	6412	5320	6759	4885	5762	5910
Myb	20	91	36	70	103	49	67	77	40	57	36	40	51	48	35	20	29	66	53	30	41	85	30	32	42	47	35	81	28	52	50	59	84	37	60	53	65	44	29	47	44	48	51
Hbs1l	979	1324	1194	1215	1211	1325	1171	1226	1216	1179	1217	1167	1290	1382	1346	1024	1177	1432	1243	1148	1176	1193	1212	1111	1231	1190	1314	1149	1220	1275	1117	1515	1327	1342	1361	1085	1497	1134	1218	1270	1189	1274	1156
4930455C13Rik	151	207	159	168	172	190	195	174	191	176	177	167	186	184	191	142	152	200	221	158	170	158	158	165	165	147	194	171	190	203	176	223	171	220	199	148	236	159	221	182	151	184	165
Aldh8a1	1	1	0	1	2	5	1	2	6	1	1	3	2	1	4	2	0	0	7	1	1	2	2	0	0	4	3	4	1	0	1	1	5	5	2	2	4	2	2	1	2	2	2
1700020N01Rik	0	1	0	0	1	1	0	3	1	5	0	0	3	0	0	2	3	0	4	0	2	0	0	3	1	3	1	2	2	0	1	0	3	1	0	2	1	0	1	0	0	2	3
Gm5420	0	3	0	0	0	0	0	0	0	0	0	1	0	0	0	1	0	0	2	0	0	0	0	0	0	0	0	0	2	2	3	1	2	0	0	2	0	3	0	2	0	0	0
Sgk1	1729	3195	1883	2016	2832	1887	2027	1724	2372	4294	1958	2139	2514	2477	2490	1928	1940	2776	2366	1999	2703	2231	1942	2075	2467	2526	2332	3225	1929	1975	2059	2082	2862	1820	1959	2619	4237	2230	2664	2267	2020	2021	2114
4930444G20Rik	0	0	1	0	1	0	0	0	4	0	0	0	0	0	0	0	0	0	1	0	0	1	0	0	0	1	0	1	0	1	0	0	1	0	1	0	0	0	0	0	0	1	1
E030030I06Rik	0	3	0	1	4	1	8	1	3	2	1	2	2	2	3	1	1	1	1	3	1	2	2	2	0	0	9	3	3	2	1	1	3	2	0	2	6	1	4	0	1	2	5
Raet1a	1	1	0	0	0	0	1	0	0	0	1	0	0	0	1	0	0	0	2	0	0	0	0	0	1	0	0	0	1	0	0	0	0	0	2	0	0	2	0	0	0	0	0
Raet1e	0	0	1	0	0	0	1	0	0	0	0	0	0	0	0	0	0	0	1	0	0	0	0	0	0	0	1	0	0	0	0	2	0	0	0	0	0	2	1	0	0	0	0
Raet1b	1	1	0	0	0	0	1	0	0	0	1	0	0	0	1	0	0	0	2	0	0	0	0	0	1	0	0	0	0	0	0	0	0	0	2	0	0	2	0	0	0	0	0
Raet1c	1	0	0	0	0	0	1	0	0	0	0	0	0	0	1	0	0	0	1	0	0	0	0	0	0	0	1	0	0	0	0	2	0	0	2	0	0	2	1	0	0	0	0
H60b	0	4	2	2	3	0	6	1	2	3	1	1	0	1	5	3	11	0	2	5	9	1	1	3	0	2	10	5	3	0	0	5	1	8	4	8	5	3	11	0	3	0	6
C920009B18Rik	0	1	4	2	7	3	3	1	3	1	2	0	6	0	11	5	3	1	0	1	3	0	2	9	0	6	3	18	6	2	1	5	1	3	17	6	10	3	10	1	7	1	9
Raet1d	1	1	0	0	1	0	1	0	0	0	1	0	0	0	1	0	0	0	1	0	0	0	0	0	1	0	0	0	0	0	0	0	0	0	2	0	0	0	1	0	0	0	0
Gm10825	0	0	0	0	0	0	0	0	0	1	2	1	0	0	0	0	2	0	1	0	1	0	1	1	0	2	0	1	2	1	2	1	2	0	2	0	3	0	2	2	0	3	2
Slc2a12	62	143	85	93	92	125	92	97	96	86	109	84	121	100	109	81	95	131	105	98	101	92	110	65	98	85	327	116	115	125	108	118	124	62	104	87	94	79	74	101	83	111	83
Tbpl1	995	1321	1204	1201	1125	1373	1004	1221	1178	1092	1263	1107	1163	1303	1272	1079	1337	1462	1165	1117	1177	1285	1157	1033	1288	1217	1290	1065	1206	1348	1058	1651	1311	1317	1355	1108	1377	1133	1039	1191	1200	1214	1145
Mir7663	4	6	4	4	5	4	6	7	12	5	6	9	4	9	14	8	4	9	4	3	10	12	5	9	5	8	7	5	3	6	6	10	4	1	6	1	5	6	6	10	3	8	3
Tcf21	0	0	0	1	0	0	0	0	0	0	0	0	0	0	0	0	0	0	0	0	0	0	0	0	0	0	3	0	0	0	0	0	0	0	0	0	0	0	0	0	0	0	0
Eya4	127	185	175	162	181	116	180	138	202	102	92	97	176	104	169	155	200	127	105	109	167	148	102	158	116	155	151	249	182	101	55	164	139	150	164	221	220	102	233	146	151	142	183
Rps12	4142	4677	5023	5114	5363	5891	5039	4833	5861	4624	4983	4394	5632	5057	6185	4422	5301	5756	5062	4420	5067	4463	4938	5173	4277	5321	5541	5311	5965	5218	4319	5918	5353	6498	5292	4696	6462	4311	6421	4814	5449	6013	5260
Snora33	15	19	17	22	15	31	17	17	15	8	17	16	13	17	28	25	30	25	30	23	18	24	17	30	16	21	12	17	29	23	22	28	20	24	29	12	16	21	17	21	17	22	15
Snord100	13	17	26	12	15	32	13	11	23	33	23	20	11	12	29	19	17	27	23	12	17	20	17	27	24	12	17	12	16	22	18	24	20	21	18	12	25	11	24	12	33	15	23
Slc18b1	88	72	51	83	87	98	80	76	78	53	83	75	97	94	65	101	123	85	65	115	93	69	62	59	74	97	75	97	98	75	58	77	65	93	89	80	83	70	78	86	96	69	90
Vnn3	2	1	0	1	1	0	0	0	0	0	0	0	1	0	4	0	0	0	0	0	1	0	0	1	0	0	2	1	0	1	1	0	1	1	1	1	4	0	3	3	0	1	0
Vnn1	1	2	0	1	0	3	5	1	2	3	1	4	2	2	1	0	3	5	0	1	1	0	0	0	4	0	4	1	0	5	0	2	1	0	1	1	1	1	4	1	0	2	3
Taar1	0	0	0	0	0	0	0	0	0	0	0	0	0	0	0	0	0	0	0	0	0	0	0	0	0	0	0	0	0	0	0	0	0	0	0	0	0	0	0	1	0	0	0
Taar2	0	0	0	0	0	0	0	0	0	0	0	0	0	0	0	0	0	0	0	0	0	0	0	0	0	0	0	0	0	0	0	0	0	0	0	0	0	0	0	0	0	0	0
Taar3	0	0	0	0	0	0	0	0	0	0	0	0	0	0	0	0	0	0	2	0	0	0	0	0	0	0	2	0	0	0	0	0	0	0	0	0	0	0	0	0	0	0	0
Taar4	0	0	0	0	0	0	0	0	0	0	0	0	0	0	0	1	0	0	0	0	0	0	0	0	0	0	0	0	0	0	0	0	0	0	0	0	0	0	0	0	0	0	0
Taar5	0	0	0	0	0	0	0	0	0	0	1	0	0	0	0	0	0	0	0	0	0	0	0	0	0	0	2	0	0	0	0	0	2	0	0	1	1	0	0	0	0	0	0
Taar6	0	0	0	0	0	0	0	0	0	0	0	0	0	0	0	0	0	0	0	1	0	0	0	0	0	0	0	0	0	0	0	0	0	0	0	0	0	0	0	0	0	0	0
Taar7a	0	0	0	0	0	0	0	0	0	0	0	0	0	0	0	0	0	0	0	0	0	0	0	0	0	0	0	0	0	0	0	0	0	0	0	0	0	0	0	0	0	0	0
Taar7b	0	0	0	0	0	0	0	0	0	0	0	0	0	0	0	0	0	0	0	0	0	0	0	0	0	0	0	0	0	0	0	0	0	0	0	0	0	0	0	0	0	0	0
Taar7d	0	0	0	0	0	0	0	0	0	0	0	0	0	0	0	0	0	0	0	0	0	0	0	0	0	0	0	0	0	0	0	0	0	0	0	0	0	0	0	0	0	0	0
Taar7e	0	0	0	2	0	0	0	0	0	0	0	0	0	0	0	0	0	0	0	0	0	0	0	2	0	0	0	0	0	0	0	0	0	0	0	0	0	0	0	0	0	0	0
Taar7f	0	0	0	0	0	0	0	0	0	0	0	0	0	0	0	0	0	0	0	0	0	0	0	0	0	0	0	0	0	0	0	0	0	0	0	0	0	0	0	0	0	0	0
Taar8a	0	0	0	0	0	0	0	0	0	0	0	0	0	0	0	0	0	0	0	0	0	0	0	1	0	0	0	0	0	0	0	0	0	0	0	0	0	0	0	0	0	0	0
Taar8b	0	0	0	0	0	0	0	0	0	0	0	0	0	0	0	0	0	0	0	0	0	0	0	0	0	0	0	0	0	0	0	0	0	0	0	0	1	0	0	0	0	0	0
Taar8c	0	0	0	0	0	0	0	0	0	0	0	0	0	0	0	0	0	2	0	0	0	0	0	0	0	0	0	0	0	0	0	0	0	0	0	0	0	0	0	0	0	0	0
Taar9	1	0	0	0	0	0	0	0	0	0	0	3	0	0	0	0	0	0	0	0	0	0	0	0	4	0	0	0	0	0	0	0	0	0	0	0	0	0	0	0	0	1	0
Stx7	1817	2111	2173	1860	1938	2158	2012	2092	2368	1919	2202	2114	2085	2105	2516	1974	2067	2396	2319	1911	2181	2271	1815	1921	2138	2047	2325	2030	2018	2207	1844	2775	2372	2163	2174	1932	2506	2058	2247	2218	2062	2202	2108
Moxd1	88	376	162	145	117	157	225	191	142	110	278	203	123	210	74	89	198	157	79	121	209	221	51	60	240	195	283	77	142	109	53	216	233	117	303	131	212	231	114	253	137	66	102
Ctgf	9	11	14	17	9	19	11	13	21	21	23	9	14	20	14	32	20	21	29	16	15	8	20	20	15	35	28	28	25	15	11	12	24	10	11	13	21	11	29	17	19	29	18
Enpp1	118	250	147	217	208	203	239	189	157	140	154	140	213	136	157	163	115	211	150	157	166	210	164	115	158	129	216	201	146	178	119	180	264	78	135	161	171	160	165	177	152	118	170
Enpp3	4	3	3	7	6	9	14	6	5	14	6	3	6	11	2	3	2	7	6	11	4	8	10	11	10	5	4	5	2	6	4	5	6	2	3	5	15	5	12	3	6	4	6
Med23	623	723	655	610	629	673	645	621	777	678	671	556	641	730	708	569	742	717	712	673	644	624	440	598	538	563	699	660	643	767	644	867	645	477	606	644	713	642	622	747	652	621	677
Mir6905	3	1	1	1	1	5	0	0	0	6	0	0	5	3	3	0	0	5	4	1	2	1	0	3	3	0	2	0	1	4	0	1	0	0	1	2	4	3	0	6	5	4	5
Arg1	5	7	10	16	10	8	16	3	6	13	5	3	8	10	20	13	12	14	7	9	6	9	14	2	10	8	8	6	9	11	3	8	8	9	9	4	10	8	10	8	9	9	4
Akap7	860	915	957	800	868	1091	770	950	981	1137	1222	897	889	938	1124	722	889	1154	1065	820	903	966	1022	917	919	789	965	748	853	1271	1008	1097	866	857	846	789	1184	1027	831	1019	911	1011	978
Epb4.1l2	868	797	943	934	1004	717	1029	728	1085	679	673	494	827	769	985	983	1073	859	731	646	951	790	683	984	644	1010	982	1098	1240	661	660	873	852	770	815	1105	1166	673	1241	703	913	897	907
Smlr1	2	1	1	1	3	2	0	1	1	2	2	0	0	3	0	0	4	1	0	1	3	0	2	0	2	1	3	0	1	1	2	2	0	0	1	3	0	2	3	3	0	5	0
4930401C15Rik	0	1	0	0	0	0	0	0	0	0	0	0	2	1	0	0	0	0	0	1	1	0	0	0	0	0	0	0	0	2	0	0	0	0	1	0	0	0	0	0	0	0	0
Mir680-3	1	1	0	0	0	0	0	0	0	0	0	0	0	1	0	0	0	0	1	0	1	0	0	0	0	0	1	0	0	0	0	0	1	0	1	0	0	0	0	0	0	0	0
Tmem200a	394	398	458	300	366	451	539	472	534	388	478	365	481	471	493	421	464	473	392	486	523	516	317	356	352	352	410	387	381	489	306	609	592	468	392	318	433	400	466	407	453	442	447
Gm9767	23	18	37	21	20	25	41	30	38	29	32	16	16	47	32	33	27	33	29	26	39	37	30	34	29	19	31	29	29	47	33	47	38	29	36	18	20	33	32	29	37	42	34
Samd3	3	0	1	5	23	0	7	14	1	4	0	3	11	1	2	10	1	2	1	2	3	4	5	0	1	2	0	2	3	1	2	0	0	0	10	6	4	0	2	0	2	0	3
L3mbtl3	342	493	386	418	447	401	400	490	407	325	391	425	460	482	420	326	357	391	373	411	458	512	329	364	456	426	505	409	345	472	371	546	472	311	388	334	544	393	362	513	378	327	396
Gm8709	0	0	0	0	0	0	0	0	0	0	0	0	1	1	0	0	0	1	0	1	0	0	0	0	0	0	0	0	0	0	0	0	0	0	0	0	0	0	0	0	0	0	0
Arhgap18	129	165	191	179	213	187	201	167	170	125	148	130	158	118	190	139	191	192	108	114	152	144	127	177	128	208	231	231	163	142	125	173	179	147	170	183	270	153	202	145	138	153	157
Lama2	406	693	433	571	555	611	619	447	554	595	497	350	597	523	424	535	517	610	442	569	560	587	425	471	408	495	538	579	521	432	375	727	591	404	455	613	526	503	480	509	503	386	491
4930579H20Rik	3	9	11	7	4	8	7	5	13	10	4	3	6	14	3	2	6	10	5	5	2	6	7	4	7	10	6	6	5	6	4	16	6	5	1	5	6	4	3	7	4	7	2
Ptprk	1197	1994	1293	1466	1385	1374	1422	1403	1573	1404	1355	1340	1486	1760	1415	1197	1289	1847	1514	1610	1313	1602	1266	1141	1492	1475	1657	1468	1214	1675	1349	1972	1403	1126	1261	1417	1634	1544	1496	1664	1092	1302	1528
Themis	0	4	5	7	4	3	0	4	1	10	1	0	2	4	0	2	4	7	3	0	4	1	4	3	1	10	4	5	1	1	3	7	2	2	3	3	3	1	6	1	3	3	5
4930519F09Rik	0	1	2	1	1	0	2	0	0	2	1	0	1	1	3	1	1	0	1	2	2	1	1	0	1	1	0	1	1	2	0	4	1	0	3	1	2	1	0	0	1	0	0
2310057J18Rik	0	0	0	0	0	1	0	0	2	0	0	0	0	0	0	0	0	0	0	0	1	0	0	0	1	0	0	0	2	0	0	0	0	0	0	0	0	0	0	0	0	0	0
Soga3	1904	2428	1821	1913	1867	1938	1962	1922	2132	1842	1899	1943	2073	2411	2142	1966	2146	2208	1811	2203	1982	2127	1682	1882	1896	2047	2085	1731	1985	2489	1776	2589	2543	1890	1819	1778	2105	1987	1860	2127	1947	1801	1980
9330159F19Rik	1475	1908	1475	1440	1618	1526	1523	1544	1784	1412	1629	1651	1631	1991	1581	1540	1693	1750	1492	1831	1635	1705	1363	1456	1504	1596	1687	1813	1596	1803	1416	2278	2116	1402	1581	1420	1915	1780	1490	1759	1439	1342	1618
Echdc1	1293	1480	1344	1301	1378	1595	1415	1450	1650	1425	1423	1440	1568	1603	1465	1329	1468	1780	1656	1306	1540	1570	1234	1345	1599	1402	1670	1377	1352	1486	1346	1916	1710	1534	1497	1232	1798	1404	1508	1542	1372	1548	1435
Rnf146	2367	2682	2545	2342	2328	3055	2396	2699	3064	2854	2925	2630	2849	3029	2821	2407	2807	3407	3135	2508	2793	2919	2392	2448	2762	2524	2956	2445	2516	2923	2454	3645	3074	2923	2728	2313	3027	2465	3015	2906	2713	3003	2621
Rspo3	222	237	214	204	166	250	215	246	285	190	299	223	220	308	290	185	341	292	287	272	197	205	188	191	196	215	253	185	259	269	212	406	186	264	249	221	197	180	293	225	201	196	253
Cenpw	70	75	78	72	47	83	63	45	92	83	97	52	97	89	72	73	100	100	98	101	91	67	69	69	73	74	76	55	81	98	80	91	103	86	95	53	100	69	81	84	100	79	74
Trmt11	203	258	257	236	218	359	245	252	239	293	317	279	278	320	291	211	290	327	307	259	244	280	277	213	315	218	292	195	246	274	226	303	259	306	270	250	313	207	294	239	289	285	257
Gm20300	924	1075	966	953	1044	1142	966	1030	1065	921	1048	909	1211	1031	1070	1045	1096	1227	1096	933	949	1061	899	1017	1090	1147	1115	1113	1071	1084	891	1367	1356	1122	1122	976	1307	981	1083	1065	984	961	970
Hint3	270	328	266	318	324	368	289	329	387	292	320	318	378	313	331	283	327	366	328	289	365	296	282	338	338	301	341	305	346	340	256	409	338	309	346	305	427	322	357	369	288	316	326
Ncoa7	1124	1360	1120	1121	1100	1167	1254	1077	1210	927	1230	1208	1146	1423	1211	1294	1444	1246	1058	1161	1301	1282	899	1107	1131	1222	1210	1106	1388	1214	967	1366	1594	1059	1226	1167	1345	1178	1078	1284	1202	1187	1124
Hey2	29	36	26	27	41	26	44	41	32	25	25	31	40	27	26	23	22	27	26	19	23	23	35	30	25	36	55	39	39	45	27	48	51	26	58	25	44	36	33	29	23	33	24
Hddc2	167	165	185	167	142	199	159	173	180	194	177	183	173	206	158	171	148	226	176	162	199	185	121	183	224	185	172	137	167	163	162	200	175	155	173	161	252	188	159	215	209	213	139
Tpd52l1	274	380	419	308	303	412	348	338	249	268	406	338	261	370	304	267	369	302	299	265	304	350	279	223	381	280	376	167	351	490	270	331	330	344	343	320	387	354	249	353	344	256	205
Gm3258	19	20	15	16	29	28	20	21	16	20	28	11	24	33	29	21	26	27	28	19	25	31	17	33	21	18	14	19	28	14	12	21	16	20	34	15	21	21	20	21	20	15	23
Rnf217	145	221	172	148	174	188	171	168	188	162	211	136	186	232	187	147	134	215	180	167	193	213	164	180	160	173	237	158	170	222	228	264	163	146	168	130	163	196	142	162	119	141	191
Nkain2	925	1391	1172	1093	1068	1171	1135	1141	1164	1051	1198	1067	1071	1200	1142	1018	1184	1387	1107	1028	1226	1389	954	885	1153	1141	1236	1253	1123	1238	920	1542	1238	997	1084	1201	1383	1205	1049	1342	1137	1073	1183
Trdn	15	6	7	8	0	5	2	4	4	5	4	5	1	5	3	0	5	15	7	13	5	2	7	2	1	2	6	2	5	1	4	9	0	5	3	5	11	3	12	6	2	3	4
D830005E20Rik	0	0	0	0	0	0	3	0	0	0	0	0	0	0	1	0	0	3	1	0	0	0	0	0	0	0	0	0	1	0	0	1	0	0	0	0	0	0	0	0	0	1	0
Clvs2	952	1562	1090	1076	1101	1449	1137	1346	1072	900	1114	1307	1166	1317	1317	1043	1177	1212	1004	1124	1279	1431	1088	957	1272	1202	1302	873	1047	1410	1141	1314	1216	1197	1551	1077	1293	1312	814	1187	1039	1032	939
Gm4794	0	0	0	0	0	1	0	0	0	0	0	0	0	0	0	0	0	0	1	0	0	0	0	1	0	0	0	0	0	0	0	0	0	0	0	0	0	0	0	0	0	1	0
Sult3a1	0	0	0	0	0	0	0	0	0	0	0	0	0	0	0	0	0	0	0	0	0	0	1	0	0	0	0	0	1	0	0	0	0	1	0	0	0	0	0	0	0	0	0
Rsph4a	40	236	75	165	194	133	160	165	107	105	86	93	165	79	109	96	84	133	104	80	120	178	87	85	98	145	126	209	80	111	86	123	199	65	156	168	189	114	101	138	118	94	88
Zufsp	275	369	358	325	355	416	331	355	378	322	302	313	334	396	379	268	365	409	285	372	336	359	294	307	374	365	389	403	424	385	316	482	413	360	399	322	417	320	386	340	362	350	379
A830082N09Rik	880	998	1041	873	893	1205	792	962	1078	1171	1125	917	976	1164	986	893	1001	1198	1097	939	941	1111	864	920	1078	948	1014	843	916	1022	924	1364	1044	1000	956	890	1178	929	992	1093	921	991	987
Rwdd1	644	818	701	646	720	943	680	794	817	793	833	776	753	824	850	653	800	985	863	676	817	903	682	701	942	760	770	622	670	876	763	1118	952	791	820	669	965	776	803	903	718	746	714
Trappc3l	2	1	1	1	3	5	5	0	0	2	1	5	0	2	0	0	3	1	1	5	3	2	0	2	3	1	0	0	2	5	2	6	1	3	0	3	1	3	3	0	5	2	0
Fam26d	0	5	1	0	0	0	4	1	0	0	1	0	0	0	0	0	0	0	1	0	0	4	0	3	3	2	2	0	1	2	0	0	1	0	1	0	0	0	0	3	2	0	0
Fam26e	172	246	251	204	187	263	224	204	247	218	288	256	182	298	246	220	190	273	250	182	245	320	211	209	343	283	245	177	200	249	205	221	328	210	258	222	302	292	224	341	256	273	192
Fam26f	7	3	7	7	8	7	6	4	12	5	10	8	9	3	11	5	10	5	3	1	9	6	5	9	3	10	25	17	10	2	5	12	9	8	3	9	12	4	20	5	4	8	12
Dse	250	304	279	286	310	442	324	269	372	378	372	340	354	405	352	337	343	424	349	335	321	338	286	304	340	354	385	322	281	341	304	420	374	323	329	272	361	307	313	303	301	289	288
Tspyl1	4889	6155	5853	5459	5460	6987	5394	6076	5876	6006	6606	5826	6045	7018	6373	5486	5561	7455	6387	5782	5971	6728	5494	5023	6948	6203	6625	5021	5702	6630	5504	7835	7033	6350	6336	5289	7015	6069	5550	6785	5530	6406	5756
Tspyl4	7119	8875	9040	7508	8333	10161	8846	8858	8892	8270	9170	8655	9471	9602	10018	7655	7926	10136	8850	8255	9265	9876	7699	7073	8725	8559	9153	6829	8592	9127	7474	10475	11405	8678	8990	7894	9428	8816	7922	9898	8003	9291	8778
Nt5dc1	69	78	68	75	75	97	69	83	95	82	89	88	100	96	99	66	112	96	123	85	58	75	69	96	89	76	139	78	94	70	64	92	62	102	61	83	112	55	113	96	91	77	110
Col10a1	23	24	29	31	25	18	24	24	16	19	11	13	27	29	32	19	23	18	12	33	28	24	23	17	30	12	28	22	21	25	16	15	16	21	14	35	28	17	29	19	19	17	36
Frk	11	5	11	8	17	15	14	11	25	4	13	12	14	9	7	7	5	5	14	5	8	16	11	5	12	4	32	6	13	11	6	17	15	7	8	6	7	21	3	9	5	11	13
Hs3st5	15	25	31	28	37	21	28	38	34	32	21	16	16	28	23	19	33	45	39	25	17	40	14	19	39	26	30	26	10	33	26	16	33	13	15	26	23	24	23	37	23	25	17
Hdac2	1421	1745	1843	1505	1712	2051	1511	1824	1729	1658	1806	1846	1853	1881	1894	1409	1546	2123	1787	1649	1738	1943	1653	1550	1783	1694	1940	1498	1553	1769	1586	2107	1778	1748	1904	1472	2134	1631	1582	1714	1515	1906	1667
Marcks	1766	1883	1922	1777	1817	1902	1854	1900	2007	1707	1732	1726	2158	1853	2352	1635	2405	2106	1676	1683	2083	1824	1653	1987	1681	2008	2215	2190	2333	1975	1654	2234	1736	1958	2005	1884	2082	1593	2305	1631	2018	1797	2091
4930591E09Rik	0	0	0	0	0	0	0	0	0	0	0	0	0	0	0	0	0	0	0	0	0	0	0	0	0	0	0	0	0	0	0	0	0	0	0	0	0	0	0	0	0	0	0
Rfpl4b	0	0	0	0	0	0	0	0	0	0	0	0	0	0	0	0	0	0	0	0	0	0	0	0	0	0	0	0	0	0	0	0	0	0	0	0	0	0	0	0	0	0	0
Lama4	86	181	155	130	103	154	151	131	151	109	165	94	120	197	136	111	144	174	127	125	103	124	89	137	129	151	180	85	139	123	113	196	153	113	101	97	141	126	107	120	109	117	120
Fam229b	119	130	122	122	136	127	131	109	140	127	126	112	99	138	126	103	159	155	130	113	109	114	139	116	149	109	89	77	128	151	132	166	150	154	136	113	138	131	126	143	106	150	110
Tube1	42	74	68	43	47	61	59	47	44	43	60	34	48	48	53	49	69	60	74	43	66	58	49	60	49	50	58	48	39	58	40	61	58	54	59	50	37	59	55	48	44	56	52
Wisp3	3	5	3	1	2	0	7	4	5	3	3	0	0	3	2	6	5	1	4	4	5	1	1	2	0	3	2	1	0	1	2	2	6	2	0	0	5	2	1	4	3	5	1
Fyn	866	875	855	769	783	771	820	693	917	649	791	689	795	849	923	944	988	933	872	826	913	904	585	705	844	836	912	823	775	783	696	985	904	760	817	839	920	828	829	862	718	788	849
Traf3ip2	85	122	75	98	79	91	84	88	86	114	103	64	103	131	94	93	80	112	91	86	111	92	79	98	65	96	111	88	89	90	90	100	104	86	86	95	85	121	95	115	92	97	85
E130307A14Rik	235	291	237	235	216	235	232	230	262	263	276	236	240	296	276	230	248	387	284	237	268	250	257	209	245	214	236	188	205	289	244	336	249	230	216	219	265	251	231	275	202	245	251
Rev3l	2193	2953	2319	2097	2093	2043	2255	2191	2337	2052	2263	1957	1968	2448	2364	2087	2544	2773	2219	2455	2342	2625	1795	2041	2335	2224	2512	2269	1930	2294	2108	3173	2386	1769	2064	2280	2574	2447	2071	2444	1840	2061	2334
AA474331	64	90	55	59	79	72	67	68	50	84	61	50	50	61	79	58	68	94	78	55	65	72	38	75	78	77	70	48	72	80	40	99	73	67	74	58	84	65	92	92	75	47	66
2010001E11Rik	0	2	0	2	1	2	1	0	1	0	1	1	1	2	1	0	1	3	2	0	0	5	3	1	1	4	2	1	1	6	1	2	0	3	1	6	0	0	0	0	5	0	4
G630090E17Rik	4	9	6	5	3	12	6	7	5	4	5	3	16	7	10	8	3	2	6	5	5	3	4	4	3	5	12	7	2	6	4	7	4	3	3	9	8	5	12	6	9	10	7
BC021785	15	14	11	15	14	16	19	12	15	10	15	17	13	16	22	17	14	15	22	9	15	11	22	8	15	13	21	13	11	18	9	24	14	13	7	19	32	13	19	15	19	28	19
AI317395	25	28	26	20	20	39	21	32	27	27	22	21	18	27	28	30	34	22	33	30	20	17	25	24	38	25	22	18	24	25	17	26	24	37	21	17	47	41	32	40	18	25	19
Slc16a10	148	197	136	128	138	136	117	137	159	149	149	128	170	146	180	143	162	160	170	157	154	133	152	154	140	167	151	178	138	158	139	168	85	139	157	132	167	149	157	140	144	137	142
Rpf2	315	411	441	327	379	506	347	412	401	373	441	379	391	434	445	339	363	471	496	361	404	417	351	388	432	373	420	288	366	404	368	516	436	402	388	356	454	420	332	461	431	423	378
Gtf3c6	123	139	129	131	139	167	138	147	171	166	149	155	150	144	164	138	160	171	167	147	148	153	124	116	191	155	181	158	154	147	127	220	199	150	162	133	212	122	155	166	149	171	173
Amd1	2524	3413	3073	2837	3312	3706	2838	3506	3594	3099	3217	3183	3592	3324	3343	2723	2768	3712	3248	3159	3072	3401	2992	2732	3109	3405	3313	3187	3000	3528	2964	4465	3725	3937	3464	2641	3676	3036	3056	3317	2874	3229	3021
Amd2	2524	3413	3073	2837	3312	3706	2838	3506	3593	3099	3217	3183	3592	3324	3343	2722	2768	3712	3248	3159	3072	3401	2992	2732	3109	3405	3313	3187	3000	3528	2964	4465	3725	3937	3464	2641	3676	3036	3056	3317	2874	3229	3021
Cdk19	1660	2184	2014	1880	2179	2201	2125	2119	2248	2038	1938	1793	2412	2046	2145	1612	1899	2343	1966	1774	2262	2241	1822	1719	1738	1932	2113	2271	2006	2116	1683	2708	2486	1957	1979	2195	2339	1977	2054	1917	1874	2108	2092
Slc22a16	0	1	0	1	0	0	0	0	0	0	0	0	0	0	1	0	1	2	1	1	0	0	0	1	0	0	0	1	0	0	0	0	0	0	2	0	0	0	1	0	1	0	0
Ddo	230	419	291	363	332	416	382	318	287	286	295	258	348	289	368	359	347	391	282	274	306	359	294	297	427	339	385	371	332	408	357	374	318	334	338	269	439	350	235	396	305	341	246
Mettl24	27	25	20	21	27	32	25	34	30	39	36	18	21	41	24	36	34	41	48	30	16	24	25	46	29	21	34	24	34	52	37	27	21	45	22	22	34	22	29	20	22	45	37
Cdc40	1382	1639	1420	1243	1386	1512	1230	1379	1673	1555	1608	1361	1420	1633	1693	1524	1742	1832	1576	1565	1523	1599	1236	1296	1429	1384	1501	1293	1247	1487	1336	1915	1495	1410	1393	1382	1886	1516	1439	1639	1596	1549	1373
Wasf1	1336	1102	1054	975	963	1230	1338	788	1286	834	958	834	1295	1180	1424	1466	1873	1099	815	1377	1327	846	723	1061	642	1079	950	1116	1426	1002	802	1115	1271	1119	1090	1496	1030	951	968	1033	1450	1205	1353
Gpr6	17	17	19	13	12	19	12	17	19	24	37	16	19	24	15	10	15	23	27	33	11	12	27	17	16	1	8	11	17	30	18	43	13	31	14	12	15	23	21	15	17	26	14
Fig4	1247	1712	1462	1317	1360	1655	1427	1483	1379	1394	1578	1317	1257	1611	1617	1283	1421	1716	1494	1318	1476	1709	1298	1267	1659	1461	1601	1253	1383	1682	1375	1855	1668	1521	1577	1311	1818	1425	1585	1697	1322	1524	1451
Zbtb24	329	388	317	328	333	327	366	357	335	378	386	287	350	437	379	319	385	427	406	340	318	374	292	349	355	315	405	344	323	355	327	473	362	315	388	325	411	348	372	333	313	346	331
Mical1	190	165	206	147	183	155	216	167	232	186	152	140	178	151	278	188	207	182	160	120	169	159	143	254	149	188	197	174	196	160	132	235	151	163	162	212	249	176	217	166	179	161	196
Smpd2	250	311	302	288	279	338	255	277	292	320	287	290	281	311	297	224	231	308	258	278	261	304	290	288	281	302	370	282	268	297	271	357	295	325	281	236	318	235	297	278	247	337	259
Ppil6	67	118	92	83	125	98	68	95	102	133	86	85	129	88	103	76	80	112	97	77	70	89	93	87	104	88	91	98	75	122	104	124	107	92	82	92	119	100	98	94	91	130	74
Cd164	702	687	677	778	784	681	721	604	769	594	628	596	751	739	878	838	1071	790	628	649	736	649	613	735	554	739	794	898	1063	612	561	761	800	607	726	878	862	580	802	682	814	732	730
Ccdc162	16	73	34	59	61	51	47	37	40	36	31	17	38	35	23	33	26	63	41	19	39	47	51	34	42	45	29	66	32	42	34	41	64	13	51	46	55	28	40	44	27	47	17
5730435O14Rik	1	1	1	2	0	0	1	2	0	0	1	0	0	0	1	1	0	0	0	0	3	3	0	0	2	2	0	0	0	0	0	0	0	0	0	2	0	1	1	0	3	0	0
Cep57l1	116	120	111	116	130	131	103	97	156	124	132	100	124	116	119	80	125	131	117	105	115	121	114	129	100	134	141	87	143	113	111	162	135	145	145	113	103	95	115	138	106	102	112
Sesn1	1742	2056	2099	1682	2145	2597	1950	2087	2283	2504	2199	2037	2304	2433	2390	1617	2106	2475	2242	2363	2078	2122	2296	1919	2093	2050	2241	2271	2249	2597	2331	3337	2070	2862	2182	1655	2451	2013	2254	1984	1812	2409	2220
Armc2	70	115	76	114	99	98	107	109	147	119	110	88	168	111	120	105	121	184	140	126	114	126	119	123	107	101	109	106	103	121	106	135	88	108	96	93	129	90	132	79	104	100	83
Foxo3	274	332	257	246	270	300	241	274	257	299	279	185	291	371	341	275	325	355	241	349	293	293	230	225	231	255	251	249	327	257	264	423	276	315	232	293	259	283	290	261	260	251	304
Lace1	319	375	374	309	406	413	329	379	363	313	391	344	368	405	387	319	297	384	323	344	344	353	308	331	349	364	392	336	351	357	283	437	349	429	327	308	438	336	311	357	379	325	391
Snx3	529	662	453	493	522	488	544	541	614	411	548	486	528	676	537	543	406	619	601	527	527	577	448	433	551	559	636	535	498	584	433	744	623	419	542	481	600	552	537	598	394	488	562
Nr2e1	26	39	23	31	32	19	28	31	24	18	29	27	28	39	42	35	47	28	30	46	29	45	30	29	19	28	28	30	41	28	28	48	28	27	35	35	27	19	28	27	49	24	25
Ostm1	1934	2454	2363	1902	2140	2308	2162	2384	2189	2040	2382	2197	2159	2435	2343	2104	2119	2527	2354	1988	2323	2519	1830	2029	2435	2355	2530	2077	2153	2499	1799	2760	2713	2119	2463	2063	2765	2236	2262	2481	2075	2273	2162
Sec63	1496	1660	1636	1596	1572	1711	1561	1494	1773	1469	1616	1660	1827	1912	1730	1707	2035	1874	1456	1652	1841	1733	1387	1526	1672	1740	1575	1592	1815	1638	1480	1934	1943	1535	1727	1668	1927	1570	1657	1724	1792	1610	1669
Scml4	24	41	41	17	35	39	22	43	30	23	36	31	31	32	30	24	38	37	29	25	33	28	19	26	26	17	34	29	37	36	19	38	53	48	38	23	25	21	34	47	37	25	21
Sobp	404	332	355	301	345	364	450	337	366	312	302	278	460	421	384	337	488	380	327	479	396	339	283	323	263	333	344	337	440	305	288	407	412	324	313	379	302	314	325	390	354	359	371
9030612E09Rik	4	11	10	13	5	8	8	10	13	9	19	7	9	12	16	6	9	12	16	10	10	7	12	4	15	6	7	12	25	7	4	14	12	17	6	9	13	9	11	7	3	10	7
Pdss2	257	308	273	254	292	359	264	256	292	257	323	280	362	293	317	261	328	359	287	270	262	288	340	305	357	301	273	210	288	311	277	367	345	323	302	250	334	293	299	342	251	308	251
Bend3	69	43	39	38	25	43	45	33	61	46	53	23	59	40	70	48	50	62	52	47	54	53	38	52	35	39	32	24	44	29	31	38	46	54	22	50	45	31	43	38	51	34	67
1700021F05Rik	246	399	302	245	267	344	309	309	331	311	356	336	268	362	360	314	324	401	366	293	293	315	281	278	378	316	367	266	273	358	287	453	353	331	351	274	385	305	334	307	284	350	288
Cd24a	85	364	101	238	308	132	230	238	185	241	114	125	224	143	156	130	112	286	206	150	169	200	150	150	188	216	212	313	93	188	178	268	286	109	192	267	241	188	198	230	99	182	206
F830002L21Rik	0	0	0	0	0	0	0	0	0	0	0	0	0	0	0	0	1	0	0	0	0	1	0	0	0	0	0	0	0	0	0	0	0	0	0	0	1	0	0	0	0	0	0
1700027J07Rik	3	0	0	1	1	0	0	0	0	0	0	0	0	0	0	0	0	2	0	0	0	0	0	0	0	1	0	0	0	0	0	2	0	0	0	0	0	0	0	0	1	1	0
4933404K13Rik	0	0	0	0	0	0	0	0	0	0	1	0	1	0	0	0	0	0	0	0	0	0	0	0	0	0	0	0	0	0	0	1	0	1	0	0	0	0	0	0	0	0	0
Qrsl1	250	380	303	238	299	348	315	318	298	300	328	294	342	335	366	304	314	374	323	295	376	345	268	253	361	320	422	221	326	314	290	365	425	299	309	281	416	314	315	323	273	359	318
Rtn4ip1	182	202	138	161	161	181	154	133	185	164	172	155	192	166	169	187	221	199	166	142	162	190	154	173	183	163	198	153	167	190	150	203	210	157	135	166	226	197	166	176	169	165	207
Aim1	17	24	19	26	28	29	21	14	22	31	30	19	19	27	19	22	30	30	32	24	35	18	29	24	39	39	41	43	34	20	18	16	15	19	34	27	39	24	31	11	16	24	24
Speer5-ps1	0	0	0	1	0	0	0	0	0	0	0	0	0	0	0	0	0	0	0	0	1	0	0	0	0	2	0	0	0	0	0	0	0	0	0	0	1	0	0	0	0	0	1
Atg5	547	774	707	661	742	815	728	759	686	662	756	688	725	768	784	582	703	817	750	648	740	737	616	612	804	719	822	651	774	721	629	921	806	752	809	616	842	686	691	682	637	763	706
Mir1929	0	0	0	0	0	1	0	0	0	0	0	0	1	0	0	0	0	0	1	1	0	0	0	1	0	1	0	0	0	0	0	0	0	0	2	0	0	0	0	0	1	0	0
Prdm1	6	2	4	11	15	6	5	10	14	5	4	4	11	6	10	17	15	5	6	11	9	5	3	10	3	11	5	11	12	3	4	8	4	5	5	6	8	6	13	3	14	3	2
Prep	189	218	178	182	189	205	184	170	200	148	158	158	179	234	206	234	298	187	153	215	193	171	152	194	154	198	173	190	237	210	138	249	228	151	183	197	184	161	216	200	205	209	207
Popdc3	85	118	112	136	123	98	98	99	88	94	120	123	114	130	106	99	92	141	147	95	93	164	101	108	122	119	134	81	106	104	73	142	166	116	126	77	129	142	107	155	90	134	137
Bves	51	57	54	40	35	44	34	49	36	47	43	39	57	46	49	45	39	68	52	68	47	42	39	56	49	44	43	45	35	48	35	81	55	56	45	38	54	43	53	47	49	35	60
Lin28b	64	81	84	69	67	138	96	103	80	95	83	74	110	95	103	99	92	144	102	94	97	98	116	102	127	84	75	55	87	79	68	125	143	87	130	104	93	95	82	89	97	58	82
Hace1	1473	1975	1804	1483	1484	2036	1556	1719	1631	1592	2022	1653	1636	1972	1886	1456	1783	2031	1770	1728	1644	1868	1647	1434	1967	1609	1825	1247	1699	2194	1580	2234	1790	1768	1790	1382	1907	1811	1576	1683	1677	1644	1656
D030045P18Rik	12	9	4	4	1	8	3	4	6	3	8	2	12	6	6	3	1	5	0	1	2	13	5	13	3	5	10	7	7	4	0	5	3	3	5	4	3	5	5	8	3	1	8
Snord14d	0	0	0	0	0	0	0	0	0	0	0	0	0	0	0	0	0	0	0	0	0	0	0	0	0	0	0	0	0	0	0	0	0	0	0	0	0	0	0	0	0	0	0
Snord14c	0	0	0	0	0	0	0	0	0	0	0	0	0	0	0	0	0	0	0	0	0	0	0	0	0	0	0	0	0	0	0	0	0	0	0	0	0	0	0	0	0	0	0
C130030K03Rik	57	58	49	49	66	46	45	48	52	38	51	41	45	66	76	51	110	73	33	84	47	51	16	50	39	45	36	52	66	52	45	70	37	32	66	49	43	35	52	47	62	45	65
Grik2	1807	2498	2071	1925	1856	2236	1864	1962	1884	1869	2218	1849	2003	2532	2168	1817	2359	2628	2096	2304	1940	2127	1747	1939	1896	1976	2176	1897	2085	2328	2128	2977	1946	1932	1984	1964	2025	2260	1934	2287	1879	1906	2157
Ascc3	1454	1876	1890	1715	1860	1953	1826	1943	1777	1722	1973	1747	2059	2007	2023	1559	1921	2099	1896	1788	1783	1974	1674	1688	1972	1685	2229	1905	1818	1965	1649	2314	2071	1786	1888	1622	1945	1703	1802	1839	1653	1837	1875
Sim1	0	0	0	0	0	0	2	0	0	3	2	0	0	0	0	0	0	1	0	0	2	0	0	0	0	1	0	1	0	0	1	0	3	2	0	0	0	1	0	4	0	0	0
Lilr4b	10	3	11	8	4	0	14	1	13	9	5	1	3	5	22	19	24	4	0	1	8	2	1	20	0	14	11	15	17	3	2	7	1	7	8	16	19	1	14	2	18	16	7
Lilrb4a	104	7	127	98	116	5	120	11	155	20	4	4	52	8	180	169	234	11	12	9	60	9	14	154	7	131	102	125	168	3	5	15	10	75	76	111	181	10	173	8	106	83	94
Fam162b	0	0	0	0	0	0	0	0	0	0	0	0	0	2	0	0	0	0	0	0	2	0	0	0	0	0	0	0	0	1	0	0	0	0	0	0	0	0	0	0	0	0	0
Gprc6a	1	0	0	0	0	2	0	0	0	0	0	0	0	0	3	1	0	1	0	1	0	1	0	0	0	0	0	0	0	0	1	0	0	0	0	0	1	0	0	0	0	0	0
Rfx6	0	0	0	1	0	0	0	0	0	0	0	0	0	0	0	0	0	0	0	2	0	0	0	0	0	0	0	0	0	0	0	1	0	2	0	0	0	0	0	0	0	0	0
4933411G06Rik	0	0	0	0	0	0	0	0	0	0	0	0	0	0	0	0	0	0	0	0	0	0	0	0	0	0	0	0	0	0	0	0	0	0	0	0	1	0	0	0	0	0	0
Vgll2	0	0	0	0	0	0	0	0	0	1	0	0	0	0	0	0	0	1	0	1	0	2	1	0	0	0	0	1	0	0	0	2	0	0	1	0	0	0	0	0	0	1	0
Ros1	1	2	2	0	0	1	3	2	1	1	0	1	0	1	3	2	0	0	4	0	1	0	1	0	0	0	2	3	0	3	2	0	1	0	1	1	0	1	2	2	0	1	0
Dcbld1	189	195	245	143	152	213	183	194	190	187	192	162	175	237	196	129	204	203	171	132	199	249	111	165	211	178	176	118	187	200	161	239	202	228	197	142	170	186	169	191	214	171	183
Gopc	1072	1267	1334	1043	1049	1505	1149	1099	1271	1151	1277	1130	1275	1397	1264	1158	1298	1517	1220	1226	1225	1324	1089	1108	1317	1290	1293	1127	1302	1322	1122	1604	1352	1365	1274	1106	1343	1082	1152	1329	1273	1358	1141
Nepn	0	2	0	0	2	0	0	1	0	0	0	0	0	0	0	0	1	1	1	1	0	0	0	3	1	0	0	1	0	0	0	0	0	1	0	0	0	0	1	1	1	2	0
Nus1	1611	1856	1768	1667	1686	2132	1597	1832	1763	1518	1860	1742	1993	2134	1887	1736	1925	2125	1927	1768	1878	1947	1670	1633	1919	2013	2049	1809	1912	1983	1684	2380	2135	2135	2060	1597	2200	1663	1863	1961	1864	1880	1875
Zfa-ps	26	33	20	24	40	32	39	39	22	31	28	31	40	22	40	27	35	29	27	35	22	31	19	20	30	30	56	28	40	43	47	42	33	28	36	28	43	21	32	31	32	35	27
Slc35f1	475	424	522	377	558	535	482	483	637	503	442	348	614	528	561	402	591	582	560	489	549	444	384	504	384	450	521	466	506	502	481	693	496	540	481	479	483	387	651	463	510	565	531
Cep85l	421	498	503	415	394	468	442	534	533	394	458	408	452	516	453	417	496	504	386	483	415	436	338	397	479	467	518	432	425	491	368	654	552	347	479	363	423	408	409	433	346	344	405
Gm19395	11	5	7	13	12	5	5	16	8	13	7	12	3	18	10	13	8	12	10	18	6	15	13	7	14	9	8	6	12	18	12	14	18	9	17	7	13	16	16	7	13	4	5
Pln	72	62	63	54	61	72	64	87	63	37	75	52	61	86	57	54	73	65	64	77	62	69	42	55	49	44	75	54	73	59	65	99	95	48	43	67	67	67	56	56	61	50	63
Gm20597	9	8	10	9	13	14	15	7	14	4	9	3	11	11	19	7	11	4	2	9	13	7	5	6	6	4	17	11	8	8	10	9	4	5	10	10	20	10	9	19	12	6	13
Mcm9	107	140	145	115	132	158	111	139	146	115	110	108	138	121	162	122	120	166	125	111	135	163	121	115	107	135	164	124	139	129	93	170	162	110	134	136	179	112	133	124	96	132	117
Asf1a	325	499	389	402	421	520	405	439	491	417	426	403	412	477	413	328	392	515	400	413	447	471	358	370	365	433	467	416	448	456	445	626	501	435	501	414	500	428	387	403	324	431	441
Fam184a	556	733	757	595	650	765	735	812	792	571	735	681	758	720	721	584	677	779	678	719	738	747	632	607	647	640	830	584	713	748	625	937	706	703	693	625	757	620	757	710	676	748	641
Man1a	1451	1246	2051	1086	1821	2075	1691	2163	2199	1571	2111	1653	1887	2043	1945	1251	1948	2065	2150	1794	1884	1329	1415	1695	1104	1160	2013	1378	1996	2200	967	2856	2002	1900	1692	1149	1572	1479	2460	1404	1956	1946	1609
Gm16998	22	29	21	16	21	32	18	27	21	25	39	26	27	37	33	22	15	31	38	27	22	13	17	23	16	9	27	14	12	31	10	44	24	26	19	14	21	25	36	18	30	34	26
Tbc1d32	818	953	960	888	892	1104	905	1005	915	906	947	1001	1098	1042	937	755	942	1059	953	935	1011	1040	830	919	1002	958	1066	873	1067	956	770	1140	1141	958	977	852	1146	912	935	1011	991	954	880
Msl3l2	213	304	280	224	277	349	248	250	273	302	325	268	330	312	315	207	231	328	339	255	255	337	217	214	309	269	292	239	269	310	234	332	276	322	232	246	255	304	301	348	295	266	264
Gja1	3827	3795	4091	3621	4248	4990	3944	4315	4743	4002	3823	3873	5001	4406	4313	3660	4393	4995	4269	3923	4061	3985	4060	3724	3324	3784	4568	4020	4050	3598	3195	4835	4593	4296	4274	3950	4730	3657	4665	4324	3943	4692	4174
4930467K11Rik	0	2	1	0	0	1	1	0	0	0	0	0	0	0	0	3	0	0	2	0	2	3	1	3	1	1	1	0	1	0	0	0	2	2	2	0	1	1	1	5	0	0	0
Hsf2	409	523	414	435	532	517	468	464	523	413	473	415	475	503	506	466	525	565	468	438	530	513	446	436	478	493	513	455	537	498	465	625	531	501	531	470	520	439	502	499	474	495	504
Serinc1	18030	23786	22076	21068	21411	25866	20882	23784	22699	22435	23745	22616	23658	23983	24299	20319	22337	28477	25635	20984	21946	26342	20378	19661	26033	24567	24894	20159	21297	24187	20824	29025	28965	23968	24699	20076	28370	22501	21930	25387	21420	25741	22856
Pkib	191	231	181	234	163	176	227	170	172	151	227	194	119	216	164	222	219	205	169	145	188	206	149	214	230	258	266	205	234	197	156	193	221	190	208	234	295	227	249	182	204	192	186
Fabp7	454	308	386	462	353	350	380	268	245	362	465	412	675	396	489	280	492	484	458	270	337	356	359	617	435	439	584	366	408	384	217	401	319	453	510	511	592	288	319	303	309	480	399
Smpdl3a	526	645	547	556	591	549	712	628	594	504	605	520	609	545	679	671	609	676	548	531	566	654	476	593	586	621	871	597	495	572	458	680	643	459	586	573	789	524	607	622	538	647	645
Dux	1	5	0	2	1	0	1	1	2	1	2	1	0	3	1	0	0	1	1	0	1	0	0	2	0	0	5	1	4	2	2	3	0	1	1	0	5	4	0	0	0	0	2
Gm4981	1	1	0	1	0	0	1	0	1	0	0	1	0	1	3	0	2	1	0	4	0	1	0	2	0	0	3	0	0	2	1	1	0	0	0	2	1	0	5	2	0	0	2
Gcc2	2586	3356	2995	2734	2880	3274	2922	3297	3377	2934	3191	3098	2822	3512	3124	2918	3037	3354	3189	3167	2942	3484	2571	2487	3270	3058	3409	2600	2684	3303	2614	4122	3650	3091	3209	2609	3636	3054	2978	3363	2930	3062	2955
Lims1	996	1209	1237	1208	1292	1153	1337	1135	1264	986	1071	964	1237	1053	1299	1053	1348	1233	1026	901	1262	1172	969	1094	1080	1256	1538	1342	1383	1097	870	1394	1510	1084	1305	1179	1578	1049	1324	1177	1181	1158	1250
Ranbp2	7225	8714	7906	7317	8222	9191	7848	8911	8691	7791	8563	7982	8627	9057	8818	7432	9055	9567	8091	8524	8058	8773	6780	7508	7841	7983	9615	7928	8316	8911	7354	11124	8967	8200	8617	7298	9925	8301	7549	8448	8227	7847	8183
Ccdc138	75	68	85	82	81	98	70	63	110	80	73	76	66	73	81	78	70	95	68	69	87	80	51	70	98	54	86	75	84	114	53	90	105	82	83	59	74	62	65	77	90	88	68
Edar	1	12	3	9	6	5	7	11	4	4	7	1	3	3	3	2	1	10	8	2	2	8	6	3	8	6	15	11	5	6	5	9	6	2	6	7	1	0	2	6	3	12	4
BB019430	0	0	0	0	1	1	0	0	0	0	0	0	0	0	0	1	0	0	0	0	0	0	0	0	0	0	0	0	0	0	0	0	0	0	0	0	0	1	0	0	1	1	0
Sh3rf3	146	388	185	280	235	162	165	231	164	168	176	145	339	234	204	203	243	214	137	341	263	277	185	182	182	203	178	196	226	178	182	340	294	213	302	202	173	177	173	168	169	228	205
2020-09-10	158	157	193	169	196	189	206	194	224	174	159	167	224	159	221	173	182	229	180	132	209	160	155	191	149	199	309	203	222	169	127	193	184	170	177	208	241	177	249	151	159	246	227
Sowahc	629	565	707	714	719	469	699	505	808	486	459	532	713	478	869	659	785	612	470	406	720	530	566	790	536	823	1147	926	862	481	475	646	647	758	674	667	921	475	887	557	666	614	637
P4ha1	1422	1971	1842	2103	2206	1921	1917	2138	1900	1227	1637	1978	2405	2289	1920	1553	1675	1703	1423	1695	2019	1942	1720	1641	1754	2359	2411	2431	2366	2315	1834	2660	2465	2343	2572	1237	2264	1531	1715	1745	1640	1736	1851
Pla2g12b	2	2	0	0	0	1	0	2	0	0	1	0	1	0	0	1	0	2	0	0	0	0	0	0	0	0	0	0	1	1	2	2	2	0	0	0	0	1	0	2	0	1	3
Oit3	5	5	3	3	5	0	4	3	3	3	2	2	4	8	6	1	5	9	1	3	3	3	3	11	11	3	4	3	7	4	6	1	5	1	1	2	3	3	11	2	0	1	3
Mcu	553	886	658	652	692	654	706	616	589	558	669	578	588	719	661	632	636	823	686	560	766	839	530	484	807	803	766	554	557	699	657	860	864	451	712	700	845	753	524	864	511	662	762
Micu1	625	654	628	627	634	715	625	625	670	617	631	531	746	718	767	696	749	768	626	598	689	664	587	595	667	663	633	627	642	618	576	764	730	719	647	659	822	578	643	675	711	705	693
Dnajb12	288	327	314	279	283	304	318	314	333	271	327	228	331	355	393	375	381	333	312	308	352	323	271	258	272	265	310	302	307	335	247	371	384	301	287	357	320	303	299	311	315	303	307
Ddit4	813	985	853	740	774	1070	701	811	946	1109	802	864	881	935	899	754	823	1158	909	829	851	898	742	758	727	830	791	810	844	1029	821	1211	974	981	792	774	955	806	791	899	815	728	755
Anapc16	1116	1322	1207	1130	1356	1475	1260	1369	1238	1159	1415	1250	1376	1383	1386	1187	1217	1535	1245	1193	1235	1328	1224	1172	1368	1333	1408	1140	1243	1375	1138	1600	1501	1496	1372	1088	1545	1285	1329	1401	1170	1380	1384
Ascc1	58	79	65	64	66	73	88	63	71	75	41	75	62	68	74	81	58	89	60	75	48	79	68	65	56	50	91	50	78	43	45	97	61	58	74	75	69	44	63	74	74	79	81
Spock2	2637	2906	2158	2382	1976	2039	2445	2025	2504	2220	2303	2023	2120	2916	2569	2521	3105	2839	2421	2491	2598	2515	1886	2026	2244	2563	2340	2155	2439	2394	2143	2852	3127	2036	1930	2538	2531	2305	2187	2739	2317	2265	2480
Mir6906	3	7	1	0	3	2	4	1	2	4	3	5	3	3	1	2	5	7	3	2	5	3	0	0	5	0	0	1	4	3	2	1	1	1	3	8	8	6	3	4	2	1	0
Chst3	125	83	135	111	137	105	140	124	115	99	106	87	169	73	140	142	123	185	151	75	137	107	106	135	108	121	141	157	134	117	79	166	130	89	64	109	152	97	160	121	126	104	130
Psap	3979	3618	3579	3637	3813	3547	4106	3078	4156	2800	3071	2717	4007	4115	4410	4278	4970	4055	3662	3739	4374	3528	2742	3497	2947	3991	3732	4446	4580	2997	2940	4308	4104	3548	3456	4546	4473	2849	4307	3722	3615	3963	4443
Cdh23	70	187	97	112	72	112	79	100	111	121	130	79	91	130	52	80	92	146	119	123	105	91	117	45	128	101	67	83	76	100	54	151	141	85	97	107	106	124	106	114	87	106	70
4632428N05Rik	1899	828	1745	1822	1809	769	1893	787	2127	910	918	732	1557	937	2631	1730	2373	875	797	657	1739	851	1009	2640	761	2070	1819	2511	2540	872	732	1068	932	1763	1404	1921	2927	759	2772	936	1935	1637	1961
Gm17455	2	9	1	15	22	1	5	10	5	4	6	1	10	8	5	3	10	2	5	4	2	9	2	3	3	5	2	8	2	6	5	4	11	3	3	12	6	3	2	4	0	3	3
Slc29a3	107	116	89	104	91	45	115	51	106	53	39	68	64	54	115	95	108	49	43	61	90	74	48	70	50	99	98	119	103	50	51	78	74	44	48	94	94	54	111	63	92	65	82
Unc5b	162	207	150	219	213	181	286	184	236	164	132	142	327	157	278	244	200	262	203	159	256	217	188	150	155	181	192	250	214	184	118	166	319	193	161	247	204	176	219	159	187	178	212
Mir6408	0	0	0	0	0	0	0	0	0	0	0	0	0	0	0	0	0	0	0	0	0	0	0	0	0	0	0	0	0	0	0	0	0	0	0	0	0	0	0	0	0	0	0
Pldi	0	0	0	0	0	0	0	0	2	0	1	0	0	0	0	0	0	0	0	0	0	0	0	1	0	0	1	0	0	0	0	0	0	0	0	1	3	0	1	0	1	0	0
Mir466j	0	0	0	0	0	0	0	0	0	0	0	0	0	0	0	0	0	0	0	0	0	0	0	0	0	0	0	0	0	0	0	0	0	0	0	0	0	0	0	0	0	0	0
Gm20611	0	1	0	0	0	0	0	0	0	0	1	0	0	0	0	0	0	0	0	0	0	0	0	0	0	0	0	0	0	0	0	2	0	0	0	0	0	0	0	0	0	0	0
Pcbd1	18	32	21	32	47	28	32	31	18	27	23	35	22	20	24	26	23	38	33	22	19	26	23	37	16	32	18	23	27	19	19	31	23	37	20	29	39	28	49	34	22	23	29
Sgpl1	872	872	961	1012	910	675	972	685	1013	742	729	653	886	808	1136	953	1075	794	696	634	896	801	691	989	769	960	1070	1168	1089	792	588	973	914	795	879	1087	1213	677	1248	820	945	902	1013
Tbata	56	95	77	59	50	44	60	56	63	51	62	59	62	83	80	67	51	45	65	55	70	112	44	50	105	63	59	59	52	79	41	115	114	60	48	66	82	64	63	82	43	68	63
Adamts14	8	5	7	4	2	5	5	4	2	8	4	5	11	11	10	6	13	13	7	7	6	5	1	14	3	8	0	4	10	4	11	2	2	10	5	3	12	5	3	7	8	6	5
Prf1	3	1	0	0	3	1	0	0	1	1	2	0	6	1	1	3	2	7	0	0	0	1	0	0	2	4	0	0	0	1	0	1	1	0	1	0	1	0	4	3	1	0	0
Pald1	400	366	372	349	327	295	325	279	370	329	336	223	289	316	429	356	361	339	310	247	326	283	241	353	319	369	322	328	359	312	301	350	288	290	325	379	476	332	493	369	334	332	323
Nodal	7	14	18	7	8	20	14	7	15	13	13	6	13	9	9	6	8	3	10	14	6	16	8	13	11	12	11	5	2	11	10	24	8	5	9	15	8	5	10	11	3	12	8
Eif4ebp2	41	28	28	16	19	22	45	31	30	18	19	20	25	41	19	35	35	33	22	47	23	26	14	34	24	17	48	26	39	26	19	31	24	19	29	26	26	21	23	32	19	19	45
Lrrc20	234	301	284	198	212	280	226	249	238	204	266	217	242	267	310	254	228	241	208	275	279	267	207	193	257	230	219	189	217	247	207	304	357	193	280	253	225	268	194	278	182	222	306
Npffr1	24	27	10	24	20	13	19	13	11	18	10	15	15	13	14	15	18	18	9	13	17	19	14	19	21	23	24	12	4	15	17	17	21	16	12	15	22	17	6	18	8	6	13
Ppa1	1166	1581	1426	1446	1440	1897	1309	1565	1528	1376	1810	1607	1575	1649	1525	1258	1390	1824	1656	1455	1411	1641	1501	1365	1812	1532	1516	1262	1490	1663	1401	1890	1928	1838	1704	1236	1803	1474	1486	1688	1437	1603	1370
1700022H01Rik	6	11	5	10	7	10	5	14	6	6	12	5	10	2	12	7	5	12	5	7	9	8	1	5	9	3	3	3	1	10	4	14	12	7	7	5	5	7	7	12	7	4	6
Sar1a	3189	3845	4040	3661	3620	5001	3807	4102	4144	3899	4333	3817	4124	4296	4519	3397	3801	4796	4202	3771	3975	4401	3675	3555	4276	3958	4284	3477	3867	4292	3506	5016	4579	4481	3910	3395	4784	3728	3833	4236	4099	4150	3742
Tysnd1	176	160	156	161	172	182	143	163	141	178	195	143	162	201	166	177	146	177	169	143	153	160	127	152	182	179	208	153	160	189	161	221	186	166	140	144	164	119	201	203	150	159	162
Aifm2	107	106	122	108	127	109	99	107	137	123	109	93	95	115	135	98	94	124	117	122	118	142	100	115	109	106	140	131	114	97	94	151	161	125	96	122	135	111	129	122	98	122	117
H2afy2	140	209	198	153	161	191	166	170	215	218	163	160	137	200	195	152	168	202	210	189	157	226	167	154	180	155	195	139	138	193	154	273	239	176	174	183	170	177	175	191	146	201	192
Mir5108	0	0	0	0	0	0	0	0	0	0	0	0	1	0	0	0	0	0	1	0	0	0	0	2	0	0	0	0	0	1	0	1	0	0	0	0	0	0	0	0	0	0	1
Col13a1	13	22	19	48	24	65	26	29	32	31	31	16	40	43	29	38	23	46	13	35	19	19	25	27	16	23	31	40	22	29	25	35	18	32	25	19	51	20	44	24	36	26	22
2010107G23Rik	308	390	362	299	306	425	325	318	360	354	399	360	328	352	384	343	357	455	402	339	342	370	357	323	411	370	350	268	331	392	352	436	423	393	371	293	414	367	351	413	325	381	271
Neurog3	0	0	0	0	0	0	0	0	1	0	0	0	0	0	0	0	2	0	0	0	0	0	0	0	3	0	0	0	0	0	1	0	0	0	4	0	0	0	1	0	0	0	0
Tspan15	584	735	671	779	856	722	889	713	781	708	653	558	996	612	856	648	615	768	709	519	707	675	672	667	599	736	805	945	714	673	551	753	848	684	656	743	946	611	869	708	658	729	752
Mir7662	1	3	0	1	1	0	9	2	3	0	4	2	1	1	4	1	5	3	1	1	4	1	2	5	6	3	0	5	1	0	0	4	3	1	3	3	2	1	1	3	0	1	1
Tacr2	0	4	2	3	6	4	5	0	4	3	0	5	3	1	4	1	3	0	4	0	6	0	3	2	1	1	2	5	2	0	5	1	1	0	6	2	3	0	5	0	0	4	2
Hk1	2380	2068	1978	2065	1844	2067	2252	1570	2165	1626	1782	1695	1993	2374	2289	2626	3330	2264	1629	2101	2146	1865	1330	2188	1535	2155	1911	2155	2768	1758	1575	2107	2468	1863	1803	2532	2342	1897	2139	2089	2470	2054	2195
Hk1os	4	3	1	0	1	2	2	2	3	2	2	6	2	1	0	1	1	4	3	2	7	0	3	3	0	3	7	1	0	7	0	2	3	1	1	1	2	3	2	0	5	2	0
Hkdc1	76	98	76	68	86	73	89	85	94	90	72	56	56	91	133	85	99	86	77	72	54	109	86	75	141	106	63	61	73	121	67	109	101	106	68	69	98	68	93	70	66	102	56
Supv3l1	261	327	249	269	230	257	279	236	272	277	270	239	258	316	274	252	302	311	305	292	282	278	231	244	254	260	302	225	285	280	250	336	310	239	246	244	292	257	279	287	280	275	286
4930507D05Rik	27	45	44	35	44	58	44	62	52	68	67	39	42	42	51	35	53	60	75	38	34	48	50	45	38	60	50	26	43	60	47	71	48	37	48	48	61	38	45	55	49	31	51
Vps26a	1261	1580	1639	1560	1602	1797	1558	1610	1561	1530	1604	1495	1677	1655	1749	1488	1549	1795	1670	1401	1639	1760	1432	1484	1623	1723	1683	1486	1753	1535	1329	1935	1859	1704	1829	1538	1920	1477	1603	1574	1617	1669	1584
Srgn	97	105	153	139	165	110	204	93	169	75	82	61	132	66	252	178	182	122	88	92	174	101	73	204	97	173	165	279	171	80	99	136	79	125	115	142	246	69	279	81	147	136	175
Kif1bp	3024	4216	3797	3398	3591	3846	3491	3841	3804	3415	3951	3516	3465	4068	3803	3254	3216	4292	4021	3313	3666	4533	3107	3064	4015	3773	4172	3113	3209	4071	3287	4980	4507	3312	3533	3400	4445	3762	3667	4327	3033	3749	3707
Ddx21	654	732	900	731	767	763	722	662	787	725	710	552	682	734	820	699	837	902	812	602	709	735	537	677	681	801	857	840	786	783	625	968	794	765	730	689	912	651	732	733	727	748	820
Ddx50	1641	1983	2071	1837	1979	2497	1892	2050	1930	1963	2164	2255	2237	2378	2086	1646	1927	2398	2105	2093	2196	2219	1837	1739	2064	2050	2428	1804	2148	2204	1752	2611	2496	2251	2218	1700	2308	1837	1977	2164	2010	1993	2128
Stox1	44	53	40	39	34	19	40	34	29	34	43	29	35	43	44	36	35	49	33	28	28	36	27	28	26	27	38	30	24	28	28	47	40	30	28	26	38	40	35	47	29	35	37
Mir7215	0	0	0	0	0	0	0	0	0	0	0	0	0	0	0	0	0	0	0	0	3	0	0	0	0	0	0	0	0	0	0	0	0	0	0	0	0	0	0	0	0	0	0
Ccar1	942	1314	1296	1124	1346	1235	1177	1224	1318	878	1075	1247	1311	1260	1263	1088	1089	1399	1038	1258	1374	1338	999	1036	1138	1306	1477	1382	1250	1256	1042	1804	1362	1154	1397	1026	1443	1091	1218	1333	1039	1214	1235
Snord98	2	8	4	3	8	4	5	6	7	4	5	5	4	1	2	2	11	4	10	9	5	3	5	8	12	6	8	1	7	7	2	8	3	1	5	4	5	9	2	6	5	3	10
Tet1	372	614	471	499	429	393	499	490	529	394	440	403	461	500	473	428	447	477	424	418	493	521	358	364	488	391	517	484	398	504	408	629	576	347	394	435	533	506	400	468	366	443	511
Slc25a16	870	1111	942	837	816	941	841	907	927	879	1073	954	840	967	953	972	978	1162	1017	891	1080	1082	719	846	1105	928	1030	755	789	1052	855	1283	1058	843	923	864	1082	957	964	1182	892	878	960
Dna2	31	23	36	32	31	25	38	25	30	17	24	18	22	20	30	30	35	32	24	33	27	8	22	35	17	37	22	35	38	19	17	38	15	19	34	34	52	19	46	21	36	30	20
Rufy2	1419	1766	1592	1484	1564	1809	1425	1541	1766	1521	1463	1540	1626	1843	1568	1489	1548	1819	1622	1595	1657	1641	1400	1440	1645	1628	1759	1539	1574	1732	1537	2285	1812	1556	1767	1323	1731	1563	1568	1630	1362	1597	1601
Hnrnph3	408	461	461	529	522	674	451	525	619	519	484	461	559	615	494	451	417	578	487	457	537	527	479	413	523	484	569	473	514	552	466	681	609	550	529	465	490	506	534	523	466	510	500
Pbld2	10	15	11	19	17	31	12	20	14	26	9	20	25	17	16	11	18	18	16	20	10	19	13	15	26	28	11	12	21	27	9	16	18	22	14	21	25	19	9	28	14	19	18
Pbld1	2	4	4	2	1	4	4	2	0	6	6	0	1	1	2	2	2	4	2	3	2	0	2	0	4	3	0	4	1	1	3	1	3	2	2	3	4	0	1	2	3	1	1
Atoh7	5	14	12	7	6	8	10	10	7	13	9	11	6	12	11	7	14	6	14	4	5	9	7	8	12	14	2	5	13	14	10	11	3	6	2	13	25	2	4	8	10	8	7
Mypn	5	10	1	18	7	10	9	6	11	6	5	8	8	5	16	7	8	12	9	14	10	5	4	11	10	3	6	5	10	6	13	14	6	6	10	7	11	16	9	9	2	5	6
Herc4	781	1087	1082	981	1067	1281	1081	1106	1129	1056	1068	1000	1146	1159	1077	916	1107	1211	1143	971	1110	1072	1085	971	1047	1005	1162	1030	1169	1221	903	1460	1257	1160	1116	956	1214	1019	1037	1049	1164	1040	935
Sirt1	465	613	558	486	564	594	497	532	650	522	465	519	568	583	530	433	494	640	593	493	489	554	486	472	489	501	558	554	531	620	531	827	643	537	607	543	646	528	496	544	436	456	518
Dnajc12	224	241	209	241	238	257	224	228	243	275	269	235	283	238	202	215	236	284	272	253	227	276	278	210	306	206	266	232	217	299	205	311	304	303	262	231	304	231	228	280	231	287	271
Ctnna3	118	153	137	135	169	116	180	109	139	127	103	94	140	115	144	142	96	149	95	97	142	165	98	93	101	133	120	236	144	92	73	131	218	72	138	189	155	128	155	141	166	88	115
Lrrtm3	177	249	183	227	167	223	245	229	213	137	252	262	176	262	197	170	199	233	186	164	214	240	157	139	193	165	271	160	202	274	146	242	194	147	229	188	236	246	195	269	211	175	210
1700023F02Rik	1	0	0	0	0	0	0	0	0	0	0	0	0	0	0	0	0	0	1	0	0	0	0	0	0	0	0	0	0	0	0	0	0	0	0	0	0	0	0	0	0	2	0
4930407I19Rik	0	0	0	0	0	0	0	0	0	0	0	0	0	0	0	0	0	0	0	0	0	0	0	0	0	1	0	0	0	0	0	0	0	0	0	0	0	0	0	0	0	0	0
Gm31763	19	13	15	15	21	20	20	13	18	17	20	12	7	26	23	15	21	18	23	25	12	17	21	15	22	15	15	16	11	28	24	28	14	24	23	16	16	24	20	24	14	22	17
Reep3	463	553	496	491	598	468	558	418	596	403	351	364	604	418	554	608	571	539	420	411	579	498	336	464	400	543	503	728	633	402	346	516	598	420	475	657	665	419	591	479	517	437	530
Jmjd1c	2051	2455	2056	2029	2020	2204	2033	1847	2269	1709	2015	1758	2154	2424	2353	2125	2791	2507	1951	2482	2021	2090	1694	1943	1892	2093	2253	2308	2389	2197	1932	2837	2216	1964	2007	2143	2402	2020	1990	2068	2157	1992	2255
Nrbf2	141	156	142	121	139	164	131	153	156	113	128	123	136	161	176	151	182	143	129	166	158	150	128	134	160	117	150	165	132	150	104	143	205	150	142	148	204	129	109	137	114	127	133
Egr2	15	8	30	21	27	19	14	29	23	5	8	23	15	7	14	19	21	17	24	23	7	16	5	16	5	12	28	16	26	24	12	38	28	34	25	4	12	9	15	7	16	8	6
Ado	895	1190	1009	957	998	1045	1183	1037	1100	975	975	988	1165	987	970	1066	1082	1106	948	904	1120	1064	789	768	893	1060	1032	1134	1046	1022	829	1205	1457	938	1023	1052	1152	1024	950	1068	1008	1083	988
Zfp365	4712	6528	5678	4390	4856	5428	4248	5565	6060	5073	5637	4623	6008	6184	5701	4465	5460	6308	6020	6386	5185	5803	4824	4182	5120	4395	5487	4428	5054	5726	4727	8789	6259	6385	5463	4439	5031	4438	5190	5021	4731	6085	5312
Rtkn2	74	130	108	140	140	81	102	91	152	114	57	71	189	80	76	87	74	115	89	84	128	114	89	59	78	88	143	161	90	95	62	127	134	147	117	149	143	78	131	88	113	97	87
Arid5b	161	179	187	148	228	156	200	147	205	159	170	116	183	238	220	156	216	170	145	206	223	181	130	138	93	161	221	232	193	205	124	279	173	136	152	199	222	163	190	151	155	142	190
4930545H06Rik	0	2	0	0	1	0	0	0	0	0	0	1	0	0	0	0	1	0	0	0	0	0	0	0	0	0	0	0	0	2	0	1	0	0	0	1	0	1	0	0	0	0	0
1700040L02Rik	8	34	15	14	18	21	14	21	30	24	19	27	11	19	23	22	28	19	30	16	20	35	19	16	29	29	31	19	25	20	17	44	39	16	24	31	46	26	10	29	21	19	18
Tmem26	0	0	1	0	0	4	2	1	1	2	1	1	1	3	1	1	1	2	0	4	1	1	3	0	0	0	0	2	0	0	2	2	5	0	0	2	5	1	1	3	0	0	3
Rhobtb1	97	145	128	132	131	141	94	122	111	91	120	82	98	96	124	118	85	106	120	100	118	116	103	106	92	124	118	104	94	125	105	201	140	102	144	119	132	112	103	128	100	107	98
Cdk1	19	5	23	12	19	5	19	6	10	8	7	6	11	9	34	17	16	4	3	12	18	11	12	18	6	25	24	16	31	12	8	18	11	23	8	14	13	6	22	1	25	19	9
Ank3	4814	5700	4615	4718	4351	4206	5342	4165	5058	4307	4425	3954	4795	6003	5348	5406	6198	5270	4104	5201	5247	4924	3569	4375	4129	4771	4964	4844	5377	4735	3905	5712	5733	3475	4126	5564	4966	4782	4253	4956	4317	4395	5337
Ccdc6	528	402	426	409	431	427	447	334	571	425	388	381	456	546	529	542	642	437	397	571	478	374	405	522	270	495	428	524	567	427	382	560	537	439	349	547	410	382	439	470	560	463	487
Mrln	1	3	1	0	0	1	5	0	1	3	3	1	2	3	1	4	1	1	0	2	3	0	0	2	3	3	2	3	0	0	1	3	5	0	2	6	4	1	0	3	1	1	5
Slc16a9	69	90	93	88	105	116	79	76	100	135	65	71	101	79	137	99	94	91	79	67	85	77	75	78	76	93	207	109	75	95	51	133	126	79	93	85	93	79	77	96	61	64	81
Fam13c	783	830	655	738	709	692	706	599	760	559	665	565	850	761	823	822	1002	788	648	874	757	799	556	661	644	694	696	869	869	802	645	1028	814	842	729	684	730	615	709	707	734	777	774
Phyhipl	603	477	450	527	491	554	579	431	579	380	449	438	590	558	617	636	796	555	437	667	547	514	411	505	376	573	528	675	712	534	462	669	614	530	498	574	520	406	461	534	582	554	577
D630013N20Rik	5	7	12	2	11	4	4	5	6	8	13	4	8	9	6	6	15	12	13	7	8	8	14	9	9	8	13	7	11	12	3	8	4	2	1	13	11	7	11	7	11	2	11
Bicc1	59	142	109	103	110	97	112	87	98	84	77	51	94	107	88	79	86	113	72	69	95	109	59	63	77	90	109	99	73	69	48	86	121	84	106	124	135	85	128	91	81	91	91
C730027H18Rik	0	0	0	0	0	1	1	0	0	0	0	0	0	0	0	1	0	0	0	1	0	0	0	3	0	0	0	0	0	0	0	0	0	0	0	0	0	0	0	0	0	0	0
1700113B09Rik	0	0	0	1	0	0	0	3	1	2	5	0	3	1	0	0	0	1	0	0	0	1	1	1	0	1	0	0	0	2	0	0	2	0	0	1	8	0	0	0	1	0	0
Tfam	800	1008	1024	887	960	1248	907	1059	1078	1037	1123	956	1006	1029	1148	854	982	1234	1115	968	1030	1033	909	951	1042	980	1074	919	946	1101	933	1303	1091	1081	1070	848	1158	959	942	1058	1032	1172	982
Ube2d1	75	83	71	57	76	70	82	35	101	51	47	68	70	75	75	98	96	78	70	72	83	61	41	46	56	54	64	74	81	79	48	86	73	45	59	70	82	69	70	50	52	90	67
Cisd1	1225	1745	1451	1458	1397	1718	1434	1617	1705	1499	1693	1491	1514	1679	1491	1280	1476	1937	1713	1546	1453	1641	1511	1360	1592	1626	1675	1312	1396	1831	1487	2041	1681	1745	1578	1242	1750	1533	1560	1556	1304	1691	1459
Ipmk	981	1343	1165	1052	1134	1210	1182	1136	1177	1035	1208	1043	1164	1306	1200	1028	1185	1243	1137	1091	1066	1202	1030	964	1166	1128	1353	983	1175	1380	1073	1693	1350	1205	1212	1068	1185	1136	987	1168	948	1114	1121
1700049L16Rik	0	0	1	0	0	0	0	0	1	0	0	0	0	0	0	0	0	0	0	0	0	0	0	0	0	0	0	0	0	0	0	0	0	0	0	0	0	0	0	0	0	0	0
Zwint	11151	13090	13091	11798	11159	14240	11361	12022	12513	13319	15224	13596	11311	14901	12675	11075	11866	16130	14562	12516	11895	13707	11747	11813	14504	13443	12982	10163	11796	14630	11892	16308	14108	13633	12955	10617	15710	13448	12769	15400	12527	13869	11753
A330049N07Rik	70	1	50	62	65	88	109	23	43	113	79	40	67	72	97	111	87	119	82	26	66	57	80	80	56	92	94	143	108	83	54	48	71	1	0	75	128	89	102	118	124	44	94
Pcdh15	194	243	249	225	201	186	202	194	223	139	172	193	205	232	186	240	229	203	156	196	243	247	141	198	152	161	216	198	275	211	106	235	285	183	221	280	216	243	182	187	200	167	185
Rsph14	2	14	5	4	9	9	17	12	14	11	9	3	7	3	6	3	2	12	5	1	5	14	11	6	6	5	9	12	6	2	2	8	12	7	16	14	14	13	2	12	1	8	1
Gnaz	1120	1679	1226	1295	1117	1066	1235	1278	1205	1129	1350	1229	1201	1576	1297	1299	1176	1475	1212	1108	1254	1509	1007	1082	1531	1284	1471	977	1165	1528	1188	1748	1564	1159	1218	1024	1358	1292	1096	1516	1048	1342	1332
Rab36	85	111	77	79	65	89	88	75	83	80	103	70	106	122	110	138	127	104	106	111	89	89	88	94	101	90	79	72	79	90	106	146	74	97	82	107	89	74	77	111	98	78	82
Bcr	1284	1084	1218	804	907	776	1143	1181	1177	851	1298	895	1058	1530	1198	1023	1373	965	841	1195	1293	966	746	1127	732	980	1146	888	1204	1171	697	1417	1180	871	898	962	935	1043	936	1018	1121	921	1182
Specc1l	1426	1681	1534	1445	1597	1798	1445	1582	1622	1637	1653	1410	1681	1808	1654	1459	1504	1914	1540	1441	1592	1804	1346	1351	1547	1535	1647	1454	1624	1688	1503	2173	1732	1645	1552	1356	1755	1529	1539	1578	1425	1670	1585
Adora2a	12	20	10	16	18	8	9	12	11	10	13	8	22	22	14	9	11	21	9	13	19	14	8	12	11	10	7	9	12	12	12	21	12	13	13	10	12	9	14	9	7	10	15
Gm5779	4	0	0	0	0	0	1	1	0	0	0	0	1	0	0	0	1	3	0	0	0	0	0	0	1	0	0	0	1	1	0	0	0	0	0	0	0	0	0	0	0	0	0
Upb1	2	2	0	1	0	4	1	1	0	1	0	2	0	0	0	3	1	2	1	0	1	0	0	0	1	0	4	3	0	2	2	1	2	0	0	1	2	0	1	4	0	2	1
4933407G14Rik	0	0	0	0	0	0	0	1	0	2	0	0	0	0	0	0	0	0	0	2	0	0	0	0	0	1	1	0	0	0	0	1	0	0	0	0	0	0	0	1	1	0	0
Gucd1	329	386	349	355	334	352	320	316	377	355	424	379	325	376	380	323	329	389	355	340	318	336	328	319	384	339	416	269	310	408	340	476	353	348	341	307	362	346	313	402	319	325	311
Snrpd3	182	206	234	226	239	275	241	245	234	225	231	183	232	252	250	167	222	243	261	206	246	262	205	185	239	212	260	192	240	265	202	242	275	225	274	260	296	202	218	251	158	274	260
Lrrc75b	48	40	32	43	34	39	31	29	42	34	34	19	44	59	42	31	41	30	32	50	29	32	28	39	15	33	33	39	65	36	37	25	59	28	40	31	13	20	41	28	34	34	47
Ggt1	22	36	47	34	37	32	38	37	40	50	47	23	27	36	43	30	26	39	30	33	25	49	36	43	28	25	34	34	32	26	27	57	71	45	33	32	26	40	31	38	32	44	25
Ggt5	60	65	60	71	69	58	62	53	78	57	54	47	64	53	89	52	52	60	63	52	56	35	57	66	55	75	76	80	76	50	39	70	65	55	74	54	82	62	70	55	63	71	58
Susd2	8	5	7	6	8	12	7	5	11	8	1	1	2	23	3	13	9	5	5	6	2	4	2	3	12	10	7	7	5	3	5	19	9	4	1	4	6	4	8	7	3	7	4
Cabin1	733	788	658	691	541	671	707	586	732	683	542	542	626	856	763	712	873	653	541	732	726	590	546	627	582	609	575	614	697	599	538	815	691	577	574	747	711	625	636	715	677	579	684
Ddt	194	276	254	222	209	218	229	269	254	207	234	216	223	264	259	195	205	236	266	259	228	232	184	206	234	210	258	189	180	267	227	305	243	208	265	224	312	223	226	288	149	226	219
Gstt3	76	98	77	94	111	73	77	41	88	68	79	74	74	66	94	82	81	80	67	52	85	90	55	66	85	80	123	108	72	78	49	74	93	74	60	87	139	70	88	96	57	86	107
Gstt1	77	90	91	115	88	99	96	101	101	87	102	66	99	109	83	81	64	100	94	76	110	96	61	61	91	91	120	103	108	102	48	134	128	79	103	69	103	85	79	129	81	88	77
Gstt4	0	0	0	0	0	0	0	0	0	0	0	0	0	0	0	1	0	0	0	0	0	0	4	0	0	0	0	0	0	0	0	0	0	0	0	0	1	0	0	0	0	0	0
Gstt2	16	23	27	50	31	28	31	24	34	41	40	20	45	30	26	35	38	33	25	25	31	28	34	32	31	28	39	35	26	22	18	41	49	31	21	26	37	23	21	22	32	38	34
Mif	938	1312	1077	963	1014	907	1013	1027	1144	950	1150	1075	893	1237	1017	927	876	1219	1181	1022	1043	1151	887	870	1294	1118	1173	827	745	1170	944	1449	1239	822	1033	847	1222	1074	1031	1190	818	1097	944
Derl3	20	38	25	32	33	20	28	41	24	30	18	33	39	36	37	11	21	28	21	26	23	20	15	22	26	12	40	38	38	24	19	47	41	14	25	16	32	13	22	28	19	33	24
Smarcb1	398	462	517	429	466	517	410	353	486	414	482	415	442	534	518	444	529	513	400	420	495	501	357	439	431	460	444	414	439	452	398	557	534	438	405	465	438	436	483	493	476	452	481
Mmp11	24	27	24	23	13	15	21	16	20	11	15	19	21	23	19	20	10	39	18	10	19	22	19	19	14	17	29	18	13	24	19	30	30	12	15	11	18	22	11	32	20	6	29
Chchd10	413	748	493	530	596	475	557	464	604	542	533	524	504	591	530	559	516	619	577	537	516	615	471	487	586	557	593	511	404	673	559	777	750	436	533	491	621	627	524	717	407	501	535
Gm867	50	103	68	70	79	54	52	58	74	63	81	77	77	81	57	70	79	84	71	58	70	83	47	66	100	74	82	57	40	83	61	95	80	69	73	54	69	65	50	82	51	61	63
Vpreb3	0	0	0	3	0	0	0	0	0	2	0	0	0	0	0	0	1	2	0	0	0	2	1	0	1	1	0	1	0	0	2	0	1	0	1	0	0	0	1	1	0	0	0
Gm5134	4	15	7	10	9	9	8	9	10	4	18	2	0	8	14	6	8	9	5	2	6	8	5	9	1	9	5	3	15	8	7	7	3	4	9	9	13	12	5	7	7	4	12
Mir6409	0	1	1	2	0	0	0	0	0	0	1	0	0	0	1	0	0	0	0	0	0	0	0	0	0	0	0	0	0	0	0	0	0	0	0	0	3	0	1	0	0	0	0
Zfp280b	200	220	203	135	185	179	209	184	184	129	168	135	229	212	215	197	233	207	209	192	205	165	151	178	141	180	193	175	188	181	154	268	231	186	198	195	215	154	181	193	157	179	214
Slc5a4b	1	0	2	1	1	2	0	1	0	1	2	3	3	4	1	1	1	1	0	1	0	0	3	2	0	1	1	0	0	1	0	2	0	0	0	0	2	1	0	0	1	4	0
Slc5a4a	0	0	0	1	0	0	1	0	0	0	0	0	0	0	0	0	0	0	0	0	0	0	0	2	0	0	0	0	3	0	0	0	0	0	0	0	0	0	0	0	0	1	0
Prmt2	852	1143	930	1084	945	1125	933	1040	928	866	1278	1073	1221	1285	1078	1053	1090	1327	1175	943	1081	1095	1007	847	1228	1142	1204	822	942	1177	897	1335	1428	1176	1136	912	1165	996	975	1350	1032	1141	1054
Mir678	84	108	77	95	84	106	95	95	90	79	114	109	120	140	119	102	105	118	99	91	105	106	84	87	113	85	122	80	91	114	100	149	149	90	129	108	109	121	94	151	98	130	101
S100b	3006	3131	3879	3701	4621	3059	3632	2643	3759	2289	2821	2447	3503	2675	4676	3968	3538	3074	2670	2050	3574	2986	2496	3738	2985	3870	3489	4487	3829	2850	2525	3071	3597	4132	3935	3652	4991	2862	4710	3016	3963	3943	3454
Dip2a	2092	2794	2380	2737	2594	2176	2810	2109	2721	2172	2166	1952	2827	2437	2402	2672	2029	2650	2393	1826	2878	2851	2069	1976	2359	2824	2846	2708	2512	2258	1878	2863	3549	2009	2387	2778	2947	2341	2535	2900	2356	2289	2615
Pcnt	1176	1404	1173	1137	1060	1232	1104	1107	1452	1509	1173	1125	1285	1371	1362	1209	1278	1541	1289	1121	1182	1304	1044	1195	1196	1227	1318	1142	1198	1381	1074	1636	1521	1154	1077	1250	1432	1285	1293	1498	1143	1154	1234
1700094J05Rik	72	108	72	77	71	77	73	78	90	101	99	66	98	69	82	78	76	124	78	69	115	96	71	101	98	95	90	77	81	92	65	128	110	92	53	88	100	82	63	97	78	75	67
2610028H24Rik	8	7	9	16	16	22	10	11	24	18	16	17	16	23	18	15	13	13	10	25	12	15	22	15	17	19	19	12	21	21	15	31	20	15	24	14	11	9	12	13	17	14	19
Ybey	158	192	183	172	155	206	168	173	195	184	221	168	197	218	212	146	188	229	158	185	162	185	174	195	185	188	203	213	188	226	162	283	225	195	224	162	207	171	205	217	198	173	167
Mcm3ap	906	1188	1040	941	987	1052	1028	866	1168	903	896	867	1084	1283	1112	1071	1258	1116	867	1169	1134	1014	800	830	861	957	1068	926	1121	1062	878	1242	1162	947	967	1027	1158	1057	966	1082	1102	1040	984
Lss	854	791	964	672	744	714	724	666	850	762	738	583	774	848	805	830	1006	830	740	681	862	807	559	773	735	731	874	648	775	794	598	1016	947	774	733	745	880	679	896	832	829	868	854
4930483K19Rik	77	73	108	78	66	61	60	63	60	70	92	35	68	68	65	93	84	73	72	56	83	85	56	59	60	69	74	69	63	69	58	80	97	55	54	65	82	61	100	78	79	76	70
Spatc1l	0	1	0	0	0	0	1	0	0	0	0	1	0	0	0	0	3	1	1	0	0	1	4	0	0	0	0	3	0	1	0	0	2	0	2	0	0	0	0	0	0	0	0
Ftcd	0	0	0	0	0	0	0	0	0	0	0	0	0	0	0	0	0	2	0	2	2	1	0	0	0	0	1	0	0	0	1	0	0	0	0	0	1	1	0	0	0	0	0
Col6a2	23	8	11	27	17	21	10	9	20	24	21	5	30	26	24	26	39	35	47	31	17	6	23	31	23	25	20	56	25	24	18	19	13	15	11	34	38	15	43	22	22	19	17
Col6a1	30	53	35	55	29	24	23	20	34	76	33	35	69	29	82	45	100	88	40	96	15	21	60	105	35	64	45	53	32	87	95	62	13	40	26	57	59	35	84	33	64	42	44
Pcbp3	141	110	83	81	98	126	100	76	114	84	96	80	147	103	117	125	109	121	85	146	93	84	59	84	85	115	97	123	116	118	101	126	110	102	83	119	118	83	98	99	109	112	128
Gm10787	0	5	0	1	0	1	0	0	0	3	2	0	2	0	0	0	1	2	1	2	0	0	1	2	0	0	0	0	0	1	1	0	2	0	0	3	1	0	3	3	1	1	0
Slc19a1	58	82	57	61	63	63	60	51	64	53	49	30	53	66	69	83	52	60	58	68	62	39	29	56	35	41	76	49	47	49	37	98	79	57	48	76	51	52	79	81	70	60	50
Col18a1	19	7	16	11	11	22	15	10	16	22	16	21	23	22	17	15	40	13	11	11	16	12	23	16	12	21	48	17	19	13	8	20	19	32	17	16	23	7	7	8	11	11	18
Gm10941	3	3	2	4	0	7	5	1	2	2	6	1	11	4	4	4	0	5	3	1	5	5	14	3	3	1	0	2	3	4	5	7	3	16	6	7	4	6	7	2	3	6	5
Pofut2	179	181	168	167	191	150	208	168	224	173	168	136	165	205	162	180	167	251	193	190	207	208	178	143	152	172	206	179	162	199	137	237	230	173	144	211	187	152	162	186	161	211	216
Adarb1	1144	1227	741	1018	934	789	1019	783	956	805	892	896	989	1138	1126	1292	1259	972	810	1303	1176	1052	644	817	856	1130	939	949	1001	849	830	1017	1220	804	782	1104	1118	1004	678	1128	938	919	1030
Gm17769	18	25	37	29	26	37	30	19	16	27	25	30	51	23	33	17	37	38	25	34	29	28	21	29	27	18	19	26	21	37	14	23	25	25	20	27	25	36	28	42	27	29	32
Fam207a	592	863	763	759	733	830	764	771	791	703	901	765	750	934	927	741	737	855	767	729	796	780	701	714	776	834	924	746	831	925	775	1020	959	924	822	640	885	749	782	943	713	814	724
Itgb2	131	57	132	125	137	43	162	47	139	42	33	32	132	45	214	160	280	48	45	48	106	35	68	192	26	176	137	209	327	41	57	71	41	97	86	197	221	26	233	34	168	136	127
Pttg1ip	748	810	847	805	934	821	896	798	891	766	805	626	920	862	941	783	866	977	803	657	835	754	672	748	705	817	896	934	866	752	613	1010	876	773	792	761	1124	757	979	738	789	856	782
Sumo3	1731	1975	2051	1841	1860	2521	1899	1962	2238	2268	2291	1907	2266	2366	2401	1720	2074	2546	2309	1976	2017	1996	2015	1880	2102	1991	2179	1803	2070	2288	1859	2613	2134	2593	2245	1873	2385	1839	2140	2155	2268	2325	2006
Ube2g2	1023	1302	1173	1203	1165	1386	1074	1226	1159	1219	1403	1358	1410	1606	1298	1139	1157	1409	1353	1097	1252	1411	1312	1181	1479	1326	1361	1028	1320	1470	1237	1568	1427	1323	1309	1066	1594	1233	1202	1384	1105	1270	1205
Mir1930	0	0	0	0	3	3	0	0	3	0	0	0	2	1	0	3	4	0	0	1	0	1	3	2	0	1	2	1	3	0	2	1	0	0	0	0	2	0	1	0	0	0	1
Tspear	0	1	1	1	0	1	0	0	1	0	1	0	1	0	0	0	1	0	1	1	0	0	1	0	0	0	0	0	0	3	0	2	3	0	2	0	1	2	0	2	1	0	4
Gm19402	0	0	0	0	0	0	0	0	0	0	0	0	0	0	0	0	0	0	0	0	0	0	0	0	0	0	0	2	0	0	0	0	0	0	0	0	0	0	0	0	0	0	0
Gm10272	0	0	0	0	1	0	0	0	0	0	0	0	0	0	0	0	0	0	0	0	0	0	0	0	0	0	1	0	0	0	0	0	0	0	0	0	0	0	0	0	0	0	0
Gm10024	0	0	0	0	0	0	0	0	0	0	0	0	0	0	0	0	0	0	0	0	0	0	0	0	1	0	0	0	0	0	0	0	0	0	0	0	0	0	0	0	0	0	0
Gm10142	0	0	0	0	0	0	0	0	0	0	0	0	0	0	0	0	0	0	0	0	0	0	0	0	0	0	0	0	0	0	0	0	0	0	0	0	0	0	0	0	0	0	0
Krtap12-1	0	0	0	0	0	0	0	0	0	0	0	0	0	0	0	0	0	0	0	0	0	0	0	0	0	0	0	0	0	0	0	0	0	0	0	0	0	0	0	0	0	0	0
Gm10100	0	0	0	0	0	0	0	0	0	0	0	0	0	0	0	0	0	0	0	0	0	0	0	0	0	0	0	0	0	0	0	0	0	0	0	0	0	0	0	0	0	0	0
Gm3238	0	0	0	0	1	0	0	0	0	0	0	0	0	0	0	0	0	0	0	0	0	0	0	0	0	0	0	0	0	0	0	0	0	0	0	0	0	0	0	0	0	0	0
Gm19668	0	0	0	0	0	0	0	0	0	0	0	0	0	0	0	0	0	0	0	0	0	0	0	0	0	0	0	0	0	0	0	0	0	0	0	0	0	0	0	0	0	0	0
Gm2696	1	0	0	1	0	0	0	0	0	0	0	0	0	0	0	0	0	0	0	0	0	0	0	0	0	0	0	0	0	0	0	0	0	0	0	0	0	0	0	0	0	0	0
Krtap10-4	0	0	0	0	0	0	0	0	0	0	0	0	0	0	0	0	0	0	0	0	0	0	0	0	0	0	0	0	0	0	0	0	0	0	0	0	0	0	0	0	0	0	0
Krtap10-10	0	1	0	0	0	0	0	0	0	0	0	0	0	0	0	0	0	0	0	0	0	0	0	0	0	0	0	0	0	0	0	0	0	0	0	0	0	0	0	0	0	2	0
Gm10318	0	0	0	0	0	0	0	0	0	0	0	0	0	0	0	0	0	0	1	0	0	0	0	0	0	0	0	0	0	0	0	0	0	0	0	0	0	0	0	0	0	0	0
Gm3285	0	0	0	0	0	0	0	0	0	0	0	0	0	0	0	0	0	0	0	0	0	0	0	5	0	0	0	0	0	0	0	0	1	0	0	0	1	0	0	0	0	0	0
1700009J07Rik	0	0	0	2	1	2	1	0	1	2	0	0	6	0	0	1	0	0	1	2	3	0	0	0	0	1	1	0	2	0	0	3	0	4	1	0	2	1	2	0	1	0	0
Lrrc3	96	96	100	84	86	47	91	70	96	76	56	42	106	86	92	82	89	56	72	52	84	88	64	95	55	124	99	129	118	43	73	122	69	71	57	103	127	49	140	77	93	83	109
Trpm2	295	320	288	280	306	299	303	228	361	314	311	285	323	310	365	316	351	302	284	313	258	255	281	337	289	288	293	236	345	270	281	371	363	355	249	293	342	295	356	317	318	297	339
1810043G02Rik	463	566	469	506	541	509	487	519	560	584	626	488	486	588	616	482	568	685	606	519	538	580	522	568	653	577	555	483	515	539	522	756	588	486	483	424	702	608	592	654	491	565	542
Pfkl	5177	6129	6313	6046	5198	6914	5306	5199	5905	5963	6447	5899	6115	6703	7096	5849	6498	7450	6084	5753	5908	6335	5796	5633	7635	6340	6139	4778	6003	6865	5940	8228	6916	7321	5670	5174	7116	5666	5874	6648	6122	7080	5986
Aire	2	2	0	1	0	3	2	0	0	1	3	1	2	2	0	0	1	2	4	0	0	0	1	0	1	1	0	0	0	0	0	0	1	3	0	0	0	2	0	1	0	3	1
Dnmt3l	4	10	8	9	4	6	0	5	7	4	4	1	2	1	3	5	7	7	9	5	6	11	4	9	9	6	3	7	11	10	4	10	8	3	7	6	5	8	10	5	11	10	0
Icosl	32	23	35	50	38	29	21	19	33	20	21	14	32	32	22	39	35	28	22	28	27	21	13	22	28	34	24	22	43	25	13	18	33	18	27	26	37	19	20	21	26	22	26
D10Jhu81e	1443	1826	1803	1718	1691	2109	1688	1792	1910	1714	1989	1792	1724	1934	1692	1642	1701	2069	2012	1572	1770	1785	1662	1658	1873	1840	1924	1544	1737	2028	1652	2211	2169	2024	1864	1506	2138	1846	1787	2006	1756	2038	1709
Pwp2	701	869	840	779	724	849	723	796	859	794	808	720	755	939	907	752	781	879	831	755	744	775	716	751	857	729	821	586	793	888	691	1085	864	885	865	660	832	766	717	796	773	793	744
Trappc10	2108	2612	2251	2184	2274	2346	2284	2232	2436	2360	2487	1936	2480	2505	2689	2128	2403	2694	2382	2297	2476	2593	1903	2056	2373	2441	2537	2393	2237	2429	2064	3278	2763	2252	2240	2182	2858	2196	2480	2512	2073	2300	2487
Agpat3	1354	1511	1278	1205	1294	1193	1375	1253	1367	1256	1298	1035	1337	1490	1410	1332	1430	1293	1381	1298	1477	1466	1021	1225	1299	1448	1422	1257	1275	1266	1145	1660	1587	1156	1184	1266	1418	1288	1280	1458	1201	1300	1427
Mir7659	1	0	0	0	0	0	1	0	0	0	2	0	0	0	0	0	1	0	0	0	0	0	0	0	0	0	0	0	1	0	0	1	1	0	0	0	3	0	0	0	2	1	0
Rrp1	4832	5696	5569	5325	4959	6656	5229	5763	6025	5794	6400	5705	5704	6655	6187	5126	5416	7258	5892	5331	5712	6247	5427	4627	6414	6018	6174	4664	5335	6337	5530	7335	6751	6069	6080	4841	6929	5503	5530	6527	5469	6527	5464
Mir6907	13	11	1	6	6	9	4	5	11	18	13	7	5	20	8	15	11	14	17	13	10	11	4	7	16	7	6	9	4	6	6	21	10	6	10	13	13	14	10	11	9	5	6
Cstb	204	357	267	272	254	270	306	259	282	254	255	259	240	307	321	250	258	260	276	270	300	310	210	271	251	266	284	261	267	262	208	331	282	231	315	267	375	246	309	243	253	269	281
Mir6410	0	0	0	0	0	0	0	0	0	0	0	0	0	0	0	0	0	0	2	1	0	0	0	0	0	0	0	0	0	0	1	0	0	0	2	0	0	1	0	0	0	0	1
Pdxk	1116	1375	1046	1032	1003	1071	1169	1085	1234	1058	1161	1030	1160	1425	1220	1103	1162	1311	1014	1250	1113	1162	1008	918	990	1071	1247	1044	1046	1160	971	1535	1248	974	1030	1085	1205	1129	1028	1191	959	988	1210
Mir6908	0	1	3	2	1	1	1	1	1	1	2	1	1	3	1	1	0	2	0	2	1	4	0	0	1	3	1	0	3	0	2	4	2	1	4	4	1	0	0	0	3	1	2
Ilvbl	434	636	540	643	544	607	598	523	613	620	620	463	651	560	548	545	553	675	646	469	608	671	573	586	616	569	602	482	569	552	477	748	752	616	584	521	630	559	628	640	648	687	575
Syde1	70	100	74	77	56	54	75	58	63	58	50	53	79	95	78	83	83	79	70	72	89	88	54	64	60	86	84	81	64	72	56	98	80	71	61	84	92	65	65	74	71	77	79
Olfr1357	0	0	0	0	0	0	0	0	0	0	0	0	0	0	0	0	0	0	0	0	0	0	0	1	0	0	0	0	0	0	0	0	0	0	0	0	0	0	0	0	0	0	0
Casp14	0	0	0	0	0	0	0	0	0	0	4	0	0	0	0	0	0	0	0	0	0	0	1	0	0	0	0	0	2	0	0	0	0	0	0	0	0	0	0	0	0	0	0
Ccdc105	4	4	6	9	6	4	4	7	7	4	15	8	4	10	8	7	5	7	10	11	9	9	2	5	14	7	6	2	12	15	8	8	10	9	10	1	8	5	6	6	5	8	2
Slc1a6	144	144	182	112	129	185	137	177	211	167	200	131	160	212	181	155	172	203	192	136	132	182	136	190	170	145	168	106	157	201	130	230	151	222	142	138	166	163	209	184	202	198	145
Olfr1356	0	0	0	0	0	0	0	0	0	0	0	0	0	0	0	0	0	0	0	0	0	0	0	0	0	0	0	0	0	0	0	0	0	0	0	0	0	0	0	0	0	0	0
Olfr1355	0	0	0	0	0	0	0	0	0	0	0	0	0	0	0	0	0	0	0	0	0	0	0	0	0	0	0	0	0	0	0	0	0	0	0	0	0	1	0	0	0	0	0
Olfr1354	0	0	0	0	0	0	0	0	0	0	0	0	0	0	0	0	0	0	0	0	0	0	0	0	0	0	0	0	0	0	1	0	0	0	0	0	0	0	0	0	1	0	0
Olfr8	0	0	0	0	0	0	0	0	0	0	0	0	0	0	0	0	0	0	0	0	0	0	0	0	0	0	0	0	0	0	0	0	0	0	0	0	0	0	0	0	0	0	0
Olfr1353	0	1	0	1	0	0	0	0	0	0	0	0	0	0	0	0	0	0	0	0	0	0	0	0	0	0	0	0	0	0	0	0	0	0	0	0	0	0	0	0	0	2	0
Olfr1352	0	0	0	0	0	0	0	0	0	0	0	0	0	0	0	0	0	0	0	0	0	0	0	0	0	0	0	0	0	0	0	0	0	0	0	0	0	0	0	0	0	0	0
Olfr1351	0	0	0	0	0	0	0	0	0	0	0	0	0	0	0	0	0	0	0	0	0	0	0	0	0	0	0	0	1	0	0	0	0	0	0	0	0	0	0	0	0	0	0
Olfr57	0	0	0	0	0	0	0	0	0	0	0	0	0	0	1	0	1	0	0	0	0	0	0	0	0	0	0	0	0	0	1	0	0	0	0	0	0	0	0	0	0	0	0
2610008E11Rik	795	934	921	780	905	1012	759	904	921	871	976	838	912	978	945	745	932	1095	924	917	897	866	803	781	839	824	984	957	844	987	818	1208	937	921	865	785	1012	869	857	906	788	926	889
Vmn2r80	0	0	1	0	0	0	0	0	0	0	0	0	0	0	0	0	0	0	0	0	0	0	0	0	0	0	0	0	0	0	0	0	0	0	0	1	0	0	0	0	0	0	0
Vmn2r81	0	0	0	0	0	0	0	0	0	0	0	0	0	0	0	0	0	0	0	0	1	0	0	0	0	0	0	0	0	0	0	0	0	0	2	0	0	0	0	0	0	0	0
Vmn2r82	0	0	0	0	0	0	0	0	0	0	0	0	0	0	0	0	0	0	0	0	0	0	0	0	0	0	0	0	0	0	0	0	0	0	0	0	0	0	2	0	0	2	0
Vmn2r83	0	0	0	0	0	0	0	0	1	0	0	0	0	0	0	0	0	0	0	0	0	0	0	0	1	0	0	0	0	0	1	0	0	0	0	0	0	0	0	0	0	0	0
Ppap2c	40	51	56	75	61	51	78	55	68	55	37	34	66	34	75	78	44	69	47	42	85	71	44	55	39	67	82	84	66	48	32	58	58	40	44	83	126	51	71	45	73	66	59
Mir6909	0	0	2	2	0	4	1	1	2	0	0	0	1	0	0	0	1	0	1	0	0	0	0	0	0	0	0	2	1	0	0	0	0	0	0	0	1	1	2	0	3	0	0
Mier2	197	249	237	224	218	210	248	198	216	219	239	193	222	279	273	201	231	226	188	205	265	252	209	207	207	224	245	203	245	235	219	320	257	179	162	217	230	236	205	258	200	206	227
Theg	0	1	0	0	2	1	6	2	3	2	5	2	2	2	1	1	0	0	1	0	0	1	1	3	8	3	4	1	1	0	0	2	1	2	1	1	3	0	7	5	0	2	1
C2cd4c	94	77	92	74	57	66	64	65	71	78	104	42	95	96	129	69	124	126	114	94	60	51	98	86	69	62	82	54	65	127	89	127	36	59	66	71	66	79	100	75	77	63	87
Shc2	490	509	516	439	405	492	505	447	479	512	614	428	433	570	521	462	552	624	520	491	550	528	460	447	648	548	487	357	504	625	507	593	524	448	437	411	597	508	454	618	495	476	509
Odf3l2	3	4	8	0	6	5	4	2	4	2	6	1	3	4	8	7	1	1	3	1	5	3	8	9	5	1	7	4	1	8	2	13	6	7	2	3	10	2	6	9	1	7	4
Madcam1	1	0	0	5	4	1	1	1	3	3	2	1	4	9	2	2	2	1	3	3	6	2	4	4	2	2	4	3	1	3	1	4	1	0	1	2	0	6	0	3	0	3	3
Tpgs1	492	510	518	518	528	610	519	599	491	577	644	453	523	631	626	462	474	728	601	548	558	627	486	463	627	546	598	486	509	627	521	733	624	648	537	517	645	508	582	650	552	634	602
Cdc34	494	588	462	512	468	486	521	519	570	531	583	553	560	606	595	521	521	581	562	458	540	603	478	522	577	538	580	432	481	639	541	737	697	514	470	453	680	594	515	609	539	520	505
Gzmm	38	48	31	32	34	45	29	37	41	39	62	49	56	61	45	28	40	50	43	44	25	43	38	28	36	29	32	30	30	60	52	51	23	39	38	33	45	30	37	43	39	44	39
Bc1	0	3	1	6	0	1	2	0	0	1	2	0	2	6	2	1	1	1	4	2	1	2	5	1	3	0	2	1	3	0	2	1	2	0	0	2	0	3	3	1	0	0	2
Bsg	4524	6094	5145	5385	5124	5654	5408	5148	5385	5121	5696	5272	5238	6020	6096	5198	4950	6993	6150	4929	4949	5981	4983	4887	5898	6348	7312	4566	4516	6017	5005	7307	6340	5089	5294	4464	6732	5281	5260	6000	4473	5483	5502
Hcn2	497	472	423	385	357	343	463	336	405	340	345	316	494	437	502	575	531	391	363	444	439	352	305	383	318	390	436	363	405	393	316	463	554	385	309	391	337	331	345	399	366	420	516
Polrmt	114	101	95	97	90	109	137	97	121	96	72	74	105	108	127	137	143	72	91	110	126	88	87	126	82	112	108	88	136	115	79	133	91	113	99	110	95	104	101	101	135	116	114
Fgf22	14	3	17	9	11	7	14	5	10	13	11	15	19	9	15	14	11	9	7	5	17	8	17	13	12	9	5	14	17	11	14	10	15	10	6	12	14	16	14	15	6	14	9
Rnf126	232	336	267	218	250	195	211	242	232	277	271	200	235	321	294	248	206	274	257	250	253	323	203	194	311	233	282	285	205	272	257	367	320	161	189	188	224	271	213	299	189	242	312
Fstl3	14	5	5	4	14	12	11	10	15	7	12	11	12	22	28	13	11	12	17	13	7	11	7	7	22	13	11	5	2	17	8	13	12	10	9	18	13	10	13	14	14	10	9
Prss57	31	21	22	19	22	35	25	29	30	18	22	26	26	35	54	21	23	40	42	30	23	30	25	23	26	25	35	16	8	37	27	36	27	36	22	26	40	20	26	25	29	28	28
Palm	146	143	138	131	97	156	116	102	132	134	161	123	114	151	175	98	179	152	108	166	106	110	117	142	113	119	104	114	135	122	101	183	120	120	78	102	108	116	123	105	113	111	167
Misp	3	4	2	4	3	1	2	0	0	1	4	1	5	8	1	1	1	6	0	6	1	0	1	2	2	4	0	9	2	0	5	4	6	1	2	1	4	2	0	2	3	4	3
E130317F20Rik	160	162	152	167	160	160	152	158	172	198	157	123	130	180	169	116	147	187	118	117	153	194	151	144	145	128	184	144	131	163	145	206	136	105	133	150	174	165	148	179	157	150	171
Ptbp1	525	630	563	551	617	422	608	517	724	528	499	424	443	490	640	543	547	646	542	551	552	610	487	561	492	548	722	636	497	529	446	763	573	410	483	510	689	571	615	607	446	497	651
Lppr3	418	595	449	500	421	497	433	450	584	590	511	463	456	616	462	410	433	714	544	453	499	614	465	493	491	483	496	330	427	540	496	706	643	449	399	496	514	538	470	572	382	474	414
Mir6910	2	0	1	2	0	0	0	0	0	2	1	0	3	0	0	0	0	0	0	0	0	0	0	0	3	0	0	0	0	0	0	0	1	0	2	1	4	0	0	1	0	0	2
Prtn3	6	2	2	2	4	12	4	4	8	4	1	9	1	2	6	2	4	17	9	2	1	11	8	4	2	10	5	2	3	0	3	12	4	2	0	3	4	8	7	4	1	2	1
Elane	0	0	0	0	0	0	0	0	0	0	0	0	0	0	0	0	0	0	0	0	0	0	0	1	0	0	0	0	0	0	0	0	0	0	0	0	0	0	0	0	0	0	1
Cfd	0	1	0	0	0	0	0	0	0	0	0	0	1	0	0	0	0	0	0	0	0	0	0	0	0	0	0	0	0	0	1	0	0	0	0	0	0	0	0	1	0	0	0
Med16	214	314	243	199	208	256	218	223	250	242	259	180	233	283	279	251	270	271	228	210	259	297	208	204	226	257	246	205	242	269	229	301	260	206	218	287	258	245	247	302	200	260	274
R3hdm4	592	532	474	449	399	417	488	370	591	446	473	418	480	572	530	611	654	516	427	556	558	455	339	457	368	501	493	477	496	462	377	605	484	495	368	466	512	456	424	517	481	464	652
Kiss1r	40	54	48	29	29	67	38	32	41	40	49	31	38	62	57	27	39	47	50	35	48	47	63	37	40	34	42	35	47	62	47	57	54	40	50	44	42	49	37	59	44	56	51
Arid3a	88	114	88	94	89	94	121	71	118	127	106	91	100	91	91	103	106	121	81	111	104	94	86	83	68	116	90	97	115	127	104	125	108	112	115	114	93	142	102	93	112	109	105
Wdr18	1153	1527	1320	1266	1311	1413	1259	1389	1431	1277	1531	1368	1272	1620	1425	1286	1333	1633	1426	1262	1381	1552	1163	1239	1469	1266	1453	1050	1273	1598	1177	1840	1728	1319	1340	1121	1574	1342	1295	1529	1152	1421	1229
Grin3b	7	9	8	13	6	13	5	10	11	13	6	8	3	13	8	11	12	9	15	8	9	7	11	9	9	16	25	20	10	16	4	11	6	13	16	13	7	5	11	10	9	4	12
Tmem259	939	995	957	838	844	1045	894	916	928	895	1006	801	936	1253	1029	955	945	1175	1071	894	1003	997	812	962	1067	1065	1072	900	950	1013	904	1287	1114	1052	884	976	965	890	989	1037	899	949	1082
Cnn2	122	91	119	126	123	135	99	108	145	112	120	130	135	153	154	136	117	150	145	88	138	113	95	153	78	157	140	116	122	99	71	149	115	102	98	98	183	72	123	86	142	118	101
Abca7	273	273	290	325	308	231	298	251	360	273	219	290	365	330	358	334	319	303	302	280	336	309	244	282	282	331	363	344	315	261	279	309	406	283	256	341	381	234	303	338	306	316	352
Hmha1	361	217	391	373	354	195	386	207	400	215	224	173	385	234	518	341	481	184	218	194	368	213	290	598	209	504	403	534	519	168	240	294	261	439	283	365	550	168	565	205	428	362	421
Polr2e	663	714	714	626	696	813	618	636	703	686	835	719	695	883	766	616	694	830	796	719	748	774	756	570	774	692	729	620	694	781	729	1044	727	857	685	565	839	709	768	732	757	743	648
Gpx4	3189	3631	3630	3566	3601	4321	3524	3586	3978	4025	4149	3702	3992	4048	3997	3361	3661	4594	4165	3706	3771	3790	3687	3765	3989	3912	3738	3547	3810	3901	3421	4823	4488	4753	3625	3326	4838	3202	4230	4107	4086	4237	3743
Sbno2	161	90	163	117	158	84	175	91	165	91	87	67	175	73	206	220	268	87	90	123	130	84	68	190	67	146	124	230	202	69	66	98	89	131	119	170	225	66	214	72	162	116	171
Stk11	966	1104	1084	1088	1056	1207	1045	1176	1155	1163	1087	1032	1253	1298	1196	1032	1047	1322	1079	1039	1145	1107	1018	999	1033	1160	1257	1097	1060	1179	1028	1381	1300	1266	1083	970	1166	1005	1093	1201	1078	1090	1040
Dos	599	540	422	425	459	440	656	433	492	366	380	342	523	527	609	568	617	492	414	588	728	453	329	397	373	550	557	462	471	411	352	488	707	394	418	521	466	394	342	496	423	500	643
Atp5d	960	1396	884	1011	901	733	1020	862	992	810	1031	867	718	1177	946	1084	1016	1115	1116	1071	886	1178	737	835	1017	1044	1106	774	692	1082	875	1383	1254	782	849	894	1014	1069	904	1192	725	905	1053
Midn	92	55	67	66	51	63	75	63	54	51	37	40	81	58	57	89	102	45	35	60	84	50	18	59	36	47	60	48	65	60	21	61	93	58	61	64	54	33	37	71	74	52	79
Cirbp	901	840	1149	711	596	1146	823	743	910	1504	1224	668	678	1039	959	853	1169	1382	1314	791	1073	968	731	943	1071	773	893	539	767	938	756	1271	860	804	686	1269	1177	991	1063	1265	1175	1118	971
1600002K03Rik	43	60	61	65	70	79	44	62	55	47	53	71	60	72	50	59	43	62	63	62	52	62	59	67	58	67	81	48	56	53	66	62	80	59	41	54	78	53	49	52	49	65	67
Efna2	62	111	70	69	46	69	47	79	70	59	50	43	44	93	74	53	56	80	59	72	57	70	51	51	68	55	55	53	65	63	60	85	62	38	65	59	73	47	67	68	36	47	65
Mum1	916	1057	956	908	862	1112	959	893	1157	1142	1086	920	1064	1100	1064	924	1070	1179	1089	946	1060	950	911	1017	1040	964	969	775	984	1091	966	1308	1133	1027	896	954	1144	956	1003	966	1025	1074	901
Ndufs7	871	1362	1093	1027	1092	1210	1145	1233	1187	1003	1308	1112	1031	1362	1114	971	1021	1446	1308	1049	1144	1261	1046	1053	1144	1119	1280	991	881	1329	1048	1630	1406	1098	1071	999	1344	1135	1187	1328	947	1211	1147
Gamt	119	189	140	202	225	164	235	177	209	133	165	169	182	193	155	163	141	196	157	170	157	158	122	137	165	172	192	194	158	196	109	189	193	140	170	138	182	163	238	202	149	138	143
Dazap1	345	422	455	324	387	507	396	444	426	440	482	406	481	563	533	465	473	550	496	396	466	479	450	382	495	423	490	392	407	538	462	526	506	518	414	435	506	425	408	526	528	469	439
Mir6911	3	0	1	2	1	0	0	1	0	0	0	0	0	0	1	3	0	6	0	1	4	0	3	0	0	0	0	0	0	1	1	1	3	0	3	2	0	0	0	1	0	2	1
Rps15	3023	3972	3723	3552	3491	3684	3534	3538	3959	3515	3919	3809	3501	3870	3658	3171	3169	4321	3994	3654	3567	3479	3424	3173	3534	3460	3825	3334	2918	3976	3282	5465	3784	3478	3482	3167	3938	3480	4017	3932	2781	3886	3811
Apc2	1216	1075	997	1014	888	862	1109	825	1115	977	840	829	1069	1205	1210	1205	1327	985	842	1053	1158	889	703	977	753	985	989	925	1305	966	782	1127	1262	995	819	1055	951	871	938	1009	1208	909	1115
2310011J03Rik	217	298	298	277	265	316	249	283	333	254	298	284	330	314	285	265	242	306	298	292	270	276	243	253	257	251	324	241	275	351	232	341	358	260	270	277	287	218	293	268	295	248	310
Pcsk4	11	11	16	12	3	13	14	14	10	14	7	8	7	20	20	9	13	17	19	6	10	10	10	14	19	9	10	10	21	8	17	13	16	7	10	16	18	7	15	17	12	4	12
Reep6	8	13	10	5	6	6	12	6	8	16	10	9	6	12	16	12	13	9	9	12	18	5	5	14	13	9	8	14	5	13	5	16	16	5	6	9	6	10	20	10	3	15	9
Adamtsl5	18	22	22	13	14	11	12	7	21	19	25	25	20	18	15	20	28	27	13	16	18	24	13	23	10	19	29	16	23	19	17	39	14	12	13	15	16	12	14	18	18	15	21
Plk5	360	462	378	302	291	541	288	315	343	425	517	315	446	465	604	239	366	571	435	551	333	382	454	510	331	371	521	344	395	650	612	673	139	550	368	341	356	392	323	424	248	409	547
Mex3d	136	145	140	139	118	138	121	160	157	171	156	111	147	135	152	153	165	179	168	144	171	188	121	155	114	173	167	121	145	193	179	189	168	154	150	135	112	127	116	156	123	160	162
Mbd3	379	390	327	344	335	413	354	350	369	316	401	298	366	424	439	351	375	402	352	387	436	389	307	318	334	401	357	338	419	360	317	468	413	404	342	317	452	327	342	394	349	348	436
Uqcr11	1570	1931	1855	1785	1855	2279	1676	1667	2112	1736	1951	1874	1878	1906	1949	1837	1862	2212	2133	1822	1770	1822	2049	1614	2041	1990	1956	1476	1994	2159	1876	2471	2253	2548	1892	1574	2142	1786	1979	2032	1875	2246	1958
Tcf3	149	165	182	179	153	154	183	148	201	146	209	153	163	192	173	156	156	168	146	160	195	182	148	149	123	174	208	180	145	175	147	224	218	166	121	151	166	155	161	157	147	115	215
Onecut3	0	0	0	0	2	0	2	2	0	0	0	2	0	1	0	0	0	0	0	0	0	0	0	1	0	5	0	0	0	0	1	0	0	0	0	0	0	0	0	0	1	0	0
Atp8b3	2	3	3	8	3	10	5	9	17	4	1	3	6	4	10	3	3	6	8	4	6	8	3	14	9	5	11	1	1	11	3	5	6	2	6	4	15	7	14	8	2	7	5
Rexo1	161	147	116	131	156	136	166	121	150	132	135	111	157	205	149	156	205	171	136	181	178	128	114	124	102	148	146	157	171	143	119	160	181	157	134	169	135	133	99	156	130	124	187
Klf16	215	181	203	150	149	195	182	181	209	153	214	162	149	228	223	235	263	206	193	208	208	163	117	194	145	162	175	137	219	214	139	261	204	193	163	155	171	151	183	201	232	196	214
Abhd17a	1206	1429	1394	1295	1201	1425	1261	1381	1369	1355	1586	1398	1304	1687	1443	1327	1304	1623	1423	1222	1294	1502	1299	1246	1490	1531	1462	1089	1327	1660	1342	1703	1699	1452	1255	1117	1520	1370	1355	1549	1343	1338	1394
Adat3	33	46	41	28	29	23	33	28	34	28	30	34	36	26	37	27	18	24	33	29	16	25	29	26	30	19	39	28	32	46	27	53	36	33	41	33	37	26	25	35	24	23	23
Scamp4	196	323	224	211	237	225	229	225	242	238	196	149	192	266	257	201	238	312	260	203	228	258	214	203	198	234	262	250	182	259	183	325	302	188	206	296	277	244	221	262	168	219	247
Mir6912	0	0	1	1	0	0	3	1	0	1	0	2	0	0	0	0	1	1	0	1	1	0	1	0	2	0	1	3	2	0	2	1	0	0	0	1	5	1	0	1	1	0	1
Csnk1g2	2443	3122	2830	2638	2423	2632	2597	2826	2602	2382	3207	2728	2740	3300	2888	2617	2628	3354	2716	2571	2676	2918	2335	2355	2931	2738	3279	2295	2499	3164	2478	3644	3192	2489	2584	2366	3050	2882	2507	3101	2202	2748	2787
Btbd2	766	985	725	738	613	751	741	752	821	772	844	720	693	1030	864	741	781	826	766	782	823	924	644	717	886	746	801	636	791	952	738	1081	980	675	668	775	821	841	723	884	691	653	817
Mknk2	432	538	457	429	408	362	411	443	406	462	455	472	361	565	503	441	412	501	430	444	436	516	386	396	409	470	478	420	390	602	486	659	529	402	352	373	439	427	392	472	411	382	423
Mob3a	112	150	147	150	157	112	161	121	151	90	104	104	161	110	154	152	125	136	142	101	148	113	108	123	114	149	176	165	114	119	110	180	159	123	158	119	206	112	150	145	114	128	146
Izumo4	416	480	516	388	370	476	394	429	552	620	545	359	462	564	488	426	413	545	475	370	492	443	392	534	530	402	444	305	474	489	471	536	582	565	412	421	531	414	434	517	576	565	410
Ap3d1	2160	2418	2152	2117	1903	1734	2253	1868	2238	1950	1941	2046	1991	2413	2361	2251	2316	2168	1965	2116	2140	2155	1666	1919	1893	2074	2128	1913	1899	2263	1777	2480	2531	1848	1849	2007	2240	2032	1942	2398	1978	2085	2300
Dot1l	102	114	74	73	81	100	101	65	106	97	77	74	115	88	100	96	91	121	103	142	92	90	69	83	83	62	97	118	77	69	80	81	91	79	83	111	134	88	82	111	89	90	100
Plekhj1	183	228	198	204	217	218	181	185	193	227	212	194	210	240	219	222	193	215	199	232	209	212	200	198	153	168	215	167	199	220	174	241	235	235	220	178	254	195	200	221	196	226	177
Sf3a2	37	42	35	37	38	35	37	39	29	26	23	44	43	38	64	51	48	39	22	50	46	28	27	34	26	23	35	37	37	37	28	37	43	35	26	48	26	25	35	47	29	25	30
Amh	4	10	7	5	1	9	5	3	2	10	10	3	5	3	3	6	6	10	7	9	2	7	10	2	10	7	8	4	7	9	12	10	6	7	5	6	6	5	12	5	7	6	6
Jsrp1	27	60	44	56	45	62	53	43	45	48	41	40	52	37	66	50	48	62	58	63	65	63	68	32	92	56	53	50	41	68	63	76	77	44	41	31	56	47	25	64	29	60	47
Oaz1	2553	3204	2730	2679	2825	3549	2778	2951	3212	2946	3214	2878	3096	3378	3323	2574	2769	3644	3297	2833	3017	3188	2694	2576	3043	2911	3206	2506	2794	3275	2721	3936	3484	3317	2967	2650	3619	2892	3109	3304	2877	3259	3095
Oaz1-ps	2552	3204	2730	2678	2825	3549	2777	2951	3212	2946	3213	2877	3095	3378	3323	2574	2767	3640	3297	2831	3015	3188	2694	2576	3043	2911	3204	2506	2794	3275	2716	3936	3484	3316	2966	2649	3618	2891	3109	3304	2874	3259	3095
Mir1982	15	18	12	15	17	36	15	16	27	19	17	15	12	22	19	23	16	26	20	11	16	8	18	12	11	11	16	17	3	20	14	17	6	28	7	18	14	16	15	20	9	14	27
Lingo3	656	997	502	613	609	609	901	601	596	738	680	610	695	925	714	1046	723	776	645	676	872	881	442	462	560	795	741	548	508	777	622	720	890	533	680	701	902	845	391	850	567	573	609
Lsm7	257	274	265	274	235	409	279	298	307	282	390	287	305	352	283	242	283	417	318	306	294	303	264	310	306	319	332	203	342	356	298	332	297	364	287	271	349	326	306	339	367	336	279
Sppl2b	321	368	342	287	329	289	318	315	401	338	325	309	350	382	343	315	309	338	338	330	334	344	256	283	317	332	411	271	300	334	293	351	372	281	284	305	412	308	292	375	312	329	296
Tmprss9	36	43	38	34	36	57	43	29	43	65	37	34	41	42	48	42	44	42	58	51	29	61	43	51	40	39	38	52	36	66	52	62	44	52	35	40	48	29	48	47	42	50	46
Timm13	800	1081	1006	1066	1030	1245	1035	1053	1161	1030	1238	1011	1130	1213	1163	977	1040	1338	1239	963	1090	1138	1119	1040	1193	1156	1194	938	1091	1269	1045	1389	1238	1365	1123	924	1292	1089	1209	1181	1165	1150	1009
Lmnb2	321	368	334	309	335	388	305	338	359	329	383	345	340	434	347	299	340	397	339	314	324	292	305	296	374	328	374	307	396	484	422	486	424	421	411	266	326	295	347	318	315	366	297
Gadd45b	249	251	365	249	311	345	279	309	358	244	251	309	276	272	234	338	272	467	332	326	231	266	252	297	201	319	310	271	293	373	376	546	372	396	237	186	317	263	301	293	265	305	287
Gng7	1463	1937	1374	1104	1158	1077	1115	1323	1453	1395	1461	1145	1228	1671	1637	1156	1326	1411	1384	1652	1419	1541	1134	1126	1024	1244	1520	1193	1136	1711	1274	2127	1192	1051	1175	1148	1355	1411	1193	1451	910	1214	1607
Diras1	340	352	326	288	301	343	323	317	417	287	358	279	265	386	336	343	359	450	381	301	320	338	303	233	317	337	333	281	312	358	287	446	422	290	292	279	370	333	334	343	311	370	374
Slc39a3	1927	2569	2088	1946	1989	2171	2011	2020	2221	2068	2302	1979	2176	2753	2274	1882	2044	2574	2215	2132	2249	2469	1880	1904	2086	2247	2396	1902	1758	2568	1992	2781	2519	1921	1923	1834	2301	2161	1953	2469	1745	2040	2141
Sgta	1319	1861	1540	1488	1410	1367	1511	1473	1580	1491	1681	1324	1408	1802	1674	1434	1425	1850	1533	1409	1590	1758	1310	1466	1600	1449	1777	1423	1253	1605	1417	2234	1745	1283	1351	1362	1771	1572	1456	1709	1174	1594	1590
Thop1	888	1156	915	1046	908	987	978	944	1164	1043	1136	1011	1002	1242	1126	935	990	1121	1049	949	1039	1116	1010	869	1121	1083	1121	833	869	1185	960	1390	1197	949	899	838	1197	1020	1025	1223	920	1036	1016
Creb3l3	4	3	6	8	0	7	1	1	1	5	1	2	3	7	5	5	2	4	0	5	3	1	0	4	3	4	8	2	6	6	1	1	2	0	3	3	5	3	5	2	5	3	2
Mir5615-1	0	0	0	1	0	1	0	2	0	0	0	2	0	1	0	0	0	0	1	1	2	0	2	0	0	0	0	0	0	0	0	0	0	0	0	0	0	0	1	0	0	0	0
Mir5615-2	0	0	0	1	0	1	0	2	0	0	0	2	0	1	0	0	0	0	1	1	2	0	2	0	0	1	0	0	0	0	0	0	0	0	0	0	0	0	1	0	0	0	0
Map2k2	895	1152	987	1055	952	904	982	844	1037	964	1086	968	998	1116	1022	1024	957	1120	1040	972	1009	1065	806	875	1043	1027	1189	1028	862	1147	822	1224	1224	911	933	901	1109	1010	1043	1233	854	941	1056
Zbtb7a	386	297	260	299	260	250	393	273	338	199	251	209	364	309	368	400	418	271	219	285	393	232	203	239	226	362	300	370	382	269	236	303	349	293	291	333	281	251	255	268	302	275	375
Pias4	198	234	204	207	189	214	218	215	218	203	248	177	235	233	209	214	178	244	208	216	210	256	218	156	242	226	230	201	209	214	220	246	199	212	188	184	252	222	207	222	174	209	192
Eef2	13077	16504	14436	14075	13974	15304	14722	14664	16405	14998	15857	14635	15579	16792	16989	14387	14439	17203	14729	14995	15018	15774	12973	12853	14817	15028	16641	13481	13949	16340	13281	19486	17081	13950	14201	13259	17287	14399	14513	16183	13044	14692	15531
[truncated: 22,422 more rows]

## Sheet: covariates_AAV
sample_ID_new	X5xFAD	AAV_gene	Gender
X1057038.m0w	het	GFP	Male
X1057039.f0a	wt	GFP	Female
X1057039.f10b	het	GFP	Female
X1057039.f1a	het	GFP	Female
X1057039.f30b	het	VGF	Female
X1057046.m0gr	wt	VGF	Male
X1057046.m1b	het	GFP	Male
X1057046.m3gr	wt	GFP	Male
X1057046.m4gr	het	VGF	Male
X1057047.m0a	wt	VGF	Male
X1057047.m3w	wt	GFP	Male
X1057048.m0b	wt	GFP	Male
X1057048.m1b	het	VGF	Male
X1057048.m3w	wt	GFP	Male
X1057049.m0b	het	VGF	Male
X1057049.m10b	het	GFP	Male
X1057049.m1a	het	GFP	Male
X1057049.m30b	wt	VGF	Male
X1057049.m3a	wt	VGF	Male
X1076537.m10w	wt	VGF	Male
X1076537.m1w	het	GFP	Male
X1076537.m3w	wt	GFP	Male
X1076538.f0a	wt	VGF	Female
X1076538.f10b	het	VGF	Female
X1076538.f1a	wt	GFP	Female
X1076538.f3a	het	GFP	Female
X1076539.m1a	het	GFP	Male
X1076582.f14b	het	VGF	Female
X1076582.f1a	het	GFP	Female
X1076582.f30a	wt	GFP	Female
X1076582.f4b	wt	VGF	Female
X1093327.m11a	wt	VGF	Male
X1093327.m1a	wt	GFP	Male
X1093327.m30b	het	VGF	Male
X1093327.m3a	het	GFP	Male
X1093330.f0b	het	GFP	Female
X1093330.f1a	het	GFP	Female
X1093330.f1b	wt	GFP	Female
X1093330.f3gr	het	VGF	Female
X1093422.m10w	wt	GFP	Male
X1093422.m1w	het	GFP	Male
X1093424.m0a	het	VGF	Male
X1134535.m0w	het	VGF	Male
