# Supplementary material for: Multiscale causal networks identify VGF as a key regulator of Alzheimer’s disease
Source: Nat Commun. 2020 Aug 7;11:3942. doi: 10.1038/s41467-020-17405-z (PMC7414858; doi:10.1038/s41467-020-17405-z)
Supplement: Supplementary file 10 — Source data [file 41467_2020_17405_MOESM10_ESM.zip › Mouse Datasheet for NC/Sup Figure 5/Sup Fig 5a/Datasheet for Sup Fig 5a.xlsx]

## Sheet: VGF mRNA
WT	VGF hom
94.6	155.823
105.014	129.826
100.662	154.257

## Sheet: VGF protein
WT	VGF hom
51.9546	245.379
83.0037	189.321
165.042	191.022

## Sheet: pTrkB protein
WT	VGF hom
103.544	135.947
77.8383	138.642
118.618	145.088
