# Supplementary material for: Multiscale causal networks identify VGF as a key regulator of Alzheimer’s disease
Source: Nat Commun. 2020 Aug 7;11:3942. doi: 10.1038/s41467-020-17405-z (PMC7414858; doi:10.1038/s41467-020-17405-z)
Supplement: Supplementary file 10 — Source data [file 41467_2020_17405_MOESM10_ESM.zip › Mouse Datasheet for NC/Sup Figure 5/Sup Fig 5b/Datasheet for Sup Fig 5b.xlsx]

## Sheet: dHC (5months)
WT	5xFAD
118.529	85.4843
80.2494	62.2542
112.397	69.4986
93.7049	79.5227
95.1199

## Sheet: dHC(10months)
WT	5xFAD
102.412	89.3616
97.5878	71.891
101.692	89.6169
98.3082	60.3158
