# Supplementary material for: Multiscale causal networks identify VGF as a key regulator of Alzheimer’s disease
Source: Nat Commun. 2020 Aug 7;11:3942. doi: 10.1038/s41467-020-17405-z (PMC7414858; doi:10.1038/s41467-020-17405-z)
Supplement: Supplementary file 10 — Source data [file 41467_2020_17405_MOESM10_ESM.zip › Mouse Datasheet for NC/Sup Figure 5/Sup Fig 5c/Datasheet for Sup Fig 5c.xlsx]

## Sheet: pTrkB-TrkB ratio 
WT (AAV-GFP)	5xFAD (AAV-GFP)	5xFAD (AAV-VGF)
103.855	81.8446	84.6328
97.7332	79.0444	87.0346
101.084	75.7845	87.1773
97.3277	78.0351	82.9494
