# Supplementary material for: Multiscale causal networks identify VGF as a key regulator of Alzheimer’s disease
Source: Nat Commun. 2020 Aug 7;11:3942. doi: 10.1038/s41467-020-17405-z (PMC7414858; doi:10.1038/s41467-020-17405-z)
Supplement: Supplementary file 10 — Source data [file 41467_2020_17405_MOESM10_ESM.zip › Mouse Datasheet for NC/Sup Figure 5/Sup Fig 5d/Datasheet for Sup Fig 5d.xlsx]

## Sheet: APP (Cortex)
5xFAD/WT	5xFAD/VGF hom
81.8785	109.375
99.6436	71.2556
96.3415	101.047
122.136	64.1599

## Sheet: APP protein (dHC)
5xFAD/WT	5xFAD/VGF hom
93.2303	89.9126
99.406	104.896
122.946	86.0886
84.4174	100.444
