# Supplementary material for: Multiscale causal networks identify VGF as a key regulator of Alzheimer’s disease
Source: Nat Commun. 2020 Aug 7;11:3942. doi: 10.1038/s41467-020-17405-z (PMC7414858; doi:10.1038/s41467-020-17405-z)
Supplement: Supplementary file 10 — Source data [file 41467_2020_17405_MOESM10_ESM.zip › Mouse Datasheet for NC/Sup Figure 5/Sup Fig 5e/Datasheet for Sup Fig 5e.xlsx]

## Sheet: APP protein
5xFAD (AAV-GFP)	5xFAD (AAV-VGF)
103.513	131.275
86.0158	110.866
94.0887	115.36
116.382	167.99
