# Supplementary material for: Multiscale causal networks identify VGF as a key regulator of Alzheimer’s disease
Source: Nat Commun. 2020 Aug 7;11:3942. doi: 10.1038/s41467-020-17405-z (PMC7414858; doi:10.1038/s41467-020-17405-z)
Supplement: Supplementary file 10 — Source data [file 41467_2020_17405_MOESM10_ESM.zip › Mouse Datasheet for NC/Sup Figure 5/Sup Fig 5f/Datasheet for Sup Fig 5f.xlsx]

## Sheet: Datasheet for Sup Fig 5f
	WT (AAV-GFP)	WT (AAV-GFP)	WT (AAV-GFP)	WT (AAV-GFP)	WT (AAV-GFP)	WT (AAV-GFP)	WT (AAV-GFP)	WT (AAV-GFP)	WT (AAV-GFP)	WT (AAV-GFP)	WT (AAV-GFP)	WT (AAV-GFP)	WT (AAV-VGF)	WT (AAV-VGF)	WT (AAV-VGF)	WT (AAV-VGF)	WT (AAV-VGF)	WT (AAV-VGF)	WT (AAV-VGF)	WT (AAV-VGF)	WT (AAV-VGF)	WT (AAV-VGF)	WT (AAV-VGF)	WT (AAV-VGF)	WT (AAV-VGF)	5xFAD (AAV-GFP)	5xFAD (AAV-GFP)	5xFAD (AAV-GFP)	5xFAD (AAV-GFP)	5xFAD (AAV-GFP)	5xFAD (AAV-GFP)	5xFAD (AAV-GFP)	5xFAD (AAV-GFP)	5xFAD (AAV-GFP)	5xFAD (AAV-GFP)	5xFAD (AAV-GFP)	5xFAD (AAV-GFP)	5xFAD (AAV-GFP)	5xFAD (AAV-VGF)	5xFAD (AAV-VGF)	5xFAD (AAV-VGF)	5xFAD (AAV-VGF)	5xFAD (AAV-VGF)	5xFAD (AAV-VGF)	5xFAD (AAV-VGF)	5xFAD (AAV-VGF)	5xFAD (AAV-VGF)	5xFAD (AAV-VGF)	5xFAD (AAV-VGF)
0	-0.00764266	-0.00673765	-0.00951197	-0.00228646	-0.00292732	-0.013079	-0.002311	-0.002301	-0.0100607	-0.009933	-0.00182665	-0.00237639	-0.00741141	-0.00871931	-0.00221945	-0.00871931	-0.028853	-0.0020345	-0.00370266	-0.006232	-0.00354976	-0.013113	-0.012179	-0.00583424	-0.00118717	-0.00769982	-0.000299191	-0.00780891	-0.00440914	-0.0026537	-0.00125965	-0.00574	-0.01095	-0.012883	-0.00209193	-0.000610351	-1.9823e-05	-0.00143198	-0.00778031	-0.000704251	-0.0127424	-0.00314152	-0.0152984	-0.00326303	-0.0117482	-0.003777	-0.006603	-0.008024	-0.008024
100	-0.0603187	-0.100272	-0.0925039	-0.105763	-0.102165	-0.057243	-0.1851	-0.049093	-0.175728	-0.128824	-0.120559	-0.0821095	-0.132751	-0.169947	-0.12429	-0.217983	-0.0915527	-0.108897	-0.199869	-0.076549	-0.0859524	-0.132742	-0.29	-0.178169	-0.23084	-0.108408	-0.149147	-0.050354	-0.0861043	-0.0923971	-0.131603	-0.0903186	-0.068468	-0.12546	-0.111143	-0.0954006	-0.0434946	-0.0810195	-0.12207	-0.0833365	-0.0489352	-0.0960406	-0.106851	-0.0597159	-0.24699	-0.098235	-0.202276	-0.075531	-0.075531
200	-0.124087	-0.178587	-0.120485	-0.21418	-0.233049	-0.26989	-0.243574	-0.133563	-0.241122	-0.280527	-0.220331	-0.145622	-0.172206	-0.342887	-0.122625	-0.326303	-0.144265	-0.189523	-0.354185	-0.164162	-0.12276	-0.23604	-0.424416	-0.279146	-0.311802	-0.185911	-0.167398	-0.126917	-0.194065	-0.173214	-0.203947	-0.154738	-0.284932	-0.257459	-0.142842	-0.150014	-0.139353	-0.169128	-0.21758	-0.15132	-0.197668	-0.161564	-0.260707	-0.148414	-0.36603	-0.180307	-0.357444	-0.181079	-0.181079
300	-0.209589	-0.245805	-0.216794	-0.297479	-0.367773	-0.444407	-0.297862	-0.239313	-0.317249	-0.303915	-0.329174	-0.208963	-0.228664	-0.42463	-0.24636	-0.399076	-0.223056	-0.244386	-0.557042	-0.21907	-0.193996	-0.37631	-0.551009	-0.38506	-0.38642	-0.294864	-0.257305	-0.233549	-0.339756	-0.293174	-0.271839	-0.194406	-0.360649	-0.4473	-0.193491	-0.214366	-0.221462	-0.294227	-0.349041	-0.307065	-0.251315	-0.253416	-0.411313	-0.223386	-0.495174	-0.218748	-0.522378	-0.272792	-0.272792
400	-0.30836	-0.318968	-0.337199	-0.36954	-0.516087	-0.571	-0.393906	-0.294504	-0.404777	-0.37263	-0.4423	-0.263391	-0.313895	-0.5852	-0.332919	-0.475873	-0.266335	-0.29432	-0.683967	-0.317686	-0.248621	-0.460927	-0.700351	-0.461803	-0.43997	-0.437038	-0.343024	-0.301675	-0.475747	-0.392688	-0.300696	-0.241398	-0.489828	-0.593709	-0.237151	-0.288112	-0.283656	-0.358504	-0.445624	-0.397327	-0.384307	-0.303829	-0.480275	-0.319165	-0.608495	-0.278027	-0.668002	-0.349559	-0.349559
500	-0.410395	-0.435411	-0.417496	-0.442618	-0.68629	-0.693832	-0.434025	-0.330386	-0.545963	-0.48922	-0.608966	-0.320576	-0.372314	-0.695533	-0.49161	-0.480568	-0.339023	-0.334316	-0.794567	-0.383918	-0.291735	-0.59415	-0.753091	-0.494115	-0.478824	-0.538516	-0.438615	-0.397985	-0.422396	-0.465363	-0.358669	-0.278527	-0.582534	-0.698591	-0.287062	-0.351297	-0.345054	-0.450733	-0.543146	-0.542878	-0.51473	-0.427545	-0.593309	-0.392585	-0.716021	-0.332796	-0.787492	-0.437593	-0.437593
600	-0.506088	-0.525457	-0.523079	-0.467987	-0.840045	-0.769594	-0.53578	-0.398122	-0.680441	-0.572188	-0.719572	-0.380737	-0.414167	-0.785408	-0.548207	-0.538585	-0.368985	-0.406483	-0.984715	-0.438384	-0.353425	-0.624205	-0.854991	-0.539742	-0.61011	-0.638375	-0.51476	-0.457046	-0.61306	-0.557217	-0.403897	-0.295401	-0.688363	-0.8404	-0.32297	-0.408246	-0.375448	-0.49361	-0.6294	-0.650863	-0.609495	-0.535703	-0.652997	-0.497298	-0.838263	-0.376646	-0.846003	-0.487675	-0.487675
[truncated: 2 more columns]
