# Supplementary material for: Multiscale causal networks identify VGF as a key regulator of Alzheimer’s disease
Source: Nat Commun. 2020 Aug 7;11:3942. doi: 10.1038/s41467-020-17405-z (PMC7414858; doi:10.1038/s41467-020-17405-z)
Supplement: Supplementary file 10 — Source data [file 41467_2020_17405_MOESM10_ESM.zip › Mouse Datasheet for NC/Sup Figure 6/FigS6b/Datasheet for Sup Fig 6b.xlsx]

## Sheet: Iba1-dHC-female
WT (aCSF)	5xFAD (aCSF)	5xFAD (TLQP-62)
71.3904	106.152	136.643
119.896	253.67	178.276
89.2714	211.636	132.573
52.5754	204.964	143.982
166.867	151.054	248.265
	192.487
	108.153

## Sheet: Iba1-Cortex-female
WT (aCSF)	5xFAD (aCSF)	5xFAD (TLQP-62)
57.9371	283.04	221.64
101.179	465.837	361.569
103.894	370.086	346.125
78.0606	296.705	219.3
158.929	318.701	374.485
	425.683
	147.323

## Sheet: 6E10-DG-female
5xFAD (aCSF)	5xFAD (TLQP-62)
120.486	86.3966
123.834	49.324
53.4457	38.0063
143.372	25.5728
117.093	57.7268
125.769
73.6671
42.333

## Sheet: 6E10-CA1-female
5xFAD (aCSF)	5xFAD (TLQP-62)
87.1713	76.1088
199.124	6.01431
110.89	36.6414
111.856	21.8351
46.5445	9.73401
126.373
70.7467
47.2933

## Sheet: 6E10-Cortex-female
5xFAD (aCSF)	5xFAD (TLQP-62)
102.907	81.8092
108.195	42.3558
82.7877	40.9727
119.706	25.1517
110.355	57.6236
145.555
72.3009
58.1933

## Sheet: 6E10-DG-male
5xFAD (aCSF)	5xFAD (TLQP-62)
156.703	37.0181
118.858	56.3785
76.8302	52.394
152.883	111.12
75.0446	111.699
52.3444	40.0106
88.883	44.458
124.81	52.7247
63.7193	80.5006
19.7408	122.115
73.2921	171.318
84.5513	193.853
237.121	46.3759
124.082	87.1966
292.524	39.5973
176.708	67.1087
225.514	52.9892
149.081	99.2494
53.0057	0.264533
12.0693	0
168.392	3.61528
20.9146	2.43039
117.271	6.19999
66.3647	4.48052
60.7599
82.8649
40.4404
10.5648
52.0633
22.601

## Sheet: 6E10-CA1-male
5xFAD (aCSF)	5xFAD (TLQP-62)
106.306	92.7081
181.405	19.1199
136.444	61.6578
235.925	107.061
122.013	145.457
67.128	115.24
134.048	101.044
84.685	55.0153
126.363	67.5708
80.2046	255.957
130.114	128.447
65.2264	221.207
164.134	12.7379
249.184	1.92762
217.144	66.1642
289.846	56.6564
66.9457	38.344
97.3968	86.847
44.2831	2.42255
34.4106	18.0779
3.07377	7.0332
86.5084	30.2688
24.5902	7.47604
80.7255	1.90157
28.0547
48.6333
19.4325
18.5729
25.3456
31.8578

## Sheet: 6E10-Cortex-male
5xFAD (aCSF)	5xFAD (TLQP-62)
128.716	53.4434
151.184	78.7125
103.573	60.6742
132.298	79.052
124.396	83.5612
85.8013	49.1551
80.748	68.039
145.368	84.4026
111.341	112.835
83.6988	100.35
134.765	96.2724
134.869	102.604
136.489	62.1957
139.644	95.3201
149.109	65.0451
165.749	109.056
159.258	66.6601
126.703	70.2336
113.531	11.7113
93.6637	6.37972
92.8944	6.38922
93.5758	7.8864
103.647	4.32786
54.5065	7.96666
20.6498
29.0048
35.1939
17.9326
18.3946
33.2949

## Sheet: IBA1-DG-male
WT (aCSF)	5xFAD (aCSF)	5xFAD (TLQP-62)
152.667	202.086	289.667
147.313	296.24	401.69
111.591	143.224	267.441
30.3134	81.8785	90.2533
80.2244	147.572	67.5884
60.7562	107.967	69.541
130.513	122.167	90.8467
122.681	111.775	151.279
83.0364	93.8816	84.8811
25.2719	130.452	41.5937
170.816	95.3092	60.1701
84.8163	110.261	31.6223
	71.3893
	98.2866
	105.748

## Sheet: IBA1-CA1-male
WT (aCSF)	5xFAD (aCSF)	5xFAD (TLQP-62)
221.189	246.501	226.96
300.647	259.077	232.69
164.376	182.31	182.597
9.84245	196.934	163.226
73.7718	221.781	104.247
70.8859	225.522	107.784
60.5357	154.771	108.775
88.9121	145.563	109.079
85.9839	138.573	100.887
22.5623	118.981	24.3819
46.1994	140.926	42.2641
55.094	65.8674	53.7315
	28.6557
	81.8878
	42.0187

[truncated: 1 more sheets: IBA1-Cortex-male]
