# Supplementary material for: Multiscale causal networks identify VGF as a key regulator of Alzheimer’s disease
Source: Nat Commun. 2020 Aug 7;11:3942. doi: 10.1038/s41467-020-17405-z (PMC7414858; doi:10.1038/s41467-020-17405-z)
Supplement: Supplementary file 10 — Source data [file 41467_2020_17405_MOESM10_ESM.zip › Mouse Datasheet for NC/Sup Figure 6/FigS6c/Datasheet for Sup Fig 6c.xlsx]

## Sheet: Number of cluster
5xFAD (aCSF)	5xFAD (TLQP-62)
38	12
43	8
31	13
20	17
7	16
26	12
