# Supplementary material for: Multiscale causal networks identify VGF as a key regulator of Alzheimer’s disease
Source: Nat Commun. 2020 Aug 7;11:3942. doi: 10.1038/s41467-020-17405-z (PMC7414858; doi:10.1038/s41467-020-17405-z)
Supplement: Supplementary file 10 — Source data [file 41467_2020_17405_MOESM10_ESM.zip › Mouse Datasheet for NC/Sup Figure 9/Datasheet for Sup Fig 9.xlsx]

## Sheet: raw_expression_data_germline
	X1021333.2.b	X1021333.5.b	X1021335.0	X1021335.1	X1021335.8	X1021336.6	X1021337.0	X1021338.5	X1021339.1	X1021339.3	X1021339.4	X1021340.1	X1021340.2	X1021346.1	X1021349.4	X1021355.3.b	X1021367.0.b	X1021367.1.b	X1021367.3.b	X1021368.0	X1021369.11.b	X1021369.4.b	X1034143.1.b	X1034143.3.b	X1034143.4.b	X1034158.0.b	X1057090.0	X1057090.2	X1076585.5	X1076611.0.b	X1076611.1.b	X1076611.3.b	X1076612.1.b	X1076612.4.b	X1076613.0.b	X1076613.3.b	X1076613.4.b	X1076614.3.b	X1076614.4.b	X1076615.0.b	X1076615.1.b	X1076615.3.b	X1093421.2	X1093443.0.w	X1104497.0.b	X1113878.4	X1021333.0.b	X1021333.3.b	X1021333.4.b
Xkr4	2286	1722	3025	2388	1872	2851	2473	3106	2828	3066	3899	3165	2288	2559	2219	2758	2356	2581	2582	2468	3289	2724	2494	2110	2117	2774	1998	2454	2029	2658	3157	2758	2693	1914	2979	2955	2279	2287	2046	2462	2871	3111	2537	2180	2397	2141	2678	2705	2922
Rp1	4	6	4	5	2	3	3	2	2	6	7	3	1	5	3	2	4	4	5	3	7	3	8	1	3	2	3	4	0	0	2	1	5	0	3	3	5	6	0	2	4	2	2	1	1	5	6	4	7
Sox17	61	57	122	170	69	133	127	156	107	116	152	166	89	119	92	114	123	149	93	55	109	129	84	110	89	147	80	116	88	89	104	93	104	90	95	86	130	65	71	99	95	102	139	97	111	79	116	80	109
Mrpl15	1239	1004	1519	1325	1253	1271	1114	1586	1046	1371	1622	1447	1203	1485	1498	1837	1351	1387	1268	1393	1699	1410	1390	1348	1429	1454	1259	1248	1203	1312	1532	1044	1623	1110	1406	1212	1215	1385	1226	1267	1376	1605	1558	1292	1325	1261	1252	1203	1699
Lypla1	768	584	1202	1181	630	1318	962	1229	931	1046	1259	1320	945	991	818	1256	1005	1179	722	1133	1304	1209	1384	1061	847	1176	914	908	802	739	1222	884	1288	784	1158	945	1066	1199	990	1094	960	1258	1304	971	1080	892	930	995	1250
Tcea1	3345	2661	4110	3318	3069	3733	3040	4541	2906	3865	4775	4192	3325	4016	3752	4839	3529	3809	3265	3894	4690	3939	4602	3557	3264	4219	3319	3204	3190	3212	4396	2858	4327	3078	3844	3678	3783	3796	3653	3893	3811	4543	4216	3347	3208	3418	3466	3384	4965
Rgs20	346	242	405	378	292	345	342	429	307	391	436	420	325	446	399	509	390	387	346	402	448	454	428	384	375	452	278	356	288	312	437	355	493	291	404	329	331	347	329	324	393	402	448	363	438	389	345	370	373
Atp6v1h	8356	6941	9858	7840	8022	7937	6528	9195	6373	8560	10159	9155	7148	8757	9102	10875	6886	8064	7259	9154	10129	8804	9246	8082	8300	8997	8353	6854	6854	7636	9773	6311	10342	7433	8398	7202	7672	8512	7537	7790	8544	10251	9370	7652	7676	7195	6757	7673	10376
Oprk1	173	79	277	372	306	383	218	307	383	333	430	283	282	315	349	390	264	311	233	400	273	249	426	291	258	300	131	221	359	172	313	235	689	287	268	240	437	307	387	268	336	314	378	260	323	440	262	300	568
Npbwr1	23	14	33	23	37	26	11	30	34	28	31	20	12	13	10	48	16	12	9	32	16	36	13	15	17	10	9	13	15	27	25	39	47	8	22	19	10	26	28	39	17	28	17	12	21	10	29	33	23
Rb1cc1	8099	5413	8980	8521	7174	8989	8092	10263	7084	9496	11384	10286	7914	9345	8626	10732	7943	9684	8022	9413	10901	9170	11817	8883	8654	10475	7507	7630	7253	8017	10530	7538	10441	7466	9228	8768	8571	8895	8693	8249	9310	10617	9533	8141	8029	7664	8176	8041	11383
Fam150a	2	0	14	7	4	4	7	4	11	12	9	7	0	2	15	3	25	7	15	11	7	1	25	7	5	22	13	7	8	9	4	4	18	3	11	14	12	10	8	6	5	14	18	9	6	9	9	7	18
St18	178	78	355	243	176	195	189	189	192	209	241	128	143	191	208	176	300	262	157	224	168	149	298	111	188	205	110	310	183	127	135	167	607	123	149	181	235	125	315	163	167	121	368	152	87	175	120	156	238
Pcmtd1	5682	4980	7381	6531	5326	7019	6028	7938	4746	6889	8273	7167	6251	6968	6132	8944	6033	7200	5812	7343	8227	7246	8148	6458	7374	8073	6401	5922	5261	5300	7506	5036	7864	5836	6830	5934	6020	6414	6324	7023	6523	8095	8025	6081	6156	5793	5661	5884	8355
Sntg1	2315	1739	2504	2656	2048	2734	2399	3233	1906	2638	3173	2823	2258	2658	2222	2985	2286	2722	2223	2474	2982	2782	2588	2487	2498	2995	2032	2209	1887	2038	2999	2401	2858	2322	2846	2448	2342	2509	2181	2322	2594	2817	2742	2472	2594	2228	2232	2400	3286
Rrs1	406	310	636	588	394	589	427	614	434	554	689	548	428	521	413	642	492	514	502	515	598	572	413	448	445	505	491	416	427	441	605	437	601	364	579	404	454	431	355	428	518	520	574	498	598	362	410	549	472
Adhfe1	311	230	436	361	331	406	302	532	213	303	448	407	324	355	265	474	379	276	334	304	414	382	287	431	280	295	210	314	282	259	393	268	530	284	481	276	327	223	295	309	328	336	489	374	415	342	300	276	478
2610203C22Rik	79	55	173	129	135	122	98	165	96	116	161	121	75	113	70	144	85	84	127	104	120	107	115	111	81	100	81	84	132	89	110	75	187	106	134	80	123	78	88	76	94	113	184	121	125	128	85	101	181
3110035E14Rik	34221	19121	41753	32412	28542	38352	28589	39391	34877	40204	41367	39615	27196	35979	43108	47909	30646	41130	35408	43353	43991	37446	52033	36950	37330	38604	34939	30302	32996	31992	44074	30727	46348	27800	37235	31244	36105	37956	34736	28241	41395	41659	37347	32635	35414	32109	31695	36181	45127
Mybl1	320	208	505	391	244	407	339	428	343	399	409	404	340	376	337	529	342	365	307	401	428	384	477	330	327	403	328	268	274	279	367	260	431	263	381	352	285	365	348	457	339	428	377	284	300	332	291	326	435
Vcpip1	2388	2029	3333	2823	2035	3366	2692	3139	3240	3137	4045	3503	2650	2584	2334	2947	2571	2903	2347	3130	3792	3443	3532	3094	2336	3920	2432	2707	2322	2533	3490	3455	3925	2543	3541	3571	2690	2821	2503	2673	3067	3486	3075	2913	3263	2876	2670	3603	3347
1700034P13Rik	301	215	428	400	301	440	317	403	456	402	518	422	343	310	338	374	335	415	348	422	452	512	262	325	328	417	316	398	319	379	523	404	504	262	463	449	292	391	279	337	419	380	395	444	487	392	376	511	388
Sgk3	646	530	978	686	676	803	616	857	577	695	1085	909	643	685	570	1011	778	658	647	784	825	784	869	648	591	862	566	686	569	621	867	570	1010	584	766	796	734	638	782	847	739	919	952	672	629	686	662	617	981
Mcmdc2	58	44	148	116	105	120	80	165	82	92	198	83	81	66	11	150	55	57	131	72	66	68	77	115	51	112	54	47	142	64	148	49	156	105	154	63	143	81	72	72	106	70	172	102	146	102	52	50	154
Snhg6	396	428	638	481	434	480	356	676	320	512	645	415	407	454	343	773	405	446	445	608	546	507	476	547	467	505	455	409	480	349	606	329	621	490	519	411	460	486	425	520	482	579	667	542	480	445	381	388	806
Snord87	6	6	6	3	4	3	5	8	4	3	4	5	6	5	4	7	9	4	3	4	5	3	4	4	6	5	5	5	4	5	5	7	7	0	12	4	6	5	6	9	8	10	6	0	4	4	4	6	13
Tcf24	15	9	19	3	4	22	8	13	6	7	8	10	9	4	6	21	12	5	9	17	18	14	15	5	6	9	2	8	2	6	7	4	23	2	15	12	8	8	12	14	8	16	8	14	11	20	10	11	18
Ppp1r42	53	18	46	44	34	42	32	50	41	52	51	35	21	61	22	45	31	45	38	38	44	32	60	49	53	33	35	37	28	29	54	26	43	24	62	19	40	35	39	19	30	32	43	43	35	21	35	25	48
Cops5	1679	1520	2195	1791	1607	1633	1503	2108	1598	1926	2290	2053	1594	2024	2014	2245	1758	1785	1732	1980	2259	2043	1850	1693	1574	2046	1616	1633	1539	1786	2106	1465	2281	1473	1917	1867	1538	1807	1752	1851	1959	2440	2074	1702	1687	1760	1694	1732	2310
Cspp1	967	809	1078	1030	938	988	1026	1349	908	1160	1481	1276	933	1153	1192	1250	945	1054	1112	1013	1205	1156	990	1070	1049	1146	885	1064	824	999	1216	873	1242	900	1043	1073	1023	983	1028	865	1094	1165	1175	981	1052	983	1017	1009	1231
Arfgef1	2542	2398	3571	3186	2427	3533	2841	3164	3258	3212	4167	3526	2460	2561	2807	3141	2354	2602	2639	2996	3978	3206	3672	3021	2647	4160	2369	2604	2346	3099	3240	3869	4192	3006	3534	3890	2838	2596	2589	2699	3258	3547	2984	2519	3043	2833	2626	3606	3387
Cpa6	49	102	67	48	22	79	41	48	87	91	68	65	53	50	104	62	45	65	57	69	54	92	76	36	53	60	54	58	43	64	48	41	68	35	56	61	63	71	69	68	56	69	47	48	74	54	63	56	89
Mir467e	0	0	0	0	0	0	0	0	0	0	0	0	0	0	0	0	0	0	0	0	0	0	0	0	0	0	0	0	0	0	0	0	0	0	0	0	0	0	0	2	0	1	0	0	0	0	0	0	0
Prex2	6522	6153	7462	7625	5574	7562	7194	9032	5161	7639	9768	9101	7500	8332	6735	9078	7095	7439	6787	8080	8274	8086	8064	7440	7499	8191	5925	6729	6085	5838	7768	5810	9289	6603	7503	7118	6026	7263	6839	7651	6975	8436	9457	7156	6255	6870	7030	6462	9856
A830018L16Rik	5529	3848	6724	6152	4697	7331	5722	7435	6203	7571	9040	7277	5033	6499	6216	7755	5583	7072	5794	6690	7893	6498	8520	6170	6212	7331	5471	5883	5620	5438	7634	5544	7782	5021	6766	6427	7443	6529	6147	5914	7004	7436	7539	5762	5548	5718	6259	5996	8316
Mir6341	0	0	0	0	0	0	0	0	0	0	0	0	0	0	0	0	0	0	0	0	0	0	0	0	0	0	0	0	0	0	0	0	0	0	0	0	0	0	0	0	0	0	0	0	0	0	0	0	0
Gm17644	1	1	3	2	2	1	0	2	4	2	0	3	1	2	4	0	2	1	5	2	1	2	0	1	1	1	2	5	2	3	1	0	2	0	0	0	3	1	3	1	0	1	1	0	0	0	2	2	3
Sulf1	941	1085	2025	940	933	1144	901	1126	1597	1404	1500	1455	1068	1083	1444	1340	1076	1036	979	1605	1341	1187	1840	958	754	1011	670	1246	1123	1100	1050	1080	2478	537	1051	1206	1133	974	1410	1615	1168	1146	1393	625	923	1042	1089	1242	1771
Slco5a1	106	67	130	129	75	104	93	92	81	98	90	93	95	121	109	105	90	88	50	116	99	154	79	71	79	72	71	75	61	70	105	85	112	76	94	82	89	104	93	74	94	103	110	48	120	52	93	78	120
Prdm14	0	0	0	1	0	0	0	0	0	0	0	0	0	0	0	0	0	0	0	0	0	0	0	0	0	2	0	0	0	0	0	0	0	0	2	0	0	0	0	0	0	1	0	0	0	0	0	2	0
Ncoa2	1752	1238	2184	2240	1578	2438	2287	2600	2158	2338	3215	2498	1865	2165	2108	2516	2017	2270	1977	1962	2727	2234	2187	2073	1758	2696	1562	1978	1725	1975	2320	3154	2867	1823	2498	2462	2425	1815	1687	1768	2226	2181	2269	1960	2240	1966	2215	2609	2481
Tram1	1960	1368	2642	1816	1746	2257	1744	2545	1410	2197	2729	2854	2134	2031	1735	2898	2143	2064	1796	2391	2862	2443	2509	1966	1513	2371	1563	1853	1639	1773	2511	1696	2619	1675	2221	2071	1987	2112	1998	2664	2120	2808	2599	1759	1858	2091	2109	1942	2832
Lactb2	483	356	730	505	420	662	446	618	413	550	592	616	567	564	496	697	564	496	448	617	751	663	598	481	360	603	386	466	345	407	545	462	772	403	533	581	550	487	573	648	524	728	640	354	430	501	508	568	779
Xkr9	0	0	1	2	0	1	2	1	1	0	0	0	0	0	0	3	0	0	0	1	0	0	0	2	1	0	0	0	1	1	0	0	0	1	0	1	2	0	0	0	0	0	0	3	0	0	1	1	0
Gm5523	2	2	2	2	0	3	1	1	2	1	3	1	4	2	2	1	0	1	1	5	2	3	1	0	1	4	1	2	2	3	2	6	2	0	4	4	3	1	2	2	1	0	1	0	3	1	2	1	3
Eya1	260	171	327	248	259	206	287	378	159	272	323	327	233	339	240	372	274	236	226	219	312	329	281	315	191	316	168	232	194	208	268	211	283	186	294	264	260	231	212	298	276	284	289	215	274	237	236	262	283
Msc	103	111	115	89	99	114	105	131	92	128	167	128	114	119	75	168	110	91	99	134	116	122	97	124	101	101	132	114	96	106	161	84	107	109	136	101	81	108	105	99	144	108	111	109	115	84	114	113	100
Trpa1	3	5	2	6	9	8	9	16	5	5	9	11	11	1	14	0	6	4	8	6	7	7	4	13	4	6	3	3	6	5	16	4	6	9	7	20	4	5	6	6	3	5	10	7	4	4	15	6	18
Kcnb2	715	475	728	793	634	972	861	898	803	890	1167	904	604	870	704	884	666	728	765	688	1025	876	736	769	618	1074	580	747	567	883	930	1054	889	869	995	1073	826	786	673	647	1023	794	798	715	806	731	819	923	850
Terf1	262	265	322	270	249	295	323	362	280	336	446	364	301	381	305	318	294	309	326	342	405	385	402	369	257	447	284	283	256	292	444	336	418	319	408	390	276	351	291	286	375	399	356	318	322	336	358	324	413
Sbspon	20	9	34	28	20	36	33	36	29	31	45	47	28	27	27	42	31	38	30	32	30	44	12	24	34	32	22	28	26	28	37	33	35	31	37	45	16	37	32	17	26	26	26	34	35	12	35	43	37
4930444P10Rik	10	10	17	11	3	12	6	13	7	16	11	23	12	7	9	23	13	13	7	14	6	19	6	10	7	6	7	14	12	10	16	7	7	6	5	11	14	2	2	18	12	22	21	7	10	18	9	6	9
Rpl7	10270	11071	12407	8285	10249	9258	8020	11689	6654	10158	12285	10749	9255	11176	11510	14545	9795	9670	9626	11710	12123	11647	10038	9754	10190	9644	10281	9012	8552	8999	10799	7098	14794	9110	9610	8880	8599	10897	10055	11074	10605	13349	12107	9645	8199	9376	8964	9550	14289
Rdh10	292	219	424	345	300	354	322	426	271	317	456	384	323	346	315	428	348	353	301	359	446	359	395	333	311	357	272	329	294	305	443	298	364	270	342	320	259	289	280	352	345	386	357	294	336	287	317	349	358
Stau2	4160	2874	4152	4346	3741	4565	4025	5055	3387	4606	5364	4887	3711	4993	4253	5332	4084	4648	4015	4327	5224	4315	4611	4350	4013	5276	3680	3812	3342	4379	5532	3944	4751	3994	4654	4552	4342	4290	3815	4100	5002	4964	4569	4094	4111	4064	4120	4058	5564
Ube2w	3181	2492	3563	3361	2830	3511	2730	4042	2622	3577	4251	4047	3116	3341	3326	4467	3158	3673	3077	3469	4319	3699	4955	3666	3180	4262	3319	2964	3001	2926	4272	2855	3916	3034	3665	3266	3324	3799	3436	3341	3493	4381	3934	3301	3367	3067	3146	3130	4454
Tceb1	1919	1703	2646	2636	1577	2710	2051	3006	1893	2600	2853	2701	2125	2091	1835	3358	2312	2915	1872	2763	2697	2662	3768	2587	2236	3070	2526	2122	1945	1573	2757	1883	2764	2036	2497	2272	2369	2689	2342	2514	2117	3089	2847	2376	2173	2199	2400	2121	3261
D030040B21Rik	1	0	2	2	1	3	0	0	2	0	1	1	2	0	0	0	0	4	1	0	5	4	1	1	1	3	0	0	2	0	1	4	1	3	0	3	3	0	1	3	1	0	1	1	0	3	1	0	2
Tmem70	1356	935	1600	1457	1205	1497	1236	1600	1190	1602	1856	1553	1357	1315	1339	1900	1360	1605	1295	1541	1859	1778	1661	1606	1391	1592	1416	1352	1396	1241	1890	1294	1780	1283	1495	1284	1444	1532	1281	1362	1617	1818	1574	1411	1480	1269	1335	1548	1881
Ly96	40	29	44	13	23	17	23	38	7	14	11	19	23	35	25	38	23	18	16	36	39	25	30	15	19	24	20	11	16	18	37	14	29	17	16	18	26	22	32	26	25	23	30	19	23	25	10	28	50
Jph1	518	339	719	558	490	548	512	596	528	682	858	695	488	542	519	692	464	508	488	654	712	643	642	479	434	600	374	474	451	524	618	641	803	352	659	626	510	506	508	602	619	702	598	409	444	508	533	627	659
Gdap1	7592	5825	8367	7248	6496	8264	6800	9022	6347	8588	9949	8892	6986	8352	7829	10408	7298	8523	7266	8579	9767	8748	9835	7683	8017	9042	7180	7016	6717	7182	9712	6478	9126	6836	8411	7196	6793	8406	7674	7438	7971	10000	8914	7249	7449	7071	7287	7408	9791
Pi15	5	3	8	4	8	9	12	20	8	3	10	15	6	8	6	7	7	10	9	6	9	16	11	7	5	13	7	23	10	4	12	5	16	12	2	7	7	9	7	10	10	15	16	7	10	13	15	3	12
Gm16070	41	22	36	47	40	45	41	53	29	57	63	61	34	43	22	66	48	36	38	46	60	51	35	60	60	39	45	32	28	44	38	38	51	34	60	38	33	22	31	24	48	46	69	56	50	40	45	48	43
Crispld1	300	199	281	399	329	330	326	466	228	389	511	464	304	399	231	493	321	318	295	320	455	480	262	481	438	369	325	260	263	285	348	308	412	344	384	285	296	310	281	254	323	381	404	406	419	317	307	373	403
Crisp4	0	0	0	0	0	0	0	0	0	0	0	0	0	0	0	0	0	0	0	0	0	0	0	0	0	0	0	0	0	0	0	0	0	0	0	0	0	1	0	0	0	0	0	0	0	0	0	0	0
Defb44-ps	0	0	0	0	0	0	0	0	0	0	0	0	0	0	0	0	0	0	0	0	0	1	0	0	0	0	0	0	0	0	0	0	0	0	0	0	0	0	0	0	0	0	0	0	0	0	0	0	0
Defb18	0	0	0	0	0	0	0	0	0	0	0	0	0	0	0	0	0	0	0	0	0	0	0	0	0	0	0	0	0	0	0	0	0	0	0	0	0	0	0	0	0	0	0	0	0	0	0	0	0
Defb41	1	0	0	0	0	0	0	0	0	0	0	0	0	0	0	0	0	0	0	0	0	0	2	2	0	0	0	0	0	0	0	0	0	1	0	0	0	0	0	0	0	0	1	0	0	0	0	0	0
Gm15386	0	0	0	0	0	0	0	1	0	0	0	0	0	0	0	0	0	0	0	0	0	0	0	0	0	0	0	0	0	0	0	0	0	0	0	0	0	0	0	0	0	0	0	1	0	0	0	0	0
Tfap2d	5	6	5	7	5	7	5	15	3	8	12	6	11	7	1	9	5	10	7	1	9	3	8	10	33	4	12	14	8	6	14	3	8	7	9	11	9	3	8	2	5	12	9	8	8	7	2	4	9
Tfap2b	5	4	15	7	3	4	14	14	5	1	5	10	3	9	5	8	4	11	10	2	10	15	8	7	6	8	6	5	1	5	1	14	4	6	5	2	5	9	1	16	5	7	14	4	8	2	10	2	4
Pkhd1	27	13	21	26	6	11	25	30	10	18	26	31	17	25	11	23	8	15	13	15	16	22	13	15	11	15	15	11	13	11	27	14	13	14	17	15	11	13	12	14	14	12	22	16	9	14	17	13	19
4930486I03Rik	10	0	1	4	4	9	6	11	2	2	5	2	3	10	7	2	3	3	6	2	4	5	3	1	12	9	4	0	3	3	7	8	6	4	7	3	3	4	4	7	3	2	3	4	3	2	5	5	2
Linc-md1	0	0	0	0	0	0	0	0	0	0	0	0	0	0	0	0	1	0	0	0	0	0	0	0	0	0	0	0	0	0	0	0	0	0	0	0	0	0	0	0	0	0	0	0	0	0	0	0	0
Mir206	0	0	0	0	0	0	0	0	0	0	0	0	0	0	0	0	0	0	0	0	0	0	0	0	0	0	0	0	0	0	0	0	0	0	0	0	0	0	0	0	0	0	0	0	0	0	0	0	0
Mir133b	0	0	0	0	0	0	0	0	0	0	0	0	0	0	0	0	0	0	0	0	0	0	0	0	0	0	0	0	0	0	0	0	0	0	0	0	0	0	0	0	0	0	0	0	0	0	0	0	0
Il17a	0	0	0	0	0	0	0	0	0	1	0	0	0	0	0	1	0	0	0	0	0	0	0	0	0	0	0	0	0	0	0	0	0	0	0	0	0	0	1	0	0	0	0	0	0	2	0	0	0
Il17f	0	2	0	1	1	0	2	0	1	0	0	0	1	1	1	0	0	0	1	0	1	0	1	0	1	0	1	0	1	1	0	0	3	0	1	0	0	1	2	0	0	0	0	0	0	0	0	0	0
Mcm3	127	117	221	76	118	120	83	146	62	68	121	169	135	102	154	163	196	81	126	169	163	177	81	92	63	97	96	84	55	98	79	87	291	68	97	87	88	83	149	213	79	162	153	77	113	101	86	160	160
6720483E21Rik	5	5	6	13	3	8	11	9	14	12	10	11	14	8	9	14	13	10	7	5	11	18	9	5	8	6	6	11	6	9	7	12	9	3	9	10	3	5	7	7	4	9	4	6	6	13	9	10	2
Paqr8	3524	2315	4419	3923	3448	3685	3745	4854	3120	3942	4818	4308	4035	4240	3790	4719	3833	3864	3499	3894	4857	4303	4746	4716	3811	3908	3087	3264	3501	3548	4643	3474	4648	2975	4268	3566	3181	3617	3417	3388	3969	4489	4259	3496	5296	3190	3616	3891	4233
Efhc1	31	26	43	38	34	39	38	41	33	31	43	36	30	45	54	44	37	18	32	39	46	38	29	31	27	39	15	42	19	29	36	30	40	36	47	27	23	37	41	46	38	46	39	24	22	20	39	33	45
Tram2	3	0	4	2	2	2	2	2	1	4	8	3	5	9	2	6	2	0	6	2	4	6	1	3	0	2	7	3	0	1	2	4	5	1	4	2	5	4	2	1	2	1	6	0	4	5	4	1	3
Tmem14a	2168	1864	2024	2025	1961	2056	1665	2381	1429	2068	2470	2100	1697	2155	2015	2691	1713	1996	1912	2269	2374	2180	2147	1971	2337	2105	2019	1637	1511	1703	2396	1620	2491	1696	2126	1596	1835	2192	1839	1787	2015	2457	2043	1856	1567	1649	1723	1896	2568
Gsta3	42	48	50	51	59	42	48	67	53	56	74	54	40	40	47	49	39	48	36	55	58	58	52	60	40	76	51	48	40	40	62	43	66	33	40	48	28	44	41	28	48	57	41	28	42	36	56	46	59
Gm4956	0	0	0	0	0	0	1	1	0	1	0	0	0	2	0	1	0	0	1	0	0	0	0	1	0	0	0	0	0	0	0	0	0	0	0	0	1	0	1	0	0	0	0	0	0	0	0	0	0
Khdc1a	0	0	1	0	0	0	1	2	0	0	1	1	0	0	0	1	1	3	0	0	0	0	0	2	2	1	0	0	0	3	1	0	0	0	0	0	0	0	0	0	0	2	0	0	0	0	1	0	0
Khdc1c	1	0	2	2	0	0	0	0	0	3	1	0	0	0	1	1	0	3	1	0	1	2	4	1	1	0	0	0	1	0	1	0	1	3	0	0	0	0	0	0	0	1	3	0	0	0	0	0	0
Khdc1b	1	4	4	3	0	0	4	5	4	3	3	3	1	3	1	9	0	1	5	3	2	0	7	3	1	4	4	2	7	2	2	6	4	2	2	5	3	0	2	1	3	2	1	2	4	5	2	4	5
Kcnq5	4147	2115	4440	5330	3667	6057	4947	5880	4164	5209	6432	5347	4309	6011	4200	5384	4325	5004	4748	4383	5608	5084	4362	4499	4462	6107	3028	4044	3520	4263	5373	4644	4564	3912	5450	4607	4634	3693	3442	4334	5145	4856	5281	4196	5113	4326	4151	4742	4643
Rims1	6512	4323	6698	7595	6113	6758	6309	7829	5620	7140	8798	7244	5294	7851	7041	7853	5676	7104	6652	6822	7371	7101	6154	6416	7446	7448	5843	5407	5042	6208	7217	6196	9216	5684	7067	5627	6666	6406	5434	5265	6679	6670	7407	6715	7104	5910	5462	6761	7933
4933415F23Rik	1	3	2	0	0	2	0	0	0	0	0	0	0	0	0	1	0	0	0	0	1	0	0	1	0	0	0	0	1	0	0	0	0	1	0	0	0	0	0	0	0	0	0	0	0	0	0	0	1
Mir30a	6	3	2	6	8	1	4	0	10	3	6	2	0	2	7	7	4	5	4	4	2	2	7	3	7	4	2	6	4	3	5	2	5	6	3	2	3	5	6	6	5	4	3	6	2	7	4	6	7
Mir30c-2	19	3	6	7	8	3	12	11	3	13	10	10	3	9	7	8	6	6	9	4	5	8	3	7	2	7	6	7	3	15	5	9	7	6	4	7	8	3	5	3	11	6	21	6	6	6	4	2	6
Ogfrl1	3065	1944	4797	3928	2771	5449	3650	4533	4295	4578	5625	4865	3800	3915	3977	4931	4034	4653	3379	4687	5479	4704	6377	3756	3276	5561	2996	3741	3657	3706	4538	4120	5391	3106	4791	4981	4194	3815	4227	4499	4248	4980	4566	3512	4033	4170	4063	4292	5340
B3gat2	660	418	1014	838	533	1142	788	916	966	927	1089	919	741	751	782	889	741	812	741	732	1296	785	1086	775	567	1160	535	779	666	810	918	1172	1243	627	994	1066	943	735	787	747	926	986	891	666	858	768	750	1033	989
Smap1	1140	676	1617	1292	943	1810	1216	1499	1568	1481	1782	1531	1212	1332	1312	1474	1217	1295	1255	1235	2064	1273	1695	1245	929	1804	829	1182	1085	1454	1531	1933	1944	1004	1566	1776	1518	1134	1235	1302	1574	1555	1420	988	1422	1221	1267	1653	1555
Sdhaf4	785	666	815	739	653	635	562	844	482	807	787	704	703	797	771	989	662	619	673	846	911	756	680	670	741	733	736	653	620	615	807	519	891	590	787	601	588	700	686	714	745	913	841	664	605	611	586	683	960
Fam135a	2476	1815	3019	2724	2147	2774	2450	3038	2024	2854	3503	2978	2218	3023	2511	3275	2251	2504	2350	2643	3042	2827	2817	2529	2297	2987	2314	2470	1937	2291	3036	2313	2920	2218	2793	2694	2635	2476	2403	2683	2821	2985	3046	2255	2097	2208	2600	2230	3318
Col9a1	32	39	45	32	31	30	33	44	21	55	43	49	30	49	39	62	30	16	39	46	44	52	16	26	25	27	26	36	21	34	34	25	38	31	35	34	28	26	33	44	31	45	57	22	21	9	41	33	26
Col19a1	1635	992	1706	2259	1698	1769	2069	2291	1605	1912	2492	2081	1474	2173	1774	2062	1343	1845	1772	1791	1997	1964	1887	1751	1981	2077	1464	1472	1380	1424	1971	1525	2118	1437	1974	1750	1633	1508	1431	1373	1610	1798	2020	1756	1713	1488	1739	1847	2005
Lmbrd1	4844	3352	6467	5453	4399	5864	4704	6200	4757	5474	6769	6271	4807	5694	5300	6734	4920	5290	4885	5511	6708	5769	5910	5056	4536	6446	4174	4645	4298	5102	6041	5330	7195	4438	6042	5960	5608	4612	4917	5036	5600	6249	6425	4547	5208	4850	4770	5498	6473
Adgrb3	4905	3984	5752	5386	4426	6026	5206	6560	4916	6090	7592	6257	4900	6041	5585	7135	5130	5352	5020	5539	6913	5816	5750	5430	4689	6349	4235	5167	4524	5503	6436	5780	6799	4642	6141	6485	5769	5107	5002	5218	6563	6812	6483	4989	5515	5289	5488	5428	7408
Gm20172	32	31	72	55	40	80	72	80	53	62	80	66	63	77	52	58	39	48	60	36	104	53	78	62	60	71	52	83	47	75	79	52	109	72	79	62	73	73	80	53	47	64	82	38	77	37	81	63	102
4931408C20Rik	1	2	0	0	0	1	1	1	5	1	0	1	0	2	3	1	1	1	0	0	3	1	0	4	1	3	2	0	0	1	2	1	0	0	0	0	1	1	0	1	2	3	2	1	0	4	1	0	0
Gm597	0	0	0	0	0	0	0	1	0	0	0	0	1	0	0	0	0	0	0	0	0	0	0	0	0	0	6	0	0	1	0	0	0	0	0	0	0	0	0	0	0	0	0	0	0	0	0	0	0
Mir6342	0	0	0	2	0	0	0	0	0	0	0	0	0	0	0	0	0	0	0	0	0	0	0	0	0	0	0	0	0	0	0	0	0	0	0	0	0	0	0	0	0	0	0	0	0	0	0	0	0
Phf3	4082	2844	4623	4201	3858	4914	4489	5551	3745	4863	5962	5516	3870	5259	4416	5640	4467	4613	4253	4038	5749	4651	5131	4513	3738	5687	3265	4510	3816	4512	5334	3990	5269	3564	4877	4681	4618	4117	3918	4132	4882	5139	4999	4392	4714	4157	4363	4381	5449
Ptp4a1	1226	936	1739	1328	1019	1527	1238	1589	1304	1446	1734	1710	1287	1245	1090	1711	1341	1376	1231	1513	1945	1543	2184	1495	1185	1928	1064	1355	1168	1091	1533	1564	2162	1171	1615	1606	1450	1332	1487	1343	1345	1734	1698	1254	1281	1303	1341	1440	1843
Gm13363	960	759	1325	1011	793	1180	934	1223	1006	1118	1341	1315	965	968	876	1351	1051	1042	952	1149	1508	1165	1695	1125	886	1480	800	1054	898	867	1199	1219	1688	910	1227	1257	1105	1020	1163	1069	1092	1355	1341	974	972	1003	1015	1149	1434
4931428L18Rik	0	0	1	0	1	1	0	0	0	0	1	0	2	5	0	0	0	1	0	1	0	0	0	1	1	0	4	0	0	0	2	0	2	0	3	1	2	0	1	1	2	0	0	0	0	1	2	1	0
Lgsn	0	0	2	1	0	1	1	0	1	0	1	0	1	4	1	0	0	1	1	1	0	0	0	1	1	1	4	0	0	1	2	0	4	0	3	0	2	0	1	0	3	0	0	0	2	0	4	1	0
Pih1d3	0	0	0	0	0	0	0	0	2	0	0	0	0	1	0	0	0	0	1	0	0	0	0	0	0	0	0	0	0	0	0	0	0	0	0	0	0	0	0	0	1	0	0	0	0	0	0	0	0
Gm4850	1	2	0	0	0	1	0	0	0	0	0	0	0	0	0	0	1	0	0	0	0	2	0	0	0	1	0	0	0	0	0	0	0	0	0	0	0	0	0	0	0	0	0	1	0	0	0	1	0
Khdrbs2	448	506	490	440	398	459	449	650	354	503	701	527	441	528	482	706	429	440	447	511	574	594	423	567	494	495	475	466	427	430	550	423	537	425	541	468	494	457	413	391	542	549	541	480	526	447	429	457	638
Gm9839	39	41	70	68	72	67	70	94	61	76	97	82	78	90	82	53	41	82	71	46	84	63	64	63	53	93	42	79	67	85	77	56	105	79	75	91	103	64	85	36	65	63	59	53	92	83	70	72	84
Gm5415	38	41	58	57	36	63	79	102	65	72	116	102	54	102	72	54	52	80	72	61	96	66	72	74	64	120	40	87	60	88	79	89	107	76	77	89	133	63	57	48	59	55	76	59	86	62	72	78	117
Prim2	344	315	435	382	340	373	379	440	306	466	557	437	345	447	406	560	385	393	390	379	437	527	399	408	411	434	402	365	359	351	408	307	517	325	402	374	345	481	353	362	443	448	483	377	373	366	407	386	490
1700001G17Rik	26	13	22	19	14	29	16	18	15	22	31	31	18	24	20	30	14	23	20	25	29	20	22	15	21	29	10	26	17	17	32	34	29	14	28	44	19	14	31	18	24	26	22	24	29	22	15	24	21
Rab23	329	314	425	384	322	343	362	403	377	414	559	430	275	381	404	409	347	343	319	376	434	422	394	352	317	494	331	348	297	363	415	403	492	312	422	389	334	338	347	374	400	458	406	371	405	312	366	445	420
Bag2	100	102	108	115	88	114	95	128	92	96	143	142	94	120	107	110	99	81	96	91	131	115	108	104	72	107	103	112	69	70	108	83	117	72	111	84	81	67	75	105	85	139	112	131	129	108	103	128	116
Zfp451	1439	1113	1641	1549	1247	1410	1541	1763	1290	1563	2182	1883	1336	1714	1567	2013	1404	1377	1393	1588	1926	1664	1744	1559	1471	1873	1303	1501	1281	1606	1824	1552	2033	1330	1802	1917	1500	1635	1363	1369	1815	1849	1713	1445	1463	1415	1408	1598	1878
Gm15455	96	91	68	58	61	78	99	106	77	77	128	108	65	96	96	122	81	90	69	73	88	95	66	93	83	67	87	73	72	67	105	63	101	69	78	58	62	91	65	75	95	76	75	69	100	86	80	81	93
Bend6	4378	2228	4916	5191	4169	6373	4877	6324	4284	5534	6513	5613	4452	5872	5292	6369	5259	5901	4783	4912	6543	5146	5850	4599	4760	6794	3663	4480	4324	4905	5914	4581	6101	3880	5577	5226	5564	4468	4948	5182	5611	5786	5831	4649	4514	4885	4772	4754	6363
Dst	21893	15644	28811	25128	21679	28500	27048	27815	26094	27005	33686	30178	22998	28512	27070	26311	24328	26254	24597	26037	32352	27781	26282	23326	21901	29726	16517	23994	19855	26377	25506	29136	36083	18397	26930	27800	25053	20844	22477	24204	26548	25667	29312	21438	26681	23714	23323	29199	26952
Mir6896	1	0	3	6	2	5	6	4	4	4	3	4	6	1	11	8	2	4	3	12	5	4	4	5	6	8	0	7	4	4	4	1	10	1	2	7	6	2	10	2	4	2	6	6	2	3	3	7	4
Mir5103	10	8	8	11	9	11	10	12	10	13	15	8	11	8	16	8	8	6	14	12	18	4	7	12	4	7	4	4	6	4	13	16	11	7	6	17	17	6	5	9	9	11	9	9	10	13	11	9	8
Ccdc115	802	645	992	753	680	753	601	943	561	819	917	870	712	780	832	1051	786	685	700	872	951	914	685	734	707	734	724	705	601	716	852	659	927	628	837	699	683	716	687	835	778	952	896	715	771	714	696	795	957
Imp4	650	468	775	644	595	729	644	835	549	655	857	764	653	722	610	843	723	665	639	721	860	773	621	671	575	622	577	625	572	685	788	695	856	520	777	622	613	675	586	682	750	764	813	661	716	670	660	660	748
Ptpn18	106	157	229	69	151	91	44	83	40	58	92	176	148	54	102	143	95	62	92	178	154	208	75	75	59	88	53	58	56	108	62	63	255	38	52	52	77	63	127	221	46	158	145	59	109	125	61	149	200
Prss39	0	0	0	0	0	0	0	0	0	0	0	0	0	0	0	0	0	0	0	0	0	0	0	0	0	0	0	0	0	0	0	0	1	0	0	0	0	0	0	0	0	0	0	0	0	0	0	0	0
Cfc1	0	0	0	0	0	1	0	0	0	0	0	0	0	1	0	0	0	0	0	0	0	0	0	0	2	0	0	0	0	0	0	0	0	0	0	0	0	0	0	0	1	0	1	0	0	0	1	0	0
Prss40	0	0	0	0	0	0	0	4	0	0	0	0	0	0	0	0	0	0	0	0	0	0	0	0	0	0	0	1	0	0	0	0	0	0	0	0	1	0	0	0	0	0	2	0	0	0	0	1	0
Amer3	344	263	438	378	337	444	435	414	357	420	634	435	313	433	397	499	341	310	341	386	534	372	339	314	308	470	311	328	272	459	405	670	540	352	481	458	410	393	287	442	403	484	355	287	412	306	404	513	476
AA619741	0	0	0	1	0	0	0	0	0	0	0	0	0	0	0	1	0	0	0	1	0	1	1	0	0	0	0	0	0	0	0	0	0	0	0	0	0	3	1	0	1	0	1	0	0	0	0	0	0
Arhgef4	7184	4228	7768	7449	6331	7115	6730	8910	6161	7719	9130	7995	6435	8568	7784	8903	6623	7872	7179	7120	9007	7699	6624	6379	6941	6959	6118	6023	5791	6495	7835	6859	7846	5198	7923	5865	6089	6585	5168	6259	7515	7209	7482	6289	7067	6273	6169	7603	7034
Fam168b	9500	6638	10947	10104	8909	10965	9920	12744	10151	12352	13809	12161	8499	11311	10397	11594	9171	10292	11064	10900	11614	11968	10364	9984	11151	11150	10543	9207	8505	8363	11817	9301	10491	7882	11340	8443	7681	9622	7583	7609	10143	11390	10599	9667	10882	8291	9167	10765	8141
Plekhb2	5894	4902	7397	5834	5507	7103	5560	7452	5780	6782	8393	7299	5760	7021	6401	7668	6155	6252	5889	6592	8418	7222	6182	6174	5205	7153	5315	6328	5281	6508	7782	6610	8026	5227	7402	6843	6131	6365	5689	6590	7233	7542	7186	6553	6884	6264	6203	6751	7240
Hs6st1	146	126	191	198	140	218	214	179	205	202	323	197	208	141	184	160	161	173	150	164	290	192	178	182	149	258	115	135	150	204	154	464	278	173	248	189	201	124	108	139	213	168	176	142	234	187	126	322	170
Uggt1	1665	1398	1960	1791	1449	1772	1632	1951	1558	1775	2634	2195	1574	1716	1649	2127	1554	1734	1586	1747	2518	1878	1889	1876	1472	2112	1338	1558	1409	1897	1958	2224	2401	1470	1925	1857	1678	1630	1376	1483	1900	1967	1853	1542	1993	1569	1626	2108	2091
Mir6897	5	1	1	1	0	1	0	1	0	2	2	2	2	2	0	1	2	3	3	0	0	2	0	1	1	2	0	2	2	0	0	0	3	2	0	2	0	0	1	1	1	2	0	1	2	0	0	0	0
Neurl3	22	24	25	7	13	9	8	13	5	7	15	18	20	8	17	23	25	5	16	24	19	23	5	10	8	17	7	6	5	8	8	9	41	9	15	2	4	14	8	32	6	27	13	10	8	13	10	24	26
Arid5a	50	39	77	62	62	51	72	73	60	64	102	61	50	63	62	59	50	50	52	70	61	60	58	53	54	52	62	75	41	33	61	72	70	46	78	69	52	45	45	60	54	45	71	76	53	51	43	61	48
Kansl3	775	601	936	905	773	792	948	1038	978	1143	1327	1090	725	961	915	930	783	887	858	896	980	999	844	854	845	923	705	781	776	728	888	935	1011	639	944	816	694	789	602	691	768	810	847	817	928	788	785	1001	769
Mir6898	0	0	1	1	0	0	0	2	0	0	1	0	0	1	0	0	0	1	0	0	3	0	1	0	0	0	2	0	1	0	0	1	3	0	3	0	0	3	0	1	0	1	2	1	1	1	0	0	0
Fer1l5	36	41	29	36	30	39	44	33	31	29	63	38	27	32	35	50	40	42	51	45	60	54	41	41	36	58	16	42	34	49	50	75	63	22	66	55	28	44	26	38	56	42	35	36	54	30	42	59	30
Lman2l	326	292	371	296	324	287	383	396	346	378	536	406	298	380	318	427	338	344	346	356	431	370	385	381	295	346	219	283	297	382	404	445	473	227	425	311	271	308	303	338	374	347	360	292	397	264	292	397	354
Cnnm4	290	194	408	396	285	406	395	487	515	497	585	537	312	404	371	403	395	373	478	391	437	386	441	334	335	392	374	357	406	381	403	431	404	263	481	404	358	396	255	317	404	428	377	322	459	355	403	405	301
Cnnm3	272	173	343	294	232	334	332	418	361	410	471	353	263	304	282	333	324	286	322	312	369	373	212	305	269	296	237	283	284	295	337	390	345	190	347	347	266	277	200	250	306	321	307	270	371	243	299	361	253
Ankrd23	97	41	85	71	85	55	72	117	86	98	137	110	91	93	92	86	117	106	104	81	100	92	75	103	71	79	52	69	81	96	79	77	91	35	74	57	65	70	64	85	85	70	87	90	121	73	81	80	74
Ankrd39	308	278	341	305	264	327	266	385	254	372	397	337	329	339	356	430	291	253	343	347	364	348	278	251	274	300	301	301	292	285	333	254	350	218	341	267	264	271	254	315	316	348	384	290	307	266	289	334	371
Sema4c	233	230	327	245	184	286	267	348	242	301	357	348	227	323	323	332	268	256	293	299	296	343	241	224	284	282	306	253	219	243	262	287	360	203	287	252	245	222	195	233	246	290	336	264	239	240	258	310	242
Fam178b	2	1	3	4	0	2	3	2	4	3	0	2	4	0	3	3	0	2	2	1	5	0	1	2	5	0	1	4	0	1	4	0	4	0	2	1	0	2	2	4	2	0	2	3	3	2	2	2	0
Cox5b	5780	5984	8618	6666	6086	6788	5383	7837	5529	7691	9138	7042	6413	6348	7837	9352	6755	7913	6965	7626	9355	8284	5202	6870	7586	6368	6858	6720	6415	6624	8073	6038	9627	5783	7596	6518	6239	7586	6217	6732	7849	7809	7922	7751	7149	7148	6271	7005	9058
Actr1b	1486	1198	1591	1762	1247	1504	1643	1749	1523	1772	2294	1756	1430	1733	1805	1860	1350	1466	1548	1730	2186	1680	1534	1438	1627	1651	1478	1297	1365	1461	1720	2246	2027	1239	1784	1572	1415	1369	1127	1325	1753	1544	1589	1371	1448	1276	1430	1988	1543
4933424G06Rik	33	38	60	35	25	35	32	32	34	51	40	58	30	33	34	36	31	30	34	42	47	42	45	36	21	38	22	25	23	29	33	33	35	39	42	44	29	33	32	40	48	47	52	39	27	29	36	30	42
Zap70	50	28	32	30	29	37	44	50	32	50	53	40	43	27	29	36	37	26	47	36	43	33	13	46	24	33	39	31	26	34	58	53	37	21	41	42	31	39	30	34	37	37	29	28	56	32	35	40	38
Tmem131	539	419	771	676	446	791	671	736	715	654	1074	733	554	584	555	737	514	626	570	589	887	696	655	681	498	897	455	654	466	738	618	984	934	602	772	961	706	510	526	596	662	738	715	525	794	601	610	910	676
Cnga3	1	0	0	3	2	2	3	2	1	1	3	1	2	3	3	3	2	1	2	3	2	9	0	7	0	4	0	2	2	0	1	2	1	2	0	3	1	0	0	1	0	5	4	1	3	0	3	0	2
Inpp4a	2136	1719	2906	2668	1773	2675	2558	2646	3518	2832	4179	2810	2162	2207	2667	2436	2073	2265	2177	2612	3447	2831	2546	2565	1878	3173	1783	2442	2116	2805	2775	4639	3819	2180	3526	3400	2298	2246	1891	1997	2954	2669	2531	2165	3006	2403	2517	3796	2692
Coa5	1644	1232	2040	1592	1352	1693	1503	1905	1359	1562	2091	1920	1570	1754	1614	2143	1635	1577	1543	1929	2248	1976	1885	1537	1496	1921	1253	1460	1263	1629	1794	1735	2221	1264	1809	1763	1308	1520	1597	1802	1716	1947	1940	1368	1689	1520	1474	1996	2016
Unc50	2038	1836	2551	2194	1813	2119	1730	2366	1628	2345	2761	2332	1823	2396	2161	2940	2056	2154	2099	2521	2526	2549	2061	2228	2407	2187	2385	2098	1814	1809	2536	1651	2776	1957	2192	1821	1864	2179	1897	2050	2284	2954	2620	2176	2016	1929	1909	2086	2873
Mgat4a	2363	1571	2694	2319	2083	2690	2310	2921	2053	2587	3131	3102	2277	2648	2290	3144	2433	2428	2259	2518	3533	2847	2668	2397	1980	3123	1807	2332	2003	2372	2882	2291	3030	1895	2748	2609	2226	2014	2139	2729	2786	2897	2863	2294	2701	2447	2354	2449	3024
4930594C11Rik	29	13	12	11	15	12	20	25	22	12	26	30	20	7	16	20	17	12	6	23	18	16	9	15	23	24	8	19	19	13	11	11	36	13	18	12	14	13	23	15	8	15	27	17	14	10	18	28	15
2010300C02Rik	3361	1877	3718	4193	3130	5238	4274	4773	4288	5208	6909	5230	3256	4880	3821	4140	3665	3866	3993	3661	4720	4285	2962	3523	2858	4115	2535	3804	3258	4074	4945	5139	3623	2761	4958	4351	3818	3342	2411	3362	4684	4040	4170	3282	4495	3445	4445	4448	3067
Tsga10	637	546	592	541	576	595	573	712	467	630	835	658	526	641	588	766	559	570	556	584	765	520	694	685	529	682	507	565	443	583	771	552	729	544	622	580	589	569	605	531	740	621	612	604	677	539	563	612	702
Lipt1	234	167	268	232	205	254	196	260	185	267	322	278	210	260	229	329	275	224	222	261	297	266	192	279	200	254	194	243	186	248	283	188	283	178	276	258	289	223	233	296	271	301	289	217	228	221	229	239	301
Mitd1	293	210	329	284	244	279	260	325	243	285	367	315	218	310	284	353	246	314	247	253	336	293	324	291	271	278	251	253	260	248	357	219	363	226	292	259	264	265	246	226	278	354	307	233	244	238	235	271	317
Mrpl30	1494	1190	1817	1552	1346	1838	1330	1780	1189	1701	2021	1736	1467	1838	1727	2176	1599	1714	1479	1611	2087	1684	1553	1537	1409	1600	1222	1372	1290	1653	1881	1404	1935	1278	1538	1656	1639	1606	1454	1693	1921	1877	1690	1536	1443	1548	1458	1467	2097
Lyg2	0	0	1	1	1	1	1	1	0	1	0	1	3	1	1	1	0	0	5	0	1	2	0	0	0	0	0	2	4	1	2	0	0	1	1	1	0	6	0	0	0	0	2	0	0	0	1	0	2
Lyg1	0	0	0	0	0	0	0	0	0	1	0	1	0	0	0	0	0	1	0	1	1	0	0	0	0	0	0	0	0	1	0	0	0	0	0	0	0	0	0	0	0	0	0	0	0	0	0	0	1
Txndc9	1939	1551	2273	1852	1806	2057	1712	2506	1541	2148	2567	2308	1648	2398	2250	2589	1948	2145	2032	2178	2573	2163	2289	2005	1978	2303	1906	1838	1722	1981	2581	1612	2477	1718	2011	1968	1919	2143	2005	2029	2241	2534	2369	1896	1827	1904	1853	1941	2627
Eif5b	1386	1292	1961	1726	1429	1681	1596	1966	1542	1893	2290	1928	1488	1896	1688	2058	1535	1649	1641	1591	2155	1957	1907	1860	1434	2152	1452	1685	1422	1565	1961	1758	2204	1592	1816	1903	1720	1724	1531	1478	2025	2049	1939	1707	1803	1669	1671	1760	2032
Rev1	2234	1756	2614	2179	2087	2298	2242	2798	1788	2746	3274	2722	1907	2818	2435	3038	2243	2233	2340	2242	2800	2377	2338	2582	2020	2461	2112	2255	1916	2136	2754	2000	2760	2169	2455	2374	2306	2490	2021	1947	2749	2607	2551	2355	2316	1937	2207	2107	2838
Aff3	1209	1000	1345	1196	1090	1483	1305	1403	1417	1474	2040	1655	1158	1427	1468	1506	1149	1151	1299	1302	1818	1593	1386	1446	963	1549	1075	1198	1052	1448	1619	1904	1735	1120	1628	1593	1304	1342	958	1027	1660	1341	1231	1286	1607	1140	1393	1654	1317
Lonrf2	5936	3626	7395	6299	5445	7524	6395	7679	6580	7696	9129	8503	5830	7169	6565	7467	6225	6524	6431	6252	8533	6923	7105	6153	4892	7447	4607	5821	5367	6618	7951	7101	6967	4694	7671	6922	6020	5899	5136	6181	7013	7435	6577	5396	7201	5865	6785	6931	6246
Chst10	641	378	699	682	552	734	722	880	669	833	1081	782	689	845	759	901	721	729	683	709	1007	795	673	768	673	866	481	644	663	763	910	982	869	570	825	732	694	636	552	578	843	705	733	753	928	641	670	793	794
Nms	1	0	1	1	1	1	1	3	0	1	1	1	2	2	0	1	0	0	2	3	2	0	0	2	2	1	2	1	1	2	2	0	0	2	0	0	0	0	0	0	3	0	2	0	0	2	1	1	1
Pdcl3	470	399	674	516	441	579	512	651	453	664	673	658	480	614	583	692	539	639	553	597	674	670	590	527	515	597	486	568	462	518	600	451	711	458	614	521	544	610	514	542	563	641	649	566	539	492	604	524	672
Mir6349	0	0	0	0	0	0	0	0	0	0	0	0	0	0	0	0	0	0	0	0	0	0	0	0	0	0	0	0	0	0	0	0	0	0	0	0	0	0	0	0	0	1	0	1	0	0	0	0	0
Npas2	439	379	487	546	333	550	544	613	480	566	746	589	445	512	528	636	454	488	485	480	614	506	463	502	411	539	366	494	436	464	648	707	600	477	602	542	562	558	402	377	615	534	518	585	542	466	493	551	651
Rpl31	4212	3994	5746	3965	4126	5106	4108	5658	3435	4671	6252	4857	4546	5188	4723	7002	5393	4516	4470	5088	6192	5037	4526	4821	4176	5191	3408	4754	4196	4782	5646	4153	6826	3869	5221	4782	4637	4644	4823	5876	5277	6068	5580	4812	4996	4801	4248	4839	6925
Tbc1d8	550	386	733	578	496	676	565	690	579	580	854	658	503	641	604	756	596	549	612	673	662	645	593	529	476	598	456	530	498	558	737	707	770	441	691	615	548	520	536	572	683	702	631	473	570	501	560	619	683
Cnot11	922	632	1081	1013	873	1017	898	1268	847	1198	1369	1143	844	1220	1073	1395	1003	1135	1001	1099	1043	1218	1067	945	1066	1077	1018	906	855	855	1272	742	1071	841	1070	853	888	1081	836	970	1149	1252	1153	897	909	863	891	1011	1086
Snord89	3	13	16	11	8	6	6	9	7	13	9	9	4	9	9	9	6	10	8	8	13	7	14	9	13	3	11	13	11	9	12	4	10	4	14	5	13	12	8	14	14	6	14	4	7	9	8	13	8
Rnf149	1276	905	1713	1146	1030	1493	1136	1597	1017	1350	1574	1510	1219	1261	1318	1731	1249	1272	1192	1390	1774	1436	1447	1253	1119	1320	1249	1211	1081	1092	1516	1039	1621	1046	1281	1126	1131	1170	1178	1280	1246	1648	1473	1202	1340	1139	1123	1251	1582
Creg2	6939	4514	8550	7676	6339	8339	7148	9169	7886	9323	10724	8972	6613	8012	7004	8832	6752	7090	6958	7541	9173	7543	7501	7236	5899	8184	6324	6738	6357	6990	9979	7825	7531	5428	8919	8146	7739	7157	5459	6734	8458	9038	7217	6382	7440	6625	7741	7678	7663
Rfx8	6	10	9	9	14	13	6	6	3	7	12	13	14	6	17	24	15	16	6	17	5	11	14	8	8	9	22	10	5	10	13	8	18	6	5	12	8	23	11	21	17	13	6	13	4	11	13	6	16
Gm3646	0	3	0	0	1	0	0	1	0	0	1	1	0	0	0	3	0	1	0	1	2	0	0	1	0	2	3	0	0	0	2	0	0	0	0	0	0	0	0	0	0	0	0	0	0	0	1	0	2
1700066B17Rik	0	0	3	0	0	0	0	0	1	0	0	0	0	0	0	0	1	0	0	0	0	0	0	0	0	0	1	0	0	0	0	0	0	0	0	0	0	0	1	0	0	0	0	0	0	0	0	0	0
Map4k4	1960	1665	2611	2000	1837	1807	1977	2594	1910	2202	2723	2519	1950	2310	2174	2587	2123	2173	2140	2101	2460	2497	2285	1850	1882	2123	1767	2216	1870	1633	2098	1821	3181	1612	2120	1881	1629	1782	1795	1978	1937	2176	2551	1931	2130	1997	1788	2268	2142
Gm16894	36	37	50	40	35	50	31	50	51	49	61	71	44	36	63	49	50	34	39	59	49	36	41	43	38	42	61	39	43	42	39	40	56	26	51	49	52	34	46	33	58	51	59	39	33	44	38	49	56
Il1r2	18	24	34	15	35	28	18	25	18	34	26	26	18	19	41	36	20	13	22	40	31	21	24	15	12	19	27	14	26	27	17	13	27	14	30	28	14	13	17	44	33	40	34	12	16	23	28	24	40
Il1r1	26	58	99	41	62	31	38	61	23	22	56	62	69	48	55	90	47	34	24	55	51	56	49	58	51	47	33	33	29	52	50	30	138	19	22	46	38	17	55	81	27	44	86	25	48	56	33	59	60
Il1rl2	21	42	62	19	22	34	7	16	19	19	20	21	29	31	30	25	17	9	22	45	21	38	24	13	27	20	2	17	9	28	14	17	68	13	24	18	10	23	26	53	10	46	47	6	18	34	16	31	46
Il1rl1	6	1	12	3	10	7	2	1	1	4	1	4	11	3	4	13	14	1	6	21	13	15	5	1	8	2	7	6	1	12	3	4	18	5	2	3	0	2	8	23	2	9	15	5	9	9	4	9	14
Il18r1	1	2	7	2	2	3	2	4	2	0	2	3	2	0	1	6	1	0	1	5	2	2	1	1	4	3	1	2	1	1	1	2	4	0	0	1	1	0	0	2	2	0	5	0	2	0	1	2	1
Il18rap	5	13	20	2	12	4	2	2	1	2	3	7	13	3	5	21	2	3	3	15	4	11	7	2	3	6	1	8	0	8	1	3	22	2	4	2	1	5	11	15	3	5	7	0	3	6	6	6	19
Slc9a4	10	21	30	25	10	23	10	21	22	30	24	19	15	20	24	20	33	23	12	19	24	50	32	13	25	13	14	32	35	14	17	16	33	5	13	24	28	27	37	30	18	32	28	10	54	26	24	15	27
Slc9a2	81	107	106	144	78	66	143	207	48	88	128	180	118	226	151	224	185	101	90	66	130	222	112	170	95	133	86	101	68	66	54	80	114	66	55	78	116	115	74	97	84	94	216	66	86	49	98	81	77
Mfsd9	149	140	185	111	123	144	150	154	117	162	185	185	150	151	122	198	152	135	134	169	174	178	134	147	108	147	106	109	120	168	169	164	202	104	181	165	111	145	136	165	160	166	167	100	162	121	132	140	210
Tmem182	1	1	1	2	0	2	0	0	1	2	1	6	2	1	3	1	5	2	1	0	2	8	0	0	0	0	0	0	1	0	0	0	1	0	2	1	0	1	0	1	1	1	2	2	1	1	2	0	1
4930448I06Rik	0	0	0	0	0	0	0	0	0	0	1	0	0	0	0	0	0	0	0	0	0	0	0	0	0	0	0	0	0	0	0	0	0	0	0	0	0	0	0	0	0	0	0	0	0	0	0	0	0
Pantr1	613	448	574	666	547	711	688	888	490	669	910	602	596	814	716	744	629	806	665	534	751	672	683	707	727	724	534	665	645	582	854	622	667	622	821	623	627	655	562	529	748	717	761	852	650	596	610	591	664
Pou3f3	1214	858	1574	1938	1245	1824	1692	1963	1430	1837	2332	1802	1353	1755	1530	1890	1605	2084	1503	1497	1784	1772	1682	1589	1521	1725	1167	1437	1397	1338	1755	1546	1557	1261	1586	1368	1434	1331	1085	1483	1573	1529	1714	1665	1697	1352	1424	1708	1529
2900092D14Rik	237	180	338	392	231	321	310	422	304	391	414	414	325	341	318	343	298	334	324	259	373	362	428	310	314	469	204	298	261	255	374	284	384	265	337	361	354	296	242	318	299	370	391	343	362	297	301	264	329
Pantr2	22	19	24	18	31	19	21	58	25	39	28	21	29	43	34	32	27	31	30	32	49	25	31	28	32	41	27	30	24	29	35	29	38	29	28	35	14	32	28	24	27	30	30	45	24	22	24	22	33
Dalir	52	51	62	80	64	56	62	66	52	82	72	60	63	64	89	64	54	76	49	62	68	76	59	61	73	85	45	64	52	57	66	48	52	48	54	76	68	62	66	41	49	56	53	45	47	56	66	74	71
Mrps9	1266	939	1370	1223	1101	1252	1041	1438	1035	1339	1642	1394	1155	1435	1345	1573	1127	1228	1167	1399	1531	1455	1273	1083	1207	1292	1115	1148	1005	1139	1383	972	1411	957	1308	1049	1175	1273	1193	1289	1372	1491	1446	1107	1198	1174	1136	1181	1582
Gpr45	281	144	329	243	186	268	216	326	255	257	320	323	224	319	299	291	240	262	227	261	305	233	238	206	174	295	178	232	220	260	288	283	312	190	292	289	236	257	225	198	339	283	296	249	269	253	264	261	333
Tgfbrap1	278	291	384	335	262	366	309	387	347	354	512	383	269	358	371	340	273	283	273	314	455	354	314	315	238	390	282	273	273	350	327	560	531	287	385	374	350	304	284	282	344	360	367	287	349	311	323	439	350
AI597479	1987	1588	2522	1981	1757	2270	2162	2551	1732	2535	2922	2621	1936	2379	1899	2956	2275	2320	2018	2462	2591	2332	2590	2397	1965	2487	1954	2134	1909	1928	2745	1955	2806	1775	2470	2108	2086	2272	2197	2219	2313	2777	2697	2001	2011	1932	2204	2051	2679
Fhl2	3017	2121	3412	2870	2449	3035	2490	3440	2464	3198	3515	3067	2555	3415	3100	3565	2467	2922	2785	3155	3509	2996	2766	2586	2585	2744	2745	2574	2414	2492	3608	2725	3185	2275	3262	2552	2700	3023	2465	2596	3225	3171	3114	2660	2464	2620	2644	2787	3381
Nck2	1523	965	1861	1582	1374	1732	1441	2056	1614	1943	2215	1837	1288	1963	1778	2159	1574	1964	1707	1726	1888	1786	1988	1651	1661	1740	1640	1611	1440	1425	1930	1426	1836	1364	1797	1506	1423	1589	1289	1443	1860	1669	1632	1454	1638	1472	1530	1583	1622
1500015O10Rik	8	25	40	23	14	11	24	37	7	5	26	24	14	35	25	32	58	7	16	5	12	24	27	25	9	33	15	35	9	12	8	11	86	13	4	20	17	13	20	19	22	16	40	17	16	7	10	16	21
Uxs1	1059	860	1222	1210	995	1117	1061	1432	961	1264	1655	1338	998	1260	1276	1509	995	1164	1135	1140	1529	1288	1191	1304	1187	1372	1091	1062	1013	1132	1445	1181	1355	1075	1303	1159	1174	1151	994	1065	1262	1409	1247	1204	1172	1024	1157	1174	1447
Tpp2	2919	2272	3723	3254	2719	3438	3003	3856	2789	3421	4015	3699	3126	3606	3323	3875	3044	3342	3059	3561	4323	3664	3731	3209	3139	4168	2679	2884	2682	3073	3828	2771	4033	2762	3540	3373	3032	3098	3143	3282	3538	4161	3694	3207	3015	3021	3122	3194	4046
Mettl21c	20	4	12	14	8	7	17	14	10	13	10	19	8	22	16	13	11	20	13	10	18	18	13	5	8	10	1	15	22	13	22	18	16	5	12	23	7	15	16	16	16	18	17	14	12	11	12	18	16
Tex30	128	79	187	168	106	141	128	168	143	153	159	159	140	171	140	202	143	169	120	160	204	176	209	175	142	174	135	163	136	127	190	98	189	131	194	133	141	162	142	142	175	174	176	139	136	130	150	151	207
Kdelc1	193	191	291	210	204	186	219	268	172	219	309	280	225	286	225	269	206	233	217	241	285	279	268	233	202	232	171	199	185	215	278	206	273	203	209	199	181	224	224	211	232	274	259	187	177	200	203	236	252
Bivm	858	546	1086	876	737	1000	859	1119	851	1042	1248	1029	887	1012	875	1113	867	987	829	981	1200	958	1086	962	903	1099	733	871	744	806	1131	806	1108	883	1013	989	908	804	912	906	1048	1115	1125	929	889	893	927	919	1171
Ercc5	843	677	1069	1084	778	956	942	1128	894	1090	1235	1024	870	1174	981	1208	918	995	908	991	1115	1025	969	973	981	1032	804	913	781	901	1052	792	1150	847	988	971	844	1044	876	836	1063	1088	990	851	891	896	861	829	1066
Mettl21e	1	0	4	4	4	4	3	5	1	3	3	7	1	4	3	5	1	0	3	9	3	3	6	4	7	1	0	4	4	2	4	2	3	3	0	5	4	1	3	3	4	3	4	0	3	6	1	2	5
Gulp1	100	97	167	149	81	125	139	187	102	127	173	199	149	120	85	163	169	167	90	128	149	165	159	120	118	143	129	137	105	70	141	110	177	96	100	107	144	131	145	156	127	158	192	93	87	106	148	78	183
4930521E06Rik	0	0	1	0	1	3	3	0	1	1	5	2	1	3	1	0	5	0	1	2	0	2	2	5	0	1	0	4	1	1	0	0	1	0	1	0	10	1	2	1	1	0	5	0	2	0	1	2	0
Col3a1	34	199	146	73	36	18	113	169	26	48	106	200	117	211	66	115	143	155	161	21	62	261	42	144	48	87	52	122	58	42	32	95	41	34	33	26	66	105	42	228	53	38	162	38	26	34	59	34	41
Col5a2	171	271	313	236	144	222	277	340	210	299	301	362	245	305	283	213	260	163	288	196	196	305	199	224	202	194	158	324	228	159	227	194	203	111	152	221	180	220	169	267	227	190	310	133	124	137	229	179	127
Wdr75	1540	1203	1906	1461	1595	1644	1416	1822	1179	1698	2046	1794	1407	1829	1876	2128	1530	1614	1563	1699	2052	1761	1878	1488	1593	1853	1492	1466	1341	1568	1920	1220	1889	1394	1661	1598	1505	1657	1594	1589	1757	2023	1854	1433	1432	1553	1503	1536	2078
Slc40a1	342	291	377	383	311	328	302	434	273	340	402	352	352	437	337	413	356	353	332	316	420	405	356	373	332	386	232	393	255	289	431	347	426	330	414	363	343	358	314	376	370	411	481	296	380	379	340	346	414
Stk-ps2	0	0	0	0	0	0	0	0	0	0	0	0	1	0	0	0	1	0	0	0	0	1	0	0	0	0	2	0	0	0	0	0	0	0	0	0	0	0	0	0	0	0	0	1	0	0	0	0	2
Dnah7b	390	285	417	271	313	308	370	488	247	358	481	451	445	385	293	531	353	312	382	340	541	474	366	346	266	345	246	422	268	337	385	336	490	301	440	428	275	330	375	364	417	484	417	272	425	328	398	338	512
Slc39a10	20067	15424	19411	16501	17013	20370	18378	24708	15352	19656	26472	23809	18745	21105	17199	26316	19560	20990	19174	20315	26768	22281	23401	22123	16630	24410	17754	19030	17113	19301	26110	18611	19738	20021	24170	19229	17806	21302	17304	18669	22399	25882	21100	21915	21224	18770	20316	20120	24325
Mir6350	0	5	5	0	0	1	2	2	0	0	0	0	0	0	0	0	2	0	2	0	4	1	0	3	0	0	0	2	0	1	3	2	0	0	0	1	1	0	1	1	1	1	3	0	1	0	0	0	2
Tmeff2	777	819	1289	782	700	872	861	909	859	978	1362	1005	787	905	797	1071	829	793	758	897	1211	972	1064	809	764	1087	726	918	761	942	1081	1036	1233	719	1063	1225	809	898	813	883	982	1180	992	755	990	822	949	1099	1094
9330175M20Rik	40	16	33	34	28	38	39	39	39	44	43	52	25	36	49	21	27	49	39	32	61	39	30	23	32	55	29	41	19	39	42	35	34	42	39	51	33	31	34	37	44	31	45	17	39	40	39	50	46
Sdpr	258	219	336	326	274	287	377	350	237	282	365	417	269	405	290	342	324	356	262	325	291	348	332	347	280	337	221	258	210	257	298	317	338	234	298	247	290	299	270	345	277	319	388	301	245	210	310	272	351
Nabp1	464	348	489	379	268	460	367	457	346	452	511	581	402	361	350	601	399	396	276	498	592	469	503	461	326	500	337	387	334	376	564	372	482	380	451	421	354	470	431	474	471	584	487	338	478	374	488	455	582
Myo1b	1828	1328	1882	2364	1958	1917	1942	2400	1145	1768	2257	2184	1734	2317	1823	2282	1776	1811	1703	1808	2168	2137	1461	1670	2164	2252	1607	1583	1295	1716	2081	1709	2079	1854	1918	1608	1652	1619	1654	1678	1953	2194	2043	1789	1567	1640	1765	1775	1950
Stat4	64	37	58	114	55	79	88	72	57	81	65	105	68	141	77	57	66	122	89	83	80	83	50	61	58	118	72	53	61	84	125	109	43	124	74	98	92	89	52	62	101	58	57	86	58	78	96	48	66
Stat1	1144	602	1151	806	1231	1214	941	974	804	911	1818	1151	1141	989	913	1252	1158	875	799	1149	1226	1193	936	910	840	1079	627	843	771	1014	959	835	1708	648	1029	803	890	912	1148	1415	1028	1223	1125	732	1087	889	953	1137	1132
Gls	24113	15552	26591	25484	20559	28544	24340	30929	23555	30370	33586	31526	23081	28082	24813	31920	23079	27549	25647	27297	33123	28141	29025	24658	26574	30074	24075	22579	22774	23360	32521	22977	26386	21830	27076	23203	22917	25030	22973	22826	27141	31980	27546	22902	25524	22227	24778	25629	28977
Nab1	1394	1028	1721	1461	1208	1530	1502	1846	1249	1607	2043	1769	1286	1600	1559	2041	1494	1566	1497	1591	1855	1678	1731	1480	1595	1742	1655	1415	1297	1286	1730	1193	2018	1356	1615	1569	1493	1635	1416	1396	1630	1714	1775	1617	1386	1302	1574	1415	1831
Tmem194b	152	94	197	135	115	141	156	199	184	169	235	166	139	213	180	164	145	133	133	178	188	210	166	151	161	175	148	144	140	125	154	139	230	166	157	167	161	127	163	132	165	179	215	115	142	134	143	172	203
Mfsd6	4298	2788	5375	4827	3915	5745	4546	5787	4943	5602	6731	5687	3969	5546	5366	6064	4923	5270	4643	4893	6300	5248	5607	4698	4499	5510	3908	4336	4303	4673	5645	4773	5820	3633	5366	4749	5270	4505	4079	4415	5222	5424	5240	4574	5023	4387	4629	5054	5595
Inpp1	720	530	854	735	627	705	757	905	670	847	1017	888	636	845	817	930	698	757	699	794	905	842	792	760	719	754	737	755	659	699	939	559	865	587	860	666	605	833	618	688	842	856	754	747	739	680	703	670	836
Hibch	739	705	899	663	741	676	578	768	516	729	933	776	634	721	797	1024	685	650	695	792	932	770	739	766	569	722	690	616	541	673	802	542	934	665	732	740	596	750	668	783	731	877	801	665	643	580	639	629	883
1700019D03Rik	130	82	203	184	144	244	208	232	190	228	260	182	179	172	194	284	244	228	164	254	257	239	159	191	206	207	160	191	198	215	244	175	329	131	202	233	217	178	190	192	263	231	210	170	169	155	194	223	239
Mstn	13	17	16	16	6	13	10	20	19	18	23	14	27	21	10	30	21	5	26	25	11	30	17	9	18	14	20	25	12	23	26	18	29	10	19	38	15	13	19	36	35	36	24	5	11	14	26	15	20
1700019A02Rik	1	0	4	3	0	0	1	1	0	0	2	5	2	1	0	3	1	1	2	0	6	1	2	2	1	1	1	2	3	0	0	0	2	1	1	1	1	1	0	1	4	3	0	0	0	1	0	2	4
Pms1	1146	965	1160	1006	912	1154	975	1219	703	1152	1454	1269	858	1149	1212	1639	1026	1111	1076	1255	1276	1153	1253	1163	1247	1221	1148	942	844	933	1387	934	1371	1120	1153	1023	1035	1295	1205	1004	1268	1336	1175	1255	987	987	1035	970	1631
Ormdl1	539	550	632	409	485	463	435	603	392	551	646	611	553	450	468	783	483	427	423	657	562	582	610	622	497	507	548	490	447	403	677	401	690	418	494	486	413	574	586	620	422	752	589	449	564	481	504	462	729
Osgepl1	637	496	756	682	581	769	655	848	595	861	955	793	640	882	806	1019	730	734	704	839	818	843	801	686	772	877	679	625	535	672	882	554	777	577	758	745	726	705	736	636	848	979	842	611	574	671	710	667	938
Asnsd1	1133	938	1322	1113	1064	1177	955	1289	883	1193	1529	1331	1104	1181	1167	1667	1169	1248	983	1301	1400	1288	1343	1193	1250	1296	1130	1028	1082	1198	1504	918	1503	1102	1169	1207	1125	1279	1206	1099	1257	1531	1250	1090	1104	1034	1098	1167	1703
Dnah7a	86	92	133	92	110	99	108	132	98	103	165	146	96	126	89	148	126	87	137	108	171	142	121	117	65	142	62	96	95	116	149	113	187	92	140	143	113	93	112	115	164	159	158	93	117	115	120	119	158
Stk17b	523	354	637	643	409	565	509	756	330	521	680	700	484	632	522	745	581	597	473	497	690	610	544	617	439	655	533	473	393	380	576	392	635	502	524	455	497	526	457	600	472	659	747	540	473	499	503	447	730
Hecw2	4978	2585	5912	6021	4414	6744	5272	6351	4538	5833	6959	6373	4079	5231	5450	6225	4853	5783	5041	5457	6013	5034	4769	4080	4177	5776	4233	4219	3731	4452	6383	5242	6677	4327	5763	4799	5440	4867	4526	4917	6417	6069	5678	4978	4212	4320	4840	5227	5774
Mir7681	2	1	2	6	3	2	5	2	3	0	1	1	0	0	1	0	0	1	2	1	5	1	2	3	0	2	0	1	1	3	4	1	1	0	1	3	2	0	1	0	0	2	4	3	0	0	0	1	2
Ccdc150	5	6	15	12	6	7	8	15	11	7	20	8	8	17	5	10	3	8	11	9	6	6	12	14	2	7	9	10	5	18	12	6	20	17	8	12	9	8	9	19	5	15	12	15	19	9	11	10	8
Gtf3c3	2202	1533	2389	2144	1940	2369	1933	2630	1785	2344	2910	2609	1981	2579	2266	2830	2025	2304	2121	2299	2905	2329	2368	2125	2281	2512	1902	2061	1807	2187	2696	1854	2700	1921	2407	2190	2136	2226	2152	2200	2337	2821	2495	2138	2031	2054	1980	1991	2713
Pgap1	3801	2912	4525	3244	3097	4528	3834	4791	3385	4763	6165	5533	4054	4127	3130	5228	4284	3868	3737	4058	5614	4378	4792	4471	2826	4669	3250	4007	3580	3993	5296	3776	4630	3553	4836	4810	3886	4021	4100	4242	4508	5374	4532	4041	4316	4023	4444	3750	5413
Ankrd44	372	285	530	337	285	382	333	433	311	379	484	439	364	366	374	447	368	344	332	381	407	503	354	275	290	408	283	336	262	377	408	319	606	237	346	393	332	331	345	397	425	460	521	284	355	366	347	414	394
Sf3b1	13730	10350	18698	14922	13441	17486	14514	19708	12726	17331	21373	18487	14069	18433	16567	20983	15697	15955	15187	16419	18766	16779	17410	15094	14778	17643	12974	15302	13474	14066	17821	12712	18434	13273	16673	14902	15170	14183	14371	15211	17726	19394	18411	14839	14180	13784	14323	14156	19157
Coq10b	1397	751	1811	1564	1270	1486	1259	1966	1029	1562	1739	1699	1334	1606	1495	1886	1238	1673	1386	1471	1663	1367	1840	1455	1287	1657	1411	1404	1237	1157	1813	1209	1605	1329	1531	1206	1424	1619	1260	1261	1660	1533	1621	1784	1298	1218	1261	1292	1982
Hspd1	7177	6102	8363	6382	7036	6677	5943	8017	5332	7304	8864	8111	6206	7560	7363	9468	6906	7167	6918	7657	8729	7567	8272	7469	6908	7373	6955	5929	6161	6790	8541	5477	8464	5922	7098	5791	5961	7210	6733	6911	7338	8980	7836	6803	7065	6065	6149	6863	8295
Hspe1	2399	2132	2695	2093	1930	2349	2024	2527	1742	2629	2665	2617	2228	2268	2097	3318	2509	2446	2177	2790	2982	2804	2681	3146	2409	2496	2654	2068	2090	1866	3067	1967	3094	1915	2388	1902	1771	2462	2423	2612	2246	3376	2838	2411	2538	2199	2065	2565	3123
Mob4	3085	2336	3766	3298	2573	3895	2999	4091	2655	3870	4215	4099	3007	3627	2904	4376	3335	3749	2974	3657	4453	3508	4814	3681	2971	4137	3100	2881	2862	2730	4392	2843	3903	2923	3399	3219	3646	3609	3483	3666	3472	4367	3915	3136	3200	3201	3298	3098	4433
Rftn2	745	523	797	593	592	729	660	1005	534	673	854	823	660	833	684	965	797	719	660	724	816	820	706	741	614	737	501	747	595	540	741	543	962	517	870	623	559	618	609	741	706	800	928	808	655	615	654	569	836
Mars2	655	496	807	700	611	717	610	812	670	823	910	872	649	789	732	753	758	846	704	729	847	783	771	685	651	706	575	594	583	672	836	677	752	546	760	685	742	719	645	689	683	819	765	655	660	635	685	646	776
Boll	1	2	2	0	0	0	1	2	1	2	6	4	2	0	1	1	0	0	1	0	1	3	3	3	2	1	0	3	2	1	1	0	0	1	0	3	3	4	0	1	5	2	1	2	2	2	1	0	3
Plcl1	1252	1037	1817	1341	1133	1228	1112	1572	1106	1289	1878	1383	1117	1337	1172	1776	1166	1310	1117	1292	1725	1312	1593	1342	1229	1284	915	1393	924	1129	1560	1170	2235	1364	1641	1270	1393	1130	1216	1174	1455	1342	1474	1292	1333	998	1082	1354	1761
9130227L01Rik	16	7	14	24	7	25	16	24	16	18	29	25	9	14	19	15	22	22	16	12	26	7	8	15	22	27	18	6	21	16	13	13	15	18	16	16	9	25	18	11	12	14	25	17	6	20	25	11	20
1700003I22Rik	0	0	0	1	0	0	1	1	1	0	0	0	0	0	0	0	0	1	0	1	0	0	0	0	0	0	0	0	0	0	0	0	0	0	0	0	0	0	0	0	0	0	0	0	0	0	0	0	1
Hsfy2	2	0	0	0	0	0	0	0	1	1	0	0	0	1	0	0	2	0	0	0	0	0	0	2	0	0	0	2	1	0	0	1	0	0	0	0	0	0	1	1	0	0	0	0	0	0	1	0	0
Satb2	567	500	718	809	562	963	761	894	951	872	1344	822	594	810	803	772	606	776	746	717	976	778	902	847	668	1202	584	754	719	792	867	1453	1122	792	1127	945	947	774	597	555	955	766	694	840	891	741	744	1044	918
9130024F11Rik	510	289	563	585	369	726	561	699	529	707	839	673	537	667	494	691	509	599	528	612	740	626	656	627	464	724	571	536	528	451	682	598	609	497	681	566	585	651	489	520	633	636	621	621	516	544	554	580	684
BC055402	9	1	2	11	4	1	14	12	3	10	7	3	6	6	7	7	8	4	3	8	9	10	6	4	3	7	10	5	9	5	4	6	13	6	6	9	1	7	4	10	7	11	4	8	9	6	13	6	5
4930558J18Rik	2	0	1	2	0	1	0	0	1	0	0	2	0	1	0	3	1	0	0	1	0	1	1	0	1	0	1	3	0	1	0	0	3	1	1	0	1	0	1	0	0	1	0	0	6	0	2	1	0
1700066M21Rik	1703	1185	1897	1816	1401	2178	1640	2061	1479	1992	2195	2197	1837	1822	1645	2448	2035	2165	1758	2176	2487	2141	2646	2016	1803	2439	1799	1536	1755	1354	2445	1569	2237	1501	1778	1770	1713	2015	1969	2059	1709	2500	2327	1665	1809	1762	1757	1848	2379
Tyw5	556	519	630	578	527	636	462	681	424	604	806	699	586	717	616	801	519	595	590	678	690	713	793	609	668	684	715	510	571	487	674	470	612	478	600	495	511	671	580	629	535	692	740	597	547	550	567	524	747
9430016H08Rik	316	278	419	358	306	356	316	369	268	321	377	367	283	339	347	454	301	339	279	362	346	369	346	314	297	374	304	282	272	283	375	256	445	268	320	309	272	353	301	350	372	394	430	254	316	309	258	307	417
Spats2l	915	629	947	945	819	1016	972	1128	681	992	1298	1068	937	1118	806	1219	947	937	885	864	1137	1021	722	831	851	1105	716	848	691	1006	1157	799	850	747	1034	997	743	835	728	900	1053	1107	960	916	948	889	905	875	1002
Kctd18	532	470	678	543	460	557	500	707	450	629	709	631	500	639	557	714	518	523	501	616	662	645	537	469	543	603	466	500	443	478	597	438	734	422	591	506	470	582	578	534	637	690	636	402	450	467	498	522	724
Sgol2a	54	22	66	65	35	66	47	72	44	47	69	58	43	64	43	81	61	45	23	74	77	61	57	51	48	52	47	52	41	57	53	41	76	31	56	59	53	41	70	52	62	73	58	37	31	34	50	48	84
Aox1	259	267	513	317	208	176	229	423	170	221	420	291	244	328	270	479	229	190	234	261	256	272	244	258	186	208	140	344	166	233	219	214	613	323	351	165	274	205	215	216	366	259	289	330	223	140	198	264	404
Aox3	46	161	177	112	50	27	184	267	28	42	131	291	124	245	89	197	154	97	107	18	76	293	56	161	80	112	65	159	60	39	42	129	89	65	29	49	115	105	52	264	78	52	242	59	24	41	172	65	51
Aox4	6	17	117	6	5	8	7	79	8	11	109	11	9	7	9	120	10	13	6	5	13	10	14	9	23	9	3	58	3	8	13	9	98	66	77	11	82	10	9	11	74	16	10	53	9	11	8	11	106
Aox2	2	0	2	0	1	0	0	3	1	0	2	3	0	1	0	3	1	0	6	0	1	0	0	1	1	1	0	3	0	0	0	0	3	0	2	0	3	0	2	1	4	2	1	1	2	0	1	0	4
Bzw1	5806	4443	7111	6414	5233	6499	5227	7250	5193	6725	7566	7497	5485	6839	6099	7726	5855	6575	5755	6644	8196	6681	7448	6089	6039	7906	5803	5542	5203	5462	7370	5637	8019	5702	6687	5917	6597	6110	6044	5796	6523	7647	7348	6047	5859	5902	5431	5789	8061
Clk1	3858	3478	5119	4964	4329	4622	5062	5733	4214	6135	7282	6158	4253	4896	4499	5697	4232	4219	3815	4860	5083	4622	6042	4254	3883	4827	3972	4384	4583	3803	5159	3696	5360	3492	4850	3959	4054	4637	4688	4213	4321	5874	5449	5334	4110	3974	4610	4318	5503
Ppil3	880	779	906	803	794	739	717	1032	648	855	1021	960	785	977	899	1142	802	779	715	1006	1082	907	856	824	851	885	871	794	730	764	1017	626	1042	745	843	725	661	872	763	892	841	1087	950	727	730	793	781	775	1120
Nif3l1	816	639	795	715	694	745	643	905	649	815	990	852	750	864	859	988	858	849	705	807	1055	864	876	918	817	741	716	730	594	778	940	708	1013	642	765	796	720	816	660	741	836	915	847	705	856	723	758	768	847
Orc2	1969	1799	2125	1757	1849	1875	1643	2234	1348	1985	2425	2192	1666	2042	1929	2474	1711	1956	1809	2169	2343	1832	2042	1868	1795	2051	1803	1632	1540	1782	2332	1519	2073	1641	1903	1794	1711	1928	1672	1854	1974	2530	2176	1933	1727	1707	1690	1764	2322
Fam126b	10248	6798	12368	11707	7822	14059	13310	15313	10939	15216	16732	15505	11555	12462	9788	14820	11658	14436	11246	12209	16327	13066	18445	15439	11574	15785	11624	11956	11902	9331	16001	10860	11966	10778	14028	13247	11500	14147	11613	10982	12346	14525	13767	12764	13539	11437	13046	11493	15310
Ndufb3	2275	2019	2649	2383	1905	2358	1958	2749	1783	2424	2911	2373	2027	2384	2300	3108	2202	2303	2046	2615	2893	2625	2193	2326	2294	2459	2417	2228	2054	1914	2855	1923	2824	1982	2566	1955	2149	2388	2024	2453	2446	3029	2651	2437	2327	2108	2007	2146	3113
Gm20257	31	27	49	35	33	40	29	70	42	35	58	60	34	54	56	45	60	32	38	30	46	56	48	30	46	50	41	47	32	39	60	27	61	26	42	41	41	40	21	35	40	51	35	36	53	29	53	30	52
Als2cr12	5	5	7	5	6	5	4	4	6	8	5	5	2	2	10	9	7	1	8	16	12	5	3	5	6	2	5	10	4	4	9	2	12	5	7	6	9	8	3	5	2	10	9	8	11	3	9	6	4
Cflar	1282	1320	1695	1056	1267	1265	1229	1690	943	1471	1682	1797	1231	1259	1187	1589	1436	1293	1323	1314	1678	1548	1473	1515	1096	1316	1169	1182	1339	1140	1434	969	1624	930	1269	1222	952	1269	1209	1523	1271	1663	1539	1396	1794	1378	1322	1335	1660
Casp8	145	128	164	71	129	146	108	129	76	72	119	203	158	98	114	198	155	96	98	149	141	171	126	113	79	115	85	118	76	125	97	91	211	70	96	85	85	93	101	256	96	181	151	111	138	116	85	146	195
Trak2	1063	937	1727	1525	1009	1528	1351	1548	1567	1482	1940	1498	1399	1306	1381	1470	1107	1180	1140	1406	1905	1522	1656	1344	1098	1804	899	1296	1167	1402	1380	1866	2325	1195	1672	1490	1328	1006	1073	1207	1468	1417	1586	1201	1409	1299	1112	1680	1626
Stradb	658	630	786	758	651	798	644	975	681	797	1063	787	715	777	723	1014	679	795	630	788	904	829	797	701	746	803	633	695	650	752	929	740	1030	586	898	707	737	715	644	739	820	882	814	736	730	728	675	791	829
Als2cr11	2	0	2	7	0	3	1	2	1	4	5	0	2	0	2	1	0	2	1	2	6	7	0	5	0	1	7	1	1	1	3	0	3	2	0	6	0	1	3	5	0	2	1	4	2	3	0	3	3
Tmem237	316	280	344	261	236	303	230	330	238	287	414	346	285	313	296	413	284	313	263	335	316	297	320	288	245	324	253	265	231	291	348	368	403	250	332	316	279	299	244	332	334	350	300	287	306	305	273	344	412
Mpp4	207	138	247	203	166	212	202	281	186	212	307	236	191	223	189	303	173	208	201	231	265	247	205	208	193	207	192	200	158	186	233	185	242	201	233	185	196	214	144	190	250	210	213	181	228	154	203	218	217
Als2	2792	2059	3121	2656	2582	2825	2836	3377	2492	3217	4116	3534	2656	3213	2808	3652	2654	2921	2759	2931	3715	3009	2951	2847	2631	2910	2619	2640	2356	2756	3351	2729	3549	2338	3221	2631	2493	2879	2405	2618	3017	3085	3174	2588	3134	2567	2739	3060	3285
Cdk15	12	11	15	8	2	5	10	8	4	6	3	8	11	13	4	9	10	9	5	10	6	9	5	5	4	8	6	9	4	3	9	8	8	2	0	2	4	9	4	14	6	5	6	8	6	5	4	5	2
Fzd7	88	118	187	124	103	117	134	182	110	98	144	257	133	187	98	161	139	115	146	142	147	211	105	113	99	131	94	132	101	120	108	84	251	50	91	109	110	106	99	199	116	134	216	80	102	85	129	147	153
Gm973	154	119	211	138	145	116	135	190	111	137	170	138	112	175	118	181	179	112	104	133	155	184	106	122	122	138	95	150	108	107	109	101	293	108	155	137	116	126	156	152	143	137	181	163	125	115	136	132	192
Sumo1	3354	3093	3745	3075	2910	3470	2806	4194	2676	3726	4416	3775	3017	3891	3528	4505	3333	3449	3110	3737	4536	3604	4549	3837	3409	4211	3565	2928	3054	2949	4089	2746	3999	3008	3753	3452	3353	3736	3692	3701	3629	4539	3950	3532	3121	3390	3321	2960	4704
Nop58	1724	1663	2055	1628	1640	1655	1478	2177	1338	2010	2249	2085	1570	1897	1887	2294	1643	1844	1766	1758	2193	1863	2091	1756	1701	2048	1732	1626	1547	1581	2093	1382	1988	1598	1837	1605	1685	1824	1808	1753	1946	2309	1944	1844	1538	1644	1633	1632	2297
Snord70	1	1	14	5	6	9	10	10	10	7	11	23	7	15	4	13	12	11	8	8	9	12	14	5	12	13	9	6	6	8	10	9	16	4	18	8	6	15	13	7	7	16	9	4	7	7	7	5	16
Snord11	3	6	7	5	4	11	7	7	5	6	5	11	3	7	7	3	3	6	7	3	14	8	9	5	6	7	12	2	3	3	10	4	8	5	5	13	4	2	9	5	5	12	10	9	3	8	5	5	9
Bmpr2	4387	3362	7095	6326	3815	8096	5667	6590	6294	6200	7843	7523	5221	4770	4368	6057	5083	5603	4658	5709	8221	6205	8355	5422	3977	8177	3739	4836	4461	5142	5806	8014	8030	4550	7088	7939	5981	4694	5234	6083	5711	6793	6294	4526	6185	5532	5829	6700	7117
Fam117b	1509	1151	2277	1823	1445	2255	1870	2210	2080	2280	2806	2384	1642	1859	1723	2140	1683	1690	1706	2041	2337	2160	2259	1881	1529	2539	1524	1701	1476	1782	2277	2152	2223	1515	2170	2241	1660	1750	1623	1684	2026	2397	2050	1649	2035	1519	1810	2103	1817
Ica1l	1612	1363	2099	1589	1495	1803	1708	2320	1452	1994	2550	1922	1669	1852	1650	2308	1703	1807	1657	1822	2146	1876	1994	1748	1516	1936	1837	1860	1412	1710	2172	1501	2147	1610	2185	1695	1838	1679	1510	1723	2264	2191	1904	1701	1873	1634	1681	1690	2081
Wdr12	2230	2010	2594	2142	2064	2011	1772	2693	1756	2331	2881	2579	2076	2526	2276	3154	2123	2319	2131	2438	2728	2511	2424	2331	2245	2311	2255	2009	1940	2012	2732	1930	2943	1862	2431	2020	1996	2434	2198	2162	2435	2906	2615	2238	2152	2028	1948	2319	3049
Carf	1259	964	1430	1381	1072	1517	1184	1606	1185	1649	1949	1620	1202	1463	1292	1783	1244	1484	1191	1468	1676	1488	1607	1388	1213	1574	1076	1272	1048	1240	1593	1188	1551	1224	1440	1454	1392	1378	1355	1388	1566	1594	1601	1205	1169	1236	1430	1269	1722
Nbeal1	2245	1611	2847	2305	1917	2351	2680	3100	2009	2650	3534	3076	2250	2683	2209	2906	2377	2510	2197	2419	2922	2497	3016	2583	2257	2885	1960	2500	1985	2214	2769	2151	3389	2170	2805	2693	2618	2377	2551	2219	2605	2782	2914	2535	2538	2259	2285	2261	3400
Cyp20a1	558	460	647	444	468	476	364	521	366	492	472	541	450	523	512	645	513	453	442	512	616	596	478	474	448	484	352	449	368	394	517	383	696	349	412	433	407	409	467	516	406	532	680	350	380	405	428	493	550
Abi2	4854	3694	6612	6143	4449	7098	5989	6727	5538	6514	8711	7536	5308	5816	5395	7267	5388	5530	5149	5834	8539	6542	7689	5512	4356	8222	4026	5083	4928	5699	6548	7498	7553	4962	7312	7193	6292	4589	5138	6266	6459	7156	6734	4601	5722	5478	5915	6579	7248
Raph1	1276	1259	2152	1713	1074	2102	1651	1939	1870	1946	2617	1930	1442	1596	1503	1876	1333	1538	1507	1659	2576	1992	2332	1801	1397	2391	1534	1601	1515	1557	1831	2344	2193	1666	2155	2159	1787	1501	1479	1375	1795	1896	1721	1423	1818	1682	1683	1885	1968
Cd28	34	41	40	28	45	38	15	9	26	30	26	48	18	30	18	26	20	24	23	47	60	53	19	16	9	29	24	16	11	39	37	23	36	10	21	33	18	24	43	67	29	38	41	2	23	23	19	39	39
Ctla4	1	6	10	1	0	2	5	7	0	5	16	3	6	1	3	0	1	0	2	2	1	2	7	0	3	1	0	3	1	3	1	0	3	6	7	2	6	5	0	2	2	2	1	8	0	2	1	1	7
Icos	7	2	6	4	3	4	4	4	1	2	6	6	6	8	5	5	1	4	7	7	8	14	3	1	1	6	2	1	3	5	3	5	8	2	4	0	7	2	8	11	6	11	9	8	7	5	5	4	12
9530026F06Rik	0	0	0	0	0	0	1	0	0	0	0	0	0	0	0	0	1	0	0	0	0	0	0	0	0	0	0	0	1	0	0	0	0	0	1	0	0	0	0	0	0	0	0	0	0	0	0	0	0
Pard3b	77	73	88	58	58	79	67	57	63	71	70	100	72	63	63	108	75	58	58	74	70	97	42	76	45	68	37	64	56	74	60	49	102	46	54	64	59	45	54	92	65	70	106	52	85	66	64	61	60
Nrp2	418	564	901	414	359	487	493	711	429	511	848	760	496	563	407	690	635	486	509	524	701	643	470	537	311	584	401	650	412	573	559	636	689	378	654	718	460	390	452	670	653	574	706	466	704	536	652	540	578
4930487H11Rik	4	3	4	1	1	4	1	5	3	4	4	9	1	1	2	4	1	3	4	6	2	4	3	2	0	2	0	5	6	3	0	5	3	2	2	3	1	2	2	3	2	2	3	0	4	0	7	3	9
Ino80d	680	674	1062	905	694	1039	978	1045	935	958	1411	1235	807	775	785	952	757	804	774	820	1192	962	1121	943	716	1271	737	778	749	861	891	1256	1344	766	1165	1267	804	727	762	709	1012	1064	994	846	981	796	820	1222	946
Ino80dos	1573	1286	1730	1438	1316	1403	1323	1816	1195	1670	1845	1671	1271	1635	1626	2011	1363	1414	1364	1636	1777	1638	1571	1471	1617	1651	1639	1255	1213	1279	1814	1142	1873	1191	1362	1306	1351	1540	1400	1412	1580	1906	1753	1320	1256	1294	1197	1272	2015
Ndufs1	9786	8552	11103	9588	8637	9440	8307	11425	7713	10766	11804	10673	8477	10972	10705	12883	8853	10051	8903	11007	11620	10731	9907	9338	10453	10249	10206	8599	8070	8692	11169	7236	11886	8234	9640	8160	8855	10385	8710	9286	10357	12163	11267	8927	8675	8585	8145	8733	12585
Eef1b2	3468	3567	4062	2886	3163	2882	2678	3882	2384	3228	4009	3559	3058	3655	3610	4628	3183	3085	3020	3898	3877	3724	3166	3141	3383	3195	3417	3071	2848	2848	3836	2575	4666	2857	3449	2952	2622	3723	3237	3645	3372	4155	3898	3209	3202	2917	2830	3310	4205
Snora41	14	10	15	14	10	17	11	14	23	10	14	12	7	32	21	12	12	14	9	19	12	17	21	16	11	18	9	14	10	11	6	3	10	13	14	12	16	12	7	9	11	17	13	14	7	11	6	8	14
Gpr1	60	24	41	44	40	38	49	43	48	57	73	48	25	38	45	41	34	36	25	28	56	31	37	40	27	30	20	42	48	52	61	43	25	42	41	42	33	35	46	37	33	63	48	29	67	40	43	51	55
Zdbf2	385	273	601	645	364	884	734	711	741	732	966	826	551	619	643	600	643	687	561	522	974	659	931	613	494	969	589	685	711	608	678	963	837	592	752	992	681	513	505	432	747	720	594	565	742	590	669	703	620
Adam23	3139	1738	3626	4881	2955	4072	3531	4028	3622	4339	4631	4283	3347	4110	3892	4018	3169	3945	3321	3537	4538	3711	3936	3000	3349	4664	2534	2761	2638	3312	3807	4611	4458	2741	3895	3566	3336	2716	2887	3139	3380	3554	3601	2571	3327	3028	3086	4231	3565
Dytn	1	0	1	4	2	2	2	4	0	2	3	0	0	0	0	4	0	2	4	1	1	4	3	3	0	1	0	3	0	0	0	1	6	1	1	1	1	1	1	0	0	4	0	0	5	1	3	2	0
Mdh1b	79	55	60	58	54	43	54	63	39	57	57	61	80	48	55	77	56	42	44	63	72	60	64	46	47	53	33	40	34	69	69	59	88	36	66	70	41	60	55	56	55	59	62	63	41	54	68	65	56
Fastkd2	913	719	1001	843	829	1003	866	1082	812	911	1170	1038	875	1099	1075	1178	957	1023	968	1005	1287	1109	1126	1038	1005	1244	875	900	849	930	1075	767	1172	817	1050	912	869	1081	1017	868	1025	1300	1081	960	914	789	801	975	1272
4933402D24Rik	21	26	41	34	22	27	29	37	31	37	46	30	36	26	22	33	28	25	24	27	38	39	33	24	38	27	30	32	31	18	36	31	37	32	35	32	34	20	22	20	29	51	31	26	19	36	23	51	51
Gm13749	56	17	59	32	18	34	38	49	63	49	44	63	31	37	32	51	28	40	28	35	46	47	25	18	39	38	22	37	25	33	75	46	51	38	61	49	68	52	39	31	66	62	45	30	22	33	47	49	56
Mir1958	1	0	0	1	1	1	2	1	2	1	3	0	0	0	2	0	0	1	0	0	2	0	0	1	0	2	0	1	3	1	0	0	1	0	0	3	3	0	1	0	2	2	0	0	2	2	0	2	0
Klf7	123	89	156	124	102	144	154	153	172	126	213	143	120	135	159	167	109	139	107	116	159	122	151	142	134	142	102	128	93	151	145	227	206	147	176	176	173	144	126	115	153	139	148	159	131	146	128	171	146
Mir6899	1	4	3	0	0	0	6	4	6	2	3	1	0	0	1	2	2	0	3	1	1	2	2	1	1	4	3	2	1	4	1	0	2	0	1	2	0	1	2	2	3	1	0	1	1	2	3	1	0
Creb1	3884	2994	4031	4110	3226	4101	3935	4729	3363	4495	4983	5026	3837	4138	3680	5137	4257	4434	3599	4178	5048	4549	5920	4745	3936	5260	3554	3570	3770	3550	4867	3741	4857	3232	4247	4012	3524	4477	4214	4041	3828	4863	4284	3992	4507	3873	4076	3915	5022
Mettl21a	628	517	690	635	554	636	561	755	497	670	816	639	588	786	664	847	601	615	537	737	669	752	659	593	679	683	618	541	473	564	694	515	801	510	722	530	568	689	617	644	713	724	701	504	569	531	559	613	795
2810408I11Rik	6	2	10	12	5	7	10	9	4	4	10	8	6	5	7	18	10	5	5	7	12	8	6	4	17	3	14	2	7	6	15	13	11	4	10	7	7	6	6	8	2	7	6	6	8	6	7	6	15
Ccnyl1	392	266	494	436	370	440	468	539	394	500	672	546	404	510	390	614	483	443	407	420	523	455	446	413	358	492	295	440	378	444	585	390	538	343	476	441	402	442	396	398	538	515	516	354	455	397	421	473	461
Fzd5	44	48	77	40	32	37	41	63	39	45	49	53	39	46	51	61	67	28	59	52	34	53	32	32	28	39	34	29	31	41	33	30	88	26	40	51	49	48	41	84	39	48	58	29	32	38	50	38	30
Plekhm3	885	779	1243	1294	896	1306	1196	1322	1283	1320	1614	1322	1014	1304	1187	1135	1072	1221	1154	1147	1421	1352	1210	1127	973	1469	833	1035	991	1195	1234	1629	1475	934	1288	1299	1093	1068	1003	982	1218	1187	1116	1020	1059	1031	1175	1284	1153
Akr1cl	0	0	0	0	0	0	0	0	0	0	0	0	0	0	1	0	0	0	0	0	0	2	0	0	0	0	0	0	0	0	0	0	0	0	0	0	0	0	1	0	0	0	0	0	0	0	1	0	0
Cryge	1	0	0	0	0	0	0	0	0	0	0	0	0	0	2	0	0	0	0	0	2	0	0	0	0	0	0	1	0	0	0	0	1	0	1	0	0	0	0	0	1	0	1	0	0	0	0	0	0
Crygd	0	0	0	0	0	0	0	0	0	0	0	0	0	0	0	0	0	0	0	0	0	0	0	0	0	0	0	0	0	0	0	0	0	0	0	0	0	0	0	0	0	0	0	0	0	0	0	0	0
Crygc	0	0	0	0	0	0	0	1	0	0	0	0	0	0	0	0	0	0	0	0	0	0	0	0	0	0	0	0	0	0	1	0	1	0	0	0	0	0	0	1	0	0	0	0	0	0	0	0	0
Crygb	0	0	1	0	0	0	0	0	0	0	0	0	0	0	0	0	0	0	0	0	0	0	0	0	0	0	0	0	0	0	1	0	0	0	0	0	0	0	0	0	0	0	0	0	0	0	0	0	0
Cryga	15	11	7	10	8	7	7	15	9	14	8	9	7	7	11	15	11	5	6	6	12	8	9	6	7	13	15	8	13	11	10	11	9	10	3	8	4	7	11	15	20	12	16	9	7	13	13	7	13
D630023F18Rik	222	164	254	155	156	171	111	212	154	164	197	198	145	164	187	241	159	151	148	197	200	175	184	129	154	166	174	216	179	179	222	141	213	160	170	175	142	184	159	201	161	226	225	131	124	162	175	156	266
Idh1	2601	2295	3662	1907	2560	2425	1734	2429	1714	2150	2460	3027	2391	2323	2740	3896	2665	2096	2080	2956	3423	2916	2829	2019	1923	2294	1974	2108	1677	2311	2355	1599	4185	1565	2269	1862	1682	2217	2636	3349	2054	3184	3009	1873	2304	2295	2044	2542	3341
Pikfyve	5043	3808	7818	5721	4767	6818	5460	7733	5039	6451	8451	7007	5288	6447	5750	7281	5688	5950	5373	6415	7766	6516	6917	5563	5046	6827	4455	5963	4679	5298	6740	5184	8211	5264	7397	5835	6508	5409	5623	6003	7080	7116	7552	5975	5653	5457	5421	5623	8380
Pth2r	20	10	40	35	47	33	43	50	39	61	62	37	15	58	73	62	80	37	34	43	30	40	69	29	56	38	48	47	47	42	45	33	55	22	40	53	51	45	50	17	50	53	55	25	40	34	45	50	42
Crygf	0	0	0	0	0	0	0	0	0	0	0	0	0	0	0	0	0	1	0	0	0	1	0	0	1	1	0	0	0	0	0	0	0	0	0	0	0	0	0	0	0	0	0	0	0	0	0	0	1
Map2	17860	13528	23740	19294	15687	21608	18345	21270	17724	21171	21949	24678	18414	19344	18106	26178	17589	19166	18090	21895	26763	21725	27800	20216	18311	24916	17153	16414	16094	17389	22845	18553	25138	14222	19117	21660	16723	18499	18675	20299	18789	24527	21006	15498	20513	20078	17541	21213	24217
Unc80	14542	9583	16351	17857	13085	21094	18383	20088	18768	20248	22444	22608	16412	19558	16827	19520	16163	18301	17512	17336	22277	20309	18941	15971	14513	19729	12396	15440	14140	15283	18516	19104	18316	11918	18857	19400	14834	14173	13352	15486	16717	19426	17176	14121	19374	16335	17476	19282	15078
Rpe	912	769	1178	948	862	1035	953	1259	834	1121	1342	1215	972	967	865	1414	1009	1163	878	1154	1450	1149	1524	1237	962	1279	908	960	858	831	1230	872	1434	830	1067	1000	1013	1149	1154	1140	917	1171	1221	1128	1116	922	1013	974	1364
Kansl1l	1254	1089	1964	1440	1151	1344	1296	1982	1037	1447	2246	1698	1226	1619	1254	1921	1384	1356	1231	1332	1594	1441	1680	1451	1324	1636	1228	1501	1034	1167	1561	1095	2332	1627	1725	1281	1879	1397	1483	1377	1770	1507	1942	1671	1392	1099	1319	1235	2288
Acadl	318	312	335	326	264	300	304	324	235	328	337	383	297	353	268	434	361	265	274	348	416	383	334	339	296	366	300	266	261	265	329	280	365	202	325	314	251	334	286	371	273	428	370	258	294	278	299	302	341
Myl1	9	13	47	19	13	15	16	58	22	24	104	10	8	17	21	17	12	11	15	10	13	15	9	15	29	25	21	59	11	11	18	17	39	56	72	19	50	22	19	19	53	13	63	60	7	13	9	18	69
Lancl1	7063	5431	6817	8402	6946	9347	7112	7071	6843	8902	8184	8599	7485	9305	8595	9892	7725	8782	7922	8940	10161	9262	7169	7573	8050	8631	7024	5703	6821	7674	9566	7367	7228	5059	6731	7936	5800	7939	6970	7547	6993	9086	6947	6099	7529	7703	7521	7983	7272
Cps1	21	34	29	25	37	39	38	42	36	71	53	44	31	42	39	37	40	63	45	62	57	55	35	33	36	56	25	45	36	35	40	33	58	54	61	37	25	50	36	55	48	50	47	51	28	37	41	38	70
Erbb4	1406	1033	1883	1783	1397	1950	1746	2302	1715	2023	2707	2038	1408	2228	1756	1774	1572	2005	1767	1635	2360	1985	1639	1599	1625	2075	1375	1839	1396	1826	1984	1963	2174	1580	2052	1987	1800	1591	1564	1513	2029	1770	1911	1741	1780	1836	1616	1802	2040
Ikzf2	320	232	426	295	266	287	341	355	242	381	536	509	305	330	232	368	354	239	259	342	392	381	414	290	192	330	226	340	244	339	387	331	480	240	380	415	255	316	354	365	323	368	420	272	353	281	361	310	368
Spag16	21	27	23	5	16	16	5	16	6	14	17	32	15	17	25	32	92	10	13	25	19	22	11	15	10	18	18	21	16	15	15	13	51	8	13	30	12	14	26	36	19	30	46	8	15	24	18	19	18
Vwc2l	371	346	474	293	302	460	438	534	391	545	709	533	487	469	465	649	527	472	417	429	562	489	560	468	340	526	353	474	424	434	539	369	460	363	470	462	422	496	463	446	551	654	633	413	362	389	457	365	593
Bard1	18	11	15	13	11	18	16	23	17	22	15	16	19	21	9	13	24	13	19	11	18	16	18	16	20	30	11	19	12	25	21	16	25	12	19	11	15	15	24	16	13	16	16	14	9	16	9	19	22
Abca12	32	58	52	28	34	30	27	35	29	43	63	53	34	40	27	34	28	33	26	35	32	29	25	33	6	54	22	48	37	49	41	32	39	43	32	38	47	39	33	37	45	34	46	31	32	31	42	35	40
Atic	1320	994	1854	1258	1204	1405	1141	1780	1082	1387	1863	1534	1237	1444	1174	1704	1403	1265	1203	1387	1692	1455	1214	1232	1045	1349	1104	1337	1026	1258	1501	1164	1883	1171	1653	1180	1305	1212	1158	1475	1659	1628	1727	1365	1331	1210	1158	1301	1718
Fn1	369	635	626	688	404	286	662	932	237	352	605	996	704	1051	612	851	701	636	746	204	736	1131	493	676	537	584	377	535	361	293	309	563	524	267	249	442	579	836	230	681	464	286	1045	328	265	193	504	384	490
Apol7d	0	0	2	1	0	0	1	2	1	1	0	2	1	1	2	3	0	0	0	0	1	0	0	1	2	1	0	0	0	0	1	1	3	1	0	0	1	0	0	1	1	1	2	1	1	0	1	0	0
Gm8883	2	3	0	0	0	0	0	0	0	0	0	0	1	0	0	0	0	0	0	0	0	0	0	0	0	0	0	0	0	2	0	0	0	0	0	0	0	0	3	0	0	0	0	0	0	0	0	0	0
4933417E11Rik	2	2	4	0	2	3	2	6	1	1	4	2	0	7	1	2	2	1	1	1	2	4	1	0	0	1	3	4	2	0	4	2	5	4	0	2	4	1	1	3	3	0	2	3	1	1	1	2	0
Mreg	161	170	246	200	147	213	144	212	159	210	282	197	180	189	173	266	170	180	152	202	224	230	172	164	171	204	130	178	119	194	222	176	239	161	220	190	198	169	155	181	253	242	235	148	209	153	157	165	252
Pecr	56	80	105	98	71	66	71	74	74	66	94	80	87	81	92	78	63	79	73	110	100	111	54	60	60	75	47	71	53	64	85	77	112	65	97	63	63	98	67	85	81	103	96	66	66	60	78	77	95
Tmem169	985	764	1016	1063	796	948	896	1224	865	1170	1266	1164	878	1298	1070	1155	948	1191	998	1021	1252	1113	1089	859	1074	1089	1082	868	927	967	1334	895	1156	892	1071	936	960	1155	873	959	1084	1310	1099	975	973	877	1016	923	1108
Xrcc5	561	453	804	526	516	593	461	661	445	571	765	614	507	528	582	706	542	522	443	614	743	620	501	556	460	579	385	520	390	573	620	553	846	473	565	565	567	496	537	529	599	707	657	521	517	511	482	569	741
2020-03-04	196	112	179	169	133	167	168	213	173	186	287	199	149	149	153	162	160	168	171	121	255	180	120	190	91	216	124	144	138	168	194	247	191	160	236	200	170	137	103	140	198	174	148	169	265	169	181	236	199
Smarcal1	1599	1271	2082	1700	1443	1802	1705	2234	1581	1797	2646	2064	1681	1972	1811	2016	1534	1629	1611	1741	2284	1946	1682	1765	1305	1922	1163	1730	1428	1792	2116	2099	2312	1552	2450	2136	1735	1550	1435	1720	2357	2009	1930	1595	1932	1578	1849	1922	2244
Ankar	2	0	1	1	0	0	0	5	1	0	0	1	0	0	2	3	0	3	1	0	1	1	0	1	2	0	2	3	2	1	1	1	1	1	1	3	0	0	1	0	0	2	2	0	1	0	0	1	4
Rpl37a	5710	7107	7561	4999	5565	5307	4760	7085	4018	5905	7596	6048	5449	6361	6354	8572	5913	5373	5779	6683	7120	6798	5325	5986	5929	5137	5751	5519	5039	5468	6388	4714	9201	5183	6086	5125	4740	6620	5847	6571	6452	7523	6747	5820	5405	5751	5268	5948	8853
Igfbp2	1102	1013	1329	1091	882	399	630	1330	406	549	1048	1256	905	870	452	1242	755	979	725	650	840	1465	361	856	697	551	531	669	520	731	869	877	1414	771	762	457	584	664	478	1163	792	710	940	732	947	423	662	1002	848
Igfbp5	232	359	413	209	200	258	204	354	197	217	390	356	338	166	205	267	282	166	168	270	351	321	278	207	126	422	139	206	188	256	153	470	882	245	325	251	215	176	237	429	245	275	428	186	236	221	195	464	322
Tnp1	0	1	0	1	0	0	1	0	0	0	1	0	0	0	2	0	0	0	0	0	0	0	0	0	0	0	0	0	0	0	0	0	0	0	0	0	0	0	0	0	0	1	4	0	0	0	0	2	0
1700027A15Rik	1	1	1	0	0	0	0	0	0	0	0	0	0	0	0	0	0	0	0	0	0	1	0	1	0	2	0	0	0	0	0	2	0	0	0	0	0	0	0	1	0	0	1	1	0	0	1	0	0
Pinc	0	0	0	0	0	0	0	0	0	0	0	0	0	0	0	0	0	0	0	0	1	0	0	1	1	0	0	0	0	0	0	0	0	0	0	0	0	0	0	0	0	0	0	0	0	2	0	0	0
D530049I02Rik	0	0	0	0	0	0	0	0	0	0	0	0	0	0	0	0	0	0	0	0	0	0	0	0	0	0	0	0	0	0	0	0	0	0	0	0	0	0	0	0	0	0	0	0	0	0	0	0	0
6030407O03Rik	12	13	17	14	12	12	13	15	8	14	21	18	7	11	18	21	1	17	16	9	24	20	10	14	19	10	15	11	7	21	14	13	21	11	12	9	8	13	10	8	19	9	17	10	17	7	12	8	14
Mir6351	0	0	0	0	0	0	0	0	0	0	0	0	2	0	0	0	0	0	0	1	0	0	0	0	0	1	0	1	0	0	0	0	0	0	0	1	0	0	0	0	0	0	0	0	0	0	0	0	0
Tns1	116	135	176	144	116	147	168	164	122	123	162	224	142	170	147	141	164	144	138	164	211	182	135	129	115	155	118	137	91	150	141	198	221	91	125	164	108	144	99	174	153	140	175	105	177	117	143	208	162
Rufy4	0	0	1	1	0	0	1	3	1	1	1	4	0	0	1	0	2	2	1	0	3	4	0	2	1	0	0	1	0	1	0	1	4	4	0	0	0	0	0	0	0	0	2	0	1	1	1	0	0
Cxcr2	0	0	3	0	0	2	0	2	0	0	0	2	1	0	0	1	0	2	0	0	1	0	0	1	0	0	3	2	0	0	0	0	0	0	0	1	0	0	0	0	1	0	1	2	1	0	0	1	1
Cxcr1	2	0	3	0	0	0	0	0	1	0	0	0	0	0	0	0	0	0	0	0	0	1	0	0	0	0	0	0	0	0	0	2	0	0	0	1	0	0	0	1	0	0	0	0	0	0	0	0	0
Mir1928	0	0	0	0	0	0	0	0	0	0	0	0	0	0	0	0	0	0	0	0	0	0	0	0	0	0	0	0	0	0	0	0	0	0	0	0	0	0	0	0	0	0	0	2	0	0	0	0	0
Arpc2	2019	1838	2730	2057	1850	2259	1935	2661	1793	2406	2952	2425	1995	2238	2200	2999	2051	2117	1976	2561	2939	2658	2279	2081	1898	2501	2054	1962	1839	1955	2524	2027	2731	1981	2389	2231	2070	2176	2064	2385	2372	2983	2595	2102	2100	2068	2055	2338	2642
Gpbar1	5	0	7	2	0	3	4	8	5	5	4	4	2	3	7	4	5	2	4	7	3	6	3	8	0	7	1	2	3	3	3	3	2	2	4	1	7	7	1	3	5	2	5	6	1	2	4	7	1
Aamp	3629	3142	3955	3287	3159	2565	2820	4052	2690	3693	4511	3818	3183	3951	3876	4417	3179	3586	3447	3806	3952	3935	3229	3335	3263	2912	3592	2951	2911	2943	3753	3197	4169	2560	3863	2862	2804	3873	2777	3627	3704	3688	3634	3174	3225	3089	3269	3497	3927
Pnkd	695	390	696	823	522	824	697	843	728	761	1028	730	638	757	713	778	657	814	689	661	935	739	691	718	633	810	500	624	551	662	719	1151	1036	498	904	721	669	647	554	642	693	640	755	665	823	679	611	1005	758
Tmbim1	170	180	350	219	188	167	178	228	150	201	219	237	191	211	195	249	214	153	184	221	221	266	202	163	203	163	114	194	135	159	160	192	470	116	171	141	169	106	172	179	169	195	299	147	169	156	196	255	221
Catip	68	56	94	97	46	60	33	57	95	86	72	99	56	70	92	64	77	67	67	83	41	67	66	43	63	62	37	51	44	61	78	64	86	41	77	66	73	64	67	80	79	77	77	54	46	38	48	74	84
Slc11a1	255	275	646	73	384	262	52	69	69	57	105	430	344	72	211	424	262	73	153	448	412	539	189	54	59	147	39	67	58	348	74	71	861	48	54	60	57	56	304	655	59	340	375	55	317	324	71	449	411
Ctdsp1	29	28	40	31	31	38	42	41	30	24	39	44	38	42	25	50	44	41	23	27	46	45	33	25	29	32	22	28	30	28	31	35	58	25	28	37	19	28	29	29	36	34	37	19	22	21	31	40	33
Mir26b	1	0	2	2	1	0	0	3	0	1	4	1	2	2	0	2	0	0	1	1	2	0	0	0	0	0	0	2	2	1	0	2	2	0	0	0	1	1	1	2	3	1	1	1	0	0	0	0	0
Vil1	32	29	25	28	22	36	26	25	14	31	21	27	44	26	32	20	27	26	18	18	28	41	34	35	31	35	20	27	29	27	31	19	27	17	38	38	26	32	18	19	32	23	33	46	25	23	24	30	27
Usp37	1117	1022	1372	1181	1037	1159	1187	1559	957	1327	1706	1460	1165	1352	1157	1519	1126	1353	1113	1187	1543	1325	1634	1286	1052	1458	949	1140	1048	1223	1444	1195	1579	1070	1358	1252	1171	1134	1153	1211	1199	1414	1393	1180	1260	1163	1254	1249	1621
Rqcd1	812	500	1030	875	743	1115	987	1139	893	1095	1267	1090	850	1077	967	1067	961	1020	902	860	1233	1019	962	956	735	1122	702	888	833	1006	1109	904	1023	698	1028	870	829	864	779	910	1028	1014	1030	963	1075	905	944	962	1033
Plcd4	503	447	616	406	418	378	438	544	289	496	582	631	458	552	478	531	546	454	432	569	555	533	418	507	517	399	364	395	371	441	411	395	755	329	398	350	315	421	446	481	399	486	485	473	450	400	409	501	494
Zfp142	181	194	243	229	162	241	212	279	194	182	326	265	207	245	235	232	217	212	218	230	286	215	193	207	211	252	179	202	180	240	201	323	341	160	258	252	193	201	184	187	230	200	259	193	244	193	195	267	256
Bcs1l	602	453	643	433	475	538	465	612	487	563	786	618	523	563	597	657	519	566	503	671	688	637	549	526	539	555	475	545	461	592	746	513	776	478	584	552	495	595	460	537	677	685	647	542	589	490	532	569	590
Rnf25	813	702	1046	726	757	944	813	1121	704	965	1167	1043	781	1057	1061	1167	907	887	948	995	1096	1061	725	828	839	840	808	833	733	868	1083	761	970	662	987	833	774	867	731	917	1006	976	1016	782	876	869	857	809	982
Stk36	37	11	23	18	29	20	46	41	28	24	33	26	26	24	15	19	22	24	30	19	26	30	34	34	18	30	25	17	20	31	31	34	23	24	19	24	18	26	17	23	28	22	22	18	37	26	33	35	33
Ttll4	126	120	188	159	128	158	185	178	170	184	265	208	135	187	166	157	161	159	189	132	199	180	183	178	142	197	86	162	106	139	143	173	225	132	177	173	112	135	149	168	186	135	183	138	198	158	155	171	162
Cyp27a1	166	94	229	237	175	151	159	177	148	177	201	249	183	187	215	187	168	207	182	244	179	253	163	147	147	214	143	125	131	153	141	145	306	94	154	119	142	176	208	212	141	154	239	108	166	137	132	167	212
Prkag3	0	0	0	3	0	2	0	0	3	0	4	1	1	3	3	0	1	1	0	1	0	6	1	1	0	0	0	1	0	2	1	5	0	2	1	1	2	0	4	2	1	4	2	1	0	1	9	0	1
Wnt6	19	60	32	55	15	17	58	67	31	19	50	95	34	74	25	44	40	50	49	22	40	126	20	43	43	44	33	34	23	30	39	35	21	9	25	28	31	95	17	50	34	31	53	22	6	13	44	26	23
Wnt10a	234	163	204	312	202	317	268	306	200	233	364	252	231	328	235	261	205	375	258	215	318	287	150	248	359	324	258	244	226	210	300	240	229	224	275	183	217	212	141	155	226	202	232	305	342	215	191	260	222
Cdk5r2	234	163	265	427	212	330	340	319	395	329	584	366	303	331	266	346	269	356	276	258	375	401	285	299	267	368	232	262	282	289	316	542	425	289	401	354	330	198	174	271	285	251	331	294	386	248	319	593	276
Fev	0	0	0	0	0	0	0	0	0	0	0	0	0	2	0	0	0	0	0	0	0	0	0	0	0	0	0	1	0	0	0	0	0	0	0	0	0	0	1	0	0	2	0	0	0	0	0	0	0
Cryba2	14	12	27	16	10	4	10	11	9	5	13	15	14	8	10	1	2	13	7	4	7	5	2	5	11	11	2	2	6	12	4	4	10	10	9	10	4	3	4	13	9	4	15	7	2	7	2	8	7
Mir375	0	0	0	0	0	0	0	0	0	0	0	0	0	0	0	0	0	0	0	0	0	0	0	0	0	0	0	0	0	0	0	0	0	0	0	0	0	0	0	0	0	0	0	0	0	0	0	0	0
Ccdc108	32	27	37	51	32	39	43	51	46	42	37	45	35	43	44	33	48	35	34	38	37	38	34	33	31	39	32	63	21	30	33	34	43	25	42	40	35	36	33	44	36	36	50	29	31	31	27	43	36
Ihh	5	1	6	4	2	1	0	6	2	2	7	3	4	1	3	5	5	3	3	8	2	7	4	4	3	1	4	8	2	0	3	6	4	3	2	3	3	2	4	3	9	8	2	3	4	2	6	5	1
Nhej1	101	94	96	84	92	69	77	93	60	92	101	92	62	110	79	103	88	89	81	126	105	107	88	72	81	63	87	78	60	79	103	69	128	68	83	76	84	110	71	87	104	71	92	99	101	83	58	61	95
Slc23a3	61	54	52	47	46	52	60	46	26	56	75	58	30	49	46	54	34	46	48	43	49	37	29	37	41	57	42	67	35	55	57	56	29	81	66	43	49	62	36	49	75	63	35	49	35	49	37	46	65
Cnppd1	328	220	421	320	300	320	337	431	302	337	465	418	302	434	337	403	323	382	350	395	383	364	311	303	308	318	284	343	287	258	387	267	427	243	341	342	279	313	266	296	361	361	382	313	356	332	316	358	343
Fam134a	1385	1050	1744	1492	1189	1862	1480	1623	1740	1682	2348	1675	1286	1528	1570	1570	1362	1496	1499	1603	1890	1837	1333	1463	1244	1651	1247	1485	1247	1727	1791	2214	1857	1181	1778	1628	1350	1478	1089	1288	1711	1606	1594	1498	1839	1369	1498	2114	1222
Zfand2b	487	315	542	548	419	574	499	626	475	596	622	555	451	616	530	631	511	536	529	522	661	581	407	453	435	484	420	486	417	447	646	477	634	424	608	496	436	461	472	480	575	547	533	509	502	472	504	537	538
Abcb6	1370	899	1605	1164	1152	1311	1214	1517	1184	1438	1634	1706	1246	1342	1340	1544	1207	1123	1327	1428	1579	1478	1163	1062	991	1145	1223	1043	1031	1178	1381	1153	1489	859	1310	1048	932	1161	1031	1239	1356	1438	1354	1218	1307	1114	1106	1450	1283
Atg9a	344	312	529	459	248	669	431	424	617	448	736	508	391	361	457	440	356	439	386	422	639	506	466	476	399	630	321	398	367	569	424	1141	797	386	693	635	480	352	374	338	511	444	441	417	505	447	415	749	440
Ankzf1	877	588	924	898	843	872	1026	1071	849	1182	1297	1152	807	1000	945	1103	834	867	913	977	856	1009	893	857	931	887	797	819	715	761	999	806	915	662	929	753	803	824	678	685	959	950	938	786	831	671	842	847	841
Glb1l	269	215	317	273	263	277	322	370	263	369	358	363	282	306	272	334	237	278	270	287	267	339	260	237	283	234	237	287	240	245	312	245	343	198	290	263	225	231	212	234	312	295	320	264	252	208	288	289	264
Stk16	3915	2545	4407	4372	3239	5685	4129	4869	3953	4551	5290	4678	4004	4473	4281	5197	4271	4180	4079	4439	5766	4539	4206	4328	4054	4856	3334	3819	3656	3953	5073	4709	5434	3619	5155	3673	4054	3709	3681	4100	4904	4719	4737	4077	4723	3663	3793	4831	5248
Tuba4a	14782	8203	16236	16122	12271	22385	14985	18378	15403	17509	19245	17569	15158	18073	16628	19848	16651	17492	14999	16039	22374	16980	15072	15379	13999	17343	11278	15006	13580	15828	19138	16949	19374	12168	18970	15265	15788	14416	13729	15939	18460	16776	17665	15742	18475	15690	14847	17468	19429
A630095N17Rik	19	1	5	12	20	13	9	4	13	4	12	14	9	21	12	13	20	8	6	19	16	14	7	7	9	13	7	19	13	11	15	15	7	11	8	13	22	12	7	15	14	7	9	10	8	10	11	11	8
Dnajb2	2027	1611	2521	2288	1817	1905	2193	2694	1935	2396	2785	2383	1845	2277	2277	2407	2420	2371	2059	2519	2339	2483	2057	2081	2165	2049	1942	2313	1764	1682	2244	1974	3190	1663	2408	1730	1685	2046	1853	1929	2076	2186	2577	2243	2020	1763	1870	2231	2164
Ptprn	1148	929	1461	1717	1054	1922	1569	1637	2263	1907	2762	1864	1297	1496	1555	1234	1192	1324	1564	1466	2019	1756	1363	1256	1106	1960	1155	1289	1247	1738	1639	3773	2035	1191	1966	2009	1447	1170	872	1123	1807	1360	1275	1130	1750	1149	1436	2808	1162
Resp18	1446	1025	2054	1592	1374	2044	1410	1818	1381	1670	2143	1920	1648	1853	1771	2174	1876	1836	1704	1686	2219	1782	1506	1533	1304	1712	1154	1558	1431	2021	2158	1598	1898	1358	1725	1970	2002	1465	1457	2015	2250	1988	1741	1579	1790	1808	1795	1644	2054
Dnpep	1526	1195	1783	1517	1317	1689	1413	1745	1341	1730	1838	1800	1434	1770	1641	2136	1561	1638	1495	1763	2024	2020	1331	1472	1423	1466	1347	1307	1266	1411	1764	1342	1727	1030	1446	1365	1078	1644	1263	1561	1511	1711	1663	1242	1438	1433	1373	1632	1845
Des	13	16	17	18	4	15	19	34	17	13	19	18	13	17	17	28	18	11	20	18	22	16	10	18	15	13	14	17	14	12	16	19	17	5	13	12	15	8	10	23	10	8	13	10	4	13	19	9	19
Gm15179	1	0	0	0	0	2	0	3	1	0	0	0	0	1	0	1	0	0	1	1	1	0	0	0	1	0	0	2	0	0	1	0	0	0	1	0	0	0	0	0	0	0	1	0	0	0	2	1	0
Speg	564	528	655	586	480	622	610	625	586	665	939	730	519	515	624	689	473	517	550	595	822	651	530	555	521	719	444	483	474	552	539	978	869	505	692	648	479	482	437	615	557	577	601	524	672	560	519	882	667
Gmppa	503	365	589	532	468	537	468	572	442	609	690	633	518	577	572	635	536	546	512	565	645	623	446	503	422	445	383	471	448	524	566	478	612	355	562	486	419	460	454	501	544	545	497	483	515	431	513	522	558
Asic4	343	387	451	412	366	494	411	664	389	615	722	572	386	497	385	533	476	410	474	449	547	577	319	401	354	370	489	444	363	368	481	366	445	379	538	503	312	454	349	370	528	527	430	452	451	434	491	433	398
Chpf	1740	1002	1928	2073	1417	2190	1839	2363	1922	2146	2738	2369	1760	2204	1982	2221	1914	2260	2083	1938	2280	2167	1579	1646	1678	1776	1618	1742	1500	1823	2352	1967	1891	1392	2047	1715	1750	1593	1207	1535	2168	1827	1907	1852	2269	1718	1729	2081	1514
Tmem198	733	475	674	923	599	842	803	932	751	853	1132	969	681	941	784	928	702	795	804	850	941	820	620	747	652	762	683	686	704	701	964	989	622	558	1037	691	677	678	452	655	814	658	641	800	959	665	742	909	697
Obsl1	297	216	353	337	273	319	368	381	305	373	541	487	322	368	273	384	343	294	332	279	344	439	272	318	282	310	287	300	245	296	380	340	354	212	383	308	231	239	201	295	350	323	335	301	320	231	359	373	294
Inha	136	101	192	188	150	137	168	242	138	207	258	239	143	214	160	183	159	172	169	174	150	188	181	129	152	146	125	166	157	152	177	164	139	126	201	167	120	132	118	125	187	125	161	130	144	169	158	170	159
Stk11ip	853	527	928	857	817	1032	920	992	1028	1088	1350	1094	833	1002	926	896	780	877	959	933	1032	1065	739	909	808	861	697	847	730	873	981	998	987	591	1118	849	703	840	694	817	978	870	835	748	967	691	863	1021	759
Slc4a3	5365	3170	5110	5460	4634	5858	5708	6584	5048	6720	8108	7051	5443	6407	5066	6065	4811	5166	5768	5729	6317	6358	3875	4636	4624	5072	4499	4715	4002	4867	6059	4982	5322	3690	6372	4710	3953	4553	3123	5175	5239	5452	5376	4689	5460	4149	5096	6071	4167
Gm17751	25	12	26	40	19	36	21	30	13	37	65	23	21	42	17	25	32	43	19	43	36	27	19	31	34	59	38	30	22	28	37	24	40	43	32	36	38	33	27	23	39	25	55	38	19	25	30	22	38
Mir6343	0	0	0	0	0	0	0	0	0	0	0	0	0	0	0	0	0	0	0	0	0	0	0	0	0	0	0	0	0	0	0	0	0	0	0	0	0	1	1	0	0	0	0	0	0	0	0	0	0
Epha4	19284	11562	16529	17835	17477	21922	17431	22284	12722	19553	23054	22120	17653	21640	17804	23600	17231	19376	17867	17814	24783	20002	17905	19569	17631	21961	14346	15147	14688	18170	23434	17466	19443	15807	21288	16390	17609	17504	15035	18165	19515	21300	19520	17332	18529	16948	17398	18117	22510
Mir6352	1	3	9	2	1	4	6	8	6	4	6	3	4	5	0	7	2	0	5	6	2	1	2	1	5	2	9	6	4	2	1	3	6	4	1	2	0	0	7	0	4	5	3	2	0	3	4	6	5
Pax3	0	0	0	0	0	0	0	2	0	0	1	1	0	2	2	0	0	0	0	0	0	0	0	0	0	0	0	0	3	0	0	1	1	0	0	0	0	0	0	2	0	0	0	0	0	0	0	0	0
Sgpp2	253	146	287	360	239	359	255	241	296	330	349	288	350	304	367	257	265	350	284	297	306	344	329	303	345	392	140	176	190	279	264	386	374	174	304	282	204	250	235	245	248	215	293	224	312	250	232	390	265
Farsb	2259	1669	2836	2249	2039	2721	2109	2602	1875	2449	2911	2983	2221	2711	2637	2997	2670	2498	2245	2552	3201	2465	2617	2366	1853	2858	1983	2286	1949	2557	2868	2136	3066	1936	2746	2283	2665	2410	2267	2589	2827	2759	2730	2243	2506	2206	2299	2244	3102
Mogat1	8	7	10	9	14	6	9	9	5	7	8	9	10	6	5	13	7	11	5	2	15	3	5	6	16	5	4	9	3	4	5	5	10	3	10	8	1	2	8	9	7	8	15	8	2	12	6	13	4
Acsl3	9048	6622	10990	9658	8848	8868	7831	10889	6515	9793	10687	10115	9003	10854	10456	12981	9515	9392	8673	10265	10923	10379	12067	10455	10117	10224	9685	7986	7946	7744	10635	7352	11626	7807	9382	7708	7895	9952	9433	8633	8976	12330	10428	8519	8722	7637	8358	8771	11471
Utp14b	725	619	1179	938	727	906	798	915	715	1004	1274	1016	957	901	935	1459	1010	1133	890	1156	1018	1315	913	1050	1096	888	887	1003	871	751	1036	848	1346	829	825	850	701	981	912	703	925	1201	986	1040	921	828	805	1116	1224
Kcne4	38	61	53	44	27	32	52	60	30	51	61	66	68	82	67	61	33	36	36	47	45	58	34	45	32	55	34	40	47	38	23	33	71	30	38	39	33	45	56	39	38	75	73	32	13	36	53	34	52
Scg2	4913	2881	6780	5707	3693	5953	5451	7946	4603	6021	7441	6481	4582	7641	6100	7016	5657	7201	5111	5613	8168	6656	5244	5488	5189	6076	5287	5798	5531	6527	8921	5796	5664	5620	6212	6424	6260	6862	4784	5294	8777	6496	6619	6379	8060	5723	5769	4628	6226
Ap1s3	8	12	13	19	19	25	20	25	21	9	41	11	16	8	14	20	8	11	11	19	19	19	22	9	12	27	19	27	14	24	29	30	38	31	23	22	21	26	16	19	18	27	24	21	20	18	23	15	12
Wdfy1	2016	2499	4146	3109	2898	2170	2811	3644	1842	3785	2617	2608	2065	3713	2368	2984	3252	2174	2063	3671	2730	3986	3836	2188	1020	2419	1896	2791	1883	3045	1232	1849	3891	1588	3450	2029	2689	992	2008	3577	2156	1253	2316	1791	2247	1995	2001	2105	2599
Mrpl44	1180	1119	1288	1145	1139	1232	911	1164	932	1260	1370	1407	1056	1442	1304	1578	1185	1250	1180	1327	1488	1275	1206	1210	1363	1259	1018	961	1064	1221	1419	940	1153	888	1065	1101	872	1402	1129	1059	1115	1373	1103	992	1117	1059	1117	1038	1508
Serpine2	4407	3813	5801	3714	4716	4173	2833	3980	3086	3868	3840	5269	4382	4001	4391	6235	4346	3756	3832	5414	5594	5778	4205	3600	3889	4288	2941	2830	2981	4441	4096	3418	6207	2767	3439	3107	2669	3481	4352	5298	3428	5524	4561	3237	4697	4058	3471	5064	5900
Fam124b	0	1	1	0	0	0	2	0	1	0	1	0	1	0	0	3	0	0	0	0	0	0	0	3	0	0	0	1	0	0	1	1	1	0	1	0	0	0	0	0	0	0	0	0	0	0	0	0	0
Cul3	3268	2023	4196	3716	2882	4046	3381	4095	3475	4233	5220	4659	3217	3819	3208	4452	3446	3744	3529	3689	4683	3907	4397	3471	3208	4545	2981	3089	2957	3428	4456	3406	4220	2931	3677	3861	3501	3184	3167	3522	3850	4536	3942	3161	3461	3148	3338	3548	3810
1700016L21Rik	0	0	0	0	0	0	0	0	0	0	0	0	0	0	0	0	0	0	0	0	0	0	0	0	0	0	0	0	0	0	0	0	0	0	0	0	0	0	0	0	0	0	0	0	0	0	0	0	0
Dock10	1242	927	1942	1355	1406	1553	1472	1651	1270	1541	1877	1717	1307	1451	1492	1776	1996	1579	1240	1617	1640	1690	1826	1231	1327	1725	875	1818	1293	1475	1372	1206	3134	1000	1396	1419	1485	1175	1869	1448	1401	1719	2381	1180	1483	1454	1214	1546	2102
Nyap2	222	181	259	242	178	285	229	269	258	244	433	259	197	240	230	226	176	253	226	240	373	256	198	221	194	306	177	230	170	283	298	394	338	211	305	328	235	229	204	209	272	270	196	247	281	206	227	338	264
Mir6344	0	0	0	0	0	0	0	0	0	0	0	0	0	0	0	0	0	0	0	0	0	0	0	0	0	0	0	0	0	0	0	0	0	0	0	0	0	0	0	0	0	0	0	0	0	0	0	0	0
Irs1	709	378	930	903	619	955	861	1081	837	945	1198	1011	720	960	761	883	794	938	885	672	996	1022	891	769	827	1017	760	727	791	750	907	894	954	626	1023	776	735	797	580	570	831	796	857	770	1049	681	790	909	699
Rhbdd1	215	173	303	234	209	229	204	249	192	204	288	284	235	190	262	324	211	206	205	286	310	285	228	223	192	223	149	223	175	200	220	213	440	205	272	227	246	257	238	275	281	286	330	226	229	214	218	245	300
Col4a4	3	8	6	10	12	7	10	13	4	12	16	10	6	5	15	9	8	3	7	3	11	10	4	6	1	4	4	7	10	7	8	7	12	4	2	7	11	10	4	9	7	8	7	4	7	10	7	12	6
Col4a3	13	11	25	11	10	12	14	19	14	14	20	23	18	18	25	22	12	19	22	14	27	24	11	12	8	29	14	20	13	18	12	11	18	17	20	17	19	15	18	15	15	21	23	14	9	11	23	16	38
Mff	7668	5902	9118	8249	7401	9746	7139	9925	6770	9050	11150	9169	7507	9397	8781	11494	8411	9399	7865	9205	10705	9201	8977	8544	7991	9746	7454	7871	7181	8103	10688	7229	9700	7576	9082	8272	8545	8508	7754	8106	9488	10563	9431	8450	7831	7899	7776	8273	10492
Tm4sf20	18	10	11	11	11	7	8	15	13	6	11	10	7	7	11	9	9	6	2	12	9	8	17	19	12	9	7	16	4	3	11	5	17	13	10	11	17	9	15	10	4	5	16	9	5	14	8	10	7
Agfg1	3315	2081	3951	3647	2966	4420	3566	4485	3266	4260	5006	4681	3634	4177	3290	4578	3800	4171	3581	3732	5444	3879	4349	3769	2745	4670	2577	3416	3166	3417	4903	3675	4075	3086	4343	3989	3917	3491	3469	4019	4054	4467	4032	3566	3901	3482	3896	3975	4768
Slc19a3	64	26	57	64	54	73	58	96	54	54	80	64	45	81	66	80	80	65	58	39	70	57	81	87	42	71	27	66	47	48	65	64	55	33	76	69	64	63	67	67	62	62	56	79	78	55	57	62	91
Ccl20	0	0	0	0	3	0	0	1	0	0	0	0	1	0	1	0	2	0	0	0	0	0	0	0	0	1	0	0	0	0	2	1	0	1	0	0	0	4	1	0	0	3	0	0	1	0	0	0	0
Daw1	0	0	4	2	1	1	0	1	1	2	0	0	7	1	0	3	13	0	2	0	4	1	3	1	1	2	1	4	1	1	2	3	13	0	3	1	1	1	4	1	4	2	3	3	3	1	4	4	2
Sphkap	14241	9281	16483	13343	13067	17714	13234	16840	10781	14528	18331	16798	14551	15625	13862	19434	15659	14245	13878	14261	20763	15870	14686	14248	12071	15909	9420	13253	11707	15827	17141	14433	17136	10371	16476	14830	14129	12142	13252	17972	16429	17068	16383	12402	16470	13922	14169	15456	18325
Pid1	1124	742	1368	1087	1100	1479	1085	1458	1209	1356	1606	1489	1162	1317	1185	1721	1398	1277	1252	1221	1892	1454	1410	1335	994	1288	953	1174	1116	1324	1631	1203	1387	974	1473	1118	1213	1097	1076	1463	1403	1408	1420	1182	1639	1302	1297	1417	1481
Mir6353	0	0	5	6	2	2	2	2	3	2	4	10	5	5	0	7	1	1	3	1	4	4	1	7	1	4	8	6	0	5	4	3	2	5	6	5	2	1	0	2	2	3	5	1	5	0	3	5	6
Dner	1267	1131	2029	1469	998	1599	1431	1745	1599	1624	2257	2093	1512	1276	1274	1915	1455	1350	1267	1540	2354	1919	1836	1513	1083	1809	1247	1327	1153	1339	1622	2210	2019	1175	1908	2033	1480	1218	1233	1758	1588	1905	1729	1270	1883	1615	1518	2083	1553
Mir5126	0	1	2	5	3	2	0	0	2	0	6	0	2	0	2	6	1	4	0	4	3	7	0	0	4	4	4	0	4	2	9	1	1	1	1	1	6	5	0	0	2	3	0	0	1	0	2	4	0
Trip12	10540	8252	12705	11490	9749	11676	9874	12604	10511	12869	13773	14271	10305	13518	12146	14012	11003	12067	11361	11852	14794	12895	12980	11466	10527	14035	8308	9905	9756	11145	13656	10976	12483	8681	11365	12022	10228	10723	10619	11112	10997	13543	11193	10954	11593	10719	11310	11488	13338
Fbxo36	20	18	37	34	26	28	32	25	19	21	52	30	16	36	31	41	42	26	28	16	31	27	28	27	23	24	16	23	14	30	18	17	55	10	29	30	23	24	19	42	16	32	25	26	27	32	29	23	29
Slc16a14	134	115	156	157	108	154	123	160	144	155	216	164	119	161	149	130	149	134	127	127	148	126	140	121	158	181	141	133	109	142	148	194	215	142	163	158	127	138	124	132	163	129	133	157	136	147	132	169	174
A530032D15Rik	5	6	9	8	11	5	7	8	5	9	5	13	14	9	6	7	6	9	9	10	11	6	6	9	4	11	5	12	2	6	8	4	20	7	6	5	7	4	10	11	5	10	5	2	7	5	3	8	5
Gm7609	0	1	5	1	0	0	0	0	1	0	1	0	0	4	0	0	2	1	0	0	2	1	0	0	0	3	0	0	0	1	0	2	1	2	0	1	1	2	0	0	0	3	0	0	1	0	1	1	0
C130026I21Rik	6	24	18	2	8	2	6	11	0	1	9	1	6	9	5	13	6	3	3	0	12	12	8	5	1	12	1	2	8	6	3	6	9	3	4	5	1	5	5	12	2	9	8	4	6	16	5	16	2
Sp110	22	37	45	18	32	34	8	16	13	9	22	36	45	23	21	50	42	21	22	31	38	26	17	14	14	21	13	10	15	28	16	14	57	8	19	13	23	12	42	67	12	40	25	5	13	25	21	35	39
Sp140	159	134	113	84	110	94	148	98	85	132	187	223	121	135	134	129	76	78	78	153	109	240	136	110	69	157	100	114	70	157	119	152	178	55	217	118	55	92	92	187	122	170	158	51	155	114	78	109	140
Sp100	46	56	38	51	73	39	38	54	42	34	52	62	47	49	57	54	44	46	43	45	54	71	36	35	32	36	38	37	28	26	29	34	78	28	39	35	33	38	59	66	36	48	43	22	32	32	47	46	49
A630001G21Rik	15	19	31	5	23	20	4	13	9	13	14	19	29	20	10	24	16	7	18	27	17	22	26	14	10	22	2	7	12	17	15	8	35	10	5	6	11	11	19	48	12	38	26	8	11	24	17	25	32
Mir8096	0	0	0	0	0	0	0	0	0	0	0	1	0	0	4	0	0	0	0	1	1	0	0	0	0	0	0	0	0	0	0	0	3	0	0	0	0	0	1	0	0	0	0	0	0	0	0	0	0
9930111H07Rik	0	0	0	0	0	0	0	1	0	0	0	0	0	0	0	0	0	0	0	0	1	0	0	1	1	0	0	0	0	0	0	0	0	0	0	0	1	0	0	0	0	0	0	0	0	2	0	0	0
Cab39	10956	7359	13009	12595	10055	13480	10769	14541	9930	13079	15398	14018	10324	13114	11926	16119	11784	13981	11219	13253	15005	13274	15426	12327	12186	14617	11102	10492	10124	10312	14326	10441	14581	9972	13258	11251	11953	12268	11364	12056	12324	14680	13954	11546	11686	10936	10966	11740	15248
Itm2c	18471	18146	20542	16980	15920	16994	17551	23833	15986	20365	29621	20481	16416	19884	18924	22154	16916	17829	17165	22698	21454	23849	15737	18518	17820	16824	20851	19608	15610	16964	21395	17479	26294	16180	22670	17432	15926	20424	15509	18872	22544	20765	22901	19483	18862	17383	17902	20526	19761
4933407L21Rik	158	175	162	103	105	118	84	130	97	152	112	158	110	159	116	193	132	126	133	140	153	160	86	122	126	103	71	107	116	115	161	86	128	61	90	139	79	112	110	139	90	157	134	126	79	135	118	108	161
Gpr55	38	27	31	35	34	64	27	55	47	38	41	44	45	41	34	72	62	49	21	45	79	59	32	44	50	38	26	27	35	40	39	42	44	16	31	32	25	45	26	50	34	54	27	39	34	54	45	44	59
Spata3	1	2	10	2	4	1	2	1	6	6	8	14	7	6	6	10	3	2	5	8	8	13	7	5	4	5	3	8	6	5	5	1	6	4	6	5	3	7	4	9	6	11	9	4	9	6	12	6	3
2810459M11Rik	529	454	877	522	514	608	499	728	418	504	755	758	541	554	630	773	717	526	590	649	707	662	494	418	397	579	399	621	459	489	503	391	992	393	540	532	474	423	459	640	552	568	950	591	507	564	492	552	638
Psmd1	8190	7292	10453	7937	7689	8140	7123	9966	6717	9215	10401	9657	7675	9389	9565	11293	8159	8474	7916	9753	10640	9908	9120	8173	8315	9079	8197	7975	6924	7939	9956	6510	10782	7149	9026	8113	7406	8969	7943	8910	9280	11256	9610	7997	7635	7928	7683	8150	10563
Htr2b	62	65	90	54	53	71	48	66	66	85	90	78	53	82	66	64	39	59	80	53	85	69	56	47	64	80	36	69	50	79	49	47	127	60	57	77	48	52	61	77	60	61	88	40	59	63	52	71	92
Armc9	1058	939	1304	1049	1021	1001	992	1365	966	1310	1494	1269	1042	1278	1211	1408	1112	1110	1080	1169	1331	1231	1051	1145	1014	1136	972	1084	901	1041	1283	981	1311	826	1153	1048	971	1053	863	1022	1238	1331	1149	1016	1067	998	1093	1165	1241
B3gnt7	12	12	11	14	6	14	7	24	10	5	9	12	13	11	9	9	5	17	9	11	5	14	7	9	4	8	2	24	3	14	12	14	17	3	8	3	6	10	4	19	9	7	19	8	1	17	13	13	12
Ncl	2567	2501	3104	2784	2325	2559	2291	3272	2616	2755	3863	3212	2589	3639	2971	3111	2811	3215	2482	2615	3633	3194	3910	2763	2209	4028	2339	2697	2463	2482	2897	3278	4112	2387	3738	3637	3143	3104	2986	3515	2858	3424	3073	2505	3076	3222	3227	2903	3559
Snora75	12	21	8	11	9	8	5	14	14	6	19	7	12	9	9	19	9	14	9	11	29	16	12	22	22	8	13	15	6	11	7	8	9	13	12	11	9	14	7	4	13	16	15	11	7	12	10	9	7
Gm24148	19	13	16	12	14	11	13	14	15	12	19	18	11	22	4	27	7	15	14	15	23	14	16	17	15	16	17	8	8	11	15	7	22	19	12	20	19	14	18	10	17	8	16	13	8	14	7	15	18
Snord82	2	6	3	1	0	4	1	3	0	0	1	2	4	8	2	1	2	1	2	1	3	2	3	3	3	2	0	4	2	1	2	1	2	0	2	5	1	2	3	2	0	2	1	1	2	1	1	3	7
C130036L24Rik	60	55	87	70	43	74	42	81	67	76	74	71	63	72	55	80	61	79	46	58	81	85	53	53	48	61	73	60	45	49	70	45	82	41	59	63	48	57	51	78	62	76	83	52	54	53	65	65	61
Nmur1	2	0	0	2	0	2	2	1	2	0	1	2	1	1	1	0	2	3	0	0	4	0	1	0	0	1	0	2	0	0	0	1	1	1	1	0	0	1	0	0	0	1	3	1	5	0	0	2	2
1700019O17Rik	0	0	3	0	0	2	1	0	1	1	0	0	0	1	2	2	0	0	1	0	0	1	0	0	0	0	0	0	0	0	0	2	0	0	0	0	0	2	0	0	2	0	0	0	0	0	0	0	1
Ptma	4513	3923	7039	5375	3714	5699	4991	6628	4237	5454	6928	6298	4753	5245	5019	7367	6310	6091	4803	5930	6454	6182	6833	5722	5075	5589	5044	5841	4590	3720	5593	4646	8821	4172	5613	4884	4677	5678	5363	5770	5148	6129	7062	5572	5503	5134	5063	5357	6996
Pde6d	405	331	537	483	364	355	406	510	355	517	672	528	444	476	490	603	500	516	439	520	542	575	425	463	426	480	356	475	442	440	607	396	632	376	494	480	434	481	373	469	500	493	560	424	500	408	443	497	570
Cops7b	380	229	370	336	298	391	320	402	336	380	499	371	306	434	327	359	326	360	350	352	435	450	338	351	318	336	282	374	307	319	380	327	354	278	407	340	262	430	327	284	399	382	350	389	354	355	336	383	309
Nppc	482	220	344	310	320	466	342	433	283	452	722	523	315	495	398	476	321	353	350	542	481	421	397	326	261	367	426	318	319	473	621	465	376	302	523	531	363	524	407	432	701	558	420	409	265	358	482	379	457
Dis3l2	1340	961	1613	1415	1239	1716	1413	1689	1206	1683	2020	1756	1254	1727	1649	1907	1411	1601	1407	1417	1970	1592	1371	1332	1335	1672	1135	1402	1073	1484	1700	1355	1756	1228	1538	1573	1485	1360	1279	1541	1772	1730	1673	1269	1367	1382	1468	1441	1755
Alppl2	0	0	0	0	0	0	0	0	0	0	0	0	0	0	0	0	0	0	0	0	0	0	0	0	0	0	0	0	0	0	0	0	0	0	0	0	0	1	0	0	0	0	0	1	0	0	0	0	0
Alpi	0	0	0	0	0	0	0	0	0	0	0	0	0	0	0	1	0	0	1	0	0	0	0	0	0	0	0	0	0	0	0	0	0	0	0	0	0	0	0	1	0	0	0	0	0	0	0	0	0
Akp3	3	0	0	0	0	0	0	0	0	0	0	0	0	0	2	0	0	1	0	0	0	0	0	0	1	0	0	0	0	0	0	1	0	0	0	0	0	0	0	0	0	0	0	0	1	0	0	0	0
Ecel1	58	92	391	47	49	48	50	63	113	51	123	85	99	52	37	73	132	42	37	94	73	56	38	47	21	37	39	39	30	101	103	53	108	74	76	49	29	51	45	157	117	72	40	59	75	45	52	92	65
Prss56	6	7	8	4	7	15	39	25	1	8	38	18	4	15	8	41	13	10	6	6	5	72	3	9	32	8	27	36	2	3	9	8	6	20	15	9	12	7	9	12	25	9	17	39	23	6	8	8	6
Chrnd	0	0	0	0	0	0	0	0	0	0	0	0	0	0	0	0	0	1	0	0	0	0	0	0	0	0	0	0	0	0	0	0	0	0	0	0	0	0	0	0	0	0	0	0	0	0	0	0	0
Chrng	2	2	1	1	1	0	0	4	3	1	3	2	2	3	0	1	2	0	2	0	4	1	2	1	0	0	0	1	2	1	3	0	1	1	2	0	1	2	0	2	0	1	0	0	0	0	6	0	2
Eif4e2	1291	1005	1268	1183	1122	1071	999	1465	1093	1345	1553	1378	1092	1362	1271	1379	1081	1347	1115	1149	1521	1289	1345	1252	1133	1407	1126	1033	1060	1101	1389	1185	1498	798	1371	1119	972	1295	1044	1136	1153	1365	1187	1171	1234	1122	1163	1292	1325
Efhd1	230	154	481	318	229	376	275	323	300	325	406	338	196	350	282	330	470	374	252	340	365	322	250	265	235	311	142	442	246	250	314	294	536	205	317	360	291	254	328	259	369	323	533	289	306	303	364	344	312
Gigyf2	3617	3149	4019	3895	3105	3131	3295	4467	2759	4238	4994	4249	3237	4080	3850	4720	3330	3975	3636	3722	4495	4038	3597	4046	4006	4031	3585	3488	3171	3064	4240	3510	4583	3180	4129	3193	3224	3943	3171	3231	3826	4183	3761	3908	3753	3420	3365	3667	4866
Kcnj13	41	74	96	60	53	48	98	101	49	58	62	145	77	140	86	93	101	60	72	44	82	127	49	96	56	80	44	81	63	43	53	62	108	39	39	78	59	56	51	104	62	69	163	50	39	48	82	51	83
3110079O15Rik	3	1	2	0	1	3	5	3	6	2	9	4	3	0	4	6	7	2	4	4	3	5	3	2	3	1	0	5	1	2	3	5	2	3	2	0	4	4	1	4	6	3	5	5	1	6	0	4	2
Ngef	1222	940	1489	1610	1161	1494	1616	1749	1639	1638	2630	1544	1128	1492	1562	1758	1102	1419	1287	1531	2059	1464	1608	1233	1437	1873	1123	1189	1286	1488	1454	3235	2456	1255	2103	1720	1553	1197	1114	1103	1670	1406	1538	1155	1383	1235	1447	2364	1564
Neu2	120	57	140	201	114	170	118	169	137	147	149	164	99	185	180	181	134	167	123	200	194	155	89	78	180	162	105	108	115	129	136	165	182	119	143	147	162	127	112	136	179	142	166	122	99	132	106	146	146
Inpp5d	553	459	895	391	641	621	384	578	383	479	603	748	711	543	522	761	511	435	516	735	788	870	393	355	465	462	286	367	351	594	496	436	957	319	471	415	430	434	568	856	542	797	713	352	772	582	428	782	637
Atg16l1	2883	2242	3647	3255	2846	3420	2898	3953	2910	3682	4274	3900	2768	3705	3556	3953	3143	3533	3203	3460	3845	3769	3169	3338	3309	3336	3325	3257	2940	2941	3770	2753	3503	2551	3435	3182	2716	3177	2769	2752	3359	3800	3462	3138	3139	2893	2998	3165	3602
Scarna6	247	652	523	426	177	346	358	402	332	467	549	401	255	312	268	459	497	523	316	473	596	499	213	392	421	319	354	419	311	230	502	667	596	268	291	264	928	377	280	331	474	544	428	481	462	432	402	397	854
Sag	110	125	150	108	102	106	70	148	94	161	142	139	109	127	105	136	107	113	99	95	174	139	95	125	84	83	138	104	112	132	135	110	122	73	128	107	82	143	96	134	129	154	115	107	83	101	149	87	155
Dgkd	1114	1194	1438	1186	1111	1166	1111	1253	1185	1277	1787	1374	1066	1261	1225	1391	1028	1063	1118	1323	1634	1341	1155	1175	1050	1458	1089	964	1007	1225	1274	1674	1717	946	1433	1357	1062	1190	985	1220	1226	1412	1223	983	1359	1095	1120	1586	1357
Usp40	675	596	866	680	628	661	699	841	672	863	975	833	647	917	755	803	669	665	684	767	826	896	832	772	675	756	611	669	621	651	789	636	863	532	723	718	591	731	662	648	661	801	862	572	668	664	700	744	803
Ugt1a10	158	174	254	88	158	122	43	72	51	89	83	148	159	110	98	176	132	92	99	191	196	205	98	62	65	92	46	74	61	140	77	60	344	44	53	71	55	69	170	297	37	183	185	50	114	137	80	153	202
Ugt1a9	158	174	254	88	158	122	43	76	51	89	83	148	159	110	98	182	132	92	99	191	197	205	98	62	64	92	49	74	61	140	77	60	347	44	53	71	55	69	171	297	36	183	187	48	114	137	80	153	202
Ugt1a7c	230	244	378	106	232	198	49	96	68	105	97	240	224	130	149	242	190	118	137	295	305	277	138	79	92	141	58	86	72	205	95	78	490	58	67	87	66	84	235	445	53	260	261	69	172	196	102	236	324
Ugt1a6b	157	182	257	95	159	127	49	78	52	89	88	153	159	117	105	180	137	103	105	197	203	209	105	61	67	97	47	80	62	146	84	58	360	48	56	77	58	73	174	302	40	189	192	57	114	145	94	156	204
Ugt1a6a	179	202	313	108	176	145	60	83	66	122	108	195	174	147	134	197	170	110	124	223	216	241	123	76	79	115	57	96	77	159	93	72	382	54	62	103	71	84	196	333	58	200	217	59	130	168	116	179	231
Ugt1a5	158	174	254	88	158	122	43	72	51	89	83	150	159	110	98	176	132	93	99	192	197	205	98	62	64	92	46	74	62	140	77	60	345	44	53	71	55	69	170	297	36	183	185	48	114	137	80	153	202
Ugt1a2	158	178	255	88	158	122	44	72	51	89	83	150	159	110	98	176	133	92	99	191	197	206	98	62	64	92	46	74	61	140	77	60	349	44	53	71	55	69	170	298	36	183	187	49	114	138	80	154	203
Dnajb3	56	75	74	82	54	83	59	61	43	88	98	74	81	67	86	108	73	72	67	93	116	68	64	77	63	72	70	74	56	58	101	52	109	42	81	80	48	74	68	75	101	80	110	63	81	62	55	81	93
Ugt1a1	158	174	254	88	158	124	44	72	51	89	86	148	159	110	98	177	133	92	99	195	196	206	98	63	64	92	46	74	62	140	78	60	346	44	54	71	55	69	170	298	36	184	187	49	114	137	81	153	204
Mroh2a	6	10	13	9	16	27	17	17	15	19	28	9	20	15	5	16	8	15	12	12	13	10	16	8	11	16	9	15	24	8	10	11	27	12	11	18	15	12	13	9	8	19	25	19	21	14	20	26	23
Hjurp	240	242	1275	1271	1042	1342	877	1016	739	971	1867	857	689	976	336	1360	276	749	742	785	372	383	766	1146	811	867	242	292	1117	251	730	324	1475	913	860	725	1023	712	619	910	755	792	1224	1066	1090	980	708	826	1073
6430706D22Rik	206	201	1035	1058	859	1088	706	828	611	781	1544	713	557	811	285	1138	215	636	623	667	298	310	634	933	676	697	197	245	918	194	603	256	1188	759	695	604	853	585	510	769	624	633	1005	892	877	813	573	676	871
A730008H23Rik	163	154	829	778	643	814	545	641	465	550	1182	544	383	592	196	797	169	474	446	476	238	231	475	730	513	501	166	178	675	167	433	192	921	592	546	441	632	419	394	545	497	486	732	664	650	620	424	467	675
Trpm8	3	5	2	1	2	1	2	1	0	6	3	1	3	4	1	4	0	3	2	5	0	5	0	0	4	1	0	0	1	2	2	3	4	1	2	7	2	2	3	1	1	0	0	1	2	1	5	1	2
Spp2	1	11	14	5	6	4	7	14	5	1	6	23	8	21	3	16	17	3	7	1	7	35	9	17	1	4	4	5	6	2	0	3	0	3	3	3	2	8	1	4	4	3	28	1	0	2	14	2	0
Glrp1	10	15	13	5	7	12	9	11	3	4	10	19	6	1	9	28	5	0	6	14	4	18	8	5	8	5	14	21	3	11	4	9	56	17	15	7	6	6	11	21	13	13	22	8	6	10	1	11	17
Gm19589	0	0	5	0	0	1	2	0	1	0	2	1	0	2	2	3	1	0	0	1	0	1	2	2	2	3	2	1	1	0	0	1	2	1	0	0	0	0	2	0	4	1	2	0	1	1	1	1	3
Arl4c	2076	1533	2663	2469	1998	2515	2059	2904	1802	2536	3058	2745	2232	2594	2142	3254	2362	2746	2218	2370	2922	2830	2073	2124	2109	2538	2194	2069	1780	2046	2721	1955	2873	1912	2417	2034	2032	2165	1795	2340	2406	2624	2655	2286	2314	2154	2111	2231	2453
Platr5	0	0	0	0	1	0	0	0	1	0	0	0	2	0	0	1	2	0	0	1	0	0	0	1	0	0	0	0	1	0	0	0	1	0	0	0	0	0	1	0	0	1	0	0	0	1	0	0	0
1700067G17Rik	0	0	0	0	0	0	0	0	0	0	0	0	0	1	0	0	0	0	1	0	0	0	0	0	0	0	0	0	0	0	0	0	0	0	0	0	0	0	0	0	0	0	0	0	0	0	0	0	0
Sh3bp4	139	122	234	143	142	186	175	188	198	163	272	225	148	177	152	171	169	171	160	136	219	255	142	161	117	191	110	168	153	170	174	296	244	151	253	221	166	176	139	171	212	198	236	184	220	155	191	259	163
C030007H22Rik	0	0	0	0	0	0	0	0	1	0	0	0	0	0	0	0	0	0	0	0	0	0	0	0	0	0	0	0	0	0	0	0	1	1	0	0	0	0	0	0	0	2	0	0	0	0	0	0	0
Agap1	815	686	1190	948	777	989	969	942	1060	1007	1365	1132	856	849	986	1017	893	875	843	1005	1272	970	924	810	807	1020	696	857	759	872	864	1353	1562	621	1034	986	893	705	764	907	889	943	967	776	1073	836	827	1198	981
4933400F21Rik	13	12	23	27	13	5	17	12	23	17	18	24	13	24	17	14	12	18	13	15	23	22	13	9	10	9	9	16	17	9	18	12	34	14	16	22	18	15	10	5	21	13	26	7	18	9	22	13	15
Gbx2	0	4	0	4	0	3	3	2	1	3	1	2	148	2	1	1	0	0	3	4	3	2	2	0	1	3	0	3	1	5	0	3	0	0	5	3	0	0	1	0	0	0	2	3	1	2	1	2	2
Asb18	8	1	5	12	2	14	8	9	4	10	7	13	13	13	7	10	3	8	3	10	17	14	5	4	4	10	4	3	3	11	10	8	5	8	11	11	7	7	9	9	9	9	6	4	14	4	7	10	13
Iqca	20	35	55	24	26	28	30	23	21	32	29	20	29	19	46	42	30	23	29	30	35	30	20	20	25	29	20	34	24	29	24	29	69	22	34	40	29	37	34	22	42	28	40	12	32	21	28	34	29
Ackr3	373	294	443	439	399	402	392	497	369	439	492	521	350	449	533	384	426	467	440	362	543	360	461	429	341	408	366	334	438	359	482	293	332	302	451	356	396	497	322	281	380	393	366	570	599	428	393	406	428
Cops8	3293	2917	4483	3491	3304	3629	2876	4143	3057	3601	4026	4174	2909	4103	3947	4329	3737	4034	3193	4011	4512	4272	3969	3735	3479	4019	3148	3275	3050	3443	4277	3193	3552	2658	4135	3632	2964	3572	3446	3306	3700	4192	3762	3398	3509	3605	3630	3282	3931
Col6a3	49	93	74	58	37	52	84	88	42	54	101	123	55	95	56	84	74	66	66	40	83	105	37	52	61	84	75	83	53	39	53	75	116	59	79	46	58	86	49	94	88	48	109	37	44	33	92	73	60
Mlph	64	45	92	30	60	55	24	33	19	43	34	42	57	29	43	56	46	31	41	49	81	88	29	34	34	36	30	25	33	60	44	28	80	14	23	34	16	25	69	94	36	67	53	17	65	59	50	71	60
Prlh	0	0	0	0	0	0	0	0	0	0	0	0	0	0	0	0	0	1	0	1	0	0	0	0	0	0	0	0	0	0	0	0	0	0	0	0	0	0	0	0	0	0	0	0	0	0	0	0	0
Rab17	0	2	0	4	1	0	2	4	1	1	2	1	2	1	0	2	0	0	4	0	3	7	0	0	0	0	0	0	0	0	1	2	3	1	2	2	2	1	0	3	0	0	4	0	0	1	1	1	0
Lrrfip1	1795	1512	2210	2027	1681	2068	1894	2620	1849	2342	2885	2399	2009	2463	2280	2728	2036	2162	2272	2085	2628	2446	2128	2057	2077	2151	1802	1972	1910	2093	2391	1756	2383	1861	2222	2155	1788	2037	1743	1901	2227	2307	2367	1975	2201	1937	2035	2075	2257
Rbm44	0	6	1	3	1	1	2	0	3	1	2	6	1	0	1	3	0	1	4	5	4	1	1	2	1	4	12	0	2	0	0	1	1	0	0	2	1	5	1	3	4	2	4	0	1	2	3	2	6
Ramp1	1374	1403	1618	1326	1219	1051	1217	1664	861	1326	1948	1466	1353	1321	1403	1828	1137	1338	1231	1526	1632	1551	1148	1309	1493	1168	1473	1227	1109	1228	1327	1109	1785	1143	1501	1161	1032	1451	1062	1253	1439	1505	1547	1339	1483	1166	1230	1320	1552
Ube2f	100	94	152	124	99	139	119	161	155	101	156	137	126	154	122	154	121	125	131	142	219	112	134	141	142	160	81	116	128	171	124	158	198	119	127	156	123	122	141	130	151	161	157	130	151	154	136	135	142
Scly	85	81	76	68	79	113	86	101	103	104	114	71	98	94	88	115	85	67	94	94	127	102	81	88	90	91	88	63	58	86	110	130	165	87	120	87	74	90	81	82	90	86	102	64	92	102	71	116	88
Espnl	25	21	22	25	35	25	9	21	22	29	58	47	26	26	23	14	28	25	16	33	29	18	17	15	16	14	32	11	12	21	57	33	34	14	32	22	21	17	25	21	31	34	22	10	25	10	31	36	32
Klhl30	2	0	4	2	3	1	5	6	5	2	5	9	8	6	3	5	5	0	3	1	4	19	1	5	7	0	1	2	0	3	1	3	7	2	8	4	5	0	2	7	7	4	4	1	12	1	1	3	0
Fam132b	28	23	34	42	25	31	27	26	38	36	41	31	21	56	33	35	32	39	41	49	34	44	30	38	37	27	9	34	34	29	35	41	61	28	41	38	50	43	28	27	27	38	53	30	30	34	35	40	37
Ilkap	1358	1153	1544	1356	1123	1299	1272	1470	1117	1510	1887	1478	1241	1466	1525	1653	1326	1478	1384	1462	1575	1526	1398	1402	1371	1280	1398	1237	1151	1253	1601	1081	1645	1059	1337	1167	1013	1318	1121	1132	1339	1506	1442	1288	1344	1224	1273	1386	1434
1700020N18Rik	5	2	12	8	8	9	10	7	9	9	13	15	3	7	10	8	7	10	10	12	8	3	6	9	4	15	3	6	2	0	6	7	14	7	6	9	5	10	4	12	15	8	9	5	6	13	11	10	14
Hes6	588	663	811	522	529	491	437	697	489	762	826	725	594	603	661	843	634	482	539	852	716	729	437	422	473	418	706	523	462	545	521	468	842	380	599	577	452	561	504	846	557	807	716	549	556	636	569	639	777
Per2	147	153	323	263	201	248	289	332	296	354	514	369	216	263	244	226	188	268	243	141	370	197	263	299	186	395	146	267	237	275	242	407	257	258	293	287	227	216	144	169	278	212	224	276	339	232	229	372	227
Traf3ip1	425	308	493	470	351	421	475	529	434	489	561	516	398	534	435	475	438	454	442	439	521	469	456	382	378	486	335	403	369	395	500	402	527	344	528	419	378	397	368	410	440	452	471	465	462	416	450	489	499
Asb1	3954	3240	4430	4007	3668	4057	2428	3502	3115	4215	3756	4784	3482	4398	3815	3799	3644	4014	3754	4335	4725	4605	3759	3636	3632	4100	2758	2471	3104	3531	4542	3739	3445	1669	3335	3383	2426	3911	3468	3988	2818	4710	2997	2655	3770	3535	3589	4239	4529
Twist2	46	14	29	40	19	27	25	28	28	30	40	36	14	30	18	38	25	32	23	24	47	34	20	23	13	22	16	22	13	19	39	41	30	10	34	26	33	27	28	26	40	32	23	25	27	18	28	25	28
Hdac4	480	349	683	622	418	678	686	786	768	822	971	767	512	709	609	670	581	694	633	578	768	662	611	616	502	729	439	597	618	616	641	897	734	450	703	730	664	546	403	558	704	581	615	533	739	572	680	771	542
Ndufa10	3965	2969	5142	4335	3924	4894	3780	4838	3567	4706	5458	4753	4070	4759	4895	5453	4124	5032	4172	4618	5870	4830	3775	4171	4276	4637	3535	4100	3772	4559	5272	3885	5525	3622	4613	4453	4399	4348	4145	4428	5181	5180	5016	4235	4441	4352	4006	4351	5369
Mir6900	0	3	3	1	3	4	7	7	7	7	5	6	1	4	7	4	2	3	4	5	6	5	2	3	2	4	4	2	4	1	4	1	3	1	0	1	3	3	3	5	5	3	1	5	4	2	4	3	3
Olfr1416	0	0	1	0	0	0	0	0	0	0	0	0	0	0	0	0	0	0	0	0	0	0	0	0	0	0	1	0	0	0	0	0	0	0	0	0	0	0	0	0	0	0	1	0	0	0	0	0	0
Olfr1415	0	0	0	0	0	0	0	0	0	0	0	0	0	0	0	0	0	0	0	0	0	0	0	0	0	0	0	0	0	0	0	0	0	0	0	0	0	0	0	0	1	0	0	0	0	0	0	0	0
Olfr1414	0	0	0	0	0	0	0	0	0	0	0	0	0	0	0	0	0	0	3	0	0	0	0	0	0	0	1	0	0	1	0	0	0	0	0	0	0	0	0	0	0	1	0	0	0	1	0	0	0
Olfr1413	0	0	0	0	0	0	0	0	0	0	0	0	0	0	0	0	0	0	0	0	0	0	0	0	0	0	0	0	1	0	0	0	0	0	0	0	0	0	0	0	0	1	0	0	0	0	0	0	1
Olfr1412	0	0	0	0	0	0	0	0	0	0	0	0	0	0	0	0	0	0	0	0	0	0	0	0	0	0	0	0	0	0	0	0	0	0	0	0	0	0	0	0	0	0	0	0	0	0	0	0	0
Olfr1411	0	0	0	0	0	0	0	0	0	0	0	0	0	0	0	0	0	0	0	0	0	0	0	0	0	0	0	0	0	0	0	0	0	0	0	0	0	0	0	0	0	0	0	0	0	0	0	0	0
Olfr1410	0	0	0	0	0	0	0	0	0	0	1	0	0	0	0	1	0	0	0	0	0	0	0	0	0	0	0	0	0	0	0	0	0	0	0	0	0	0	0	0	0	0	0	0	0	0	0	0	0
Olfr12	0	0	0	0	0	0	0	0	0	0	0	0	0	0	0	0	0	0	0	1	2	0	0	0	0	0	0	0	0	0	0	0	0	0	0	0	0	0	0	0	0	0	0	0	0	0	0	0	0
Myeov2	2182	2383	2623	1970	1974	1997	1584	2442	1604	2112	2623	2095	2039	2180	2317	2803	1874	2153	1972	2423	2875	2259	1976	2126	2247	1933	2122	1852	1810	1985	2593	1814	3082	1782	2211	1867	1644	2387	2074	2321	2248	2510	2345	2200	2036	1943	1899	2084	2925
Otos	6	3	4	3	4	2	3	3	8	4	6	3	6	2	5	7	7	6	1	5	5	5	1	2	5	2	0	2	4	3	2	3	3	5	4	4	1	1	2	3	4	2	6	2	5	3	2	4	3
Gpc1	591	426	853	749	493	682	652	794	879	824	1092	783	728	665	763	660	554	717	737	749	995	732	769	635	573	774	548	588	606	644	745	1377	908	578	783	647	576	663	418	620	738	648	659	595	749	589	616	1036	604
Mir149	2	0	2	0	0	0	0	0	1	2	1	1	0	0	3	3	2	0	4	0	2	2	3	0	0	0	0	0	0	2	0	1	1	1	3	0	1	2	0	0	2	0	0	4	0	1	5	0	0
Ankmy1	12	10	11	11	9	7	4	7	14	5	16	11	16	14	8	2	16	7	7	10	9	12	8	12	10	8	9	12	3	7	6	6	6	7	6	5	13	12	5	9	20	11	10	9	6	10	11	11	12
Dusp28	824	654	937	865	676	889	806	1051	717	941	1213	949	751	885	902	1149	857	908	827	972	1038	1093	741	849	837	799	888	882	746	767	974	730	1064	725	923	879	749	821	726	837	942	1020	984	930	696	732	771	938	1041
Rnpepl1	74	83	144	96	94	146	121	135	116	156	172	131	122	143	121	146	105	101	118	115	143	163	107	118	91	126	96	96	107	123	111	169	181	75	124	125	88	75	75	117	120	129	116	87	134	100	96	161	113
9430060I03Rik	130	108	180	143	127	130	104	129	96	163	218	138	136	142	123	232	124	187	127	167	153	176	123	131	144	140	130	150	127	126	167	119	200	124	137	113	103	127	112	124	163	185	126	128	106	142	140	163	175
Capn10	636	535	873	647	610	632	618	809	568	780	1046	835	660	728	652	829	667	684	613	709	752	736	610	704	606	579	630	615	578	603	760	660	808	506	687	558	582	700	502	643	685	710	717	646	679	591	592	720	695
Gpr35	6	16	12	2	6	6	2	5	4	2	7	5	14	4	5	11	6	5	6	5	7	7	3	2	2	8	0	3	3	6	5	10	8	9	3	3	3	2	2	11	1	8	11	0	10	6	10	6	17
Aqp12	0	0	1	0	0	0	1	1	3	0	1	0	0	2	0	1	1	0	0	1	0	0	0	0	0	0	0	0	1	0	0	1	0	0	2	0	0	0	1	0	0	0	1	2	1	0	0	1	2
Kif1a	7396	6626	11141	8693	7213	10052	8250	9209	9867	9087	13820	10564	8674	8479	9370	9722	7105	8217	7685	8914	13733	10137	8266	8092	6773	11170	6007	7840	7064	9655	7630	17103	15909	6545	10987	10862	8436	6897	6901	8741	8978	9003	9437	6724	10113	9127	7978	14085	9834
Agxt	0	0	0	0	0	0	0	0	0	0	0	0	0	0	0	0	0	0	0	0	0	0	0	0	0	0	0	0	0	0	2	0	0	2	0	0	3	0	0	0	0	0	0	0	0	0	0	0	0
2310007B03Rik	1	1	1	1	0	0	0	0	0	0	0	0	0	0	1	0	1	0	0	0	1	1	0	0	0	0	0	0	0	0	0	0	0	0	0	1	1	0	0	0	0	0	2	0	0	1	1	0	0
Sned1	50	73	118	87	55	40	108	132	42	57	91	121	89	107	63	119	119	89	117	43	91	203	58	91	47	97	63	136	53	58	48	85	123	38	40	54	69	72	40	87	76	43	134	56	40	43	84	51	64
Mir6901	0	0	2	0	2	3	2	5	0	0	3	3	1	3	2	1	4	3	4	1	1	2	0	0	0	0	0	2	1	0	0	5	0	0	0	0	4	2	2	3	3	0	6	1	2	0	1	2	0
Mterf4	613	541	715	549	562	623	559	839	526	735	798	753	624	729	643	966	629	703	678	634	770	661	702	696	669	692	657	576	579	589	727	548	759	514	664	529	556	699	600	595	664	778	727	686	664	565	612	546	767
Pask	102	102	144	108	93	123	120	155	101	107	159	188	91	114	119	119	121	110	109	98	130	142	104	113	87	111	93	107	98	91	126	108	146	83	138	89	85	116	88	108	101	134	120	119	101	100	115	127	130
Ppp1r7	3121	2465	3742	3215	3010	3329	2983	4032	2900	3809	4737	3900	2980	3673	3494	4221	3268	3369	3028	3768	4183	3782	3361	3087	2751	3778	3026	3196	2692	3298	4092	2937	3692	2811	3759	3672	3125	3570	3064	3418	3929	4468	3788	3181	3159	3108	3354	3338	3941
Mir6902	5	11	6	7	4	1	11	5	7	11	14	14	4	9	8	7	11	6	8	8	8	8	5	10	4	10	8	9	6	3	7	10	4	4	6	2	7	8	4	11	8	7	3	5	4	1	6	6	14
Mir6345	1	1	5	1	6	4	2	1	5	2	4	1	2	1	1	9	2	1	7	2	3	0	1	6	1	4	9	2	2	2	3	5	3	2	0	2	3	2	0	2	0	3	3	3	6	0	2	3	4
Ano7	0	4	3	5	4	5	1	6	1	6	7	3	7	0	3	1	2	4	2	3	2	1	2	6	7	0	0	6	3	5	2	4	6	1	4	0	4	3	6	5	5	8	14	3	7	1	2	5	5
Hdlbp	3097	2250	3731	3585	2644	3311	3296	3937	3225	3320	4473	3826	3036	3533	3611	3880	3090	3414	2823	3282	4731	3927	3443	3286	2791	4030	2190	3009	2536	3607	3769	4535	4909	2640	4024	3779	3213	2928	2955	3339	3837	3617	3707	3047	3752	3331	3189	4193	3995
2020-09-02	2907	2650	4307	3098	2872	3078	2691	3843	2233	3154	3662	3970	3048	3363	3013	4204	3348	3221	2786	3768	3828	3714	3807	2980	2881	3721	2634	3099	2634	2589	3119	2424	5412	2370	3146	2673	2713	3012	3593	3727	2838	3776	4293	3054	2731	2917	2745	2964	4587
Farp2	402	306	552	426	332	456	352	476	430	445	568	598	399	415	431	507	405	349	347	454	508	460	476	423	415	513	366	366	336	326	506	365	497	356	450	371	352	332	405	424	444	521	483	402	435	347	380	437	466
Stk25	10745	8699	11811	10512	9211	10627	9673	12998	9789	12668	14646	12267	9761	12209	11881	13760	9892	10950	10701	12194	13056	12538	9793	9997	10796	10119	11005	10184	9224	9451	12869	9541	11672	8558	12171	9880	8886	11343	8898	10466	12392	12387	11732	10372	9956	10004	10378	10821	11524
Bok	1576	906	1646	1518	1105	1527	1152	1762	1159	1548	1768	1517	1496	1760	1465	1802	1170	1560	1527	1364	2014	1720	1182	1531	1880	1142	1439	1156	1240	1174	1834	1400	1560	936	1614	1098	1452	1391	948	1247	1515	1150	1495	1480	1599	1147	1148	1340	1532
Thap4	71	86	84	84	56	84	62	86	84	82	93	80	81	88	74	95	64	95	60	83	152	98	78	80	59	84	48	86	54	79	70	121	111	81	99	70	92	71	81	51	86	89	89	69	88	84	86	95	79
Atg4b	2195	1707	2513	2197	2076	2224	1963	2634	1916	2481	3035	2763	1941	2477	2397	2756	2171	2441	2140	2487	2702	2589	2171	2137	2350	2256	2023	1984	1959	2175	2538	2079	2607	1694	2389	2098	1962	2406	1954	2075	2496	2582	2353	2201	2338	2040	2124	2333	2407
Dtymk	797	643	864	739	671	804	729	1020	631	876	1023	955	735	891	844	965	854	780	743	896	940	879	783	818	751	867	714	795	729	665	908	695	939	566	894	684	720	781	717	823	876	949	894	730	727	733	766	765	866
Ing5	330	315	387	364	294	316	337	409	309	386	496	393	315	409	394	439	275	286	288	364	437	400	355	321	321	365	313	335	305	331	410	364	398	321	394	358	331	373	318	313	426	407	364	310	299	311	346	327	426
D2hgdh	352	263	541	321	319	293	321	416	277	382	467	393	330	396	316	370	351	334	330	377	384	370	333	342	274	278	220	313	272	350	379	377	494	207	383	272	298	265	302	423	374	363	371	337	352	279	382	398	369
Gal3st2	4	11	2	5	2	10	3	5	5	8	5	7	2	2	7	6	6	8	2	7	4	9	4	2	7	10	2	9	5	8	4	2	2	3	4	4	9	6	2	3	7	10	3	4	7	9	2	4	9
Gm9994	0	1	3	0	0	1	4	2	5	1	2	3	3	4	4	1	2	2	1	4	5	0	4	2	3	1	4	2	0	3	1	2	3	3	5	3	6	1	3	2	1	2	3	1	5	7	0	1	5
Gm6086	2	4	5	4	10	3	4	8	6	7	8	8	5	4	4	12	5	5	8	10	12	2	4	5	5	4	9	2	6	4	3	10	8	2	1	8	6	1	7	11	1	12	6	5	12	5	7	3	9
Neu4	443	313	553	308	442	313	304	392	281	377	439	386	373	315	358	468	259	283	283	459	371	477	357	348	329	282	263	295	297	349	359	259	608	244	422	244	259	374	355	332	321	445	460	350	455	293	275	424	406
Pdcd1	21	29	77	0	65	30	3	9	4	8	5	31	57	10	23	65	15	7	9	42	47	65	18	4	5	9	7	3	4	46	6	4	121	4	4	2	5	4	38	93	4	46	31	4	29	36	8	40	54
4930440C22Rik	0	2	0	0	0	0	0	0	0	0	0	0	0	0	0	0	0	0	0	0	0	0	0	0	0	1	0	0	0	0	0	0	0	0	0	0	0	0	0	0	0	0	0	0	0	0	0	0	0
Fam174a	1423	1309	2192	1820	1230	2191	1525	2095	1562	2057	2494	2054	1605	1460	1493	2613	1921	2062	1556	2148	2103	2246	1945	1665	1836	1872	2012	1808	1487	1273	2165	1642	2386	1632	1950	1708	1626	2021	1604	1723	1850	2332	2102	1781	1690	1591	1816	1855	2488
St8sia4	1137	870	1524	1281	912	1188	1100	1633	1056	1389	1836	1803	1338	1186	1037	1830	1280	1307	1090	1359	1662	1318	1808	1409	1083	1379	1030	1178	1060	931	1379	1016	1884	1128	1512	1206	1197	1324	1402	1664	1224	1631	1639	1125	1253	1325	1216	1233	2013
4930598F16Rik	0	0	0	0	0	0	0	0	0	0	0	0	0	0	0	0	0	0	0	0	0	0	0	0	0	0	0	0	0	0	0	0	0	0	0	0	0	0	0	0	0	0	1	1	0	0	0	0	0
1700063A18Rik	0	0	0	0	0	0	0	0	0	0	0	0	0	0	0	0	0	0	0	0	0	0	0	0	0	0	0	0	0	0	0	0	0	0	0	0	0	0	0	0	0	0	0	0	0	0	0	0	0
4930533P14Rik	0	0	0	0	0	0	0	1	0	0	0	0	0	0	0	0	0	2	0	0	0	0	0	0	0	0	0	1	0	0	0	1	0	0	0	0	0	0	0	0	0	0	0	0	0	0	0	0	0
Slco4c1	176	107	218	201	158	233	190	215	205	240	224	233	175	214	187	227	193	185	208	196	201	236	255	183	184	241	184	193	180	202	279	201	284	155	215	200	207	224	203	206	250	239	177	160	193	185	238	236	264
Panct2	369	204	334	395	360	392	365	399	398	388	517	432	343	428	376	429	307	422	361	396	454	356	475	394	383	417	382	313	281	370	506	370	486	339	499	335	408	420	355	311	436	466	348	374	343	337	429	412	447
Slco6b1	8	1	2	6	1	4	9	1	4	6	6	4	2	1	2	1	0	5	1	3	3	3	8	3	0	2	2	1	1	0	3	2	1	2	5	6	2	3	5	2	4	5	2	5	0	4	3	2	7
Slco6c1	11	4	7	28	10	16	3	11	12	14	13	17	12	24	12	14	12	13	11	9	18	11	10	7	15	21	18	10	6	11	22	10	17	27	17	12	16	10	17	11	14	15	15	13	10	21	5	18	21
D1Ertd622e	2411	1694	2698	2692	2074	2383	2436	3113	1938	2801	3289	2851	2348	2644	2137	3454	2345	2693	2255	2828	2834	2900	2887	2511	2674	2860	2497	2192	2112	1964	2876	2018	3315	2132	2696	2145	2145	2361	2213	2538	2428	2766	2952	2189	2235	2102	2259	2415	3007
Ppip5k2	2223	1459	2534	2410	1902	2544	2300	2750	1926	2719	3134	2605	2155	2906	2272	2900	2156	2453	2119	2588	2909	2613	2691	2249	2282	2906	1749	2164	1914	2101	2742	2101	3019	1831	2549	2413	2271	2184	2388	2277	2299	2812	2599	2052	1900	2142	2113	2143	3203
Gin1	208	141	235	187	161	247	182	246	163	211	225	226	171	192	204	264	207	209	201	245	283	222	241	212	182	249	185	185	184	203	249	210	285	165	228	221	192	237	206	235	180	227	222	180	204	175	172	220	283
Pam	10751	8074	9995	9982	9082	10487	9630	13221	8010	11550	14794	12973	9359	12421	9504	12909	8841	10666	10218	10753	13563	11563	9471	10793	9101	12011	9365	9108	8616	10099	14182	10133	9695	10192	11745	10469	9190	11009	7969	9284	11727	12096	11410	10188	10352	9599	10246	10211	11171
B230216N24Rik	371	262	283	266	270	360	370	430	196	375	465	421	301	467	282	485	311	337	369	308	452	383	332	356	268	364	353	314	320	283	586	268	295	420	333	311	343	475	246	250	454	509	366	400	338	332	417	277	365
1810006J02Rik	0	0	0	0	1	1	1	0	0	0	0	0	1	0	2	0	2	2	1	0	0	0	0	0	0	0	0	0	0	0	0	0	0	0	0	0	0	0	0	5	0	0	0	0	0	0	1	0	1
Slco6d1	0	0	0	1	1	0	2	0	0	0	0	3	0	1	0	1	0	1	0	0	2	0	0	0	0	0	0	0	1	0	0	0	0	0	1	0	0	0	0	0	0	1	0	0	3	1	0	1	0
Cntnap5b	937	946	1092	893	1028	1061	988	1244	729	1027	1701	1346	979	1233	1076	1481	1355	1001	1172	1044	1386	1152	1180	974	1264	1058	924	1108	935	1300	1287	918	1362	853	1155	1161	975	948	1064	1143	1065	1302	1387	1020	1203	1121	1100	1076	1390
Gm20268	0	0	0	0	0	0	0	0	0	0	0	0	0	0	0	0	0	0	0	1	0	0	0	0	0	0	0	0	0	0	0	0	0	0	0	0	0	0	0	0	0	0	0	0	0	0	0	0	0
Cdh20	444	206	481	637	397	567	546	598	407	490	667	527	398	560	573	582	482	550	486	407	594	610	463	506	609	569	385	473	382	460	504	483	726	427	530	455	498	453	421	361	463	505	587	511	484	365	452	468	490
Rnf152	259	188	430	473	276	420	409	382	537	444	477	526	407	377	456	410	263	399	304	386	450	370	565	339	400	492	354	359	371	288	349	557	667	201	361	413	314	302	312	302	407	342	330	268	330	316	338	436	405
Pign	1167	1227	1555	1149	1198	1196	1252	1705	998	1396	1876	1668	1401	1223	1214	2024	1247	1148	1233	1456	1599	1310	1494	1248	1107	1462	1136	1385	1003	1141	1463	1132	1842	1242	1501	1194	1175	1240	1325	1560	1481	1716	1758	1316	1277	1279	1215	1346	1848
2310035C23Rik	4366	3199	5460	4854	4126	5435	4472	5727	4476	5562	6560	5943	4618	5183	4969	6156	4717	5195	4536	4973	6304	5273	5358	4894	4278	5806	4390	4879	4185	4700	5734	4663	5791	4347	5431	5042	5159	4848	4571	4754	5537	5853	5453	4583	5053	4549	4890	4806	5944
Tnfrsf11a	150	104	144	139	134	182	129	163	134	137	177	178	172	167	163	191	125	122	125	171	176	205	150	112	132	171	178	130	103	161	161	188	230	116	158	156	130	142	154	145	140	178	158	123	123	137	105	185	174
Zcchc2	411	362	606	561	409	567	591	597	523	629	849	654	499	513	481	598	471	620	496	555	679	580	528	500	450	646	415	514	438	544	578	692	723	489	589	611	580	451	406	387	624	601	539	508	506	462	586	680	663
Gm20753	13	2	9	6	2	7	1	6	2	7	8	8	5	4	4	11	3	4	6	5	9	4	6	8	4	7	1	1	2	3	11	3	8	3	6	9	6	5	5	5	2	8	7	5	8	4	3	2	1
Phlpp1	1378	861	2033	1750	1358	1815	1698	1773	1861	1769	2308	1958	1451	1683	1492	1730	1786	1783	1544	1534	1959	1850	1561	1402	1389	1773	1043	1662	1350	1559	1701	1903	2446	1129	1768	1850	1569	1238	1262	1410	1629	1680	1734	1304	1714	1418	1546	1988	1569
Bcl2	238	224	376	237	225	259	220	262	278	281	354	382	247	186	275	294	288	198	249	312	377	316	366	239	254	332	205	229	231	295	294	399	433	222	264	323	225	223	239	295	269	309	272	209	292	237	263	361	335
Mir3473f	0	0	1	1	0	1	0	0	3	3	0	0	2	1	1	0	0	1	1	0	0	1	1	0	0	1	0	0	0	1	0	0	0	0	0	0	2	0	1	1	0	0	0	1	0	0	0	0	0
Kdsr	1914	1608	2572	2017	1809	1952	1756	2349	1663	2215	2491	2290	1804	1918	1992	2263	1777	1924	1773	2050	2320	2019	2246	1863	1882	2144	1534	1720	1542	1661	2294	1789	2472	1550	2129	1876	1720	1973	1895	2171	1914	2482	2213	1813	1981	1781	1835	1976	2318
Vps4b	2056	1682	2653	2158	1845	2361	1949	2643	1957	2439	2859	2743	2048	2304	2134	2780	2221	2367	2060	2505	2810	2565	2466	2203	2013	2830	1885	2099	1887	2073	2741	1919	2761	1909	2459	2311	1954	2333	2376	2315	2333	2825	2643	2223	2197	2091	2093	2241	2694
Serpinb5	2	7	10	2	3	10	7	1	4	3	2	17	2	2	3	5	7	6	4	13	5	1	3	1	6	6	0	4	5	1	2	7	3	10	5	2	4	4	1	15	9	7	3	3	2	6	5	4	8
Serpinb12	0	0	0	0	2	0	0	1	0	0	2	0	0	0	0	0	0	0	0	0	2	0	0	0	0	0	0	1	0	0	1	0	0	0	0	0	0	0	0	0	0	0	0	0	1	1	3	0	0
Serpinb13	0	0	0	0	0	0	0	0	0	0	0	0	0	0	0	0	0	0	0	0	0	0	0	0	0	0	0	0	0	0	0	0	0	0	0	0	0	0	0	0	0	0	0	0	0	0	0	0	0
Serpinb3a	0	0	0	0	0	0	0	0	0	0	0	0	0	0	0	0	0	0	0	0	0	0	0	0	0	0	0	0	0	0	0	0	0	0	0	2	0	0	1	0	0	0	0	0	0	0	0	0	1
Serpinb3d	0	1	0	0	0	0	0	0	0	0	0	1	0	0	0	0	0	0	0	0	0	0	0	0	0	0	0	0	0	0	0	1	0	0	0	1	0	0	0	0	0	2	0	0	0	0	0	0	0
Serpinb3b	0	2	1	0	0	0	0	0	0	0	0	0	0	0	0	0	0	1	0	0	0	0	0	0	0	0	0	0	0	0	0	0	0	0	0	0	0	0	0	0	0	0	0	0	0	0	0	0	0
Serpinb3c	0	0	0	0	0	0	0	1	0	0	0	0	0	0	0	0	0	0	0	0	0	0	0	0	0	0	0	0	0	0	0	0	0	0	0	0	0	0	0	0	0	0	0	0	0	0	0	0	0
Serpinb11	0	0	7	1	0	0	1	1	2	1	4	2	5	2	1	1	5	2	1	0	1	2	4	0	0	1	0	0	2	0	0	1	7	0	0	3	5	4	2	0	3	0	1	1	1	2	0	0	0
Serpinb7	0	0	0	2	0	1	1	1	0	0	1	2	3	0	0	4	0	1	1	2	0	0	1	1	1	1	0	2	1	0	0	0	1	0	2	3	3	2	0	0	2	1	0	1	3	1	2	0	0
Serpinb2	0	10	0	0	0	0	1	1	0	0	1	0	2	0	1	0	1	0	4	1	0	0	2	0	0	1	0	1	0	1	0	0	0	5	0	0	0	0	0	0	0	0	0	0	0	0	0	0	0
Serpinb10	2	0	0	4	0	0	0	7	0	0	0	1	0	6	0	1	3	2	0	1	1	0	0	3	1	1	0	0	0	0	0	0	1	0	1	0	0	0	1	0	3	0	4	0	1	1	1	0	1
Serpinb8	382	335	594	588	485	378	488	539	483	713	691	554	424	722	529	588	399	687	514	469	565	476	717	726	610	741	444	436	613	481	773	505	513	417	559	430	677	692	458	362	490	584	488	461	562	472	559	477	563
D830032E09Rik	0	0	0	0	0	0	0	0	0	0	0	0	0	0	0	0	0	0	0	0	0	0	1	0	0	0	0	0	0	0	0	1	0	0	0	0	0	0	0	0	0	0	0	0	0	0	0	0	0
Cdh7	1184	1269	1356	1136	1081	1078	1221	1340	781	1141	1746	1316	1251	1227	998	1431	963	1106	1055	1134	1338	1239	1033	1238	1364	1303	1083	1090	858	1156	1438	1025	1038	1127	1308	1160	920	1171	1007	1146	1304	1391	1219	1133	1078	945	1088	1085	1425
Cdh19	332	373	558	507	376	371	570	601	359	528	641	591	386	616	538	597	513	538	447	513	470	561	719	605	724	622	486	455	565	357	504	308	515	416	522	498	455	610	526	319	486	547	708	398	585	392	420	367	514
Dsel	999	857	1623	1068	766	1066	1134	1552	1203	1334	1944	1487	1202	1077	870	1703	1129	1086	1048	1231	1574	1057	1567	1263	812	1408	1159	1259	1010	1108	1727	1282	1464	1248	1590	1402	1308	1196	1149	1268	1584	1639	1400	1080	1101	1057	1370	1182	1613
Cntnap5a	1299	899	1266	1556	1223	1284	1479	1685	1019	1330	1752	1561	1103	1472	1454	1513	1304	1417	1276	1152	1569	1335	1161	1234	1514	1553	1170	1158	1028	1538	1593	1406	1637	1244	1408	1338	1371	1241	1142	1323	1540	1599	1394	1291	1288	1264	1258	1481	1659
Tsn	3962	3642	5348	4250	3976	4238	3441	5090	3342	4798	5057	5128	3906	4987	4684	5478	4317	4403	4044	5090	4998	4726	4800	4040	4262	5016	4025	3770	3653	3951	5110	3521	5370	3429	4391	3818	4134	4382	4507	4579	4390	5941	4839	3751	3707	4043	4137	4070	5450
Nifk	1029	802	1313	994	1049	1218	949	1355	783	1166	1348	1203	955	1236	1148	1474	1119	1085	1027	1224	1368	1285	1133	1063	979	1221	979	1029	864	1070	1324	853	1275	974	1069	1062	1020	1100	1037	1100	1249	1453	1260	1058	1094	994	995	988	1332
Clasp1	1888	1545	2587	2446	1870	2308	2088	2366	2347	2540	3013	2823	2099	2449	2392	2232	2131	2365	2214	2194	2896	2397	2383	2255	2023	2843	1572	1947	1786	2457	2498	3055	3187	1779	2607	2552	2329	2113	1867	2080	2274	2499	2257	1895	2602	2223	2257	2911	2690
2900060B14Rik	26	24	29	18	18	27	25	14	28	25	48	16	31	24	16	32	31	23	34	20	25	19	29	33	20	19	24	25	18	24	30	35	35	20	30	32	34	21	23	20	31	23	30	34	43	23	22	18	40
Tfcp2l1	171	201	270	151	173	154	124	239	115	148	157	273	218	195	124	228	226	113	154	208	196	210	159	200	123	156	87	106	129	183	143	140	361	115	124	182	118	131	201	199	133	185	234	122	213	156	130	175	167
Gli2	7	8	15	9	7	15	10	12	9	17	14	17	10	19	11	12	20	10	24	6	18	12	8	11	14	18	8	8	10	14	11	18	8	7	11	14	13	13	9	6	14	9	21	9	25	8	13	12	8
Mir6346	0	0	1	0	0	0	0	0	0	4	3	0	0	1	0	0	0	0	0	1	1	0	0	0	0	0	0	0	0	0	0	0	0	0	0	0	0	0	0	0	0	0	2	0	0	0	0	0	0
Inhbb	165	156	279	190	194	311	214	357	219	294	459	368	206	254	218	353	306	327	288	198	327	320	241	199	299	237	254	223	231	210	249	221	270	222	287	299	189	212	183	169	276	311	246	308	261	246	284	305	244
Ralb	768	573	865	751	692	697	565	904	537	725	912	830	755	770	788	892	654	780	671	735	957	873	697	654	708	758	659	591	565	636	752	545	1065	504	752	525	541	680	624	821	678	841	788	687	692	634	646	799	829
Tmem185b	543	350	743	548	479	732	559	825	563	641	773	700	656	681	582	874	659	586	577	610	795	663	606	581	449	657	362	548	547	659	739	593	837	479	719	587	589	565	567	687	715	722	732	577	669	585	625	639	829
3830432H09Rik	11	5	8	8	2	8	11	13	4	11	10	17	9	9	8	8	10	3	8	16	16	6	9	11	2	6	7	9	6	7	5	5	12	3	6	7	5	5	11	10	4	10	8	5	16	7	5	10	15
Epb4.1l5	360	256	458	456	369	402	353	468	275	393	491	498	412	474	341	450	395	350	359	423	451	485	346	331	302	367	280	338	242	347	446	325	566	319	422	378	335	336	340	399	364	419	475	397	371	320	329	366	432
Ptpn4	2882	2135	3360	3365	2453	3344	3527	4253	2915	3521	4823	3737	3371	3449	3062	4243	2730	3510	2885	3232	3996	3655	3991	3135	3193	4085	2722	3068	2689	2845	3740	3332	4019	3266	3884	3422	3255	3135	3063	3196	3791	3540	3831	3425	3207	3047	2992	3088	4117
Tmem177	296	219	301	263	206	283	258	378	301	314	468	313	238	302	350	333	302	320	274	308	327	338	294	304	298	314	253	280	296	258	304	314	426	214	344	290	314	302	272	276	320	306	300	264	340	244	291	312	354
Cfap221	8	2	6	3	9	9	4	7	3	7	7	2	12	6	5	4	10	3	7	11	7	5	0	6	5	1	3	8	3	11	4	8	3	3	5	10	2	2	2	9	3	4	11	2	4	5	6	7	3
Sctr	36	39	39	11	32	15	15	31	7	9	8	37	33	24	12	37	34	12	21	37	14	27	9	24	7	19	5	24	8	16	25	13	55	19	18	13	12	15	18	28	15	18	24	21	22	15	15	33	23
Tmem37	46	57	73	38	60	33	37	42	18	18	47	60	53	37	30	56	48	32	34	42	41	83	24	37	36	38	22	47	15	39	16	25	70	39	32	18	20	29	32	110	30	40	87	53	52	37	27	36	67
Dbi	1636	1318	2202	873	1399	1048	727	1047	691	881	976	1377	1323	1090	1257	1639	1567	957	1075	1489	1966	1463	1121	1108	932	1075	702	975	883	1086	1098	825	3057	693	1010	845	749	839	1365	1669	925	1552	1506	988	1343	1199	893	1538	1801
3110009E18Rik	64	43	56	36	44	46	31	64	30	47	55	49	43	41	32	63	48	33	47	49	61	72	49	33	41	53	30	60	37	40	45	29	56	39	54	33	29	42	35	50	55	70	67	49	32	33	45	40	59
Steap3	18	25	52	30	24	19	44	60	21	17	50	36	41	32	22	44	23	23	20	27	43	57	16	16	18	17	26	35	14	26	20	32	40	16	31	25	22	24	22	32	30	21	54	37	24	31	18	30	29
C1ql2	24	65	36	13	10	13	23	37	22	24	64	19	17	35	7	32	22	20	20	19	20	29	13	4	18	14	63	43	26	23	19	11	38	12	40	17	23	12	15	40	43	23	69	31	13	28	16	23	20
Marco	0	0	0	0	0	0	0	0	0	0	0	0	0	0	0	1	0	1	0	0	0	1	0	0	1	0	0	1	0	0	0	1	0	0	0	0	0	0	0	0	0	0	0	0	0	0	0	0	1
En1	0	0	0	0	0	0	0	0	0	0	0	0	0	0	0	0	0	0	0	0	0	0	0	0	0	0	0	0	0	0	1	0	0	0	0	0	0	0	0	1	0	0	0	0	0	0	0	0	0
Celrr	66	72	108	41	71	69	70	77	47	86	85	91	54	79	56	104	75	73	54	77	75	85	62	76	60	81	58	53	74	67	78	69	83	60	56	77	47	62	85	78	72	80	66	54	76	73	68	66	78
Insig2	1298	1103	1463	1396	1106	1481	1401	1839	1183	1536	1937	1724	1271	1472	1307	1816	1440	1396	1305	1567	1600	1764	1554	1537	1359	1515	1459	1411	1172	1319	1689	1455	1620	1306	1635	1305	1298	1548	1292	1290	1594	1705	1603	1591	1407	1267	1270	1459	1584
Ccdc93	1596	1132	1848	1492	1431	1549	1637	2044	1304	1714	2001	2071	1596	1694	1574	1809	1500	1751	1586	1409	1962	1776	1565	1552	1396	1765	1212	1459	1309	1449	1815	1398	1917	1223	1739	1457	1285	1441	1289	1480	1576	1707	1716	1679	1773	1426	1476	1789	1694
Htr5b	22	7	24	20	26	35	39	27	26	41	31	41	18	36	25	27	24	35	38	25	42	46	36	23	24	28	37	43	31	27	25	27	21	46	32	38	51	39	28	23	51	28	26	42	58	33	36	24	38
Ddx18	253	261	340	257	284	338	241	350	267	292	386	328	266	295	285	335	264	277	275	262	379	327	333	317	265	404	254	280	262	268	344	329	414	244	369	349	310	301	274	305	369	347	341	250	325	259	288	320	393
Dpp10	11394	10061	12170	10804	10450	11800	10659	14348	9105	13433	16809	13828	10929	12327	10848	15207	10523	11596	11069	12802	14496	12408	12852	11745	9820	14425	10897	11225	9772	10964	14597	10088	11829	11126	13712	12863	10865	12251	10443	11646	13259	15967	12678	11205	10375	11571	11201	10706	14714
Actr3	9665	7984	12019	10132	8583	11414	9475	12647	8793	12039	13936	12435	8866	11122	10036	14192	9965	11032	10074	11777	12793	11866	12180	10468	10053	11682	11104	9803	8675	8863	13050	8504	11900	9108	11389	10029	9918	11418	9281	10618	11342	13646	12089	10145	9581	9618	10092	9902	12932
Slc35f5	1046	1004	1299	914	873	1033	885	1250	857	1119	1329	1159	927	1022	1075	1315	964	929	911	1148	1178	1161	1001	1023	779	1041	956	981	847	961	1309	826	1300	914	1082	996	969	1015	992	1082	1155	1343	1226	1033	940	948	911	1019	1216
Gpr39	2749	2365	2524	1627	2463	2624	2428	4067	2106	3426	4188	3640	2190	2562	2202	3421	3638	2367	2958	3505	3581	2616	2147	2716	857	2857	3458	3048	2669	2878	3440	2480	2569	2994	3591	2679	2233	3371	2436	2436	3410	4235	3990	3277	2316	2722	2994	2894	2851
Lypd1	3346	2943	3170	2022	3066	3244	2992	4980	2572	4244	5329	4530	2723	3200	2723	4336	4576	2999	3730	4341	4385	3308	2647	3423	1063	3613	4181	3820	3316	3567	4352	3108	3219	3731	4465	3318	2763	4159	3098	3040	4311	5357	5051	4036	2883	3389	3693	3653	3532
Nckap5	82	57	84	55	47	50	63	96	74	64	100	66	44	65	51	99	80	66	69	72	84	78	48	62	56	64	85	86	65	60	69	77	107	66	89	75	45	48	73	68	75	66	109	84	76	74	68	74	73
Mgat5	1235	897	1230	1420	1116	1373	1348	1679	1300	1505	1992	1575	1283	1563	1296	1484	1135	1361	1363	1323	1652	1603	1226	1376	1101	1617	1082	1190	1143	1442	1656	1706	1539	1214	1712	1441	1231	1207	970	1155	1618	1335	1375	1183	1578	1263	1209	1648	1238
Tmem163	142	55	235	173	155	190	154	196	217	223	189	225	140	177	212	209	168	194	165	192	237	234	164	161	108	200	147	155	130	205	156	199	287	109	175	163	210	143	142	195	184	211	232	131	219	167	142	194	191
Acmsd	20	20	24	22	30	20	18	32	26	31	32	37	27	25	28	28	15	25	15	16	34	22	18	24	28	23	14	29	20	19	40	23	27	28	30	29	20	22	24	22	20	27	26	24	20	19	16	29	25
2900009J06Rik	12	19	17	22	24	16	7	26	13	12	22	16	22	15	12	20	18	15	11	9	21	18	15	20	16	11	11	11	11	18	29	10	18	19	13	18	9	14	10	18	14	16	15	14	13	14	8	12	21
Ccnt2	1644	1332	1831	1744	1579	1603	1757	2167	1493	1937	2442	2106	1572	1988	1748	2111	1617	1799	1715	1678	2001	1784	1991	1900	1660	1883	1304	1632	1540	1637	1936	1562	2029	1506	1867	1740	1658	1749	1648	1526	1689	1836	1752	1508	1728	1483	1667	1672	2113
Map3k19	108	74	148	149	114	165	166	150	85	150	199	152	102	194	153	118	161	179	149	119	191	161	107	189	126	160	93	151	130	150	142	131	121	114	178	151	126	101	104	120	127	132	160	160	168	129	154	120	149
Rab3gap1	6449	5237	7493	6463	6087	6529	6094	8137	5761	7349	8978	7676	5929	7662	7480	8633	6399	7030	6276	7200	8438	7523	7183	6126	6681	7392	6379	5979	5906	6447	7944	5454	7762	5635	7289	6372	5811	6906	6032	6076	7271	8250	7396	6069	6286	6181	6517	6501	7531
Zranb3	373	318	450	424	361	388	380	508	311	473	493	463	346	458	380	461	368	442	363	417	537	436	340	344	375	458	330	339	310	397	530	348	440	304	441	408	360	400	327	436	467	496	447	437	351	360	393	399	480
R3hdm1	3042	1718	3237	4286	2470	4299	4154	4333	3464	3873	5252	3973	2688	4785	3777	3611	2864	4278	3747	3042	4395	3807	3755	3645	4110	5026	2696	3548	3080	3462	4182	4380	4028	3736	4157	4426	4007	3654	3184	2580	4199	3509	3725	3278	3586	3372	3652	3690	3993
Mir128-1	25	14	28	57	20	48	32	40	27	36	51	37	18	30	23	49	24	44	36	14	38	33	23	38	32	44	18	40	25	24	46	29	36	34	27	37	44	33	35	18	25	26	37	29	34	34	22	28	56
Ubxn4	3146	2571	4063	3133	3042	3224	2918	4132	2750	3616	4366	3921	3119	3734	3409	4035	3434	3541	3234	3527	3972	3797	3971	3456	2930	3741	3007	3056	2899	3031	3786	2852	4250	2680	3541	3091	2954	3319	3123	3510	3387	4160	3842	3138	3363	3130	3239	3324	4026
Lct	125	140	102	161	92	142	93	80	91	81	111	112	110	98	91	113	83	100	84	134	201	125	52	85	106	112	54	66	48	133	131	120	99	75	99	93	91	65	84	135	98	135	113	87	107	83	108	124	127
Mcm6	399	551	948	407	438	446	373	530	371	422	651	559	536	448	414	569	582	398	461	490	565	533	365	355	341	385	376	500	318	491	541	374	628	291	382	495	367	400	389	614	491	647	557	353	398	473	526	438	528
Dars	2944	2996	3484	2710	2596	2974	2417	3313	2038	2968	3517	3319	2776	2957	2765	4036	2947	2798	2580	3421	3727	3304	3283	2798	2817	3122	2651	2667	2203	2557	3429	2172	3854	2512	3111	2580	2688	2943	2776	3378	2905	3682	3526	2708	2604	2574	2565	2693	3976
Cxcr4	6	25	40	7	17	6	13	14	3	4	5	21	10	8	13	25	12	7	3	24	13	27	11	4	5	7	12	14	8	18	9	6	52	9	9	6	5	6	17	12	10	12	27	18	32	19	1	20	13
Thsd7b	146	179	438	262	162	292	222	302	468	352	395	336	174	216	341	319	242	237	211	403	226	354	379	184	306	213	263	279	240	292	201	307	594	152	251	344	286	232	402	251	304	273	311	169	245	255	314	286	432
Cd55b	17	1	12	10	8	6	12	19	7	6	17	19	10	11	9	9	12	6	13	5	10	18	11	12	9	10	4	16	6	19	16	1	4	10	19	13	11	3	8	9	15	14	11	12	3	7	12	8	9
Cd55	156	121	206	182	130	233	217	281	156	197	301	270	184	204	178	307	239	186	179	174	276	298	272	223	160	239	161	229	175	212	220	202	199	201	262	214	222	209	177	225	259	210	311	260	225	189	202	175	240
Zp3r	5	2	8	8	2	0	6	9	6	4	6	11	6	4	1	5	6	4	2	7	2	11	9	3	5	3	4	4	2	7	4	4	8	12	6	10	7	3	8	6	3	10	9	1	5	4	3	7	3
C4bp	5	5	5	0	8	8	4	5	1	1	5	5	5	5	2	10	1	4	2	1	5	2	2	1	3	3	4	7	6	2	2	3	5	7	6	1	6	2	10	8	7	8	5	2	6	5	3	6	8
C4bp-ps1	3	1	4	5	1	2	4	7	3	1	4	4	4	3	2	2	7	1	2	9	4	2	6	2	0	2	3	6	4	0	2	2	3	2	6	3	2	5	3	1	2	1	3	6	8	2	3	4	11
Pfkfb2	1526	1192	2003	1806	1391	1561	1727	2198	1530	1917	2200	2057	1576	1835	1656	2184	1546	1638	1635	1712	2127	1897	1929	1610	1501	1910	1426	1608	1389	1447	1823	1527	2092	1389	1814	1595	1492	1527	1551	1598	1616	1866	1906	1507	1678	1478	1623	1773	1942
Yod1	660	488	898	883	641	1067	833	952	731	953	998	1014	767	831	660	1027	828	857	692	840	994	838	991	843	658	1062	643	787	714	632	865	844	1051	684	906	849	847	780	769	846	814	931	918	794	824	784	821	790	1081
AA986860	35	39	72	34	50	62	46	47	70	82	51	53	50	59	43	34	43	56	56	50	63	52	51	52	45	45	30	38	44	53	53	48	56	29	56	46	52	44	53	51	44	51	52	35	61	38	49	66	65
Fcamr	0	0	1	0	0	0	0	3	3	0	0	0	0	0	0	1	2	0	0	1	0	3	0	0	0	0	0	0	0	1	1	1	0	2	2	1	0	1	0	0	1	2	0	0	2	1	0	1	0
Pigr	2	2	2	1	0	4	0	7	7	3	2	3	1	3	4	5	5	4	1	1	3	0	3	2	4	4	1	3	0	1	1	3	4	3	4	4	2	5	2	2	3	3	5	1	0	4	3	3	3
Fcmr	0	1	7	4	0	1	1	5	0	3	3	3	1	0	4	1	1	1	1	3	0	0	2	3	0	2	0	5	1	0	5	0	1	0	0	2	4	0	0	3	1	2	2	1	2	1	5	1	1
Il24	0	0	0	0	0	0	0	0	0	1	0	1	0	0	0	0	0	0	0	0	0	0	0	0	0	0	0	0	0	0	0	0	0	0	0	0	0	0	0	0	0	0	0	0	0	0	0	0	0
Il20	0	0	0	0	0	1	0	0	0	0	0	0	0	0	0	0	0	0	0	0	1	0	1	0	0	0	0	0	0	0	0	0	0	0	0	0	0	0	0	0	0	0	0	0	0	0	0	0	0
Il19	3	1	0	1	1	0	1	3	0	1	0	0	2	1	1	1	0	2	0	0	0	0	1	0	1	1	0	2	0	0	1	2	0	0	3	0	1	2	3	2	0	1	0	0	0	2	1	1	0
Il10	0	0	0	0	0	0	0	1	0	0	0	0	1	2	0	0	1	0	0	0	0	1	0	0	0	0	0	0	0	0	0	0	0	0	0	0	0	1	0	1	0	0	0	0	0	0	1	0	0
Mapkapk2	1551	934	2120	1536	1331	1795	1360	2001	1395	1778	1910	2025	1434	1690	1513	1860	1520	1586	1709	1585	2006	1607	1309	1327	1147	1602	1195	1321	1198	1318	1808	1315	1750	988	1587	1187	1249	1349	1126	1512	1588	1524	1740	1437	1699	1283	1252	1699	1665
Dyrk3	374	256	476	365	373	344	375	476	281	418	510	450	336	407	353	397	332	377	351	424	486	376	395	418	265	370	306	329	375	347	517	302	340	294	362	317	331	333	289	327	377	494	375	464	503	354	345	387	455
Eif2d	736	530	882	748	658	790	744	1022	658	910	995	928	706	957	777	954	740	782	768	736	1002	866	619	674	683	729	714	696	625	685	882	759	941	602	938	748	689	702	597	767	854	868	922	739	705	746	681	797	912
Rassf5	262	183	363	327	264	396	300	351	383	344	435	392	316	316	373	341	275	383	279	366	457	370	334	300	232	364	171	340	313	347	338	471	388	215	338	370	281	328	283	311	324	349	345	305	399	342	287	459	296
Ikbke	19	22	38	28	27	21	23	33	25	34	26	34	29	23	25	20	24	23	21	41	23	37	6	13	8	23	12	25	10	42	13	15	39	18	18	16	15	14	19	44	21	22	34	17	22	20	28	31	26
Srgap2	797	669	1149	976	794	1148	1026	1174	1047	1052	1373	1280	950	1105	1052	1239	958	1007	1043	856	1469	1160	1057	997	766	1271	673	1022	911	1077	1049	1330	1381	836	1126	1244	1042	851	876	915	1103	1027	1083	934	1259	1017	1005	1178	1149
Fam72a	47	13	34	47	31	34	40	42	37	45	42	48	33	47	31	57	42	35	28	47	34	34	48	39	36	29	33	28	22	24	43	26	47	23	46	29	27	33	36	42	39	40	50	27	37	35	23	19	41
Avpr1b	0	0	0	0	2	0	0	1	1	0	0	0	0	0	2	1	0	0	0	0	2	0	0	0	0	0	0	3	1	0	0	0	0	0	0	1	0	0	0	0	0	0	1	1	0	0	0	0	0
Ctse	7	19	32	1	25	16	3	1	1	0	5	21	32	0	6	129	9	3	9	34	16	199	4	0	0	14	0	7	0	17	0	0	35	4	1	1	0	0	26	67	1	14	121	1	19	27	1	31	14
Rab7b	198	223	410	62	222	87	30	39	16	18	38	263	199	51	91	265	138	39	89	359	212	269	75	38	21	75	32	39	26	186	21	22	676	12	25	20	24	26	185	459	29	206	277	29	122	113	34	237	300
Slc26a9	0	0	4	1	0	0	1	3	0	1	4	3	3	2	1	3	5	0	0	1	0	5	0	0	0	0	0	3	0	1	2	0	1	1	1	1	0	1	0	1	2	0	2	2	0	1	1	0	2
Pm20d1	38	11	47	26	32	42	20	52	20	20	42	47	45	32	28	31	38	17	30	28	48	42	27	31	31	29	11	27	22	20	30	24	61	17	25	25	25	34	20	47	28	38	47	22	41	23	16	23	39
Slc41a1	210	200	322	230	230	196	265	283	176	210	322	332	284	256	252	333	230	230	243	227	305	358	206	217	195	244	191	237	201	186	202	298	363	150	282	220	207	217	176	228	212	220	344	241	303	198	213	309	235
Rab29	176	120	223	106	154	170	100	139	106	125	163	172	139	144	157	183	141	126	127	204	203	144	124	167	103	124	101	134	90	154	134	112	286	88	151	112	94	119	156	255	134	165	194	107	152	102	152	154	184
Nucks1	10900	8429	14417	12827	9785	13163	11369	15789	10148	14619	17221	14957	10967	13566	11265	16790	12152	13083	11597	13438	14876	13848	15947	12044	11469	15365	11745	11140	10392	9748	15198	10423	14000	10631	13872	12254	12307	12244	11617	12518	12930	16489	14406	10718	10815	11301	12395	11272	15390
Slc45a3	16	20	45	18	9	10	14	17	15	13	15	28	8	18	20	13	25	18	20	34	15	34	13	8	6	12	2	8	14	28	7	9	43	6	9	11	11	8	21	19	12	21	24	8	9	13	6	31	24
Elk4	200	197	341	253	169	303	246	244	306	302	313	327	209	283	250	279	242	248	208	217	326	266	342	256	200	380	202	239	219	289	272	326	436	195	263	341	253	237	237	233	260	283	293	221	327	196	227	345	268
Mfsd4	516	347	601	635	415	642	535	581	698	603	784	641	445	560	565	497	421	502	535	538	618	571	518	443	486	636	394	453	426	561	556	896	773	412	645	668	480	513	455	454	589	603	564	444	476	484	584	765	486
Cdk18	29	45	53	43	22	36	33	45	66	45	87	34	43	27	70	35	29	24	20	44	76	31	43	28	13	57	17	36	27	50	41	208	108	52	68	78	69	25	21	44	64	35	26	30	55	29	49	129	31
Lemd1	47	18	53	37	38	42	33	33	26	43	68	51	44	51	25	38	29	34	44	41	70	50	29	38	46	48	16	42	35	54	66	30	32	41	35	59	37	50	35	18	51	39	41	39	47	31	63	37	42
Mir135b	0	0	0	1	0	0	0	1	0	1	3	0	0	0	0	0	0	0	2	0	0	0	0	2	0	2	1	2	0	1	1	0	0	1	2	0	1	2	0	0	1	1	0	1	0	1	0	1	0
Klhdc8a	518	215	556	473	389	651	605	644	482	686	1002	625	448	644	531	743	508	631	548	494	638	662	385	430	574	426	556	582	413	525	754	562	452	431	664	468	488	485	377	514	707	540	626	495	425	417	544	623	508
Nuak2	5	6	14	1	3	4	7	1	3	2	7	6	7	3	3	7	7	4	3	5	2	5	2	4	3	6	2	5	4	2	4	5	4	7	8	3	3	1	6	3	2	9	8	1	1	2	4	5	4
Tmcc2	1219	886	1392	1073	1005	957	1362	1628	1002	1468	1950	1418	1138	1425	1017	1746	1122	1086	1226	1098	1418	1465	1066	1144	1071	1135	1072	1139	1013	1039	1343	1142	1113	847	1579	1015	897	984	720	1243	1217	1264	1355	1064	1366	953	1308	1263	1034
Dstyk	3932	3260	4801	3932	3707	4186	4203	5267	3525	4809	5767	5207	3938	5082	4376	5342	4246	4686	4128	4387	5182	4612	4316	4579	4034	4604	3687	4171	3821	4036	5269	3785	4940	3696	4834	4031	3745	4180	3723	4074	4623	4871	4766	4022	4251	3741	4061	4278	4946
Rbbp5	2308	1895	2666	2417	2271	2407	2248	3028	2156	2794	3263	3035	2079	2732	2442	3208	2506	2634	2278	2557	3052	2897	2673	2740	2288	2776	2003	2336	2127	2355	2979	2202	2880	2034	2880	2321	2217	2528	2217	2320	2488	2837	2614	2321	2591	2326	2285	2356	2780
Tmem81	112	90	163	112	107	97	96	138	97	124	152	122	112	136	140	137	128	124	126	110	145	154	108	99	117	113	74	122	75	101	153	115	217	77	94	106	111	90	123	123	92	132	166	94	95	125	98	119	124
Cntn2	1920	925	3538	3321	2051	2607	2948	3204	3270	3359	3207	2677	2042	2723	2791	2591	2507	2985	2519	2392	2706	2882	2726	1864	2735	2340	1828	2751	1921	1865	2095	2726	4109	1507	2615	1948	2007	1814	2004	1876	2130	1735	3332	1945	2431	1802	1791	3139	1960
Nfasc	742	761	1262	1077	702	1256	970	878	1410	1076	1715	1053	943	853	1101	892	827	929	900	940	1635	1054	1092	1036	799	1446	595	924	815	1204	883	2936	2052	892	1292	1300	1027	771	759	747	903	806	1023	715	1296	940	830	1952	1032
Gm10538	12	21	32	22	16	27	15	33	25	23	31	14	17	23	15	16	14	21	19	15	9	18	7	10	13	13	27	17	14	14	9	18	32	10	15	25	18	15	20	6	15	18	15	22	20	34	8	16	14
Lrrn2	149	138	187	185	147	281	195	193	347	216	364	214	199	151	235	174	178	176	180	214	311	213	170	185	149	323	140	213	188	242	221	616	320	199	283	335	210	175	128	137	219	194	171	182	300	191	189	406	178
Mdm4	2897	2102	3886	3486	2649	3622	3382	4264	3068	3842	4384	4055	2960	3794	3451	3941	3369	3737	3259	3110	4356	3833	3937	3342	3175	4222	2563	3370	2988	3104	3668	3096	4104	2642	3648	3461	3126	3016	3382	3132	3583	3872	4000	3247	3339	3143	3232	3500	4004
Pik3c2b	76	60	162	135	73	134	139	139	147	126	138	128	129	102	114	106	114	136	109	93	162	130	134	89	109	167	82	123	75	88	99	178	251	88	105	123	108	90	82	84	122	60	145	113	154	103	88	189	111
Ppp1r15b	1772	1305	2340	1961	1664	2169	1892	2394	1982	2168	2687	2453	1743	2172	1877	2114	1937	2043	1889	1858	2406	2102	2137	1867	1619	2400	1508	1822	1717	1714	2222	1908	2274	1462	2134	1953	1791	1698	1564	1949	2110	2237	2221	1946	2252	1733	1780	2097	1943
Plekha6	243	330	319	288	212	313	264	293	336	316	571	311	247	251	324	253	221	258	257	301	452	253	265	321	222	437	213	262	258	320	270	792	558	318	383	398	293	315	257	203	299	254	253	250	309	273	241	536	301
Gm19461	31	11	25	24	14	23	24	22	27	24	23	17	22	21	17	18	16	25	24	18	21	29	19	16	24	21	15	20	15	26	16	14	16	21	22	30	24	22	12	20	23	20	25	29	19	20	27	20	18
Golt1a	97	67	77	107	69	56	41	51	21	58	60	100	71	90	100	41	60	68	75	67	108	45	54	81	76	76	60	36	46	80	99	55	75	25	47	55	55	71	55	73	36	102	42	33	50	64	55	72	73
Kiss1	34	20	60	50	18	43	23	17	30	28	39	48	26	32	40	36	28	55	38	57	42	30	33	63	72	38	24	19	37	61	82	45	26	20	15	24	21	32	34	30	44	60	19	15	49	42	50	64	61
Ren2	0	1	0	0	1	2	1	2	0	1	0	0	1	1	0	1	0	1	3	1	3	1	0	0	0	0	3	4	1	1	0	0	0	2	0	3	2	1	2	2	1	0	1	2	0	0	0	1	1
Ren1	0	1	0	0	1	2	1	2	0	1	0	0	1	1	0	1	0	1	3	1	3	1	0	0	0	0	3	4	1	1	0	0	0	2	0	3	2	1	2	2	1	0	1	2	0	0	0	1	1
Etnk2	467	326	295	384	324	372	313	334	233	300	418	513	320	574	307	339	371	379	448	373	466	266	277	481	407	396	211	238	312	365	596	374	315	238	294	388	302	486	256	336	281	408	240	255	424	318	427	363	354
Sox13	13	7	21	20	12	11	16	29	13	6	15	17	15	17	15	22	15	13	19	9	7	16	15	12	20	14	17	13	8	10	24	14	26	9	20	19	10	16	7	15	30	8	18	13	15	14	18	6	23
Snrpe	971	1103	1078	841	896	887	668	999	627	899	1068	972	858	991	987	1304	920	890	893	1104	1163	996	1031	935	925	1027	911	789	838	825	1112	711	1167	827	861	783	837	979	925	1049	929	1334	1046	898	735	842	901	791	1318
Zc3h11a	2088	1526	2705	2330	2032	2825	2775	3305	2190	2903	3732	3100	2258	2663	2482	3061	2791	2636	2504	2295	3157	2953	2889	2830	2135	3251	1778	2675	2295	2689	2899	2509	2857	2086	2954	2631	2438	2259	2170	2541	2683	2690	3051	2638	2954	2270	2551	2548	2878
Zbed6	428	303	622	534	426	553	652	706	600	583	783	600	539	564	432	622	457	536	459	473	686	621	582	537	423	736	347	542	474	530	558	702	704	428	608	727	600	447	492	454	585	587	634	518	583	470	510	563	647
Lax1	1	2	10	5	4	4	3	8	9	6	4	7	7	5	3	5	3	2	6	2	9	3	9	7	3	5	6	6	1	2	1	4	15	7	6	3	3	1	6	4	5	9	4	2	7	3	9	6	8
Atp2b4	3309	3836	5349	3556	2877	4539	3521	3775	4821	4109	6816	4895	2862	3465	3756	3885	3343	3217	3493	4265	5928	3822	4349	3842	2446	5677	2813	3939	3241	4928	4097	7770	5858	3409	5703	6750	3960	3339	3600	3328	5052	5248	3567	3002	4292	3886	4464	5627	4908
Mir6903	40	66	77	36	43	67	47	50	73	52	106	44	37	48	40	38	60	41	42	47	75	35	64	54	26	90	45	61	35	66	53	125	82	59	73	97	71	48	50	53	55	57	53	39	68	58	80	74	67
Optc	12	7	23	6	16	10	11	21	17	17	13	8	8	12	14	17	9	26	13	18	19	12	6	14	14	19	13	9	12	18	17	4	21	8	12	19	17	8	10	15	11	11	10	12	12	21	19	14	21
Prelp	52	42	47	48	37	46	61	51	70	47	59	92	66	58	43	35	86	49	54	31	68	58	29	28	41	51	22	57	24	47	33	57	54	25	36	56	48	45	39	67	66	51	65	61	55	51	68	57	58
Fmod	37	52	49	46	23	13	47	74	24	13	64	104	45	70	37	70	45	40	51	8	42	121	24	58	22	33	28	74	21	25	12	71	33	22	9	27	33	29	13	96	30	15	91	18	15	14	40	22	15
Btg2	268	333	405	299	248	324	268	329	277	358	1116	338	393	556	304	548	315	248	323	402	301	379	284	283	319	263	339	555	339	225	289	290	362	327	380	658	890	398	469	267	324	377	441	388	300	424	393	277	275
Chit1	1	10	4	2	2	3	4	11	4	4	2	9	4	2	0	6	3	2	3	4	7	2	0	1	3	5	0	4	5	9	4	5	9	2	4	3	4	5	2	8	3	4	7	1	3	8	5	1	7
Chil1	346	200	478	176	356	265	228	292	147	229	261	359	286	188	223	340	246	143	246	398	384	423	217	175	145	179	137	225	149	285	180	154	706	148	257	139	98	178	299	400	234	251	397	263	245	296	158	349	358
Mybph	174	95	229	207	163	279	220	235	283	244	259	208	198	211	255	201	173	188	200	204	250	199	213	155	168	230	132	210	198	207	190	394	389	162	246	246	181	144	156	147	203	179	223	173	274	163	163	305	171
Adora1	809	519	1208	1063	766	1294	1034	1174	1395	1088	1453	1143	781	1047	1219	996	914	1005	961	1046	1241	1111	1097	849	942	1177	775	984	1001	995	969	1748	1772	785	1142	1130	888	887	796	730	1077	878	1208	983	1270	878	837	1478	869
Myog	0	2	0	0	0	1	0	0	1	2	0	0	0	0	1	0	2	1	0	1	0	1	0	0	1	1	0	0	1	3	0	3	3	0	0	0	1	1	2	1	1	2	1	0	0	1	1	0	1
Ppfia4	179	182	264	173	178	187	186	148	217	152	301	218	250	181	189	169	163	133	162	204	198	213	165	142	128	202	118	153	128	182	159	252	374	125	168	196	147	142	147	221	159	177	201	127	218	173	176	299	184
Tmem183a	4063	3155	4599	3627	3223	4221	3537	4692	3268	4256	5053	4611	3485	4024	3813	5337	3980	3902	3800	4458	4982	4597	4420	4009	3682	4287	3960	3806	3329	3571	5161	3503	4880	3482	4478	3652	3488	4184	3594	4156	4431	5058	4464	3959	4031	3438	3852	3895	4976
4933406M09Rik	0	0	1	0	0	0	0	1	0	0	0	2	0	1	0	2	2	0	0	1	3	1	2	0	1	0	0	0	0	0	0	0	1	1	0	0	1	0	2	1	1	1	0	0	0	0	0	1	0
Cyb5r1	668	542	1029	581	615	678	545	767	616	802	873	806	638	629	744	968	637	618	634	808	937	894	646	589	485	611	640	629	548	643	703	540	858	561	743	581	591	704	574	890	800	762	842	611	619	624	565	776	705
Adipor1	2904	2165	3534	2583	2611	3107	2445	3205	2133	2749	3694	3331	2826	2973	2956	3685	2966	3032	2695	3281	3568	3402	2709	2652	2649	2782	2136	2524	2272	2999	3271	2449	4015	2090	2923	2503	2457	2717	2626	3128	3177	3182	3260	2533	3039	2699	2624	3095	3284
Klhl12	2703	2222	2941	2705	2389	2671	2338	3188	2279	3042	3713	3211	2261	3071	2880	3384	2544	2908	2592	3091	3246	2966	2828	2975	2860	2903	2778	2358	2462	2489	3412	2268	3040	2274	2931	2419	2333	2967	2294	2468	2841	3446	2882	2485	2610	2231	2548	2567	3049
Rabif	374	252	410	364	316	408	345	453	379	423	474	380	350	522	380	457	358	356	352	393	462	431	384	341	345	429	333	384	319	370	454	431	474	283	391	388	343	290	331	399	407	422	369	397	358	346	343	405	420
Mgat4e	1	1	2	1	0	0	0	0	0	1	1	0	0	0	0	1	2	0	0	0	0	0	1	4	0	0	0	2	0	0	1	1	0	0	1	0	1	1	1	0	2	1	1	2	2	0	0	1	1
Kdm5b	1504	1219	2069	1749	1426	2036	1798	2153	1755	2069	2594	2115	1454	1864	1796	1947	1621	1737	1636	1725	2265	1978	1896	1699	1345	2262	1377	1704	1577	1802	1866	2218	2285	1490	2276	2094	1611	1467	1466	1588	1943	2058	2081	1817	1924	1601	1751	1970	1932
Syt2	143	47	185	310	117	196	217	158	202	193	154	94	116	272	201	87	93	284	140	125	222	217	150	121	302	256	142	60	134	104	119	251	233	114	145	88	124	124	133	93	75	109	186	118	124	122	70	231	125
Ppp1r12b	819	774	1072	975	784	1111	896	1197	1076	1117	1560	1147	783	973	982	1039	764	948	928	948	1192	1172	819	925	908	1141	825	1040	812	969	1056	1231	1247	759	1133	1216	796	975	770	794	1071	1071	1026	955	1176	938	903	1281	957
Ube2t	38	49	52	35	29	25	51	51	27	45	61	37	35	35	47	65	41	18	26	51	38	39	33	35	37	35	28	41	25	29	36	25	54	33	50	25	23	38	38	36	44	55	43	45	42	25	28	29	36
Lgr6	29	10	29	47	7	6	21	34	24	21	18	22	32	35	22	18	25	33	28	10	41	35	16	42	20	20	16	21	18	14	33	30	23	18	32	26	27	11	18	17	35	24	14	21	49	17	27	24	27
Ptprv	4	10	11	7	6	4	12	11	11	18	8	8	6	4	10	10	12	9	17	14	3	7	14	4	8	5	5	14	3	7	5	9	6	9	19	9	9	4	14	3	8	5	8	10	6	4	6	14	5
Ptpn7	4	1	4	1	3	1	0	2	3	2	5	2	5	1	5	1	3	2	3	0	1	2	1	1	3	3	1	0	1	3	1	0	4	3	0	0	0	2	3	2	2	3	2	2	0	6	1	3	1
Arl8a	349	365	490	430	241	436	371	398	493	428	665	464	380	390	445	484	290	365	361	353	642	474	484	373	390	546	323	363	345	387	391	891	721	328	517	583	353	363	287	351	388	423	343	314	382	342	333	692	466
Gpr37l1	3844	2630	5126	3799	3542	3816	3197	4606	2597	3337	4230	4082	3718	4115	3898	4813	4127	3847	3546	3760	4676	4090	3110	3738	3414	3468	2693	3139	2760	3237	3798	3686	5940	2826	4119	2948	3254	3234	3063	4136	3864	3745	4209	3716	4196	3487	3116	3944	4514
Elf3	1	0	4	2	0	0	2	1	0	0	2	3	2	2	0	2	1	0	1	1	0	3	3	1	1	3	0	1	0	0	2	1	2	0	0	3	0	2	1	0	3	4	6	0	0	0	0	0	2
Rnpep	199	172	262	246	220	199	214	235	204	204	307	288	210	233	258	289	196	206	248	252	295	251	215	207	209	215	199	184	191	207	255	322	367	168	212	248	224	224	181	187	261	238	243	197	266	174	204	325	283
Timm17a	2386	1964	2750	2310	2283	2363	1990	2731	1911	2476	2949	2637	2232	2804	2753	3002	2288	2626	2253	2520	3095	2631	2698	2574	2468	2624	2562	2157	2234	2359	2894	1888	2846	2077	2437	2057	2099	2698	2369	2338	2552	2899	2565	2303	2348	2200	2166	2184	3070
Lmod1	28	21	34	30	17	17	29	57	21	20	43	48	15	50	35	24	29	35	29	33	33	61	18	40	20	34	21	34	20	23	35	26	35	10	27	25	32	24	16	20	14	14	43	23	26	19	32	19	14
Shisa4	2792	1692	3917	3092	2383	3688	2352	3158	3209	3206	3947	3688	2707	3399	3099	3148	2967	3265	3009	3148	3557	2892	2428	2457	2459	2642	1952	2552	2251	3124	3794	3047	3280	1898	3029	2814	2705	2674	2115	3104	3201	3147	2917	2360	3104	2654	3163	3306	2709
Ipo9	2709	1832	3134	3228	2468	3340	3384	4138	3254	3782	4549	3707	2779	3524	3161	3711	2857	3136	2962	3062	3970	3768	3191	2929	2869	3689	2364	3104	2448	2907	3552	3405	3581	2523	3661	3259	2870	2738	2546	2611	3459	3262	3579	3052	3448	2994	2751	3496	3114
Nav1	252	351	392	385	274	512	388	353	481	379	755	417	377	302	396	359	291	286	325	301	688	466	443	353	263	657	215	368	330	523	315	1110	692	397	576	632	437	273	273	281	427	413	377	295	629	360	340	741	387
Mir1231	0	0	1	2	1	1	0	0	1	0	2	0	0	0	0	0	1	0	0	0	0	0	0	0	0	1	0	0	1	0	1	0	1	0	0	0	1	0	0	0	0	0	0	1	1	0	0	0	0
Csrp1	663	475	1054	942	677	718	865	1058	720	861	1037	736	660	941	948	1048	988	907	791	847	948	965	851	747	893	851	799	1095	661	589	798	764	1705	653	877	707	822	760	855	720	806	719	1267	823	727	684	750	815	869
Phlda3	433	291	800	615	436	669	565	751	635	872	1048	591	408	538	559	790	618	672	593	734	677	767	451	417	595	489	654	647	506	449	705	567	923	432	724	478	578	488	534	469	754	558	833	690	529	487	538	737	668
Tnni1	47	31	121	44	50	32	15	23	42	27	27	49	54	44	55	28	65	58	54	78	68	23	38	33	48	52	13	51	37	53	27	42	181	14	24	42	45	42	74	44	23	49	43	18	37	42	39	58	58
Lad1	3	1	9	11	7	11	4	14	11	6	17	5	9	7	7	7	8	9	9	3	4	7	6	7	6	8	5	13	10	14	11	10	9	8	12	3	4	5	8	2	8	7	8	4	11	6	9	6	8
Tnnt2	198	291	304	299	196	267	127	191	368	220	249	371	253	395	272	165	235	338	259	360	317	162	215	229	220	281	153	151	260	248	321	286	271	133	159	398	279	377	259	277	166	365	165	180	227	311	335	321	282
Pkp1	0	0	5	7	3	1	5	4	3	0	8	2	4	15	4	2	3	4	3	1	5	6	6	2	4	3	1	6	2	3	2	4	1	3	5	8	1	10	6	4	1	8	3	0	1	4	4	2	4
Igfn1	338	222	231	597	301	317	520	562	262	475	598	378	254	481	278	300	169	363	275	281	297	375	145	306	272	425	323	365	217	247	353	382	260	527	519	331	290	366	181	237	377	302	306	376	247	275	331	356	221
Tmem9	1592	1472	2203	1499	1545	1772	1407	2143	1469	1940	2254	1880	1556	1899	1811	2184	1786	1626	1598	1876	2186	2021	1542	1602	1498	1508	1602	1634	1458	1638	1940	1585	2016	1195	1911	1687	1449	1812	1571	1753	1827	2072	1770	1623	1741	1632	1750	1742	2139
Ascl5	4	2	3	5	2	1	5	1	2	6	12	5	3	4	6	10	4	4	4	5	0	5	2	1	0	8	4	1	3	5	4	8	2	2	5	5	3	4	5	5	8	3	5	2	1	1	6	4	7
Cacna1s	20	10	49	23	26	36	77	69	21	71	100	21	42	23	46	70	36	31	25	28	30	89	25	17	23	20	56	42	20	38	26	21	57	46	80	19	24	11	25	41	48	38	64	54	52	34	15	25	48
Gm15850	6	5	7	6	10	4	4	13	3	4	7	9	6	9	10	11	6	7	9	12	5	8	7	8	6	8	2	9	6	3	6	8	6	6	10	0	10	9	6	3	10	6	7	6	5	3	1	3	13
Kif21b	383	330	560	531	378	491	540	545	509	501	875	579	450	451	504	485	363	420	509	452	741	595	410	415	383	573	385	442	354	436	420	797	685	436	591	500	431	450	317	344	511	405	488	389	526	432	421	691	464
5730559C18Rik	1	10	9	3	4	7	4	9	7	7	10	6	8	4	4	11	10	5	5	7	7	8	7	3	6	9	0	8	3	8	11	8	11	2	14	5	7	5	4	7	5	2	14	7	7	3	5	8	10
Gpr25	28	42	36	41	15	41	37	47	42	59	87	36	30	27	46	65	24	34	33	34	38	52	28	26	26	36	45	47	34	29	44	77	69	34	55	51	38	32	19	35	59	41	39	41	34	30	26	75	34
Camsap2	10699	7594	12915	12235	9925	13247	11589	14585	10378	13564	16053	14528	10761	13788	11901	15012	11633	13183	11084	12118	15515	12914	13722	11875	10785	14950	9414	11045	10107	11588	14212	11463	13785	10152	13784	12733	11655	11258	10917	11314	13338	14103	13232	11016	11799	11299	11923	11862	14502
9230116N13Rik	47	35	54	57	29	56	49	51	21	43	59	54	49	40	45	62	44	50	49	65	48	76	48	62	50	51	60	55	36	46	42	36	60	43	64	41	40	48	38	48	32	72	55	43	41	38	43	58	67
Ddx59	342	269	397	401	323	386	407	488	287	451	533	420	356	437	404	555	358	396	331	417	415	513	365	345	352	426	370	382	316	324	404	342	494	404	499	333	365	361	357	336	485	469	538	386	320	301	346	373	500
Kif14	4	5	11	5	8	7	2	13	6	2	8	8	9	6	15	15	7	5	17	7	9	10	9	10	4	9	3	8	8	6	4	10	4	5	3	9	8	3	7	8	6	8	17	8	12	6	8	14	7
Zfp281	2556	1417	3167	2927	2175	3512	3001	3456	2670	3416	4440	3565	2693	3287	2407	3725	2940	3287	2679	2985	3707	3129	3497	2908	2451	3648	2217	2769	2573	2499	3711	2800	3555	2508	3333	3139	3071	2809	2764	2711	3258	3615	3393	2829	2742	2813	3053	2919	3387
Gm19705	15	17	22	10	14	5	12	25	10	33	16	17	13	22	23	20	14	18	12	29	35	31	17	16	16	14	16	30	21	17	23	9	16	13	17	24	11	16	20	13	15	30	21	16	12	16	9	13	18
Platr22	2	5	3	3	1	1	8	3	1	4	2	1	2	0	3	9	1	3	5	0	3	4	2	0	1	2	0	1	2	1	1	2	0	2	2	3	2	3	0	9	4	4	0	2	2	1	2	1	3
Nr5a2	0	1	4	1	0	1	0	0	0	0	2	2	0	0	0	3	1	0	1	0	1	0	0	1	1	0	0	6	1	0	0	3	1	0	1	1	5	0	0	1	1	1	1	2	1	0	2	3	2
Mir181a-1	1	0	1	0	2	1	1	1	0	4	1	0	0	2	1	1	1	1	1	2	0	0	1	0	0	0	0	1	0	0	2	0	2	1	1	2	0	1	0	1	1	0	0	1	3	3	2	1	0
Mir181b-1	6	3	8	8	5	10	4	8	7	7	12	4	5	8	8	6	9	9	5	5	7	3	11	3	2	7	12	6	5	9	12	6	5	6	7	8	5	0	5	3	2	17	7	11	4	9	3	6	13
Ptprc	740	657	1418	185	749	619	185	249	140	195	329	919	790	196	450	1049	618	228	444	974	830	838	470	290	220	475	172	219	149	654	202	184	1877	193	200	211	201	188	841	1517	236	868	847	137	578	655	216	924	1219
Atp6v1g3	0	0	0	0	0	0	0	0	0	0	0	0	2	0	0	0	0	0	0	0	0	0	0	0	0	0	0	0	0	0	0	0	0	0	0	0	0	2	0	1	0	3	0	0	0	0	0	0	0
Nek7	1942	1296	2650	2127	1819	2082	1753	2412	1716	2206	2595	2435	2204	2422	2125	2520	1978	2422	1713	2394	2511	2501	2625	1949	1992	2421	1734	1895	1624	1898	2280	1718	3119	1697	2084	1669	2005	2057	2212	2403	2017	2482	2621	1859	1974	1910	1731	2072	2741
Gm5833	0	0	0	1	0	0	0	0	0	1	0	0	0	0	0	0	0	0	0	0	1	0	0	0	4	0	0	0	0	0	1	0	0	0	0	1	0	0	0	0	0	0	2	0	0	0	0	0	1
Lhx9	6	0	6	1	3	6	3	2	2	0	18	3	173	2	5	14	3	2	0	7	4	3	5	3	8	3	3	1	0	4	6	1	5	4	7	6	0	4	8	1	7	3	6	1	6	10	3	4	2
2310009B15Rik	134	114	148	159	125	150	119	191	137	137	223	147	99	142	141	215	130	129	111	188	171	171	131	149	144	122	109	122	122	161	156	127	204	106	148	178	121	130	120	163	156	181	179	139	108	146	119	138	174
Dennd1b	2685	2672	2933	2505	2480	2718	2343	3015	2058	3094	3845	3426	2268	3001	3008	3420	2621	2894	2572	2890	3041	2565	2921	3074	3101	3075	2494	2494	2300	2499	3317	2432	3536	2303	2695	2935	2930	3066	2613	2488	3286	3197	2972	3182	2738	2442	2861	2502	3865
4930596I21Rik	4	2	1	3	2	0	0	4	1	1	3	5	0	2	1	1	0	0	1	3	0	0	0	1	0	1	3	1	1	1	0	1	1	0	0	2	0	0	0	0	2	0	0	0	2	2	1	0	1
Crb1	28	16	25	11	15	22	19	17	25	27	71	32	79	8	14	33	18	27	16	23	44	29	9	12	21	21	33	11	21	39	58	21	16	43	37	22	36	48	20	18	60	63	29	8	36	31	22	24	19
4933436E23Rik	0	0	0	0	0	0	0	0	0	0	0	0	3	0	1	0	1	0	0	0	3	0	0	1	0	0	0	0	0	0	2	1	1	0	0	0	0	0	0	0	0	0	0	0	0	0	0	0	0
Zbtb41	2212	1562	2829	2368	1919	2669	2484	3249	1945	2725	3249	3163	2502	2545	2150	3352	2585	2624	2163	2619	3036	2780	3487	2834	2293	3010	2340	2190	2159	1956	2909	2099	3129	2043	2845	2458	2339	2632	2551	2468	2466	3048	3039	2527	2519	2195	2418	2281	3328
Aspm	44	37	67	30	25	46	31	24	32	40	40	40	43	36	27	43	102	41	35	48	82	47	41	29	33	35	18	43	27	42	36	18	78	24	31	23	29	39	50	49	39	25	61	16	35	26	30	45	53
F13b	0	0	0	0	0	0	0	0	0	0	1	1	0	0	0	0	0	0	0	0	1	0	0	1	0	0	0	0	0	1	1	0	0	0	1	1	0	0	0	2	0	0	0	0	0	0	0	0	0
Cfhr1	0	0	0	0	3	0	0	0	0	0	0	0	0	0	0	0	0	0	0	0	0	0	0	0	0	1	0	0	0	0	0	0	2	0	0	0	0	0	0	0	0	0	0	0	0	0	0	0	0
Gm4788	10	7	14	11	15	12	5	6	6	3	9	27	15	7	15	11	8	5	11	21	16	13	7	10	9	6	8	10	6	10	8	5	21	5	6	6	2	7	14	19	9	15	19	1	7	5	5	12	12
Cfhr2	1	1	5	1	5	0	1	1	4	0	4	2	3	3	3	9	1	4	4	1	2	4	2	3	2	4	0	2	1	1	2	0	4	3	0	3	0	2	1	9	2	4	4	0	5	6	1	1	2
Cfh	590	837	1115	452	743	538	666	752	285	369	526	1227	732	624	540	957	673	436	487	785	828	1057	631	621	329	630	334	509	309	608	361	402	1560	271	336	428	452	524	768	1394	442	785	1127	317	578	596	538	749	819
Kcnt2	3749	3126	3974	4863	3586	4428	3853	5908	3196	5062	6070	4998	3318	4940	4246	5839	3786	5002	4325	4447	4982	4390	5196	5136	5391	5846	4928	3882	3844	3523	5272	4122	5118	4799	4876	4267	5641	4933	3859	3181	4730	4901	5114	5532	4045	4503	3938	3980	6174
4930590L20Rik	82	52	70	78	78	81	70	90	61	86	107	99	56	92	85	110	69	85	71	76	102	73	86	85	80	102	83	69	71	89	111	89	87	66	84	72	104	78	63	64	63	86	59	87	91	71	83	97	129
Cdc73	448	455	667	544	438	715	521	703	564	682	836	722	481	557	461	668	526	510	497	573	759	599	736	648	488	775	458	502	477	521	655	652	761	535	703	725	648	553	527	558	556	672	628	524	583	501	562	622	857
B3galt2	3963	3444	5719	4197	3487	6363	4684	5810	5703	6563	7290	5721	4035	5279	5419	7072	4994	5240	4527	5976	7013	5731	8932	5226	4416	6234	4618	5281	5050	4816	6094	4315	7246	4125	5768	6355	5890	5810	6020	4868	5885	7421	6254	3813	4632	5056	5856	4677	7944
Glrx2	560	542	750	606	498	649	681	819	671	756	1016	718	574	702	639	861	612	668	641	758	838	866	713	667	622	775	702	644	609	662	866	621	886	635	741	697	607	734	637	592	688	874	741	653	636	673	605	708	726
Trove2	4424	3384	5602	5194	3556	5627	4843	6469	4350	5780	6881	6515	4836	5048	3840	6097	5115	5850	4114	5303	6628	5187	7244	5830	4674	6401	4059	4908	4747	3661	5976	4490	6367	4126	5774	5107	4928	5341	5257	5485	4828	6115	6153	5496	5220	5021	5270	4882	7273
Uchl5	1418	1124	1481	1267	1176	1384	1142	1574	1198	1412	1684	1535	1245	1511	1558	1633	1226	1477	1332	1599	1700	1568	1724	1370	1497	1725	1376	1242	1280	1281	1603	1068	1652	1261	1429	1303	1156	1535	1376	1329	1406	1835	1515	1497	1258	1243	1146	1385	1635
Rgs2	2426	2093	3268	1958	2134	2750	2249	3028	1891	2736	3279	3071	2578	2845	2317	3235	2704	2502	2506	2526	3266	2620	2649	2750	1994	2897	2599	2596	2182	2511	3231	2114	2759	2349	2615	2433	2433	2534	2316	2652	2856	3162	2649	2509	2539	2434	2412	2441	3311
Rgs13	58	267	144	38	37	62	36	66	51	52	72	81	107	43	22	67	52	38	43	45	105	88	50	52	25	42	53	68	35	59	91	39	23	28	56	73	68	53	62	166	53	83	65	33	47	61	67	38	87
Rgs1	109	60	175	8	52	32	3	7	3	9	6	95	44	9	20	79	41	4	31	101	68	30	40	14	9	21	3	4	5	62	3	5	211	9	7	4	5	16	47	107	8	48	79	2	37	44	5	111	121
Rgs21	0	0	0	0	0	0	0	0	0	0	0	0	0	0	0	0	0	0	0	0	0	0	1	0	0	0	0	0	1	0	0	0	0	0	0	0	0	0	0	0	0	0	0	0	0	0	0	1	0
Rgs18	4	13	6	9	2	5	7	9	2	4	2	10	4	11	6	11	7	7	13	3	3	16	7	4	13	8	16	3	6	5	6	1	7	6	0	8	8	8	3	11	3	5	4	6	3	2	11	2	8
Brinp3	738	672	1075	997	687	956	768	974	632	841	1064	920	749	906	867	1095	824	894	641	766	1037	936	736	631	1060	897	698	776	616	883	837	686	912	573	780	1054	791	677	730	921	973	1107	834	749	785	707	790	815	1132
Pla2g4a	114	166	231	152	157	121	134	186	113	118	158	213	140	177	154	240	205	164	115	143	179	225	154	172	123	158	128	135	98	126	127	124	282	90	94	110	122	119	165	256	133	194	245	97	111	116	141	155	229
Mir7652	0	0	0	0	0	2	1	0	0	1	0	0	0	0	0	1	0	0	0	0	0	0	0	0	0	0	0	0	0	0	0	0	0	1	0	0	0	0	0	0	0	0	0	0	0	0	0	0	0
Ptgs2os	40	23	38	30	36	44	30	52	21	42	48	40	20	41	26	39	33	67	57	37	56	44	37	41	29	42	54	40	44	26	59	38	41	38	45	35	22	43	26	21	31	43	39	39	32	37	34	21	34
Ptgs2	344	284	420	323	239	458	385	540	365	383	719	472	431	456	282	501	399	507	439	381	595	485	536	507	332	620	502	573	453	328	521	387	352	540	414	630	503	504	404	276	430	409	465	606	529	565	465	388	450
Ptgs2os2	10	6	8	6	5	11	5	11	10	13	12	10	7	11	6	7	6	4	3	10	6	8	5	10	5	14	9	12	9	4	21	3	11	10	3	10	9	11	6	8	8	12	8	5	3	8	5	8	13
Pdc	0	0	0	0	0	0	0	0	0	1	1	2	0	0	0	0	0	0	0	0	1	0	0	0	0	1	0	0	0	0	0	0	0	0	0	0	0	0	1	1	0	0	1	0	1	0	0	0	0
2310030A07Rik	1	0	2	2	0	0	0	0	0	0	1	2	0	0	1	0	2	1	1	2	0	3	0	3	0	2	1	1	0	0	0	0	3	1	1	1	0	0	2	0	0	2	0	1	3	0	0	0	0
BC003331	3021	2591	3397	2891	2806	2878	2215	3176	2070	3087	3546	3313	2685	3223	3070	3680	2747	2998	2585	3232	3497	3101	3487	2851	2846	3332	2750	2588	2279	2625	3415	2267	3627	2331	3210	2770	2609	3044	2884	3026	2955	3710	3305	2508	2508	2475	2481	2620	3690
Tpr	4216	3525	5648	4795	4288	5346	4422	5585	4386	5217	6557	5833	4681	5317	4819	5751	4766	4679	4608	5119	6378	5336	5288	4688	4223	5878	3486	4747	3969	5015	5436	4754	6340	3765	5281	5564	4615	4359	4330	4830	5375	6040	5690	4446	5118	4647	4644	5018	5536
Prg4	117	93	164	141	72	107	132	161	87	118	158	147	133	152	106	180	149	102	120	105	152	185	135	129	103	129	108	127	105	100	124	121	139	91	108	112	122	121	86	162	132	153	195	110	90	87	104	99	136
Hmcn1	254	235	343	371	272	343	273	424	291	310	389	339	242	398	327	464	319	279	330	297	403	346	236	228	289	381	227	325	248	271	287	258	335	227	309	327	326	246	207	292	301	344	369	267	324	271	235	263	291
C730036E19Rik	3	1	2	0	6	2	3	2	4	6	2	6	4	0	2	4	5	2	0	2	2	1	0	5	1	2	0	2	3	3	3	1	3	2	1	7	5	1	5	3	1	7	3	1	3	5	2	2	4
Ivns1abp	5679	4829	7431	6189	5443	6109	5825	7496	4965	6888	8658	7245	5499	6633	6597	8493	6610	6302	5911	7128	7381	6934	8124	6253	6490	6951	6233	5715	5830	5207	6615	5072	8657	5179	6413	5611	5789	6042	6421	6017	6327	7924	7496	6654	6295	5875	5619	6055	8009
Swt1	512	360	638	536	494	586	617	720	457	638	820	740	479	562	576	743	515	633	508	588	771	601	729	616	483	706	431	503	481	483	677	452	637	498	544	566	501	581	584	541	592	644	708	596	548	491	571	490	769
Trmt1l	453	358	562	557	445	570	569	654	433	577	727	674	501	532	574	713	497	529	459	512	684	562	560	457	460	619	450	443	460	582	601	571	637	421	622	548	520	491	483	497	586	593	526	474	528	457	526	557	616
Mir7682	4	0	2	3	8	6	2	2	2	5	10	7	3	4	2	2	2	2	1	1	2	2	2	4	3	3	6	3	1	0	5	3	1	0	4	2	4	0	4	0	1	1	6	0	2	1	2	4	2
Rnf2	1042	857	1521	1184	1072	1485	1153	1684	941	1289	1653	1652	1178	1214	1098	1890	1222	1235	1018	1505	1496	1488	1616	1167	1006	1501	1157	1178	1032	1076	1405	1050	1628	1080	1255	1355	1296	1308	1169	1418	1260	1735	1563	1227	1258	1201	1280	1144	1797
Fam129a	100	102	154	93	131	114	81	118	67	74	90	116	98	83	104	132	124	102	108	116	132	157	73	54	76	94	65	55	61	95	68	64	224	45	63	43	63	60	102	163	85	106	110	56	117	99	66	118	161
Edem3	3826	2781	4906	4015	3499	4740	3860	5217	3429	4459	5703	5250	3708	4444	4070	5398	4078	4584	3995	4362	5401	4305	4905	4190	3724	5074	3487	3948	3777	4059	5123	3609	4798	3492	4510	4305	4082	4199	3911	4219	4504	5038	4815	4141	4468	4089	4039	4064	5453
1700025G04Rik	2714	1840	3168	2745	2287	2912	2716	3643	2785	3349	4042	3420	2538	3117	2673	3562	2582	2933	2811	2815	3833	3182	3053	2959	2455	3297	2554	2628	2547	2835	3824	3066	3355	2467	3289	2786	2733	2757	2234	2534	3326	3533	3211	2689	3200	2764	2976	3180	3137
Tsen15	804	652	915	758	674	784	697	916	635	909	1045	904	696	843	766	966	723	774	731	961	983	848	788	794	808	790	883	769	646	776	986	622	901	625	812	741	754	793	691	768	829	922	930	802	733	655	796	721	924
Colgalt2	333	282	450	329	288	450	412	511	300	406	543	469	370	447	332	537	515	372	390	331	512	438	388	405	276	405	281	493	362	386	423	347	347	340	404	412	369	308	311	438	490	466	491	390	433	358	456	354	441
Rgl1	1070	1076	1202	889	944	1250	1013	1243	897	979	1567	1393	962	1042	994	1249	995	923	1037	1075	1722	1462	1051	1120	757	1365	896	935	791	1302	1282	1456	1437	989	1454	1340	820	881	798	1052	1185	1290	1243	1008	1495	1073	1024	1546	1094
Apobec4	5	13	10	12	9	7	13	12	6	8	11	12	8	12	6	12	7	11	10	8	11	9	8	8	3	10	3	28	15	3	11	11	17	3	5	18	7	9	8	7	5	13	10	8	10	10	8	7	8
Arpc5	2784	2016	4272	2740	2473	3801	2939	4098	2933	3692	4248	4181	3072	3398	3133	4452	3765	3411	3166	3644	4498	3735	4213	3384	2493	3667	2538	3382	3098	3173	3952	2695	4003	2440	3498	3193	2960	2791	3374	3728	3476	4154	4166	3060	3797	3310	3143	3298	4288
Ncf2	275	303	470	132	419	305	104	162	113	117	219	385	345	139	197	392	268	128	245	431	383	364	178	138	140	204	75	139	109	300	150	140	671	137	121	126	122	102	367	511	143	434	374	157	337	243	151	425	453
Smg7	1514	1228	2042	1996	1465	2321	1868	2256	1926	2012	2846	2585	1741	2057	1956	1917	1811	2028	1877	1757	2707	1971	2086	1945	1547	2567	1267	1824	1816	1999	2199	2496	2322	1550	2244	2250	1918	1748	1611	1655	2129	2128	1939	1810	2220	1923	1959	2274	2227
Nmnat2	3612	2474	4275	3785	3349	4580	5408	7069	4217	4751	5882	4802	3353	4417	4053	6580	3534	4006	3925	4140	4946	6715	3738	3773	3276	4445	4818	3761	3319	3923	4993	4257	4397	4596	4763	4312	3570	3991	3023	3421	4495	4552	4022	3912	4458	3499	4064	4387	3616
Lamc2	429	356	388	582	295	550	497	483	472	630	857	613	346	756	578	378	437	648	538	541	524	384	462	546	465	728	314	541	487	532	734	634	403	403	665	556	521	518	366	376	749	505	513	680	399	403	524	544	511
Lamc1	455	433	711	509	423	498	544	669	433	544	700	700	496	571	461	625	524	508	488	443	740	651	459	483	333	620	376	528	389	493	510	653	683	411	556	601	517	495	395	514	549	587	618	480	573	458	511	637	576
E330020D12Rik	10	6	6	3	12	9	6	11	6	8	14	21	9	3	6	6	3	6	10	15	4	8	8	6	10	12	7	3	1	4	5	7	19	1	7	3	6	2	11	7	4	6	15	5	10	6	3	12	17
Shcbp1l	52	47	62	45	27	34	57	74	33	49	73	56	51	53	55	104	44	32	55	69	60	100	58	37	23	50	55	62	50	50	42	42	65	44	61	56	52	45	43	71	37	63	66	43	44	45	35	77	68
Dhx9	2135	2036	3138	2203	1991	2849	2234	2706	2295	2487	3297	2847	2248	2317	2553	2840	2256	2231	2118	2565	3358	2805	2824	2444	2086	3172	1804	2404	1949	2690	2526	2810	3848	2199	2814	3222	2362	2258	2394	2343	2760	3002	2926	2385	2614	2471	2221	2820	3212
Npl	170	165	199	126	163	177	147	246	79	141	195	191	154	131	133	290	162	165	127	187	210	268	145	177	96	180	121	125	103	156	176	94	269	181	145	139	105	142	159	209	146	197	133	135	160	151	142	191	232
Rgs8	2238	1388	2130	2498	1867	2296	2265	2873	1867	2652	3458	2994	2226	2677	2087	2390	2155	2571	2310	2298	3051	2603	2031	2309	1677	2583	1733	2000	1855	2321	2849	2850	2154	2067	2877	2050	1846	2115	1772	1995	2770	2483	2122	2411	2693	2066	2343	2590	2171
C230024C17Rik	3	3	0	1	4	2	6	0	1	0	5	3	5	8	2	1	0	1	0	4	1	0	1	1	1	1	1	3	0	1	0	3	1	1	4	2	4	2	4	4	1	2	5	0	1	4	1	1	1
Rgs16	107	103	161	143	90	104	111	138	109	122	167	144	206	136	138	137	120	111	125	122	157	148	111	93	123	108	126	99	92	127	115	103	134	104	131	98	86	96	92	118	118	122	142	137	132	113	107	155	121
Rnasel	600	526	689	690	541	757	440	538	739	819	963	784	545	750	752	499	637	771	700	663	736	467	721	645	676	772	301	619	571	648	824	640	737	299	730	697	683	656	601	633	791	812	693	542	589	570	748	606	777
Rgsl1	41	27	61	67	50	45	63	60	72	64	90	60	63	78	105	54	60	63	71	53	49	58	68	84	81	88	65	75	62	77	54	73	60	45	73	72	48	60	58	57	71	56	59	74	63	43	54	49	86
Teddm2	14	12	18	10	11	15	8	10	17	14	26	13	11	16	19	8	13	15	16	15	14	9	24	15	13	20	10	14	16	12	15	20	26	4	22	6	16	15	19	14	16	16	11	12	15	12	16	18	15
Teddm1b	1	0	6	6	2	8	2	6	6	6	11	9	4	5	0	7	1	7	5	4	2	6	8	5	5	5	6	7	4	3	7	5	7	5	6	9	7	8	5	7	9	3	7	3	3	4	3	5	17
Teddm1a	1	1	4	3	1	1	0	1	4	4	5	1	2	0	4	3	0	5	3	0	3	3	4	2	4	4	0	4	1	2	7	4	2	2	3	8	2	2	0	0	2	5	0	2	2	1	3	1	1
Mir8114	2888	2323	3201	2798	2685	2480	2320	3262	2003	2759	3340	2888	2284	3305	2877	3319	2979	2802	2648	2601	3198	2921	2486	3026	2645	2497	2323	2470	2395	2448	2845	2636	3849	1928	3174	2374	2160	2747	2344	2504	2826	2816	3277	3048	3056	2364	2461	2975	3007
Glul	61697	47842	67423	62274	54718	54114	47161	69638	42357	60953	71318	66603	53417	69115	61050	70005	59739	61072	55433	60267	70197	61829	61080	67414	58319	60463	46212	51929	51579	49122	61743	51149	81453	42943	66937	51972	48341	60275	53166	53419	58395	65302	72966	63203	63543	51952	53152	59240	67015
Zfp648	47	31	29	44	24	42	29	28	32	35	59	42	40	49	41	28	39	28	36	53	38	34	26	31	36	48	17	34	24	39	39	35	51	23	32	43	43	38	25	30	33	37	47	29	40	34	37	42	40
4930452N14Rik	3	1	1	1	4	2	0	0	0	1	4	4	1	3	0	3	2	0	2	4	5	1	2	1	0	4	1	1	1	0	2	3	1	3	2	0	1	0	0	3	6	4	4	0	1	1	2	1	3
4930532M18Rik	2	0	0	0	0	0	0	1	0	0	1	1	0	4	0	1	0	0	0	2	0	2	0	1	0	0	0	0	0	0	1	1	0	0	0	0	1	1	0	0	0	0	1	1	0	0	2	3	0
Cacna1e	4721	4904	6347	5493	4238	6911	5077	5760	6570	6455	9823	7181	4454	5490	5373	5373	4666	5295	5349	5868	8553	6081	5876	5900	3979	7623	3903	5717	4687	6604	5823	10279	8063	4787	8209	8467	5650	4552	4362	4652	7188	6713	5954	4904	7087	5721	6158	8430	5756
Ier5	2240	2029	3700	4058	2479	3260	3200	4665	2766	3662	3795	3568	3117	3475	3856	3674	2691	5192	3780	2963	3462	2980	3389	3353	4410	3691	4150	3190	3605	2115	3562	2255	2575	3217	2966	2156	2635	3304	1984	2137	2959	2541	2833	4704	3294	2673	2414	2936	2902
Mr1	242	284	331	223	198	229	178	289	126	226	294	341	237	330	287	337	265	245	234	281	365	346	238	201	200	264	131	214	167	222	192	176	372	162	226	248	236	241	264	390	218	286	364	206	222	283	226	252	337
Stx6	4350	3417	4916	4717	3892	4526	3943	5241	3653	5035	6164	5003	3793	5116	4877	5714	4206	5136	4522	5052	4967	4937	4257	4369	5025	4603	4776	4150	3681	3824	5305	3837	5053	3835	4856	3862	3946	5060	3588	3736	4829	4888	4649	4452	4070	3886	4396	4383	4905
Xpr1	3179	2096	4699	3827	2914	4475	3577	4222	3921	4205	5188	4680	3557	4352	3641	4259	4126	4150	3389	3802	5109	3830	5080	3472	3104	4938	2379	3377	3206	3891	4334	4168	5141	2650	4349	4504	4148	3217	3590	4325	4154	4379	4376	3062	4157	3686	3924	3747	4767
Gm5532	3	7	13	8	2	5	7	10	2	6	3	9	6	4	10	9	12	10	5	13	13	9	13	10	4	7	3	9	6	5	5	12	8	7	5	5	4	11	9	8	6	8	9	9	5	6	5	0	4
Acbd6	1010	631	1336	1203	866	1218	1218	1535	1048	1290	1548	1238	1022	1184	1157	1649	1121	1247	1052	1227	1299	1396	974	1066	1081	1178	1133	989	946	1121	1367	984	1296	947	1272	1052	1029	1037	943	1102	1269	1187	1265	977	1169	991	1015	1213	1241
Lhx4	3	0	0	0	0	0	0	1	0	0	1	0	0	1	0	0	0	0	2	0	0	0	0	0	0	0	0	1	0	0	3	0	0	0	1	0	0	0	0	0	1	0	0	6	2	0	0	1	0
Qsox1	352	305	442	404	300	329	340	477	368	406	515	428	352	440	431	505	328	387	378	427	445	436	370	312	359	363	324	296	315	334	398	401	555	274	411	329	301	401	285	400	389	379	434	291	357	313	333	419	415
Cep350	1866	1606	2640	2377	1897	2690	2476	2850	2340	2464	3336	2811	1978	2446	2282	2563	2224	2240	2252	2045	3251	2391	2416	2279	1860	3060	1748	2206	1918	2466	2537	2805	3045	1954	2730	2728	2378	2051	2033	2088	2456	2556	2524	2228	2602	2274	2164	2727	2657
Tor1aip1	299	255	441	303	332	415	344	433	295	328	458	438	307	343	265	398	345	319	299	301	456	395	299	326	301	361	205	296	274	312	356	370	536	220	358	359	311	269	310	381	295	363	439	313	307	312	253	376	388
Tor1aip2	1305	894	1702	1360	1303	1456	1270	1667	1228	1388	1741	1863	1308	1593	1266	1760	1467	1398	1264	1445	1729	1540	1514	1337	1064	1651	974	1281	1120	1300	1541	1260	1927	989	1452	1265	1308	1244	1418	1562	1376	1500	1747	1394	1422	1316	1256	1399	1690
Fam163a	181	69	142	206	169	175	176	215	192	205	301	215	166	194	146	174	213	177	205	148	165	235	114	144	160	193	96	178	172	170	230	186	124	139	163	178	185	151	98	88	176	180	154	157	187	168	250	193	178
Tdrd5	51	32	90	82	43	57	72	69	76	83	85	80	53	65	73	83	53	34	57	66	73	64	50	61	64	78	61	50	49	67	63	61	106	43	64	93	48	68	60	42	61	99	87	27	48	66	66	63	73
Nphs2	2	7	8	5	3	1	12	17	1	3	9	27	8	33	9	14	12	12	15	0	8	33	0	19	1	12	0	9	4	4	3	5	2	4	0	4	1	8	3	23	4	4	19	2	2	0	7	2	8
Soat1	1463	1056	2065	1460	1395	1564	1270	1563	1062	1356	1716	1992	1516	1588	1442	1935	1513	1487	1345	1590	1921	1870	1725	1403	1105	1672	945	1144	1057	1409	1445	1217	2095	1002	1441	1134	1245	1266	1270	1893	1323	1711	1568	1180	1571	1257	1184	1608	1733
Abl2	3426	2688	4214	4011	3179	4265	3962	4823	3959	4529	5516	4859	3142	4277	3642	4414	3742	3863	3916	3891	4781	4555	3869	3821	3242	4391	3273	3561	3404	3654	4534	3845	4328	3045	4314	4020	3210	3313	2785	3436	4026	4635	4258	3626	4665	3479	3725	4328	3701
Tor3a	154	121	156	117	122	97	102	136	93	118	181	122	132	134	97	147	127	110	97	155	144	191	115	108	125	130	77	127	84	105	116	110	210	73	128	107	77	97	119	220	83	167	166	98	110	101	103	120	150
Fam20b	4357	3221	4641	4387	3847	4534	4236	5370	4066	5026	6126	5294	3837	5182	4748	5181	4057	4715	4567	4748	5381	5031	4513	4479	4589	4818	4459	4010	3699	4146	5291	3935	4922	3949	4847	4234	3747	4583	3670	3960	4941	5588	4884	4465	4413	4142	4281	4733	4465
Ralgps2	2423	1848	2861	2343	2156	2736	2595	3332	2416	3313	3987	3313	2331	2781	2643	3354	2648	2721	2565	2601	3130	2951	3179	2732	2427	3091	2330	2577	2477	2258	3342	2325	2898	2286	2764	2758	2318	2699	2470	2398	2933	3268	2811	2706	2808	2434	2683	2653	2721
Angptl1	38	25	45	52	42	44	49	60	43	48	52	63	33	63	46	47	40	33	55	49	51	56	36	48	39	44	36	49	42	46	52	43	59	43	42	53	55	50	28	42	52	33	49	31	41	52	53	52	32
Tex35	2	3	0	2	4	1	1	1	0	0	0	1	0	0	1	6	1	3	0	1	3	1	0	0	4	3	0	3	0	1	0	1	2	1	3	1	3	0	1	1	4	1	1	0	2	4	0	1	0
Rasal2	6254	3734	7003	7406	5618	7573	6865	7976	6373	7583	9686	8617	6124	8289	6941	7655	5902	7201	6457	6348	8722	7387	7388	6528	5884	8534	4810	5888	6090	7198	8335	7386	7741	5864	8131	7304	6986	6270	5874	6062	7758	7583	7223	6101	6806	6374	6879	7345	7681
2810025M15Rik	528	451	591	530	468	518	450	582	438	592	745	568	509	524	580	795	496	610	488	631	679	630	478	504	519	517	566	437	467	501	662	437	740	512	597	412	489	529	392	513	575	635	569	543	524	468	480	566	557
BC026585	234	298	362	151	203	187	116	124	100	124	174	280	223	165	175	277	223	151	125	316	237	242	134	99	114	158	115	157	96	237	167	128	465	145	163	132	143	158	182	371	150	236	259	131	178	172	173	231	270
Sec16b	24	28	39	43	24	51	52	38	14	37	62	57	29	51	21	44	38	42	45	40	42	41	15	30	50	43	12	35	34	36	53	47	45	25	32	43	48	37	32	21	48	40	42	40	34	28	46	37	47
Brinp2	1160	1018	1463	1325	1126	1662	1341	1657	1593	1600	2143	1620	1176	1401	1363	1550	1218	1401	1378	1400	1878	1646	1253	1434	1280	1865	1186	1370	1208	1666	1708	2052	1622	1361	1854	1910	1327	1406	1163	1000	1641	1581	1423	1515	1930	1363	1470	1924	1370
Astn1	2465	2400	3370	3011	2290	3912	2696	3066	3589	3089	5171	3482	2755	2691	2737	3000	2705	2728	2578	2707	4731	3104	3039	3031	2116	4348	1742	3095	2441	3814	3243	6073	4286	2645	4589	4950	3195	2437	2561	2938	3794	3476	3040	2440	3877	3176	3220	4646	3370
Mir488	2	0	0	5	0	2	1	0	3	1	7	1	2	7	4	0	1	0	0	1	1	1	3	1	0	1	0	3	1	2	3	1	0	3	0	4	1	2	1	2	4	0	2	1	6	1	1	1	4
Pappa2	182	49	130	391	95	168	194	113	288	316	127	105	103	150	162	52	60	294	199	126	89	89	107	159	147	168	95	88	132	85	198	332	192	111	188	108	302	166	116	87	178	90	109	144	71	93	155	190	188
Rfwd2	1675	1153	1911	1909	1602	1929	1762	2266	1502	1949	2449	2067	1530	2055	1906	2460	1738	2157	1822	1772	2456	1999	2228	1907	1975	2297	1542	1646	1605	1804	2302	1723	2189	1674	1900	1722	1735	1845	1718	1532	1934	1991	2050	1808	1970	1591	1682	1863	2095
Scarna3a	3	32	18	29	13	13	14	28	14	31	32	19	13	12	14	26	27	23	19	15	25	26	21	16	17	26	11	30	13	17	27	48	32	14	29	13	26	10	21	29	28	45	21	36	36	24	17	34	32
Mir1843b	3	30	17	28	13	12	13	27	14	28	31	14	12	12	13	25	27	23	18	14	24	26	20	14	17	26	11	29	13	17	26	48	28	14	29	11	25	9	18	29	27	42	21	35	34	23	16	32	31
Tnr	2918	2188	3698	3150	2605	3695	3004	3375	3661	3700	4724	3748	2909	3260	3067	3541	2545	3123	3150	3106	4794	3802	2870	3215	2878	3655	2235	2890	2538	3651	3328	4521	4659	2601	4042	3681	3113	2810	2413	2651	3625	3125	3512	2696	4041	3041	3097	4206	3322
4930523C07Rik	39	22	63	43	19	36	31	61	21	41	58	49	39	60	25	52	52	39	31	41	40	59	31	40	48	40	21	41	41	36	38	32	76	18	49	24	29	42	22	37	33	48	62	29	36	41	46	29	35
4930562F07Rik	15	9	19	12	5	8	12	18	7	11	25	12	17	12	5	19	24	11	4	15	14	19	5	10	12	15	9	17	13	16	14	13	30	2	17	8	12	18	4	10	14	7	13	15	10	12	11	8	11
Tnn	6	8	9	2	5	6	12	11	13	13	9	6	6	15	9	1	7	11	9	8	15	11	7	9	4	11	5	7	8	7	9	9	10	13	16	15	6	7	6	11	11	6	5	10	7	10	7	7	10
Mrps14	1562	1479	1739	1493	1292	1678	1296	1823	1219	1626	1905	1819	1448	1496	1491	2139	1580	1627	1359	1837	1955	1667	1842	1677	1515	1677	1607	1466	1310	1366	2062	1257	1922	1423	1746	1372	1504	1718	1526	1770	1609	2077	1772	1589	1471	1440	1440	1464	2036
Cacybp	3406	2499	4319	3450	2871	3825	3224	4640	2900	3955	4672	4329	3506	3660	3313	5493	3825	4079	3378	4251	5064	4111	5068	4270	3259	4401	3502	3483	3330	3244	4783	2916	4621	3291	4070	3468	3439	4079	3925	4077	3751	5003	4414	3880	3617	3685	3593	3442	5221
Rabgap1l	9505	7265	12682	10633	7876	12360	10415	13272	9878	12762	14845	13444	10087	11183	8834	13570	10194	11248	9699	11598	14602	11714	13801	11417	8860	13487	8713	10705	9146	8588	13705	10814	13036	9448	12686	12030	11203	11198	10669	11799	11540	13700	12373	9911	10383	10421	11262	10687	15022
Mir1927	2	9	9	6	7	4	10	9	7	5	9	11	6	10	4	5	2	7	7	3	13	11	6	10	14	8	4	8	5	8	11	12	17	14	7	14	15	7	8	3	11	8	9	2	11	2	16	4	16
Gpr52	532	424	427	279	400	461	314	565	335	536	572	520	483	460	369	575	452	425	413	478	573	423	386	404	232	475	350	448	390	441	711	458	503	480	600	494	412	507	405	542	557	590	488	310	412	405	485	442	616
Rc3h1	1553	1282	2180	1841	1362	2124	1991	2208	1901	2080	2752	2404	1786	1889	1658	2182	1721	1800	1707	1963	2707	2165	2493	1959	1455	2608	1511	1800	1642	1726	2091	2289	2560	1703	2224	2452	1863	1714	1881	1858	2131	2223	2102	1780	1840	1748	1986	2111	2271
Serpinc1	8	4	4	6	1	12	9	6	7	9	6	5	4	8	1	6	4	3	9	4	7	18	7	6	5	5	1	4	2	6	3	9	10	12	7	8	6	3	2	4	3	7	11	3	2	2	4	7	11
Zbtb37	288	229	423	339	260	354	377	458	323	359	484	435	286	360	251	379	311	346	291	329	407	383	364	391	272	417	254	320	293	341	390	336	442	274	409	453	274	287	313	315	384	355	333	293	373	309	348	335	401
Gas5	3369	3909	4269	3161	3236	3488	3055	4599	2868	4059	5167	4008	3346	4165	3999	5128	3853	3426	3746	4064	4224	4017	3995	3656	3628	4163	3807	3807	3495	2933	3988	3094	4997	3308	3716	3598	3477	3954	4013	4062	3916	5162	4498	3509	3022	3448	3246	3432	4831
Snord47	23	24	46	34	31	65	40	50	46	45	69	74	39	40	26	79	43	56	40	44	55	45	75	55	47	54	56	71	52	25	40	43	74	43	62	50	51	54	56	45	39	73	69	52	41	44	49	36	65
Dars2	1419	1227	1579	1363	1268	1407	1194	1677	1112	1526	1783	1626	1175	1558	1430	1823	1278	1424	1344	1572	1639	1443	1312	1248	1357	1415	1220	1215	1136	1297	1694	1183	1702	1195	1509	1303	1378	1478	1221	1413	1590	1720	1531	1217	1268	1331	1281	1364	1787
Cenpl	21	19	36	28	15	13	23	20	23	20	31	26	30	17	18	35	28	23	16	22	29	28	15	16	22	34	5	22	23	23	33	16	29	18	23	30	16	14	34	32	26	29	41	23	21	29	22	28	30
Klhl20	209	181	323	241	177	258	259	267	261	291	355	288	192	229	215	271	216	228	212	260	313	323	232	227	195	289	208	239	223	243	256	285	351	200	304	313	215	208	197	192	289	293	270	222	235	235	245	283	265
Ankrd45	1204	704	1311	1296	1077	1298	1299	1640	1238	1430	1840	1509	1050	1465	1281	1582	1284	1613	1191	1382	1629	1690	1700	1483	1412	1751	1097	1351	1181	1167	1517	1316	1465	1126	1574	1232	1166	1353	1116	1083	1327	1434	1489	1211	1424	1259	1309	1311	1434
4930469G21Rik	22	11	25	25	31	22	29	30	26	29	48	32	18	29	25	19	20	28	32	28	21	26	27	30	21	22	12	34	40	21	25	30	26	24	20	16	28	5	19	19	27	19	20	22	23	27	36	32	37
Prdx6	8509	7880	12986	5601	7828	5935	4915	7295	3521	5368	6620	8894	7063	6158	6447	9557	7572	5580	6185	9177	8385	8144	5998	6039	5557	6254	4704	4976	4201	6538	5649	4400	15421	4547	5914	4563	4798	5118	7428	11103	5520	7348	9639	5807	6176	6023	4771	7474	9799
Tnfsf4	0	0	0	0	0	0	0	0	1	0	1	2	3	0	0	0	0	0	0	0	0	0	0	0	0	1	0	0	0	0	0	0	0	0	0	3	0	0	0	0	0	0	0	0	1	0	0	0	3
Tnfsf18	0	0	1	1	0	0	0	0	1	0	1	0	2	0	0	0	0	1	2	1	2	0	1	0	0	0	0	0	1	3	0	0	0	0	0	2	0	0	1	1	0	1	0	1	0	0	0	1	2
Fasl	6	10	4	5	7	4	2	6	2	4	3	7	6	5	2	5	2	3	3	6	6	3	3	9	1	2	2	3	2	2	2	3	10	2	0	2	2	4	2	9	3	0	6	1	3	4	3	6	3
Suco	2507	2288	3440	2933	2481	3027	2516	3423	2468	3193	3813	3480	2692	3124	2846	3782	2950	2897	2625	3114	3586	3235	3350	2897	2508	3398	2428	2783	2393	2746	3449	2574	3493	2445	2960	3077	2800	2705	2747	3061	3295	3798	3359	2579	2600	2659	2848	2739	3781
4930558K02Rik	4	7	6	4	4	6	4	2	2	8	1	0	2	6	12	4	13	10	2	4	3	5	4	6	6	4	3	5	1	2	10	2	4	3	2	6	6	5	6	2	8	6	4	4	6	2	0	9	8
Pigc	166	184	216	165	155	160	201	202	175	191	267	216	154	210	181	213	188	183	191	188	222	198	191	214	203	207	202	178	176	169	202	162	241	129	203	190	159	211	147	201	162	237	193	165	199	165	167	178	259
Dnm3	1494	1373	2404	1995	1323	2322	2010	2154	2290	2139	3196	2239	1799	1808	1973	2294	1811	1908	1675	2214	2651	2133	2601	1958	1882	2831	1482	1944	1724	1997	1902	3240	3292	1813	2345	2818	2016	1682	1854	1663	2157	2252	2179	1787	1996	1951	1801	2594	2414
2810442N19Rik	13	1	19	5	3	6	6	10	16	11	6	8	3	15	3	6	12	5	7	12	10	15	11	10	3	9	10	7	7	9	7	16	12	6	6	12	12	3	8	4	6	4	11	5	9	3	6	7	9
Dnm3os	34	15	57	50	15	47	53	75	59	59	69	53	44	51	29	48	38	47	49	42	47	54	43	34	25	73	27	80	45	20	32	49	86	35	34	46	62	46	55	46	38	29	56	47	41	54	39	57	78
Mir199a-2	0	0	0	0	1	0	0	1	0	1	0	1	0	3	0	0	0	0	1	0	0	1	0	0	0	0	0	0	0	0	0	0	0	1	0	0	0	2	1	0	2	0	2	0	0	1	0	0	3
Mir214	1	0	3	1	0	4	2	3	0	3	0	1	1	4	0	4	1	1	0	1	1	1	1	2	0	1	1	4	0	3	3	1	3	1	1	3	2	1	4	1	1	1	2	1	5	3	1	3	2
Mettl13	414	373	455	418	320	356	382	496	426	482	536	462	372	449	434	474	327	413	411	496	427	456	354	376	422	364	331	371	337	358	432	390	502	326	471	357	339	407	344	393	456	469	469	352	381	349	392	442	473
Vamp4	1075	999	1292	1116	1047	1270	1116	1393	1093	1293	1635	1468	1106	1286	1208	1485	1157	1053	1136	1283	1514	1319	1565	1275	1053	1508	1085	1156	1035	1049	1375	1199	1525	1118	1345	1387	1051	1265	1156	1134	1301	1499	1261	1140	1148	1118	1230	1179	1473
Myoc	810	572	522	523	415	87	858	729	120	400	405	669	609	711	286	653	477	311	452	263	582	756	247	612	269	438	292	422	205	245	211	275	332	387	344	215	222	655	184	504	439	513	541	429	346	299	457	396	294
7420461P10Rik	64	42	57	57	45	21	56	88	5	35	39	54	53	65	30	46	48	22	49	28	46	72	34	52	28	39	20	44	19	20	18	25	21	32	29	18	24	74	18	47	38	62	61	29	34	29	39	30	35
Prrc2c	1936	1894	3020	2854	1861	3003	2554	2799	2887	2701	3899	2812	2169	2399	2255	2631	2094	2374	2234	2412	3687	2851	2811	2832	2074	3777	1757	2471	2131	2776	2625	4401	3762	2262	3062	3537	2685	2196	2151	2138	2782	2733	2779	2258	2891	2483	2434	3427	2529
Fmo4	0	0	2	4	0	0	1	0	0	2	2	3	2	3	0	5	1	0	1	2	0	4	2	4	0	2	0	3	3	1	0	1	1	1	1	0	0	1	1	4	1	4	1	0	0	1	0	1	1
Fmo1	102	129	155	110	67	95	160	213	72	103	156	216	113	197	102	163	169	87	93	84	151	226	65	129	102	133	43	116	60	102	123	96	112	75	102	89	100	91	85	218	132	122	177	109	87	111	181	97	111
Fmo2	29	40	49	36	43	12	43	34	12	46	55	58	39	18	16	48	20	14	15	32	17	23	13	36	17	31	9	16	18	26	15	29	57	27	18	17	31	20	25	59	19	25	38	18	12	12	36	30	52
Fmo6	2	2	0	0	1	0	0	0	1	2	1	0	3	1	0	0	1	0	0	0	1	0	0	0	0	0	0	0	0	1	2	0	0	1	2	1	2	0	0	0	0	2	1	1	0	1	0	0	0
Fmo3	0	0	0	3	0	1	0	1	0	0	0	0	2	0	0	0	1	0	0	0	0	0	0	0	1	0	0	0	1	1	0	0	0	0	0	1	1	2	0	0	0	0	0	0	0	0	1	0	0
Mroh9	0	3	2	0	0	0	0	0	0	0	0	0	0	0	0	0	0	0	0	0	1	0	0	0	0	0	0	0	0	0	0	0	3	0	0	0	0	0	0	0	0	0	0	2	0	0	0	0	0
Prrx1	151	162	185	117	83	114	188	238	130	147	182	245	153	206	143	212	207	161	144	104	166	217	169	192	117	194	105	185	114	88	142	129	159	113	158	180	140	154	133	162	131	132	201	147	122	137	169	151	147
Gorab	113	137	161	153	83	115	118	147	126	170	192	189	139	135	107	159	117	132	136	146	179	173	173	132	133	197	124	148	138	107	148	132	196	114	151	148	133	145	128	134	161	171	150	113	115	125	126	154	190
Mettl11b	22	26	20	19	25	28	30	27	17	27	32	29	19	18	29	30	28	18	14	34	24	16	28	44	30	11	25	21	33	22	35	15	29	19	16	14	25	30	22	11	21	29	26	23	25	19	25	27	31
Kifap3	10041	7555	11975	10464	9067	11968	9635	11669	10080	11893	14017	12320	9508	11080	10568	12647	9311	10513	9604	11439	13819	11246	12100	10171	9755	12632	8737	9249	8559	10648	12976	10487	12875	9142	11960	11357	10630	9734	9367	9639	11647	13063	11368	9299	10214	9636	9861	11295	11848
Scyl3	1103	769	1365	1353	988	1560	1268	1646	1230	1404	1737	1549	1208	1575	1367	1659	1290	1300	1275	1458	1556	1535	1298	1188	1149	1573	1060	1228	1030	1233	1510	1133	1398	984	1409	1322	1277	1215	1120	1304	1389	1560	1624	1084	1232	1155	1281	1242	1469
BC055324	164	118	195	171	160	234	163	194	154	173	243	247	174	219	197	231	192	159	168	190	217	198	182	143	163	231	132	176	145	174	212	145	202	123	183	204	186	171	191	208	187	223	258	144	157	184	159	154	222
Mettl18	195	156	160	138	175	170	143	224	118	191	247	200	176	230	188	263	205	184	161	207	226	206	206	164	177	204	161	166	139	198	251	150	234	161	174	159	170	187	157	190	171	238	215	172	172	171	210	173	260
Sele	0	0	4	2	1	3	0	5	1	4	1	0	0	1	9	8	2	0	2	1	2	3	0	12	0	0	0	1	1	1	0	0	2	1	1	1	0	0	0	2	2	1	3	1	0	0	0	1	2
Sell	2	2	3	1	5	3	3	4	0	1	2	1	1	1	10	6	1	2	5	0	1	2	3	10	4	4	3	4	2	2	5	3	10	1	2	2	4	0	3	2	4	0	4	0	4	1	0	1	2
Selp	0	0	0	0	0	1	0	0	0	0	3	0	1	0	0	1	3	0	0	1	1	0	0	2	0	1	1	1	0	0	1	0	0	3	0	3	0	2	0	1	0	0	0	0	0	2	0	0	0
Gm16548	0	0	1	1	0	1	3	1	0	0	3	0	0	0	3	4	1	0	0	1	3	1	0	2	1	0	0	2	1	0	2	0	0	4	0	3	1	3	0	0	1	1	5	2	1	1	1	2	0
F5	19	9	5	17	13	9	25	23	8	7	5	15	12	6	22	29	13	10	11	12	27	22	13	17	7	8	10	9	7	7	11	16	11	9	17	16	9	12	9	12	5	14	15	10	13	11	7	8	13
Slc19a2	638	423	852	737	620	786	659	833	604	748	976	944	715	837	774	901	646	818	598	730	1002	712	812	679	585	775	517	659	645	601	782	674	830	513	768	696	709	607	594	684	720	844	823	691	748	680	621	768	802
Ccdc181	1057	941	1097	818	933	995	913	1138	825	1111	1464	1063	964	1180	1140	1388	1023	1141	917	1038	1352	1114	1095	1059	1035	1115	970	986	887	1060	1200	908	1211	891	1088	1044	1028	1126	935	987	1221	1271	1138	1016	930	986	963	957	1288
Blzf1	935	761	1213	1061	940	1072	891	1205	838	1105	1267	1228	977	1228	1017	1194	946	1133	1018	1112	1362	1087	1175	1085	978	1225	826	909	897	1004	1204	869	1186	836	1094	933	983	1116	965	959	1147	1266	1149	1013	982	1019	959	1008	1300
Nme7	2798	2323	3602	3250	2416	3432	2766	3694	2696	3367	3922	3331	2858	3056	2864	4082	2867	3058	2816	3315	3876	3386	4215	3145	2941	3923	2928	2662	2598	2418	3673	2798	3329	2671	3367	2908	2647	3012	2820	3068	3123	4022	3409	2827	2823	2757	2586	2905	3652
Atp1b1	22588	16630	30233	28428	20182	29672	25299	31813	26572	30495	36777	30289	24227	28148	26208	32465	26457	30557	24199	29553	35020	31890	33749	27012	25739	33685	24509	24644	23441	23643	32642	29235	31470	22917	30442	28653	23943	26460	24000	26972	28087	32882	30377	24149	28067	26069	23995	29711	28802
Dpt	5	10	8	2	7	3	5	1	5	9	12	8	4	5	4	10	10	11	4	7	9	11	7	2	11	12	8	8	8	7	11	12	4	3	9	10	7	5	4	9	6	6	6	5	9	4	5	12	8
Gm20743	71	59	85	44	57	35	37	41	23	41	46	85	69	54	43	83	62	46	40	72	58	65	62	41	55	58	23	40	34	63	42	40	134	46	28	24	38	54	57	59	39	46	78	37	39	49	33	67	94
Xcl1	3	5	0	1	3	0	0	0	0	0	1	0	0	0	0	2	0	2	2	0	2	4	1	0	0	1	2	0	0	0	0	0	3	0	0	0	2	0	0	1	2	2	0	1	1	1	0	2	1
4930568G15Rik	9	1	12	3	5	6	3	10	1	9	3	7	1	5	6	11	7	4	5	8	10	13	3	6	9	4	7	5	3	4	4	7	5	7	4	8	5	3	6	5	9	15	4	5	2	7	6	8	7
Tbx19	0	0	1	1	0	1	0	0	0	0	1	0	0	0	0	0	0	0	0	0	0	0	0	0	0	0	0	0	0	0	0	0	0	0	0	0	1	2	1	0	0	0	1	1	0	0	3	0	1
Sft2d2	1005	891	1195	1025	900	1040	1144	1403	886	1081	1361	1487	1046	1190	965	1595	1088	906	863	1175	1303	1558	945	1151	882	1062	1014	992	814	904	1044	863	1518	947	1227	967	834	995	930	1237	1082	1167	1395	993	1271	972	963	1137	1082
Tiprl	2218	2076	2480	2073	1925	2170	1857	2756	1775	2482	2906	2418	1970	2359	2328	2857	1987	2300	2127	2552	2792	2485	2409	2282	2270	2439	2451	2012	1872	2181	2770	1654	2422	1954	2365	1985	1953	2322	2123	2247	2453	2925	2512	2250	1969	1941	2027	2014	2692
Gpr161	132	64	142	138	95	135	118	173	110	138	166	157	85	136	166	170	147	150	117	106	183	199	152	109	110	133	99	112	124	118	136	117	187	98	130	125	88	127	100	88	134	136	179	117	157	124	102	117	128
Dcaf6	1844	1648	1984	1818	1763	2062	1792	2185	1643	2023	2820	2333	1740	2133	2093	2270	1641	1931	1823	1859	2488	1998	2211	1894	1738	2447	1687	1615	1588	1908	2178	2206	2382	1847	2329	2206	1843	1920	1756	1676	2199	2363	1976	1813	1841	1846	1842	2157	2395
Mpc2	4016	3607	4359	3781	3411	4030	3280	4891	2888	4174	5010	4315	3740	3901	4191	5394	3616	4219	3922	4594	5267	4842	3861	4192	4574	4394	4584	3687	3470	3360	4895	3141	4744	3569	4195	3299	3577	4536	3636	3822	4263	4816	4735	4455	3728	3664	3464	3727	5092
Adcy10	54	42	35	35	50	48	75	59	44	63	84	71	49	57	55	54	38	43	39	53	58	57	43	61	52	66	34	45	49	69	62	55	52	57	59	61	40	64	44	47	57	49	77	68	46	36	66	39	49
Mpzl1	90	79	145	113	99	88	118	114	122	113	138	138	111	136	112	129	131	115	112	119	132	135	91	122	108	133	79	138	103	105	109	116	126	96	114	123	94	111	109	64	131	120	144	141	106	114	101	132	112
Rcsd1	34	56	62	48	68	55	53	63	33	34	52	76	67	38	42	49	43	40	43	42	59	63	35	37	25	62	34	52	36	60	32	32	87	25	44	22	31	25	42	66	37	67	61	52	32	44	28	65	67
Creg1	1180	1096	1817	901	1301	1203	829	1071	635	918	1139	1455	1439	1016	1149	1704	1184	949	919	1690	1552	1528	1016	805	794	1095	830	837	738	1279	1019	759	2386	775	922	926	872	952	1328	1702	979	1518	1429	787	1279	1173	821	1434	1639
Cd247	127	143	242	169	127	175	209	199	178	201	204	237	195	178	162	176	163	161	183	140	215	203	203	154	138	231	110	153	127	147	184	180	243	126	173	197	157	120	159	141	159	176	223	170	173	160	203	167	209
Pou2f1	557	488	805	697	510	733	736	804	691	760	936	866	652	704	647	711	723	582	698	577	828	818	736	645	563	802	443	631	538	544	736	704	911	492	723	745	643	574	600	627	672	724	750	650	719	598	693	676	694
Dusp27	26	47	38	32	27	35	36	66	16	25	40	67	63	28	42	32	43	44	35	31	42	79	28	28	32	42	32	24	28	22	37	9	28	13	25	15	21	49	14	57	30	26	34	15	39	20	29	32	33
Gpa33	0	0	0	0	0	0	0	0	0	0	0	1	0	0	0	0	0	0	0	0	0	1	0	0	0	0	0	0	0	0	0	0	0	0	0	1	0	0	0	1	0	0	0	0	0	1	1	1	0
Mael	1	2	10	13	3	1	11	0	1	0	8	1	1	2	1	8	5	0	3	6	1	14	3	0	10	0	4	11	0	21	1	3	5	1	3	1	2	1	9	6	3	2	0	3	1	12	0	3	3
Ildr2	3624	2735	4623	4225	3294	4604	4171	5067	3682	4604	6018	5230	4148	4460	3587	4785	3744	3943	4168	3812	5442	4803	4100	3713	3599	5063	3316	3590	3069	3864	4837	4497	4310	3525	4438	4349	3638	3283	2766	3494	4101	4728	4568	3183	4331	3531	3923	4381	4043
Tada1	1591	1448	1888	1609	1460	1851	1602	2233	1443	2023	2332	2069	1544	1799	1688	2351	1786	1884	1652	1840	2215	1784	1947	1900	1667	1853	1857	1763	1609	1371	2179	1402	1964	1510	1854	1458	1578	1912	1549	1659	1806	2241	2004	1829	1854	1594	1593	1652	2172
Pogk	2413	1432	3245	2841	2189	2916	2706	3298	2519	3065	3371	3134	2328	3073	2655	3377	3022	2897	2690	2658	3266	3024	2909	2454	2626	3228	1749	2703	2173	2462	2910	2371	3773	2056	2884	2328	2440	2234	2461	2416	2785	3002	3442	2386	2718	2321	2309	2792	2788
Gm4846	0	1	0	0	0	0	0	1	0	0	0	1	0	0	0	0	0	0	0	0	0	0	0	0	0	0	0	0	0	0	0	0	0	0	0	0	0	0	0	0	0	0	1	0	0	0	0	0	0
Gm4847	5	0	2	0	7	1	0	1	1	1	3	6	1	1	2	14	8	1	0	6	3	6	0	2	1	1	4	2	1	6	1	7	6	1	4	5	1	3	2	4	6	8	4	2	2	2	3	5	1
Fmo9	0	0	1	0	0	0	0	0	0	0	0	1	0	0	0	0	0	0	2	0	1	0	0	0	0	0	0	0	0	0	0	0	0	0	0	0	0	0	0	0	0	0	0	0	0	0	0	0	0
Gm16701	134	84	135	93	95	103	85	139	93	90	143	132	103	118	108	180	116	94	110	110	118	118	119	107	84	133	78	102	96	99	141	98	94	103	123	84	85	123	100	100	103	133	88	101	123	104	100	113	131
Fam78b	84	55	124	99	73	105	93	121	97	86	157	102	74	97	102	106	89	101	91	105	104	97	88	100	91	148	49	102	93	144	101	208	158	97	139	88	124	77	67	89	113	85	68	94	96	81	106	165	104
Uck2	434	263	564	571	454	486	415	579	368	485	613	579	393	568	465	551	478	512	425	452	645	513	472	401	382	499	335	405	378	486	559	440	538	328	506	382	459	403	378	447	477	485	558	518	502	464	459	506	576
Mir6347	0	0	0	0	0	0	0	0	0	0	0	0	0	0	0	0	0	0	0	0	0	0	0	0	0	0	0	0	0	0	0	0	0	0	0	0	0	0	0	0	0	0	0	0	0	0	0	0	0
Tmco1	1223	1106	1447	1204	1089	1445	1136	1452	908	1278	1603	1443	1189	1372	1218	1681	1306	1406	1132	1367	1557	1536	1548	1417	1353	1443	1203	1191	1014	1214	1577	1092	1755	1008	1339	1149	1193	1316	1256	1384	1335	1599	1416	1256	1228	1105	1213	1272	1609
Aldh9a1	466	465	685	398	487	425	389	540	434	494	655	575	481	425	530	612	465	405	507	522	578	583	455	400	408	451	392	366	318	442	533	427	683	334	470	481	369	429	445	568	482	620	579	381	458	444	433	530	554
Mgst3	4022	3289	4886	4082	3706	4192	3126	4694	3254	4561	5066	4204	3473	4701	5220	5450	3519	4712	3725	4878	5373	5149	3577	3651	4763	3769	4569	3655	3573	3609	4303	3161	5562	3301	4565	3487	3601	4502	3723	4190	4473	4800	4642	4319	3792	3948	3556	3793	5164
Lrrc52	1	0	2	0	0	0	0	0	0	0	0	0	1	1	0	0	0	0	0	0	0	0	0	0	0	0	0	0	0	0	0	1	1	0	0	0	0	0	0	0	0	0	0	0	0	0	0	0	0
Rxrg	194	187	188	191	177	219	163	238	264	264	346	274	187	221	199	210	306	226	218	204	294	222	207	228	125	184	162	205	168	211	372	216	164	159	297	235	193	220	197	162	296	223	196	243	179	174	255	216	180
Lmx1a	0	0	0	0	0	1	2	2	0	0	1	0	0	0	1	3	2	0	0	0	0	0	0	0	0	1	3	0	0	0	0	0	1	0	0	0	0	0	0	0	0	0	0	0	1	0	0	0	1
Pbx1	1944	2008	2865	2430	1842	2961	2534	3058	2948	2713	3752	3167	2192	2443	2491	2965	2375	2294	2227	2508	3696	2928	3443	2368	1881	3311	1850	2420	2162	2743	2832	3519	3635	2060	3262	3549	2617	2272	2147	2549	2832	2989	2702	2134	2781	2516	2695	2969	2816
Mir6348	0	0	0	0	0	0	0	0	0	0	0	0	0	0	0	0	0	0	0	0	0	0	0	0	0	0	0	0	0	0	0	0	0	0	0	0	0	0	0	0	0	0	0	0	0	0	0	0	0
Nuf2	25	14	28	15	27	22	14	19	7	17	18	20	23	11	19	31	34	7	18	21	36	18	25	12	17	29	21	16	17	17	27	17	49	12	21	8	6	18	28	36	17	32	31	16	10	21	17	13	27
Rgs5	1310	1041	1551	1443	1279	1395	1371	1946	1061	1414	1740	1617	1249	1779	1463	2212	1583	1635	1318	1524	1822	1687	1736	1587	1477	1758	1279	1363	1086	1287	1483	1091	1710	1191	1608	1199	1459	1475	1516	1680	1655	1643	1901	1482	1449	1511	1279	1404	1745
Rgs4	20924	11531	19204	23222	17133	23017	18257	23808	15027	20897	27107	22907	17333	24166	21489	29867	19594	24308	19865	21488	30384	25340	20393	20768	23599	24148	18668	17860	17785	23192	28569	18873	22386	18792	21666	18926	20878	20795	17507	22540	25194	23798	23618	21898	22842	19826	19322	19795	23791
1700084C01Rik	278	218	400	222	207	199	160	247	131	176	265	279	256	249	261	342	307	213	227	271	319	322	279	186	180	248	162	244	194	251	221	177	524	185	223	209	191	216	261	305	204	268	349	256	250	220	208	245	352
Hsd17b7	1476	964	2119	1425	1655	1933	1150	1697	1209	1571	1683	2312	1723	1696	1867	2146	1769	1398	1714	1939	2525	1761	2196	1486	1047	1678	894	1280	1132	1441	1511	1223	2747	1013	1630	1369	1334	1311	1958	1981	1372	1637	2089	1335	1492	1510	1262	1681	2074
3110045C21Rik	32	29	46	52	62	45	34	62	20	41	35	58	39	48	52	43	44	25	46	43	45	22	46	66	11	27	23	45	20	34	33	31	66	22	50	35	44	28	49	35	40	21	40	41	28	44	29	36	36
Ddr2	200	216	363	272	218	202	284	418	130	165	238	535	241	400	287	326	326	197	265	164	243	345	261	291	115	230	113	260	192	164	172	212	387	136	185	177	193	230	232	322	190	111	286	198	157	158	206	199	207
Uap1	2673	1783	3038	2661	2406	3212	2561	3366	2582	3264	3928	3361	2398	3472	3436	3925	2830	3501	2888	3162	3797	3371	3244	2966	2996	3553	2811	2601	2821	2730	3447	2502	3486	2454	3143	2700	2879	3021	2669	2682	3277	3687	3531	2988	2657	2739	2666	2695	3624
Uhmk1	1509	1431	2487	1973	1686	2311	1604	2213	1751	2124	2475	2588	1747	1807	1937	2183	1873	1683	1779	2019	2632	1682	2330	1932	1252	2174	1149	1734	1433	1902	2046	2375	3051	1566	2351	2336	1863	1469	1853	1817	1877	1782	1975	1660	1850	1791	1572	2407	2205
Sh2d1b2	0	0	1	0	0	0	0	1	0	0	2	1	0	1	1	0	0	1	0	0	1	2	0	0	0	1	0	0	0	0	2	0	1	0	0	0	0	0	1	1	0	1	0	0	1	0	1	0	0
Sh2d1b1	4	3	6	3	1	5	1	2	2	1	4	3	3	3	7	7	2	3	3	7	5	4	3	2	6	4	3	0	3	7	2	2	11	3	6	0	1	1	2	8	2	10	4	2	5	3	8	2	4
Gm7694	12	15	20	16	13	15	24	26	25	23	26	34	12	21	20	20	21	30	20	20	21	17	20	25	13	12	9	29	24	16	28	14	31	19	12	23	22	17	15	10	24	29	23	15	32	20	19	24	21
1700015E13Rik	16	7	16	5	6	10	9	20	13	12	25	17	7	16	9	11	6	11	20	13	12	8	21	9	7	20	11	18	14	14	6	8	14	4	5	18	9	12	8	9	7	7	17	4	10	11	9	14	19
Nos1ap	175	250	322	351	175	426	312	274	525	408	645	267	237	209	364	259	217	300	258	279	487	345	349	322	328	514	231	242	268	311	260	1110	662	300	400	419	291	262	217	176	320	282	302	220	379	329	274	707	259
Olfml2b	131	127	322	168	181	268	158	308	185	242	259	240	166	252	303	235	231	236	241	214	232	148	292	217	152	227	115	257	226	201	160	150	480	107	241	225	164	168	214	216	172	137	269	232	242	178	172	179	199
Atf6	1824	1496	2292	2223	1490	2558	2087	2058	2131	2347	2930	2302	1785	2157	2207	2334	1551	2057	1886	2152	2894	2274	2238	2205	1861	2808	1626	1783	1837	2398	2516	3150	2582	2103	2470	2487	2114	1974	1655	1873	2483	2372	2111	1780	2443	2163	2000	2649	2490
Dusp12	815	835	866	687	683	782	744	964	647	857	1177	942	785	803	802	1126	732	815	810	984	1137	1125	752	674	896	790	1031	719	640	790	1066	739	887	696	749	708	644	809	686	906	924	1301	980	650	742	796	763	816	1021
Fcrlb	21	5	9	16	7	21	15	15	18	11	22	11	18	9	14	23	9	24	11	21	25	42	15	10	34	33	15	12	11	25	25	30	17	16	15	10	17	19	13	10	24	34	27	6	18	18	16	33	21
Fcrla	0	0	0	0	5	0	0	3	0	0	2	0	0	1	0	0	1	1	1	1	1	0	0	0	0	1	0	1	0	2	0	1	0	0	1	0	0	1	0	1	1	1	0	1	0	0	2	0	0
Fcgr2b	342	342	448	81	259	203	178	102	132	50	259	275	437	78	141	374	193	152	116	427	443	574	146	91	207	271	185	75	115	372	140	174	758	171	57	45	75	161	336	553	197	456	397	80	382	367	194	477	488
Fcgr4	32	69	48	3	22	11	2	6	4	4	14	25	37	5	8	50	10	2	10	32	26	32	12	14	4	26	3	7	1	40	8	8	43	2	5	4	9	12	23	73	5	36	38	1	35	20	9	36	53
Fcgr3	1069	1105	2020	440	1469	1067	351	639	263	464	556	1507	1222	561	861	1380	951	483	843	1360	1343	1152	919	711	387	774	315	480	351	1129	460	381	2530	428	477	471	425	380	1282	1785	432	1176	1047	525	1166	1073	426	1254	1545
Mir6546	0	3	1	1	0	2	4	2	0	0	0	1	0	0	0	3	0	0	1	0	1	2	1	1	1	0	0	0	0	0	0	1	2	0	2	0	0	0	0	1	0	0	0	0	0	2	0	4	2
Cfap126	2	6	6	2	1	1	1	4	1	2	7	7	5	1	8	2	3	2	5	7	3	2	7	0	2	4	0	5	2	3	3	1	9	0	2	4	1	5	6	4	3	3	3	2	6	1	3	3	9
Sdhc	987	822	1249	1076	1016	839	818	1396	720	1155	1250	1208	918	1312	1205	1357	1011	943	1036	1012	1183	990	1138	1088	879	967	902	892	772	799	1037	912	1525	772	1225	919	1120	922	964	998	1046	936	1125	883	873	819	915	940	1213
Mpz	3	1	1	0	2	1	2	0	0	0	2	3	2	0	2	2	1	4	3	2	0	3	2	0	1	4	0	2	0	2	1	2	1	1	1	2	0	0	2	2	1	1	0	1	0	2	1	3	0
Pcp4l1	113	71	206	242	131	194	142	213	127	214	168	187	160	215	253	104	232	154	139	116	133	132	135	183	102	156	63	155	96	117	190	170	240	127	215	165	166	105	173	124	142	68	113	183	201	107	96	127	94
Nr1i3	38	34	47	39	33	45	35	56	27	54	41	55	31	43	47	53	38	47	42	45	42	52	43	49	37	36	30	41	39	45	42	39	41	47	58	34	31	38	34	32	32	33	42	33	61	39	40	28	36
Tomm40l	2572	1816	2583	2228	2000	2578	2102	2894	1914	2656	3159	2885	2108	2771	2647	3146	2310	2465	2454	2552	2797	2463	2276	2481	2369	2174	2070	2131	1956	2305	2819	2155	2944	1906	2671	2034	2085	2587	2055	2274	2573	2438	2517	2406	2589	2006	2205	2441	2630
Apoa2	471	290	471	380	341	465	381	519	321	494	551	507	380	494	535	495	413	441	446	467	505	406	416	451	401	388	395	386	323	379	455	359	589	288	513	356	358	438	344	410	486	391	460	427	467	351	374	416	468
Fcer1g	137	121	306	56	156	254	56	63	43	47	92	217	193	55	86	176	150	51	78	194	273	200	110	70	57	103	32	58	35	216	68	64	417	46	66	72	76	43	220	412	58	220	171	53	217	176	62	210	257
Ndufs2	9772	7426	10884	10051	8600	9724	8364	11647	7999	10507	11846	10419	8606	11273	11099	12673	8842	10603	9343	11101	11931	11373	8880	9082	10865	9088	10189	8684	8241	8464	10667	8096	12391	8001	10415	8034	8704	10226	8280	8988	10363	10819	10931	9664	8984	8696	8419	9569	11459
Adamts4	72	56	279	190	156	146	103	190	120	210	125	161	57	185	236	93	259	125	177	135	98	47	216	104	72	129	42	265	107	69	75	94	444	53	136	133	184	74	195	60	91	27	230	131	65	78	94	95	97
B4galt3	509	344	776	680	593	813	610	851	643	866	884	870	543	811	747	776	683	679	714	689	687	589	588	578	510	566	427	663	512	577	761	555	719	420	792	685	604	580	476	598	663	580	669	673	601	566	639	714	545
Ppox	188	130	337	287	273	259	213	317	190	365	253	347	209	359	293	238	256	178	273	176	198	142	244	220	105	195	85	276	177	197	212	175	309	134	281	294	194	132	217	157	177	118	205	209	162	158	199	196	166
Usp21	527	255	652	636	469	852	597	832	682	848	893	891	670	802	651	643	710	634	648	635	733	571	580	613	463	593	397	629	505	572	673	630	678	354	715	651	557	484	476	542	598	534	655	546	689	553	537	675	488
Ufc1	2733	2386	3243	2855	2726	2816	2174	3460	1939	3143	3206	2894	2377	3265	3212	3617	2599	2542	2622	3071	3153	2670	2737	2864	2586	2552	2555	2650	2167	2315	3030	2060	3447	2189	3179	2391	2435	2801	2540	2736	2892	2959	2869	2702	2344	2208	2309	2510	3311
Dedd	418	312	527	461	397	426	448	569	381	531	606	519	372	427	468	556	448	396	457	466	522	463	471	495	379	450	338	434	355	427	530	412	583	312	538	420	388	393	381	349	462	468	466	496	448	320	431	475	448
Nit1	1192	834	1305	1122	1073	1173	1019	1386	959	1359	1490	1351	920	1220	1220	1434	1100	1087	1157	1123	1377	1254	1065	1151	970	1044	1011	985	828	1093	1313	959	1290	868	1250	1089	941	1079	973	1064	1219	1261	1154	1057	1140	981	1067	1133	1116
Pfdn2	397	374	508	449	357	353	396	580	362	497	604	549	423	503	440	609	439	473	449	532	546	580	473	479	388	493	423	451	394	387	500	469	650	352	518	476	399	463	434	463	503	592	567	463	477	476	417	538	544
Klhdc9	626	561	790	648	600	689	595	755	601	777	872	738	610	744	788	892	579	646	615	784	827	887	548	542	661	646	686	619	537	644	759	505	766	516	725	670	694	631	559	734	788	934	800	538	549	582	619	623	863
Pvrl4	123	138	169	222	148	172	102	202	83	163	201	142	127	184	161	177	147	152	126	187	174	188	132	110	172	144	100	125	95	98	140	119	188	95	133	118	114	104	127	181	100	137	150	106	111	126	129	136	135
Arhgap30	204	240	374	104	230	204	122	168	86	102	155	259	269	130	201	263	171	141	185	305	251	262	157	163	149	136	113	129	99	175	143	104	454	101	124	104	76	145	196	365	129	337	259	121	171	170	112	276	287
Usf1	2210	1904	2300	1876	1801	1915	1846	2489	1876	2277	3019	2340	1938	2217	2134	2324	1809	2119	1967	2352	2415	2638	1655	1919	2118	1945	2453	1841	1898	1905	2520	1804	2116	1652	2147	1721	1552	2220	1450	2002	2225	2508	2327	2165	2233	1817	1893	2139	1862
Tstd1	9	9	14	17	9	14	12	16	14	12	28	22	12	23	14	18	13	14	16	17	4	19	17	17	14	16	16	6	19	13	15	15	24	10	16	12	14	25	12	10	12	24	22	21	15	8	12	21	17
F11r	330	303	454	193	321	218	178	260	168	211	249	351	372	217	276	422	235	216	250	432	391	466	250	198	187	278	284	194	183	293	246	168	603	164	183	169	159	240	308	439	205	393	383	186	322	331	189	357	426
Alyref2	155	125	124	135	99	117	124	127	125	123	197	140	102	123	118	169	110	141	97	137	155	205	110	100	186	149	133	120	121	110	144	139	153	104	124	97	114	148	87	131	151	229	171	86	143	100	132	162	169
Itln1	0	0	0	2	0	0	1	0	0	0	1	0	0	0	0	3	0	0	0	0	3	1	0	0	1	0	2	1	1	3	0	0	1	0	0	0	0	1	0	2	0	0	1	0	0	1	0	1	0
Cd244	7	20	32	3	11	7	2	2	8	1	6	15	14	2	4	8	10	10	4	11	21	20	4	4	18	10	8	1	6	23	5	6	42	3	0	2	1	0	9	37	5	24	13	1	16	6	13	19	20
Ly9	60	86	153	14	114	86	8	20	6	13	14	127	141	14	80	51	63	8	45	84	58	60	61	20	4	49	2	18	8	69	5	5	225	11	14	9	12	3	116	223	8	79	79	6	61	74	19	76	133
Slamf7	4	2	19	8	14	8	1	2	6	2	3	23	6	0	4	4	8	2	9	6	7	4	3	1	2	5	3	1	2	4	3	6	29	7	2	2	2	3	5	11	3	3	9	2	6	3	2	10	2
Mir7683	0	0	0	0	0	0	0	1	0	0	0	0	0	0	0	1	0	0	0	0	0	0	0	0	0	0	0	0	0	1	0	0	0	0	0	0	0	0	0	0	0	3	0	0	0	0	0	0	0
Cd48	97	93	220	28	147	90	28	24	15	15	44	172	116	25	72	121	84	30	62	135	146	104	65	24	33	66	17	19	22	121	33	26	332	17	19	25	17	18	110	231	33	134	98	23	86	106	35	155	156
Slamf1	20	5	11	12	3	14	12	13	5	5	12	5	12	15	15	18	5	14	12	17	26	21	9	13	18	14	12	15	7	18	15	15	12	12	9	14	19	10	19	24	16	15	16	5	11	18	23	8	17
Cd84	628	669	1042	119	440	478	113	223	75	131	188	808	640	174	386	509	438	129	342	829	940	712	316	164	78	375	92	149	94	636	131	98	1326	79	128	153	117	116	690	1343	111	686	638	91	600	529	116	699	1030
Slamf6	30	19	28	8	32	16	3	6	5	6	8	28	34	7	11	31	20	3	11	23	15	30	20	6	10	17	2	3	7	18	3	8	45	5	6	6	0	4	10	33	9	29	24	8	7	18	6	20	36
Vangl2	74	32	171	120	70	158	101	115	178	128	149	153	100	129	114	159	118	126	80	157	124	161	115	81	121	105	158	118	89	96	132	147	161	73	99	117	95	83	95	111	122	127	142	84	92	123	100	169	118
Nhlh1	5	13	2	8	1	8	3	7	5	11	9	4	2	1	3	7	6	4	4	10	2	10	2	5	6	8	1	2	5	5	5	17	5	5	9	13	0	3	5	3	10	6	2	7	5	9	2	8	9
Ncstn	448	455	635	556	442	602	450	514	468	511	709	615	500	488	538	613	430	423	420	570	748	581	458	442	402	599	370	421	373	548	482	792	951	431	616	659	454	456	381	544	589	551	609	410	526	510	438	674	628
Copa	7355	5107	10392	8440	7337	9834	7464	10640	6914	9717	10221	10612	7488	9934	9451	10024	9081	8209	8092	8275	10741	7714	8660	8259	5597	8539	5657	8584	6374	7936	9247	7743	11660	5978	10256	9225	9058	7339	8028	8301	9067	8147	9062	8122	8104	7770	7731	8440	9859
Pex19	3004	2362	3908	3315	2971	3712	2653	4090	2523	3868	4084	3946	2715	3850	3749	3864	3350	3183	2911	3423	3802	3087	3278	3234	2719	3001	2827	3163	2482	2841	3587	2807	4289	2404	3736	3092	2992	3012	3040	2930	3287	3141	3562	3163	2990	2832	2760	3166	3631
Dcaf8	4845	4020	5923	5493	4655	5083	4659	6402	4522	6121	7190	6127	4539	6241	5780	6369	5064	5392	4943	5535	5916	5598	5068	4994	4877	5192	4752	5028	4195	4467	5675	4691	6338	4119	5960	4976	4842	5055	4392	4977	5355	5605	5931	5090	4624	4536	4880	5143	5653
Pea15a	6171	5930	8613	5239	6076	6453	5522	7852	4638	6592	8502	8145	6068	6889	6110	7645	7270	5663	5761	6687	9060	6796	5748	6337	3651	6238	4320	6771	4830	6125	7247	6359	10542	4577	7657	7151	4957	5667	6055	7689	7013	6641	7660	6735	6882	6550	6330	6860	7212
Casq1	5	2	22	5	5	15	9	14	10	4	13	12	5	11	17	11	25	17	8	11	11	5	14	5	4	19	3	18	6	3	5	5	25	5	9	5	7	5	15	5	4	4	11	8	6	6	7	6	12
Atp1a4	19	44	21	14	23	9	12	27	12	19	17	18	17	28	31	35	20	17	22	8	9	24	7	14	13	20	4	18	11	19	18	27	18	16	13	18	19	6	12	23	34	23	16	17	8	15	10	16	16
Atp1a2	8341	6882	11904	9847	7728	7273	8504	13888	5620	7994	8781	13441	8421	11698	8350	11552	9834	8017	8545	6504	10291	10313	8747	11323	7037	7625	7388	9278	6068	6080	8122	8605	11976	5715	9527	7779	6991	8117	6223	8230	7885	5984	11497	8032	8211	6185	7712	7875	8018
Igsf8	4339	3395	5466	4295	3776	4208	4182	5198	4516	5429	6944	5438	4175	5163	4756	5496	4085	4494	4759	5117	5188	5539	3932	3819	4399	3804	4563	3948	3601	3912	4996	4659	5077	3008	4929	4049	3484	4445	3020	4264	4582	4329	4642	3974	4439	3716	4459	4941	4111
Kcnj9	2650	1839	2568	3174	2417	2528	2988	3493	2208	3338	4145	3254	2647	3400	2882	3039	2368	2682	2608	2857	2947	2353	2609	2642	2547	2612	2591	2440	2244	2334	2890	3025	3060	1984	3440	2631	2420	2541	1990	2175	2589	2499	2544	2659	2626	2210	2661	3090	2524
Kcnj10	1360	876	1247	755	824	728	998	876	859	592	861	1048	1590	633	769	1316	669	874	991	1248	1764	1963	755	666	1283	1092	879	560	714	980	1045	845	1629	693	674	589	413	757	724	1125	920	1681	1435	612	1324	937	744	1418	1187
Pigm	320	196	457	418	346	524	373	543	393	501	538	508	361	527	386	427	401	342	303	375	396	379	535	405	279	490	251	436	294	361	405	372	493	290	465	503	405	370	479	366	345	417	503	424	403	368	397	375	439
Slamf9	74	36	186	11	128	78	17	24	12	19	31	110	94	31	52	143	85	12	34	91	120	86	44	17	9	39	9	21	11	68	19	26	231	22	25	21	26	21	109	173	17	85	116	10	53	93	24	70	116
Igsf9	38	40	32	21	39	38	36	42	28	48	45	37	26	45	30	30	42	35	19	33	38	14	27	30	15	26	18	50	18	30	40	33	37	22	44	44	28	28	32	25	41	16	31	20	23	29	33	39	29
Tagln2	108	128	174	86	87	82	88	100	89	87	119	145	128	128	99	112	111	91	87	99	146	150	69	69	57	114	75	97	65	101	72	73	205	74	80	96	60	72	88	214	93	112	133	100	99	103	104	100	128
Cfap45	67	87	90	73	49	66	48	80	72	91	91	112	69	49	79	77	99	56	59	77	87	66	87	112	37	73	61	93	54	77	85	59	106	72	77	87	61	90	71	75	75	67	85	89	93	64	77	81	103
4933439K11Rik	5	9	4	4	5	0	5	4	6	3	6	8	6	5	1	5	7	3	6	2	13	12	3	1	10	6	10	2	5	8	6	7	4	4	4	1	4	8	0	6	1	7	5	7	8	6	3	5	13
Vsig8	7	8	6	10	9	4	3	14	3	8	11	4	11	8	10	7	12	6	3	15	5	6	7	7	4	7	2	6	5	4	3	9	20	5	7	6	3	8	8	10	8	8	11	3	5	9	4	12	4
Slamf8	38	22	14	4	10	5	5	8	6	6	40	11	18	9	11	34	6	15	15	24	18	57	10	1	25	21	4	9	11	11	10	14	22	12	4	4	7	12	8	30	11	29	18	3	9	18	10	28	28
Fcrl6	0	1	0	2	0	0	0	1	0	0	0	1	0	0	0	0	1	1	1	0	0	2	3	1	0	2	1	0	0	0	0	0	0	1	0	1	0	0	1	2	0	3	0	0	0	0	0	0	2
Dusp23	16	18	26	17	12	20	13	9	18	13	29	19	21	24	17	24	19	20	17	27	24	22	14	19	16	14	18	11	17	24	27	28	29	16	29	19	17	18	15	11	31	18	27	18	23	10	20	36	27
Crp	0	0	0	0	0	0	1	0	0	0	0	0	0	0	0	0	0	0	0	0	0	0	0	0	0	1	0	0	0	0	0	0	0	0	0	1	0	0	0	0	0	0	0	0	0	0	0	0	0
Apcs	0	0	0	0	0	0	0	0	0	0	0	0	0	1	0	0	0	0	1	0	0	0	0	0	0	0	0	0	0	0	0	0	0	0	0	0	0	0	0	0	0	0	0	0	0	0	0	0	0
Olfr16	0	0	3	0	0	0	0	0	0	0	1	0	0	0	0	0	0	0	0	0	0	0	0	0	0	0	0	1	0	0	0	0	0	1	0	0	0	0	0	0	0	0	0	0	0	0	0	0	0
Olfr1408	0	0	0	0	0	0	0	1	0	0	0	0	0	0	0	0	0	0	0	0	0	0	0	0	0	0	0	0	0	0	0	0	0	0	0	0	0	0	0	0	0	0	0	0	0	0	0	0	0
Olfr1406	0	0	0	0	0	0	0	0	0	0	0	0	0	0	0	0	0	0	0	0	0	0	0	0	0	1	0	0	0	0	0	0	0	0	0	0	0	0	0	0	0	0	0	0	0	0	0	0	0
Olfr218	0	0	0	0	0	0	0	0	0	0	0	0	0	0	0	0	0	0	0	0	0	0	0	1	0	0	0	0	0	0	0	0	1	0	0	0	0	0	0	0	0	0	0	0	0	0	0	0	0
Olfr1404	0	0	0	0	0	0	0	0	0	0	0	0	0	0	0	0	0	0	0	0	0	0	0	0	0	0	0	0	0	0	0	0	0	0	2	0	0	0	0	0	0	0	0	0	0	0	0	0	0
Fcer1a	0	0	0	0	0	0	0	0	0	0	0	0	0	0	0	0	1	0	0	0	2	0	0	0	0	0	0	0	0	0	0	0	0	0	0	0	0	0	0	0	0	0	0	0	0	0	0	0	0
Olfr418	0	0	0	0	0	0	0	0	0	0	0	0	0	0	1	0	0	0	0	0	0	0	0	0	0	0	0	0	0	0	0	0	0	0	0	0	0	0	0	0	0	0	0	0	0	0	0	0	0
Mptx2	0	0	0	1	2	0	0	0	0	0	0	0	0	0	0	0	0	0	0	0	0	0	0	0	0	0	0	0	0	0	0	0	0	0	0	0	0	0	0	0	0	0	0	0	1	0	0	0	0
Ackr1	35	57	60	65	37	75	51	48	65	37	126	66	55	59	75	72	53	36	39	37	100	35	50	127	37	78	39	39	36	66	50	186	103	57	124	98	70	30	39	65	55	45	45	46	45	43	50	138	47
Cadm3	2472	2296	3687	3267	2514	3171	2945	3751	3156	3703	4939	3436	2875	3330	2955	3439	2671	2826	2700	2763	3825	2797	2759	2836	2014	3245	1951	2715	2251	3144	3447	4578	3529	2498	4287	3536	2987	2516	1969	3036	3205	2893	2711	2507	2845	2504	2947	3975	2891
Aim2	92	152	161	66	112	100	57	99	53	59	118	130	145	87	70	134	92	53	79	147	137	133	75	62	69	111	32	61	45	120	70	54	210	60	49	46	67	56	105	190	87	179	150	56	120	116	60	131	149
BC094916	0	0	2	0	4	1	0	0	0	0	1	0	0	0	1	0	0	0	1	1	0	1	0	0	0	0	0	0	0	1	2	0	1	0	0	0	0	1	0	6	1	0	1	0	0	2	0	0	0
Pydc4	0	0	0	0	2	0	0	1	0	3	0	1	0	0	1	0	0	0	0	2	2	0	0	0	1	0	0	0	0	1	0	0	7	0	1	0	0	0	2	6	0	0	0	0	0	3	0	0	1
Pyhin1	7	4	11	4	28	8	2	7	2	6	8	13	6	4	5	8	7	6	4	10	1	4	11	13	2	5	2	10	3	8	3	4	31	1	5	2	4	7	14	40	0	2	2	1	1	5	7	8	14
Pydc3	1	2	1	0	0	0	1	2	0	0	1	1	1	1	3	0	1	1	0	0	0	1	1	1	3	1	1	0	0	0	1	0	0	2	0	1	1	1	1	1	3	0	0	0	1	0	1	0	1
AI607873	14	14	30	3	26	14	3	8	1	0	5	23	17	7	7	13	18	5	3	14	10	2	8	5	1	2	2	5	1	12	1	10	83	3	2	2	3	3	20	63	2	8	7	3	12	8	4	15	29
Ifi204	59	21	48	8	134	27	5	9	4	8	22	51	44	7	18	30	42	6	14	30	16	16	18	21	1	17	0	11	3	27	0	4	198	3	8	2	10	2	67	163	9	22	20	5	13	10	6	38	50
Mndal	11	9	31	36	41	26	14	37	18	32	31	33	28	20	19	14	30	12	10	11	11	2	20	29	1	15	9	23	6	18	17	7	43	17	29	26	26	7	35	26	24	6	16	18	1	16	15	15	17
Mnda	12	4	15	6	49	12	3	4	1	2	6	12	19	5	15	13	16	0	10	5	1	5	4	15	2	7	5	2	1	7	2	1	61	2	4	2	7	2	10	44	4	16	8	2	3	9	3	15	8
Ifi203	18	10	13	14	26	13	18	13	18	11	21	26	21	11	12	10	14	30	22	14	15	18	5	16	14	14	8	12	5	17	13	7	25	16	11	8	19	17	15	37	31	22	14	11	12	16	22	17	18
Ifi202b	12	14	1	0	0	2	2	1	5	0	6	3	18	1	1	7	0	4	7	3	4	29	1	0	2	4	3	0	1	7	0	3	2	2	1	1	1	4	2	38	9	17	5	2	6	3	7	12	19
Ifi205	0	2	7	4	17	4	2	4	0	1	1	6	6	1	3	5	6	1	0	0	0	0	1	2	0	3	0	1	0	0	0	0	12	1	3	2	1	2	4	15	2	0	0	5	1	1	3	3	5
Olfr433	0	0	0	0	0	0	0	0	0	0	1	0	0	0	0	1	0	0	0	3	0	0	0	1	0	0	0	0	0	0	0	0	0	0	0	0	0	0	0	0	0	1	1	0	0	0	0	0	0
Olfr432	0	0	0	0	0	0	0	0	0	0	0	0	0	0	0	0	0	0	0	0	0	0	1	0	0	0	0	0	0	0	0	0	0	0	0	0	0	0	0	0	0	0	0	0	0	0	0	0	0
Olfr430	0	0	0	0	0	0	0	0	0	0	0	0	0	0	0	0	2	0	0	0	0	0	0	0	0	0	0	0	0	0	0	0	0	0	0	0	0	0	0	0	0	0	0	0	0	0	0	0	0
Olfr429	0	0	0	0	0	0	0	0	0	0	0	0	0	0	0	0	0	0	0	0	0	0	0	0	0	0	0	0	0	0	0	0	0	0	0	0	0	0	0	0	0	0	0	0	0	0	0	0	0
Olfr426	0	0	0	0	0	0	0	0	0	0	0	0	0	0	0	0	0	0	0	0	0	0	0	0	0	0	0	0	0	0	0	0	0	0	0	0	0	0	0	0	0	0	0	0	0	0	0	0	0
Olfr427	0	0	0	0	0	0	0	0	0	0	0	0	0	0	0	0	0	0	0	0	0	0	0	0	0	0	0	0	0	0	0	0	0	0	0	0	0	0	0	0	0	0	0	0	0	0	0	0	0
Olfr231	0	0	0	0	0	0	0	0	0	0	0	0	0	0	0	0	0	0	0	0	0	1	0	0	0	0	0	0	0	0	0	0	0	0	0	0	0	0	0	0	0	1	0	0	0	0	0	0	0
Olfr424	0	0	0	0	0	0	0	0	0	0	0	0	0	0	0	0	0	0	0	0	0	0	0	0	0	0	0	0	0	0	0	2	0	0	0	0	0	0	0	0	0	0	0	0	0	0	0	0	0
Olfr421-ps1	0	0	0	0	0	0	0	0	0	0	0	0	0	0	0	0	0	0	0	0	0	0	0	0	0	0	0	0	0	0	0	0	0	0	0	0	0	0	0	0	0	0	0	0	0	0	0	0	0
Olfr420	0	0	0	0	0	0	0	0	0	0	0	0	0	0	0	0	0	0	0	0	0	0	0	0	0	0	0	0	0	0	0	0	0	0	0	0	0	0	0	0	0	0	0	1	0	0	0	0	0
Spta1	4	5	1	14	10	6	8	12	3	1	6	3	7	7	5	8	4	10	5	6	19	2	7	7	2	8	5	5	2	7	6	7	12	2	8	2	6	7	0	3	9	8	3	2	1	3	5	6	7
Olfr419	0	0	0	0	0	0	0	4	0	0	0	0	0	0	0	0	0	0	0	0	0	0	0	0	0	0	0	0	0	0	0	0	0	0	0	0	0	0	0	0	0	0	0	0	0	0	0	0	0
Mptx1	0	0	0	0	0	0	0	0	0	0	0	0	0	0	0	0	0	0	0	0	0	0	0	0	0	0	0	0	0	0	0	0	0	0	0	0	0	0	0	0	0	0	0	0	0	0	0	0	0
Olfr417	0	0	0	0	0	2	0	0	0	0	0	0	0	0	0	0	0	0	0	0	0	0	0	0	1	0	0	1	0	0	0	0	0	0	0	0	0	0	0	0	0	0	0	0	0	1	0	0	0
Olfr248	1	0	0	0	0	0	0	1	0	0	1	0	0	3	3	0	1	0	0	0	0	0	0	0	0	0	0	1	0	0	0	0	0	0	0	0	1	0	0	0	0	0	0	0	0	0	0	1	0
Olfr414	0	0	0	0	0	1	0	0	0	0	0	0	0	2	0	0	0	0	1	0	0	0	0	2	0	0	0	0	0	0	2	0	0	0	0	0	0	0	1	0	0	0	1	0	0	0	0	0	0
Olfr220	0	0	0	0	0	0	0	1	0	0	4	0	0	1	0	0	0	1	0	0	0	0	1	0	0	1	0	0	0	1	0	0	0	0	0	0	0	0	0	0	1	0	0	0	0	1	0	0	2
Fmn2	876	767	1131	1015	625	1029	955	1187	1011	1084	1497	1019	820	915	968	1166	819	914	909	953	1305	1047	1147	1107	960	1269	872	926	852	921	1108	1639	1438	932	1306	1222	1039	1009	855	835	1103	1155	1015	836	1015	920	946	1248	1183
Grem2	193	225	309	210	194	299	230	297	307	258	382	260	234	208	256	389	238	191	206	259	460	295	345	220	150	306	212	257	210	276	290	470	393	245	278	387	318	245	206	291	283	295	271	181	276	258	262	367	318
Rgs7	2452	1777	2950	2961	2333	3108	2646	3676	2124	3061	3846	3301	2642	3525	2697	3590	2774	3043	2706	2718	3829	2936	2668	2723	2322	3312	2078	2614	2235	2808	3612	2844	2942	2592	3139	2914	3043	2747	2464	2870	3411	3267	3111	2828	2910	2838	2721	2643	3449
Fh1	3342	2709	3952	3435	2917	3461	3001	4125	2676	3748	4058	3721	3302	3654	3568	4454	3213	3528	3112	3761	4308	3913	3206	3088	3307	3476	3458	2948	2883	3175	4061	2925	4197	2738	3628	2961	3368	3496	3065	3603	3889	4381	4019	3253	3138	3181	2876	3238	4290
Kmo	0	1	5	1	3	2	5	9	2	2	0	1	5	6	1	4	7	1	0	2	3	13	2	3	2	7	2	4	0	2	3	3	2	8	3	3	6	4	2	7	3	0	9	6	0	3	9	5	2
Opn3	247	133	305	259	214	312	231	257	328	321	416	298	218	266	285	333	245	363	263	262	363	377	278	258	203	252	226	289	236	305	424	313	305	232	388	299	303	333	204	269	438	369	274	286	232	251	253	296	310
Chml	1091	765	1630	1163	899	1524	1285	1647	1211	1454	1704	1668	1091	1255	1068	1703	1321	1467	1251	1466	1695	1537	1684	1225	1033	1565	1240	1276	1199	1109	1661	1153	1497	1271	1525	1479	1501	1409	1314	1299	1475	1828	1643	1433	1098	1204	1366	1159	1522
Wdr64	1	4	7	10	3	1	4	2	8	2	7	7	2	3	5	3	3	4	1	3	8	9	1	3	2	7	0	9	3	3	2	4	5	4	1	5	2	4	1	2	4	5	3	1	3	4	3	3	2
Exo1	44	40	64	51	39	53	49	64	53	47	45	47	39	62	50	64	44	39	22	48	73	55	44	43	35	41	44	39	42	68	53	44	74	34	48	52	54	51	60	50	34	75	68	22	33	36	33	65	51
Becn2	0	0	0	0	0	0	0	0	0	0	1	0	0	1	1	0	0	0	0	0	3	1	0	0	0	0	0	2	0	1	0	0	0	0	0	0	0	1	1	0	0	1	0	0	0	1	0	0	0
Pld5	41	12	75	74	52	63	44	55	31	54	59	84	42	46	26	66	57	50	37	35	58	55	56	36	121	42	39	50	31	57	36	43	91	28	34	54	38	37	56	37	35	38	43	46	34	41	35	43	66
Cep170	3693	2407	5107	4153	3477	5123	4019	5513	3874	4949	5600	5511	3975	4902	4187	5026	4382	4324	3858	4002	5675	4317	5261	4226	3057	5174	2714	4233	3443	4446	4992	4228	5710	3127	5115	5219	4747	3751	4138	4248	4782	4761	4837	4089	4549	4093	4408	4214	5182
Mir350	5	1	4	4	4	7	6	2	6	4	6	7	4	8	2	8	2	7	10	2	5	2	2	7	1	5	0	6	6	4	5	4	6	2	4	5	5	5	2	5	12	4	9	7	7	0	4	3	4
Sdccag8	1444	1411	1582	1606	1362	1507	1531	1965	1338	1760	2190	1771	1323	1778	1632	2049	1499	1635	1618	1559	1839	1702	1581	1608	1820	1804	1569	1434	1390	1501	1820	1440	1948	1443	1654	1492	1431	1652	1351	1347	1726	1833	1720	1701	1522	1526	1553	1604	1891
Hmga2-ps1	25	46	18	18	22	16	49	8	22	34	32	25	48	21	24	52	18	25	42	42	56	83	16	8	29	24	14	24	16	32	46	27	32	30	14	14	21	23	23	66	18	82	54	4	34	39	35	46	73
Akt3	12619	8959	11865	13684	11625	13439	11858	15772	9978	14869	17183	14397	10091	15146	13902	16127	11819	13425	13173	12555	14412	12245	15148	14204	12626	15698	12783	11417	10868	11766	15607	11720	14729	12562	14564	12257	13953	14290	11209	9127	13996	13192	14604	14835	12192	11309	11702	11968	15964
Zbtb18	12604	7405	12498	12534	10252	15756	12524	16916	10885	14682	17634	15642	11462	14421	11782	17111	12983	14306	12778	13188	18181	14863	15945	13595	10103	16746	10357	12022	10977	11863	16495	13216	13839	11176	16379	12711	13466	12947	10678	12766	14380	15492	15713	11985	12878	12752	13038	13183	15965
2310043L19Rik	0	0	0	0	0	1	3	0	2	0	0	0	0	0	0	0	0	1	0	0	3	0	0	0	0	1	0	1	2	0	0	0	0	0	0	0	1	0	1	0	0	1	0	1	0	0	0	1	0
1700016C15Rik	3	9	2	1	1	0	2	4	1	0	2	0	2	0	0	1	1	9	2	1	4	4	1	0	2	6	3	2	3	6	5	4	1	3	1	0	0	4	2	3	3	5	6	1	3	2	3	1	7
Adss	4119	3147	4060	4375	3368	3877	3769	4513	3353	5110	5260	5080	3710	5057	4043	5217	3567	4902	3920	4415	4924	4940	4664	3848	4311	5340	3847	3284	3473	3648	5838	3440	4336	4213	4195	3332	4008	4144	3700	4665	5013	5456	5299	3517	3633	3552	3894	4001	5151
Gm16432	181	171	206	195	165	202	181	239	144	226	271	245	164	201	195	294	166	166	172	213	238	145	218	216	175	162	149	173	122	188	244	171	271	192	213	232	185	204	234	172	201	231	215	196	176	175	191	188	302
Desi2	1267	921	1484	1324	1076	1324	1183	1653	1092	1521	1742	1711	1136	1415	1192	1661	1261	1407	1171	1279	1565	1404	1626	1390	1214	1508	1145	1168	1197	1115	1770	1096	1461	1132	1451	1108	1122	1320	1117	1137	1321	1603	1416	1349	1382	1139	1274	1319	1568
Cox20	473	373	741	646	412	587	598	743	504	756	821	734	533	634	468	686	570	584	541	611	714	620	732	497	564	653	536	615	566	400	665	507	694	514	600	613	610	531	578	535	555	735	707	522	498	483	588	543	713
Hnrnpu	8698	7220	12480	10698	8065	9908	10206	12848	10149	12151	15893	12383	9384	10308	10070	12967	10089	11258	10152	11706	12587	12793	12175	10747	9629	12437	9622	11024	9426	8704	12927	9797	13111	9378	11683	11408	10204	10220	9639	9068	11441	13246	11821	10951	11178	10023	10050	11514	11906
Efcab2	393	299	441	405	295	354	345	515	345	456	516	468	423	484	420	468	426	442	346	466	498	497	451	401	407	465	383	383	342	329	418	331	569	308	434	403	377	410	409	435	392	536	507	382	365	413	376	370	508
Kif26b	118	138	171	122	139	132	123	157	182	173	245	205	151	126	124	175	107	105	143	157	207	106	113	116	67	146	120	137	135	170	167	235	217	150	221	186	137	123	119	124	160	157	125	167	202	123	148	223	159
Smyd3	2056	1236	2932	1880	1616	2083	1878	2609	2083	2493	2764	2407	1782	2403	2118	2423	1959	2043	1963	2013	2612	2104	2090	2016	1367	2072	1593	1985	1772	1766	2779	1957	2156	1645	2554	2058	2090	1973	1833	1858	2511	2400	2131	1817	1803	1866	2174	1978	2559
Tfb2m	561	319	824	805	569	876	600	884	548	790	767	833	633	892	739	784	682	749	620	700	890	579	860	751	521	771	498	704	560	613	764	554	847	521	808	732	821	571	741	658	685	687	720	653	564	593	611	646	894
Cnst	2214	1355	2535	2416	1949	2596	2189	2967	2273	2804	3163	2912	2135	2766	2571	2675	2312	2736	2386	2223	2824	2357	2567	2231	2183	2563	2105	2064	2047	2228	2982	2199	2732	1791	2696	2139	2365	2322	1912	1980	2457	2321	2507	2040	2341	1985	2189	2486	2319
Sccpdh	7555	5007	9772	5803	5185	6107	4828	7111	6379	7705	7348	7145	6341	6868	6581	8047	5629	6648	6626	6400	8895	5714	7148	6906	4062	5493	6529	6081	5456	5771	11149	5691	6051	5035	8191	5966	5640	7696	5676	5609	7813	7366	6372	5996	5597	5098	6461	6099	7872
Ahctf1	3621	2792	4832	4117	3763	4414	4020	5554	3404	4805	5978	5396	3685	4673	4234	4846	4164	4174	3815	3873	5152	3947	5101	4792	3446	4938	3145	4178	3753	3855	4654	3678	5084	3453	4617	4251	3893	3926	4117	3743	4233	4399	4336	4222	4729	3889	3771	4058	5047
Cdc42bpa	5150	3933	6256	5955	4753	6687	6340	6606	6067	6217	8319	6822	5202	6428	5838	6439	5116	5934	5722	5399	7955	6330	6726	5638	5360	7750	4222	5485	4885	6314	6804	6733	7482	5187	6415	6995	5685	5219	4998	4802	6400	6547	6390	5251	6713	5357	5843	6503	6566
Adck3	1488	1332	1629	1393	1246	1289	1316	1534	1297	1740	1934	1594	1288	1597	1584	1628	1263	1446	1288	1575	1700	1573	1332	1262	1385	1210	1377	1290	1078	1312	1671	1369	1623	1076	1639	1385	1136	1399	1208	1563	1568	1551	1510	1302	1225	1261	1347	1489	1623
Psen2	299	234	483	360	317	388	250	431	309	462	489	454	346	441	355	417	355	319	304	386	400	355	339	351	259	303	293	352	253	323	381	358	475	250	432	377	343	323	315	343	342	289	412	332	319	290	300	392	310
Gm5069	176	118	139	158	132	185	115	215	80	139	211	219	168	179	129	201	165	136	182	171	150	185	133	173	139	149	74	148	103	135	175	125	169	113	171	123	116	126	137	166	145	156	152	135	158	102	147	155	156
Itpkb	321	289	383	321	283	290	317	357	225	287	430	435	391	275	223	408	295	323	340	379	411	402	242	277	282	300	218	262	199	333	284	271	454	218	335	288	205	216	183	380	278	347	372	249	353	311	274	390	314
6330403A02Rik	13543	6548	11362	12368	11579	14215	11810	15328	11332	13861	17738	14987	13896	13293	11684	16585	12713	13486	13854	12602	18299	15458	11134	12644	11905	12628	9522	10450	10785	13214	17189	14124	11199	9175	15021	10944	10081	10297	8397	11690	14561	16063	12849	10495	17009	11815	13051	15424	13792
Parp1	3068	1779	3305	3307	3035	3241	3085	3840	2880	3766	4285	3897	2791	3500	3447	3563	2871	3351	3224	3055	3764	3489	2921	2919	2875	3065	2600	2665	2565	2810	3491	2946	3334	2312	3432	2755	2697	3005	2306	2756	3142	3347	3178	3002	3376	2588	2787	3438	2901
Mir6904	79	68	105	92	106	91	78	130	76	106	124	100	71	131	117	104	84	109	96	74	106	120	90	79	98	92	59	82	71	96	103	75	100	57	105	81	75	95	66	76	86	96	94	102	132	65	78	84	79
Lin9	114	68	99	114	105	117	107	107	72	94	146	132	113	94	101	145	89	107	75	104	107	117	150	96	100	113	73	106	83	100	98	96	136	94	116	97	78	109	91	88	103	112	122	101	122	106	107	106	137
Mixl1	2	0	0	0	1	1	0	0	0	0	1	0	2	1	0	0	1	0	1	0	0	2	3	0	0	0	0	1	0	0	0	2	0	0	1	0	2	0	0	2	0	0	0	0	0	0	1	1	0
Acbd3	1619	1245	1856	1618	1429	1746	1595	2170	1435	1901	2306	2029	1598	1808	1656	1987	1676	1963	1552	1892	2085	1992	2119	1757	1699	2027	1646	1593	1432	1441	2003	1462	2030	1362	1920	1670	1580	1809	1446	1694	1742	2142	1860	1689	1762	1563	1756	1767	1886
H3f3a	2909	2751	3603	3036	2800	3522	2837	3988	2231	3288	3999	3670	2962	3459	3231	4298	3306	3539	2886	3470	3764	3806	3661	3251	3110	3040	3343	3113	2710	2740	3318	2500	4099	2501	3426	2962	2681	3647	2967	3208	3253	3561	3944	3099	2856	3000	3205	2835	3988
Sde2	1099	921	1393	1162	998	1104	1051	1569	1037	1425	1572	1457	943	1431	1260	1480	1155	1281	1184	1277	1441	1399	1353	1244	1174	1322	1177	1200	1085	1040	1414	1003	1317	1019	1304	1137	1054	1389	1058	1109	1337	1437	1269	1331	1209	1119	1191	1197	1384
Lefty2	5	4	6	7	4	4	6	9	3	7	7	8	1	2	7	8	4	10	2	4	7	5	2	3	12	3	10	3	0	2	5	1	5	4	2	2	0	9	6	8	5	4	4	3	2	5	2	6	7
Pycr2	1213	1059	1512	1199	1061	1176	1084	1357	1002	1372	1722	1406	1056	1275	1315	1514	1159	1239	1274	1325	1499	1365	1101	1275	1381	1096	1204	1151	1186	1102	1313	1062	1452	918	1306	975	940	1290	1013	1109	1276	1271	1254	1263	1306	1048	1130	1217	1251
Lefty1	27	28	41	17	14	20	21	20	12	21	22	23	32	25	27	22	28	23	25	30	31	35	18	19	17	18	15	20	9	16	15	19	53	11	8	13	12	26	17	40	12	26	31	14	22	16	19	30	33
Tmem63a	106	89	261	132	126	125	166	152	119	148	145	139	105	138	124	126	201	179	122	152	120	174	144	90	145	166	57	212	142	90	72	122	425	56	96	129	116	114	190	98	84	110	283	102	73	106	79	144	148
Ephx1	280	186	349	303	286	234	249	269	153	213	261	388	275	290	209	250	246	266	216	256	279	287	182	176	160	265	123	176	133	265	265	241	491	150	223	203	224	240	226	360	257	246	302	183	211	188	216	372	305
9130409I23Rik	0	0	0	0	4	0	1	0	0	0	0	3	0	2	1	0	1	1	0	0	0	1	0	0	1	1	0	0	0	0	0	1	0	1	0	0	0	0	2	1	2	0	1	1	0	2	2	3	1
Nvl	1514	1159	1805	1603	1434	1800	1692	2130	1459	1874	2409	2049	1495	1878	1613	2093	1603	1627	1660	1639	1958	1765	1696	1684	1436	1818	1221	1517	1356	1638	1908	1525	1873	1298	1841	1632	1629	1436	1544	1548	1802	1992	1883	1541	1509	1435	1686	1590	1862
Cnih4	1295	1078	1693	1407	1259	1284	1167	1832	1188	1461	1712	1590	1191	1441	1414	1688	1311	1492	1279	1500	1615	1621	1483	1361	1366	1519	1297	1256	1197	1122	1513	1076	1802	1180	1475	1253	1080	1308	1311	1339	1419	1664	1615	1293	1476	1223	1149	1419	1600
Wdr26	2133	1885	2962	2454	1969	2692	2286	2817	2522	2581	3244	3017	2122	2402	2251	2863	2130	2239	2181	2706	3384	2690	2963	2373	1997	3255	1979	2082	2067	2327	2657	2821	3231	2216	2772	2915	2226	2110	2179	2188	2409	2999	2648	2108	2504	2312	2207	2821	2825
Cnih3	4300	2530	5015	4285	3846	5245	3729	5321	4591	5579	6188	5416	3673	4649	4575	6168	4446	4681	4666	4623	6062	5190	4013	4186	4318	3963	4262	3845	3972	4524	5875	4427	4654	3408	5073	3943	4302	4136	3305	4364	5340	5498	4364	3621	4987	3994	4541	5301	4812
Ccdc121	15	8	14	12	10	14	4	7	7	13	5	10	6	18	10	16	13	10	15	6	12	20	14	13	7	8	7	14	12	7	5	17	23	6	9	8	10	6	14	8	15	9	13	9	8	11	8	9	10
Lbr	329	244	458	361	323	300	404	396	348	365	490	438	297	398	391	473	328	309	294	374	402	425	381	332	341	388	351	288	278	280	357	315	524	242	370	335	294	327	401	332	357	400	435	324	303	274	321	367	441
Enah	1834	1421	2735	2425	1660	2670	2548	2856	2488	2764	3511	2992	2196	2328	1995	2686	2107	2149	2205	2269	3212	2596	2830	2334	2049	3142	1873	2097	1936	2070	2469	2989	2892	2061	2692	2836	1988	1857	2035	1888	2392	2760	2712	2122	2453	2137	2231	2694	2456
Srp9	3505	3164	4017	3280	3184	3388	2715	4061	2508	3615	4206	3715	3212	3503	3659	4702	3160	3443	3157	4143	4325	3852	3851	3582	3499	3650	3764	3027	3046	3091	4052	2768	4363	3030	3683	3049	3037	3570	3322	3694	3710	4426	4015	3298	2905	3131	2883	3160	4794
Vmn1r1	0	0	0	0	0	0	0	0	0	0	0	0	0	0	0	0	0	0	0	1	0	0	0	0	0	0	0	0	0	0	0	0	0	0	0	0	0	0	0	0	0	0	0	0	0	0	0	0	0
Degs1	2379	1624	3218	2564	2177	2918	2338	2788	2117	2570	2957	2793	2533	2688	2727	3329	2718	2628	2303	2722	3372	2922	2810	2318	2303	2862	1885	2398	2046	2609	2952	2173	3766	1916	2684	2439	2424	2270	2572	2832	2619	2983	3391	2182	2362	2342	2350	2539	3292
1700047M11Rik	73	35	103	70	48	49	56	48	63	66	74	58	46	54	85	46	66	78	60	85	53	84	75	34	77	70	25	93	61	47	41	31	172	34	62	40	34	38	65	44	39	45	120	64	21	40	29	59	71
Fbxo28	2280	1535	2841	2634	2297	2966	2566	3262	2344	2714	3303	3077	2344	3081	2724	3062	2702	2880	2397	2620	3295	2765	2889	2604	2354	3253	2007	2343	2360	2653	2962	2306	3097	2036	2804	2494	2504	2268	2320	2710	2821	2928	2796	2525	2626	2516	2388	2622	3077
Trp53bp2	366	202	502	439	340	464	469	495	415	439	586	464	397	462	417	512	465	443	352	446	496	532	446	363	349	447	259	461	388	381	407	420	631	277	440	419	402	367	414	427	434	479	545	347	463	395	372	486	461
Capn2	1936	1479	2493	2049	1791	1785	2040	2458	1712	2090	2517	2360	1951	2310	2032	2393	1996	2192	1978	2228	2128	2361	1948	1919	1965	2046	1657	1695	1639	1668	2036	1701	2502	1488	1992	1553	1609	1682	1547	2082	1781	2177	2160	1631	1917	1570	1704	2067	2016
Capn8	0	1	1	0	0	4	1	0	0	1	0	0	0	0	0	1	4	1	0	0	1	0	0	0	2	3	0	2	0	0	1	0	0	0	0	0	0	0	0	0	1	0	1	0	0	0	0	0	0
Ccdc185	1	0	1	1	2	0	1	1	1	0	4	0	3	3	1	0	0	2	0	1	0	2	1	1	0	0	0	1	3	2	2	0	1	0	1	2	0	0	0	1	0	1	2	1	0	1	0	1	1
Susd4	754	656	895	911	731	1016	773	997	889	918	1137	987	853	942	841	965	762	870	869	928	1166	934	772	778	717	932	595	817	711	955	1019	1288	1162	656	1111	1039	862	745	700	817	1021	845	941	825	1057	835	904	1080	984
Tlr5	1	14	11	7	3	6	0	15	7	6	7	7	10	3	4	7	7	6	4	3	10	5	4	1	4	10	10	6	0	2	5	5	7	1	9	12	7	10	2	22	10	8	7	6	5	9	6	5	9
Disp1	89	73	128	104	99	97	116	97	126	140	178	159	118	149	102	144	96	135	123	100	161	113	110	95	99	117	59	120	71	123	144	145	148	66	114	153	108	85	80	132	152	115	122	88	141	123	106	107	124
Brox	3033	2543	4111	3274	3186	3526	3127	4255	2834	3744	4180	4187	3232	3893	3587	4580	3360	3517	3093	3768	4241	3593	3785	3295	3062	3743	3059	3050	2736	3127	3842	2624	4274	2719	3616	3203	3244	3202	3261	3587	3550	4026	4061	3021	3019	3084	3112	3146	4365
Aida	1659	1293	2152	1666	1732	1759	1672	2248	1575	1977	2402	2149	1548	1999	1880	2380	1828	1824	1689	1925	2164	1943	2109	1827	1342	1966	1750	1891	1497	1647	2163	1516	2199	1511	2095	1898	1731	1901	1749	1751	2134	2180	2092	1777	1543	1612	1834	1645	2192
Mia3	4979	3410	5847	5752	4740	5949	5442	6703	4989	6170	7344	6507	4897	6660	5600	7092	5472	5929	5532	5684	6942	6302	5965	5462	5224	6172	4565	5095	4604	5047	6238	5042	5926	4332	6059	5405	4983	5113	4455	5035	5958	6414	6082	4932	5635	5000	5131	5545	5808
Taf1a	463	374	505	467	419	488	430	618	417	554	727	610	461	520	550	492	448	496	454	529	528	512	459	478	537	456	488	460	431	414	498	431	578	384	536	420	410	511	431	409	472	565	495	437	404	420	472	425	480
Hhipl2	4	2	6	4	5	4	7	10	4	2	13	9	2	3	4	7	1	5	8	1	9	4	8	7	4	5	2	6	2	5	9	3	0	2	6	8	4	4	3	4	7	1	5	4	9	4	3	4	4
1700056E22Rik	2	0	3	1	1	0	0	1	2	1	2	0	0	0	1	1	1	4	1	3	0	2	1	1	4	2	0	1	0	0	2	1	4	3	3	2	0	0	0	0	3	1	0	3	0	1	1	0	1
Dusp10	58	25	74	93	47	69	67	92	62	92	74	81	59	87	71	82	85	93	65	55	87	94	85	83	65	79	70	98	77	55	68	73	100	57	81	78	98	78	71	49	103	67	78	69	66	88	63	78	101
1700112H15Rik	0	0	0	0	1	0	0	2	0	1	1	1	0	0	0	0	0	0	0	0	0	1	0	0	0	0	0	0	0	0	0	2	0	0	0	0	0	0	0	0	0	0	0	0	0	0	0	0	0
4930488B22Rik	0	0	0	0	0	0	0	0	0	0	0	0	0	0	0	0	0	0	0	0	0	0	0	0	0	0	0	0	0	0	0	0	0	0	1	0	0	0	0	0	0	0	0	0	0	0	0	0	0
Hlx	11	5	14	1	7	7	3	1	3	1	6	10	5	4	6	14	10	0	5	7	5	8	1	1	7	5	2	3	0	7	3	10	20	1	2	1	2	0	10	6	2	13	8	3	19	4	4	9	7
2020-03-01	1	0	4	0	1	0	0	5	1	1	4	3	2	4	2	3	5	0	3	3	2	12	1	0	3	2	8	2	6	1	2	2	12	5	0	4	0	1	1	0	0	2	6	4	0	2	2	1	4
2020-03-02	2097	1785	2239	1887	1855	1703	1570	2154	1257	1984	2418	2139	1841	2229	1945	2473	1653	1845	1788	2021	2319	1988	1554	1755	1627	1536	1862	1766	1452	1766	2543	1660	2310	1725	2255	1748	1732	2020	1480	2156	2260	2334	2027	1674	1577	1697	1743	1908	2316
Mir1981	9	4	8	9	3	4	4	6	2	6	2	10	2	5	3	6	5	3	7	2	8	5	7	3	3	2	5	5	2	5	9	3	5	3	6	7	4	4	5	5	4	5	4	5	2	9	6	5	6
C130074G19Rik	2956	1758	2404	3477	2486	2626	2476	3403	2249	2954	3767	2880	2570	3366	2938	3161	2363	3202	2657	2925	2910	3341	2210	2694	3288	2685	2701	2249	2129	2018	3418	2675	3124	2258	3305	2155	2490	2786	1849	2546	2681	2993	2903	2601	2766	2388	2427	2873	2748
Mark1	835	525	998	1048	703	997	1005	1096	1048	1036	1482	1125	740	991	1074	1062	794	995	816	858	1190	948	1071	817	847	1196	723	772	854	869	1112	1256	1119	772	1076	933	872	768	643	735	1019	915	994	819	926	763	991	1129	1030
Rab3gap2	5488	3696	6738	6128	5049	6886	5931	7088	5684	6751	7881	7401	5539	6821	6096	7256	5756	6829	6021	6397	8452	7148	6284	5889	5777	6859	4876	5440	5047	5966	7569	5976	6794	4707	6792	6062	6041	5712	5157	5825	6937	6874	6641	5732	6711	5674	5917	6405	6443
Snora36b	1	0	3	1	2	0	1	1	1	2	0	2	0	1	0	0	2	3	0	3	1	0	1	2	0	1	3	0	3	3	2	0	2	2	0	0	1	1	1	2	3	2	1	3	2	0	0	3	1
Mir664	0	0	3	2	1	0	1	1	1	0	0	2	0	1	0	0	2	3	0	3	1	0	1	2	0	1	3	0	3	3	1	0	1	2	0	0	0	1	0	2	1	3	2	2	2	0	0	3	1
Iars2	2603	2112	3287	2917	2691	2893	2531	3369	2308	3104	3616	3203	2593	3235	3127	3618	2623	3034	2721	2985	3474	3177	2810	2513	2693	2993	2429	2491	2199	2553	3238	2468	3639	2323	3078	2496	2883	2747	2472	2853	3118	3218	3265	2534	2625	2662	2563	2817	3382
Mir194-1	1	0	1	1	2	4	3	1	1	4	1	1	4	4	3	0	1	1	4	4	1	1	0	2	3	2	1	3	0	2	0	2	0	0	2	2	1	2	3	2	1	7	3	0	1	0	0	1	1
Mir215	0	1	1	1	1	2	1	2	0	1	3	2	2	2	0	2	2	0	3	4	3	1	3	0	3	1	0	3	0	1	1	3	4	6	3	4	2	4	0	0	2	0	0	2	3	1	3	0	3
Bpnt1	2767	2319	3313	3156	2746	3395	2584	3978	2418	3289	3945	3526	2455	3731	3543	3907	3074	3259	2901	3152	3563	3128	3602	3395	2780	3208	3104	2841	2768	2837	3535	2408	3636	2779	3446	2914	2763	3268	2838	2591	3273	3105	3272	3354	2959	2891	2823	2810	3269
Eprs	5824	4971	7720	5777	5641	6372	5291	7378	4648	6699	7699	7269	5962	7107	6738	8458	6384	6318	5773	6657	7958	7350	6460	5945	5843	6782	5332	5843	5407	5933	7151	5130	8227	5260	6529	5876	5917	6113	6003	6921	6905	8006	7711	5948	6000	5847	5565	6024	8147
9630028B13Rik	10	11	16	12	7	15	15	15	8	12	21	15	14	9	10	13	15	11	15	7	20	17	5	20	14	16	2	21	9	9	17	7	16	8	19	9	10	12	16	13	12	14	9	15	10	12	15	10	15
Gm2061	184	200	186	132	115	145	160	214	142	212	297	220	170	183	116	258	196	123	167	183	257	211	122	137	129	164	155	205	164	153	192	168	205	143	206	167	110	160	106	199	222	223	206	168	154	165	184	166	169
Slc30a10	430	514	471	347	349	367	415	586	325	452	628	597	399	393	325	638	421	339	463	436	545	507	330	387	348	421	358	398	297	323	513	433	484	394	505	441	307	388	290	419	546	570	512	435	356	374	479	361	511
5033404E19Rik	12	3	15	9	4	13	10	15	7	11	11	8	6	9	13	16	17	6	10	7	24	16	18	9	3	11	3	9	10	5	16	11	12	6	10	15	10	3	11	5	9	13	14	4	15	7	3	12	15
Mir297c	0	0	0	0	0	0	0	0	0	0	0	0	0	0	0	0	0	1	0	0	0	0	0	0	0	0	0	0	0	0	0	1	0	0	0	0	0	0	0	0	0	1	0	0	0	0	0	0	0
Lyplal1	378	345	340	209	232	265	180	226	254	291	369	262	311	255	252	336	228	276	274	375	434	492	243	223	351	279	300	229	232	250	379	258	353	158	269	203	221	336	280	381	364	602	389	239	302	239	302	286	442
A730004F24Rik	0	0	0	0	0	0	0	0	1	1	0	0	0	0	0	0	0	0	0	0	0	0	0	0	0	0	0	0	0	0	0	0	0	0	0	0	0	0	0	0	0	0	0	0	0	0	0	0	1
Tgfb2	23	14	27	25	26	15	31	41	26	23	31	41	25	24	18	27	40	23	30	25	29	52	16	32	17	35	20	19	20	19	24	40	36	15	25	49	24	27	11	21	27	36	45	26	21	24	33	37	28
Rrp15	429	475	583	452	401	445	438	533	386	476	568	499	421	460	473	663	422	454	462	518	537	504	452	473	510	426	443	428	373	379	497	413	600	371	485	410	357	541	408	437	500	585	491	466	454	383	399	450	602
D1Pas1	0	1	0	3	0	0	1	1	0	1	1	0	0	1	0	1	2	0	0	1	0	0	0	0	1	0	0	0	0	0	0	0	0	0	0	2	0	0	0	0	0	0	1	1	4	0	1	0	0
Spata17	2	7	17	8	8	8	2	10	3	5	6	7	6	8	8	10	14	5	4	18	6	10	8	9	10	8	6	9	7	9	5	10	14	6	8	7	8	2	11	10	4	7	24	2	12	13	17	7	15
1700007P06Rik	9	5	10	6	1	9	10	10	15	7	12	11	5	7	22	7	1	10	8	10	10	9	5	9	11	22	6	4	20	8	9	6	9	3	15	8	10	21	4	9	9	9	8	9	6	1	7	24	16
Gpatch2	777	552	890	799	619	751	781	923	793	1021	1088	1017	747	802	855	963	782	906	852	830	1082	968	781	763	884	972	688	761	687	723	920	805	973	651	847	720	737	788	590	788	852	979	944	686	832	717	794	862	977
Esrrg	131	117	229	239	147	208	239	178	227	205	288	209	153	177	167	187	133	225	168	217	279	209	250	174	216	320	189	141	168	155	154	316	315	161	212	237	234	161	161	159	173	204	208	188	172	209	132	269	202
9330162B11Rik	1	0	7	2	0	4	0	2	6	0	4	0	1	3	3	4	2	0	1	2	1	1	0	7	2	1	1	1	1	1	4	1	6	3	1	4	2	1	6	2	0	2	2	3	3	2	0	3	9
Ush2a	9	7	10	10	7	11	10	8	6	16	15	15	9	6	10	15	7	23	8	15	16	4	10	6	10	8	8	8	10	5	14	8	21	15	10	15	12	13	12	9	14	8	11	10	7	7	7	16	11
Kctd3	3574	2901	4080	3694	3307	3549	3417	4439	3267	4312	5132	4276	3251	4195	3899	4321	3521	4070	3723	3734	4486	4102	3924	3730	3469	3821	3415	3624	3482	3369	4268	3497	4173	3120	4235	3479	3222	3901	3139	3373	4170	4172	3965	3470	3742	3376	3740	3743	3775
Kcnk2	266	240	316	375	280	321	311	347	355	368	478	356	264	361	278	411	260	330	264	271	358	391	298	292	457	351	265	292	267	270	349	347	429	231	337	382	301	255	287	229	350	310	347	295	302	233	344	402	355
Cenpf	28	32	51	24	34	36	22	29	11	18	30	41	35	24	29	55	89	25	22	32	91	43	27	23	22	45	5	34	18	36	15	20	84	30	23	20	31	23	49	56	37	36	71	21	44	37	24	37	42
Ptpn14	112	141	241	161	147	215	163	224	95	133	289	307	146	230	127	276	208	121	162	136	216	223	112	187	76	112	130	199	74	246	260	181	152	133	209	236	155	99	138	197	175	114	193	168	198	192	128	164	134
Smyd2	1588	1180	1754	1529	1268	1724	1523	1827	1260	1792	2232	1911	1589	1746	1675	1987	1518	1696	1546	1739	2246	2070	1218	1307	1576	1869	1583	1469	1461	1470	1768	1565	1810	1080	1779	1463	1270	1604	1327	1720	1801	2078	1907	1475	1709	1413	1646	1712	1967
Prox1	41	40	61	56	44	60	58	76	44	45	78	53	78	61	41	45	54	49	60	42	70	44	36	44	35	93	34	66	33	50	53	57	105	50	65	62	40	58	33	55	49	55	54	35	63	60	47	52	56
Rps6kc1	4890	4808	4980	4476	4077	4561	4853	5861	3994	5851	6989	5881	4278	5536	5447	6237	4251	5204	4975	5289	5826	5698	4427	4928	5910	5895	5018	4362	4767	4445	5447	4664	5421	4281	5505	4225	4242	5760	3764	4462	5811	6188	5339	4995	5223	4156	5302	4870	6386
Angel2	2328	1413	2747	2419	2089	2552	2395	2909	2186	2765	3202	2785	2238	2820	2523	3168	2389	2258	2272	2645	2991	2743	2506	2203	2242	2649	2056	2418	1854	2279	2673	2204	2929	1883	2585	2371	2224	2247	2286	2263	2605	3032	2843	2061	2136	2098	2180	2385	2770
Vash2	34	22	76	47	42	50	50	53	57	65	66	70	70	80	72	60	57	48	53	54	61	75	65	40	51	59	60	60	36	43	56	58	85	36	56	59	60	45	40	64	52	61	81	54	55	51	46	39	51
Mfsd7b	695	531	1030	927	675	892	842	1078	787	1074	1192	1029	803	870	889	1086	809	858	820	865	1054	956	1019	796	766	964	719	879	739	718	988	691	1106	691	903	859	862	768	746	804	858	1048	1016	823	737	713	830	858	1041
A230020J21Rik	103	130	176	200	116	169	140	199	141	199	271	176	131	135	155	216	151	183	170	159	177	190	106	129	141	132	140	160	126	142	190	128	225	133	171	171	135	116	125	135	159	183	180	177	133	132	143	211	185
Spata45	2	0	7	3	7	1	4	4	2	4	6	7	6	9	6	5	6	1	0	7	2	1	7	5	3	2	1	3	7	4	12	3	13	5	9	4	4	0	2	5	3	7	0	5	3	6	0	2	3
Tatdn3	517	441	712	645	566	662	504	798	518	610	888	699	463	724	581	751	536	597	556	657	594	512	661	502	491	430	512	598	327	527	662	408	782	507	627	582	549	545	560	509	515	551	580	563	375	497	425	524	572
Nsl1	46	41	64	41	38	49	32	38	27	36	40	60	41	45	32	53	45	26	37	44	35	52	32	40	35	30	33	44	23	41	42	23	54	19	48	35	19	20	30	48	26	51	47	31	44	27	25	49	40
Batf3	28	4	60	42	60	18	16	31	10	25	28	29	40	16	22	41	20	9	17	39	17	10	12	19	11	7	11	21	2	30	39	27	59	22	56	23	19	17	22	16	30	8	23	16	21	32	2	22	39
Fam71a	0	0	0	0	0	0	0	0	0	0	0	0	1	0	0	0	0	0	0	0	0	0	0	0	1	0	0	0	0	0	0	0	0	0	0	0	0	0	1	0	0	0	3	0	0	0	0	0	0
Atf3	70	36	91	16	45	27	6	18	8	0	13	53	42	8	32	55	30	5	21	73	53	58	17	8	8	28	9	5	6	44	10	10	157	6	6	4	7	8	42	108	5	59	55	5	44	30	5	79	66
Nenf	1035	889	1593	1319	1092	1492	1046	1492	1013	1263	1718	1271	1191	1415	1363	1744	1188	1473	1079	1299	1615	1406	1045	1207	1040	1103	1153	1269	1132	1254	1442	1142	1831	1002	1362	1223	1177	1254	1055	1308	1460	1298	1333	1240	1198	1308	1103	1327	1621
Tmem206	1725	1207	2292	1759	1673	2067	1772	2298	1581	1996	2485	2343	1672	2232	1934	2477	1938	2060	1892	1838	2377	2021	2052	1741	1635	1952	1534	1854	1616	1938	2332	1610	2321	1567	2038	1766	1596	1686	1635	1796	2039	2031	2090	1822	2076	1731	1690	1826	1990
Ppp2r5a	3577	2408	4392	3778	3456	4378	3840	4835	3216	4243	5260	4911	3350	4699	4077	5054	4053	4500	4047	3847	4897	4347	4643	3970	3645	4486	3277	3770	3541	3964	4866	3403	4700	3251	4239	3728	3734	3721	3464	3641	4338	4427	4443	3937	4063	3532	3732	3808	4222
Dtl	549	470	807	600	437	715	499	628	459	598	697	706	485	530	446	757	607	563	408	645	738	532	610	559	454	467	531	592	403	567	921	434	680	473	554	752	546	586	625	674	635	705	577	575	541	606	501	502	566
Ints7	1190	566	1531	1674	1290	1651	1359	1699	1269	1509	1664	1460	1073	1739	1346	1692	1444	1357	1245	1345	1522	1100	1516	1448	1003	1225	931	1369	832	1417	1804	1208	1835	1114	1427	1509	1401	1186	1352	1035	1304	1044	1498	1362	1289	1326	988	1301	1364
Lpgat1	13136	7780	17154	17267	11924	17702	14338	18422	16258	17564	19599	18007	13012	16564	16510	18416	13369	17726	14195	16438	18100	16159	22181	16031	16245	17767	13346	13127	12807	13761	18766	15419	19170	12381	16614	14166	15092	14305	14253	12734	15335	15848	16013	13596	15233	13335	12630	15872	16932
Nek2	62	57	56	68	57	64	51	57	36	57	67	59	44	54	44	80	77	48	49	71	75	56	43	48	34	48	62	56	39	47	81	45	64	36	64	51	35	40	42	59	37	88	55	51	61	49	46	65	55
1700034H15Rik	272	263	372	293	193	351	279	328	235	295	405	298	265	310	278	335	274	286	287	369	350	380	192	220	223	241	223	280	236	259	316	325	370	183	347	307	257	267	226	369	324	354	320	241	297	264	295	379	323
Slc30a1	2465	2110	3547	2625	2094	3178	2546	3196	2206	3076	3874	3325	2630	3010	2303	3991	2724	2568	2533	3354	3440	3060	2883	2552	2249	2933	2465	2704	1958	2311	3374	2411	3302	2222	3108	2892	2746	2636	2490	3415	2996	3702	3458	2232	2431	2351	2802	2769	3265
Rd3	5	3	12	7	4	8	6	8	6	12	9	6	7	2	6	10	10	5	5	8	10	13	5	5	2	8	1	5	5	6	12	3	13	0	3	8	1	2	5	8	3	8	27	6	12	4	3	8	5
Traf5	74	93	127	109	71	95	71	101	100	96	99	114	68	124	139	112	107	112	96	132	88	114	97	70	117	78	94	116	74	85	74	66	154	46	79	71	81	97	112	121	110	110	110	118	92	93	66	95	112
Mir3473c	0	0	1	0	1	0	1	0	0	0	2	0	0	1	0	0	0	0	0	0	1	2	0	0	0	0	0	0	0	0	0	0	0	0	0	0	1	0	0	0	0	0	0	1	0	0	0	0	0
Rcor3	327	293	480	389	286	460	320	461	396	415	473	432	336	375	367	429	352	322	352	395	463	463	372	350	292	404	295	383	258	338	455	389	506	289	400	434	360	355	349	383	365	381	409	391	385	372	343	369	440
Gm10516	159	103	196	178	180	156	149	223	153	184	208	170	166	198	195	217	179	150	159	181	215	186	162	162	156	154	165	191	115	169	211	169	240	146	170	166	164	140	189	149	167	173	190	190	164	164	127	166	180
Kcnh1	3179	2298	3287	3482	2473	3280	3414	3722	3148	3822	4631	3731	2748	3655	3325	3500	2739	3364	3329	2967	3848	3437	2653	3009	3163	3650	2521	2609	2703	2950	3769	3823	3355	2555	4011	2947	2959	2812	2115	2942	3374	3108	3085	2818	3396	2433	3108	3573	3112
Hhat	22	35	54	41	25	31	47	48	41	56	51	55	45	33	58	52	37	42	38	52	42	53	23	38	44	41	30	42	31	36	49	33	72	26	42	38	35	35	29	32	54	48	38	41	38	29	37	37	47
1700065J18Rik	2	2	2	3	0	5	1	2	3	5	0	6	1	2	6	3	3	5	2	2	3	2	5	4	0	3	0	3	0	3	4	5	1	3	3	3	4	4	1	2	2	2	5	4	2	4	5	3	1
Sertad4	37	19	41	54	21	67	33	51	34	43	58	43	46	32	62	47	44	42	39	43	58	40	62	55	59	58	52	43	46	47	40	89	83	49	51	62	40	34	39	33	47	43	63	41	45	47	31	71	49
Gm15867	19	11	16	22	19	25	13	31	12	18	19	11	16	21	25	28	16	28	17	18	17	17	11	17	25	29	22	14	20	20	28	19	17	26	16	20	17	28	20	12	27	20	18	19	14	14	17	17	18
Syt14	658	514	641	707	593	717	778	757	632	688	962	715	627	673	714	761	608	709	640	585	970	798	660	744	746	1018	524	532	586	705	769	797	837	653	744	750	644	676	584	614	726	785	725	648	797	582	664	808	968
Diexf	438	287	536	509	406	555	485	586	532	491	649	568	414	552	538	517	491	561	486	489	592	608	487	450	536	613	365	491	444	423	514	454	584	360	564	468	465	495	400	370	543	555	509	533	563	454	436	530	520
Irf6	96	70	104	135	69	103	77	124	62	86	68	126	65	134	79	148	114	100	107	57	101	66	116	92	83	101	57	97	38	112	120	89	141	83	83	133	123	94	97	91	101	77	144	101	61	101	66	82	82
A130010J15Rik	364	305	402	343	319	389	339	446	306	476	499	452	350	418	349	476	331	336	345	391	493	442	324	317	346	410	315	315	280	296	402	324	473	283	404	319	347	395	323	429	413	514	494	318	324	313	357	353	545
Traf3ip3	116	108	160	77	148	93	53	83	59	99	109	145	115	78	100	139	82	91	89	127	154	124	81	73	81	92	65	85	69	109	89	58	169	59	75	81	66	91	146	157	92	138	140	50	109	111	89	109	155
Hsd11b1	169	128	160	192	168	139	155	240	121	198	195	163	154	191	168	178	142	199	160	171	232	228	103	140	215	208	132	139	174	146	150	161	184	132	201	119	134	161	119	116	169	180	220	176	135	184	129	146	219
G0s2	108	91	88	88	84	50	68	107	54	78	127	95	93	96	87	127	60	119	63	77	84	129	72	81	82	59	87	78	78	60	75	77	128	56	76	73	92	99	68	101	79	107	122	91	105	66	76	97	117
Lamb3	91	69	73	112	61	72	85	113	88	138	96	88	74	74	87	84	63	88	86	85	84	112	41	53	85	73	83	49	82	79	114	104	83	58	96	76	77	119	59	99	111	128	93	62	92	59	110	111	113
Camk1g	100	84	143	204	92	173	140	176	160	193	281	153	102	149	160	147	126	131	148	135	234	121	193	199	110	237	127	167	153	161	173	312	203	220	207	181	145	154	98	81	210	146	173	189	214	191	142	225	130
Mir205	0	0	0	0	0	0	0	0	0	0	0	0	0	0	0	0	0	0	0	0	0	0	0	0	0	0	0	0	0	0	0	0	0	0	0	0	0	0	0	0	0	0	0	0	0	0	0	0	0
4930503O07Rik	0	0	2	0	3	2	0	0	1	0	2	1	1	0	0	0	0	1	0	2	0	3	2	1	1	1	0	0	1	0	3	1	3	0	0	0	0	0	1	0	1	0	0	0	0	0	1	1	1
Plxna2	2607	1894	3581	3674	2476	3753	3526	3957	4175	3750	5205	4123	2676	3452	3562	3371	2839	3435	3155	3046	4526	3922	3375	3224	2522	4334	2058	2990	2952	3324	3131	5293	4855	2542	4317	4115	3263	2778	2515	2853	3628	3354	3605	2647	4028	3043	3449	4320	3447
Cd34	2346	1402	2668	2707	2475	2786	2254	2814	2051	2603	3170	2821	2256	2858	2575	3184	2169	2613	2573	2833	2713	2864	2173	2062	2688	2988	1943	2058	1828	2179	2300	2179	4040	2103	2517	2024	2554	2245	2356	2440	2301	2673	2908	2289	2071	2239	2061	2756	2928
Gm16897	392	306	497	481	461	485	441	484	409	461	642	514	403	554	513	595	395	504	506	532	489	517	373	423	567	493	352	418	352	428	428	398	727	410	490	384	459	418	390	396	415	425	504	469	368	418	426	521	554
A330023F24Rik	1655	1534	2021	2052	1577	1678	2231	2339	1780	2313	3036	2299	1750	2480	2036	2121	1562	2104	1909	1915	2203	1970	2309	2174	2053	2293	1980	1846	1932	1599	2157	1623	2241	1786	1979	1865	1752	2164	1846	1270	1767	2038	1975	2393	2091	1624	1927	1815	2153
Mir29b-2	23	10	35	41	32	37	29	48	33	47	51	37	32	44	37	34	29	37	36	37	26	30	32	47	43	35	17	33	42	21	29	33	48	35	43	32	41	34	33	22	45	37	34	31	40	19	41	44	42
Mir29c	170	143	171	170	158	157	200	229	127	226	257	190	146	276	218	200	146	201	186	177	185	182	233	200	187	177	191	145	184	164	225	141	175	165	185	167	138	182	185	100	176	163	175	206	147	130	173	144	139
Cd46	93	88	154	132	80	141	127	145	129	131	182	146	96	136	105	157	118	121	98	143	142	125	153	108	127	146	93	139	112	94	138	103	147	85	119	162	154	111	158	100	133	131	162	97	109	108	142	101	168
Cr1l	592	547	816	517	541	599	563	727	425	658	793	744	543	656	598	731	615	620	607	697	751	698	614	675	545	739	609	582	490	529	650	498	849	485	524	559	528	562	634	610	593	702	768	554	585	499	593	609	799
Cr2	25	29	45	34	15	40	37	34	22	34	39	42	27	39	24	38	33	33	33	32	20	39	31	46	28	37	30	46	22	29	37	35	55	31	34	45	43	31	29	30	47	34	33	33	33	26	40	20	52
B020014A21Rik	0	0	0	0	0	0	0	0	0	0	0	0	0	0	0	0	0	0	0	0	0	0	0	0	0	3	0	0	0	0	0	1	0	0	0	0	0	0	0	0	1	0	0	0	0	0	0	0	0
H60c	2	4	0	0	0	2	0	0	0	0	0	0	1	0	0	0	0	0	0	0	1	1	1	0	0	1	0	3	0	0	0	1	0	0	2	0	0	0	0	0	1	0	0	0	1	0	0	0	2
Ppp1r14c	134	110	192	147	124	167	185	240	174	185	289	203	177	162	158	236	191	189	166	177	255	191	210	186	159	206	153	164	132	172	221	197	190	172	190	207	167	185	147	155	202	230	171	167	216	198	194	188	173
Iyd	3	5	3	4	1	4	5	11	0	7	13	9	18	9	3	8	7	5	7	4	4	5	3	4	3	3	5	3	4	10	8	4	7	4	8	7	3	7	4	4	12	13	4	2	5	8	4	3	5
Plekhg1	195	110	285	211	151	218	210	247	169	163	223	268	625	278	182	206	273	192	214	179	184	298	196	200	140	265	92	225	175	179	164	190	390	102	173	206	157	172	202	234	164	194	351	197	218	186	170	206	219
Mthfd1l	465	342	633	609	617	489	544	578	455	700	658	579	503	541	507	666	409	470	422	554	585	510	490	396	493	540	571	466	400	460	595	574	640	424	636	467	535	523	428	493	602	588	644	517	340	478	436	509	600
Akap12	949	482	1306	1263	893	1112	1173	1384	865	1035	1168	1483	1245	1509	1349	1341	1358	1308	1104	1090	1369	1693	1105	1102	1087	1391	680	1080	713	931	925	1036	1870	715	1114	933	1077	937	968	1223	1108	994	1421	1003	1012	940	1010	1110	1165
Zbtb2	117	87	136	149	128	158	145	148	100	130	209	158	107	163	130	125	128	140	120	119	180	171	167	140	95	156	121	125	111	129	139	166	126	117	134	151	148	120	98	112	115	152	134	158	157	118	123	171	163
Rmnd1	974	750	937	778	762	872	815	990	828	931	1300	1051	891	1158	1098	1085	859	1030	956	1004	1071	1003	1030	926	929	959	755	766	755	970	1128	916	1078	718	898	935	774	1019	948	856	1027	1038	906	755	911	763	908	874	1067
Gm5512	1131	903	1133	931	926	1047	940	1160	972	1120	1517	1242	1032	1363	1277	1294	1016	1220	1111	1200	1277	1165	1206	1088	1097	1137	894	927	884	1153	1342	1071	1293	846	1114	1100	919	1209	1083	998	1213	1241	1105	913	1089	902	1068	1046	1216
Armt1	705	583	767	725	656	695	619	760	549	627	857	729	592	803	787	851	637	755	647	817	846	759	828	721	762	782	562	562	531	703	828	564	880	587	770	583	618	654	659	661	763	772	740	598	605	594	650	686	808
Ccdc170	3	9	2	1	3	3	1	5	0	0	6	1	2	3	5	4	16	5	1	2	3	2	8	1	3	3	5	2	2	5	5	1	19	4	5	1	0	2	6	7	0	4	18	0	5	2	2	1	3
Esr1	257	279	303	137	172	230	163	214	203	306	348	308	248	188	120	232	204	174	191	243	257	215	222	214	89	201	165	285	206	275	384	289	199	148	255	330	196	246	199	349	331	404	259	186	209	238	304	266	344
Syne1	23717	16462	24870	27741	22450	28624	29689	31443	23568	31079	37566	29963	21754	30517	25952	32684	23910	28805	26199	24650	34873	29996	28381	29589	30015	31861	24131	25029	24391	24765	31881	27417	29985	25198	30914	26866	25368	27187	21030	19292	30438	28200	30640	28613	28398	23361	25726	28348	30083
Myct1	13	2	3	5	1	5	11	5	2	6	10	14	4	10	4	10	1	6	1	4	5	7	6	2	4	10	6	5	4	2	4	3	7	3	1	10	5	0	1	5	7	1	5	1	4	2	5	4	8
Vip	2595	2384	2374	2271	1943	2363	2100	3348	1223	1941	3105	2873	2501	3070	2008	3585	1799	2451	2270	2430	3284	2836	2133	2909	2451	2777	2355	2211	2021	2238	3243	1830	2403	2728	2412	2263	1841	2902	2142	2449	2553	3163	2494	2568	2988	2485	2375	2000	2799
Fbxo5	27	30	49	22	30	31	41	35	28	39	62	42	34	46	27	68	39	30	38	51	35	46	37	32	32	34	47	44	29	30	42	34	52	31	33	38	42	34	44	42	40	48	59	19	35	16	35	36	47
Mtrf1l	269	261	324	226	193	248	236	374	257	355	427	351	279	305	314	357	275	298	280	306	316	335	335	349	273	296	293	284	281	295	329	257	355	240	315	274	237	287	264	301	275	375	282	329	271	237	275	279	344
Rgs17	2626	2004	3871	3949	2316	4196	3391	4233	3390	3696	4551	4208	3562	3292	2602	4398	3401	4048	2857	3687	4843	3790	4889	3589	3282	4743	2353	3036	2996	2881	4014	3584	4420	3039	4051	4248	3790	3185	3584	3835	3648	4526	3907	3214	3693	3350	3257	3528	4822
Oprm1	209	151	280	289	260	316	299	330	290	331	429	316	334	305	335	370	283	319	291	297	359	304	405	262	279	376	228	292	268	288	327	310	410	205	321	325	313	231	287	300	287	334	266	274	280	299	284	311	400
Ipcef1	5455	3973	7601	6520	5092	8244	6968	8825	7792	8186	9613	7902	5328	7903	7943	9075	6625	8219	6904	7311	8352	7529	10408	7523	7310	9115	5542	7244	7251	6860	7883	6526	9506	5599	8078	8019	7637	7089	7348	6625	8230	8541	7243	6732	6690	7126	7156	6705	9996
Cnksr3	46	43	106	57	54	50	60	88	78	94	83	80	69	75	75	106	62	75	52	114	69	86	74	59	70	55	78	72	67	51	57	68	115	35	72	85	79	78	81	58	64	88	93	58	56	72	63	53	103
Ulbp1	3	5	3	8	7	3	1	4	1	2	2	3	3	5	0	5	6	1	6	2	2	5	1	3	4	2	1	1	2	5	4	6	9	1	0	3	3	2	4	2	0	2	6	2	1	3	2	3	2
Lrp11	5713	4051	7598	6796	5340	7364	5947	7349	6393	7213	9405	7549	6128	6712	6066	8515	6308	7269	6194	7289	7966	7377	6231	5977	5942	6706	5314	5959	5547	6454	8405	6515	6880	5085	7149	6285	6334	5489	4903	6618	7369	7470	6701	5827	6971	5603	5940	7240	6675
Pcmt1	7788	6163	8810	7652	6852	8056	6759	9305	6267	8573	9796	8443	6978	8425	7819	10747	7294	8371	7508	8597	9259	8505	8432	7841	8151	8369	8069	7015	6495	6740	9694	6322	9212	6745	8596	6559	7248	7821	7103	7736	8271	9457	8708	7670	7252	6881	6816	7593	9528
A630066F11Rik	226	190	330	305	204	273	211	301	215	270	427	257	202	269	286	376	251	371	250	351	299	284	208	229	279	248	263	246	231	258	332	235	332	232	244	289	235	272	234	265	324	317	306	282	268	263	223	352	362
Nup43	168	127	226	183	166	195	159	245	129	188	225	216	135	210	189	262	159	200	169	163	232	173	164	137	169	195	171	161	153	155	198	119	229	117	190	160	169	172	157	185	193	216	198	183	149	180	161	174	225
BC020402	322	207	321	301	258	376	278	413	248	334	444	365	303	372	330	370	287	336	347	342	380	343	266	325	317	339	331	345	270	289	322	286	387	251	354	294	266	314	295	279	325	390	354	315	291	287	299	333	394
Lats1	510	470	788	662	445	741	698	824	650	713	846	813	618	569	521	714	633	513	560	663	914	759	849	614	462	811	516	622	559	537	683	815	923	512	729	813	569	582	574	625	680	785	801	531	686	618	566	698	802
Katna1	527	439	606	534	528	466	442	644	389	598	679	633	446	560	588	596	486	580	547	538	587	518	590	593	576	571	544	418	428	475	603	404	680	438	490	467	418	608	491	456	541	628	563	555	453	438	480	510	638
Ginm1	271	193	408	264	241	317	333	384	262	276	447	453	318	416	310	432	373	329	297	377	425	449	359	354	230	397	196	294	271	330	277	276	457	262	326	313	323	299	303	403	357	417	414	256	316	347	331	306	496
Ppil4	2253	1986	2764	2167	2271	2393	2190	3075	1906	2873	3403	2903	2139	2736	2552	3141	2397	2566	2295	2464	2874	2498	2882	2634	2288	2817	2412	2350	2180	2226	2983	2013	2685	2026	2559	2360	2518	2571	2230	2215	2730	3124	2675	2382	2289	2148	2274	2134	2893
Zc3h12d	2	3	2	1	6	3	0	0	1	2	3	5	1	1	1	2	3	2	1	1	1	5	0	2	1	2	0	1	1	1	1	1	4	0	0	1	2	0	5	1	1	2	5	1	1	1	1	4	3
Mir5104	0	0	0	0	0	0	0	0	0	0	0	0	0	0	0	0	0	0	0	0	0	0	0	0	0	0	0	0	0	0	0	0	0	0	0	0	0	0	0	0	0	0	0	0	0	0	0	0	0
Tab2	1083	708	1313	1157	1037	1271	1189	1514	1046	1237	1513	1501	1119	1377	1045	1381	1336	1158	1111	1065	1474	1230	1301	1138	934	1495	757	1126	958	1081	1350	1168	1448	778	1296	1264	1166	924	965	1287	1280	1321	1349	1074	1178	1107	1202	1215	1366
Ust	271	151	316	376	279	355	330	418	240	339	445	378	332	342	329	377	362	366	303	292	358	425	306	314	244	381	220	258	293	300	389	348	351	276	344	241	329	289	232	324	370	309	379	287	325	302	336	318	299
Sash1	441	317	527	494	366	438	441	563	384	401	597	573	489	382	336	557	416	373	410	418	486	542	379	380	389	465	361	516	327	342	395	472	740	292	525	469	374	333	322	385	428	422	575	442	440	399	368	522	461
Samd5	267	172	420	373	267	396	327	385	374	395	474	391	324	417	355	466	312	327	331	373	482	342	361	272	293	354	261	342	283	371	362	358	530	260	445	367	370	297	283	329	394	356	430	286	294	317	329	349	411
Gm6150	0	0	0	0	3	2	1	0	1	1	2	0	2	0	0	2	2	0	0	4	1	0	3	1	0	3	0	0	2	0	1	1	1	0	0	4	1	0	0	0	0	1	1	1	0	0	0	0	0
Stxbp5	3389	2452	4658	4439	3116	4837	3868	4276	4094	4502	5357	4615	3174	3655	3515	4549	3615	3771	3478	3660	5480	3971	4320	3372	2860	4570	2681	3657	3014	3637	4603	5065	5193	2980	4578	4408	3880	3106	2951	3663	4447	4238	4104	3231	4199	3612	3664	4604	4213
Adgb	17	16	18	19	2	6	6	15	17	7	23	17	10	16	13	9	13	10	7	9	16	13	25	16	14	16	6	12	14	14	10	5	19	8	17	27	5	18	8	32	18	17	13	10	14	26	16	14	22
Rab32	75	101	119	68	57	73	53	102	44	71	74	120	141	75	58	108	83	62	84	119	123	135	102	98	53	93	40	57	48	104	53	48	117	56	62	81	61	67	87	169	60	130	93	38	126	96	61	66	113
Gm5177	6	3	8	5	7	5	3	5	12	7	5	6	3	2	9	5	9	5	8	5	7	6	2	4	4	4	5	3	5	4	13	1	2	13	6	4	4	6	4	6	7	1	4	3	6	5	6	5	6
Grm1	1729	1503	1899	1662	1369	2121	2039	2282	1848	2130	2865	2456	2680	2177	1655	2212	1842	1846	1853	1927	2532	2458	1865	1996	1470	2391	1240	1877	1560	2005	2145	2081	1892	1643	2337	2180	1636	1874	1645	2152	1923	2383	1859	1693	2515	1891	2141	2149	2253
4930567K20Rik	11	4	2	2	3	5	9	15	4	10	14	6	9	15	1	5	8	3	8	2	8	6	8	4	4	4	5	4	9	6	7	5	6	3	7	14	3	4	11	8	12	7	9	3	11	4	4	8	6
Shprh	3538	2600	4121	3674	3221	4039	3826	4805	3316	4362	5145	4757	3565	4374	3927	4441	3768	4282	3689	3866	4976	4180	4483	4010	3620	4764	3120	3816	3361	3702	4429	3509	4758	3286	4263	4058	3736	3977	3618	3557	4180	4511	4427	3876	3924	3666	3853	3831	5041
Fbxo30	396	343	481	398	306	409	449	498	346	451	520	503	391	399	347	483	384	372	320	363	457	439	553	364	328	433	360	379	339	308	447	347	561	326	452	392	310	449	374	364	338	466	502	426	448	331	415	348	532
Epm2a	957	769	1084	891	952	887	844	1020	703	1056	1238	977	801	994	989	1234	851	848	783	1018	1159	968	729	719	865	775	908	847	730	812	1067	839	1086	703	1035	808	751	917	727	952	1062	1170	978	787	740	830	824	890	1046
Utrn	3089	2382	3470	3528	2636	3156	3355	3830	3131	3281	4171	4051	2836	3995	3336	3561	2925	3450	3052	3231	3437	3545	3503	3118	3306	3643	2578	2804	2351	2964	3170	2954	4059	2493	3217	3009	3068	3240	2986	3197	3317	3209	3558	3040	2976	2725	3251	3105	3705
B230208H11Rik	4	9	10	4	2	2	6	4	6	10	8	8	11	7	5	15	5	9	7	9	6	12	3	8	8	1	2	5	2	5	6	11	11	5	4	5	5	5	5	3	10	7	8	12	7	9	4	3	9
Stx11	10	6	10	6	16	4	16	18	1	4	6	9	13	7	7	16	9	12	14	13	9	17	12	11	9	12	7	12	3	7	5	11	15	3	5	2	6	9	3	11	3	7	6	4	8	10	7	4	6
Sf3b5	1411	1260	1708	1339	1301	1356	1170	1706	1098	1477	1812	1476	1289	1484	1606	1809	1326	1416	1415	1616	1689	1618	1229	1329	1425	1348	1553	1325	1246	1347	1591	1236	1713	1153	1551	1271	1229	1643	1250	1481	1650	1638	1608	1435	1361	1324	1356	1427	1651
Plagl1	43	63	43	50	29	63	47	57	42	36	86	50	47	41	46	40	45	38	38	33	76	58	52	46	60	83	36	50	40	39	54	81	64	43	77	64	57	59	51	46	53	55	33	69	50	56	58	72	62
Hymai	20	30	28	16	13	28	26	14	11	20	46	27	17	23	15	26	28	13	26	15	28	16	19	25	20	35	16	27	16	14	32	16	26	25	21	30	15	33	29	19	19	26	23	30	28	18	26	18	23
Zc2hc1b	0	0	1	0	0	0	2	0	0	0	1	0	0	0	1	0	1	0	0	0	0	0	0	0	0	1	0	0	0	0	0	0	2	0	0	0	0	0	0	0	0	0	0	0	0	0	1	0	1
Ltv1	248	147	260	234	207	256	220	315	225	262	316	299	224	262	249	295	249	265	247	266	322	272	286	268	253	295	196	224	240	261	301	201	293	188	303	274	220	236	258	226	265	324	263	264	257	206	230	273	291
Phactr2	454	356	646	482	389	548	426	608	350	402	777	713	594	526	419	562	433	463	417	540	698	666	454	364	450	561	246	388	302	562	531	545	546	411	499	740	438	351	465	513	488	612	542	366	727	419	589	532	538
Fuca2	1255	914	1561	1165	1104	1253	982	1381	998	1203	1475	1379	1187	1303	1270	1635	1180	1188	1167	1411	1461	1460	1215	1195	1087	1314	1108	1133	962	1174	1515	1026	1611	944	1289	1104	963	1183	1209	1232	1211	1495	1391	1066	1278	1097	1048	1343	1443
Pex3	530	398	739	626	516	613	577	826	512	617	716	654	564	671	566	809	560	614	574	707	806	716	664	468	543	706	502	573	498	586	667	595	747	605	602	708	618	586	598	629	679	786	683	501	539	622	578	583	775
Adat2	102	106	147	117	92	126	110	164	94	120	135	123	89	110	143	155	107	113	131	134	184	119	101	103	115	141	70	113	101	122	111	152	178	109	119	136	116	125	120	132	151	130	126	111	124	106	107	134	129
Aig1	797	556	1009	824	777	1017	809	978	819	1004	1217	941	832	1003	938	1145	949	1001	917	1037	1163	972	943	878	982	965	778	877	818	856	1028	769	1193	714	990	761	881	955	830	886	1051	997	1024	829	940	895	848	891	1121
Hivep2	2524	1794	3156	3611	2200	4524	3818	3745	4098	3674	4628	3679	2686	3164	3288	3292	2662	3546	3248	2983	4676	3712	3967	3417	2999	5270	2460	3026	2966	3374	3540	6122	4497	2987	4158	3968	3450	2825	2521	2273	3529	3193	3344	3060	4027	3103	3036	4666	3384
Adgrg6	135	149	303	225	58	255	232	299	302	213	379	355	175	308	347	219	216	308	245	275	223	289	338	245	262	344	132	164	184	243	192	190	238	177	178	274	260	233	241	271	221	248	226	161	181	201	261	216	264
Vta1	1686	1274	1988	1513	1461	1695	1388	2018	1350	1758	2099	1897	1565	1837	1823	2262	1710	1731	1645	1858	2022	1797	1707	1636	1715	1719	1475	1578	1390	1564	1871	1383	2040	1321	1836	1613	1529	1740	1675	1771	1875	2013	1805	1642	1554	1570	1648	1555	2161
1700016L04Rik	2	9	6	4	2	5	5	3	1	9	13	7	5	1	5	5	10	2	5	4	9	6	4	8	2	9	11	3	5	8	9	2	1	3	7	6	9	4	4	5	7	2	9	7	9	5	11	9	4
Gje1	0	0	0	1	0	1	1	0	1	2	2	1	0	0	0	0	0	0	0	1	0	2	0	0	0	0	0	0	0	0	0	0	1	0	0	1	0	3	0	0	0	0	0	2	0	1	1	2	1
Nmbr	17	25	46	31	35	22	25	43	38	49	50	32	68	30	33	25	34	48	23	31	34	31	56	30	17	39	40	32	40	39	24	33	54	29	39	41	29	27	40	42	30	38	52	38	29	40	27	39	37
C330004P14Rik	0	2	0	0	0	0	0	0	0	0	0	0	0	0	0	0	0	0	0	0	0	0	0	0	0	0	0	0	0	0	0	0	0	0	0	0	0	0	0	0	1	0	0	0	0	0	0	0	0
Gm20125	1	0	2	10	2	2	9	3	1	2	7	4	2	2	1	3	1	1	3	2	4	0	2	1	4	1	1	0	2	2	3	3	1	5	3	1	0	4	2	2	10	2	3	9	3	1	5	3	5
Cited2	84	87	135	105	77	132	86	145	97	92	203	130	99	111	102	140	109	101	117	95	151	139	113	95	119	127	87	130	76	131	99	193	181	89	145	126	115	109	103	134	114	124	110	96	150	105	92	154	114
Txlnb	46	43	79	48	31	39	39	48	32	47	78	62	44	57	44	72	53	42	41	61	43	46	41	52	21	45	18	46	35	43	52	35	85	42	54	58	47	40	44	66	59	50	74	39	46	45	38	67	51
Heca	891	633	1174	1032	768	1088	1106	1436	1067	1329	1617	1430	881	1280	1103	1371	1044	1179	1099	1132	1298	1213	1443	1049	1005	1328	1077	967	1072	882	1194	891	1104	962	1206	1074	1082	1102	880	923	1125	1321	1222	1048	1046	934	1109	1072	1213
Abracl	187	192	321	261	209	267	273	323	270	311	350	328	278	246	302	372	279	353	286	359	361	382	487	316	346	435	258	219	297	216	285	171	473	238	279	223	306	303	338	256	207	339	317	261	255	272	237	279	461
Reps1	739	519	786	760	692	874	764	910	667	847	1100	896	620	926	882	1029	683	780	776	743	968	837	767	769	766	893	649	709	570	758	877	743	944	660	845	813	756	798	664	634	819	843	841	798	829	726	809	737	950
Ect2l	4	5	12	5	4	11	9	19	12	7	16	17	12	6	13	7	9	15	13	8	9	21	9	7	14	13	9	10	6	5	6	6	17	16	12	16	8	14	12	11	11	14	12	8	11	9	11	4	12
Ccdc28a	1040	799	1101	955	934	1069	887	1177	782	1141	1306	1089	915	1119	1130	1309	967	1003	827	1093	1262	1010	1001	968	896	961	912	930	835	930	1181	922	1131	701	1144	990	756	1028	934	985	1066	1179	1014	986	885	935	939	1082	1101
Nhsl1	282	286	376	249	222	263	260	351	222	312	355	318	345	272	263	402	309	260	266	273	399	363	266	274	226	273	270	274	253	251	307	290	358	222	266	274	236	262	235	331	283	368	380	291	336	299	283	325	323
Hebp2	101	131	118	104	70	95	109	154	93	91	131	120	109	129	103	103	106	147	139	115	117	169	111	121	129	110	64	96	90	125	128	94	132	102	102	116	107	83	112	134	75	105	103	99	110	117	95	91	148
Arfgef3	2333	1959	2978	2979	2164	3654	2723	2731	3168	2951	4734	3205	2195	2732	2544	2598	2087	2345	2364	2426	3875	2946	2351	2694	2104	3636	1893	2561	2188	2898	2775	4982	3985	2597	3945	3608	2653	2208	2049	2267	3295	2751	2793	2431	3109	2502	2811	4161	2582
Gm4922	29	20	27	24	25	21	16	27	33	25	30	37	23	28	19	10	20	17	19	10	26	18	18	13	19	21	0	21	20	34	30	26	29	20	17	34	31	25	25	19	28	32	26	17	17	18	38	20	36
4930444F02Rik	15	20	30	33	12	19	22	22	28	34	49	27	11	35	35	23	17	17	25	29	27	18	7	16	21	20	22	25	27	25	30	26	35	20	21	38	28	23	22	17	17	23	22	14	16	19	23	27	32
Perp	124	146	231	167	148	163	183	244	82	174	195	193	169	225	139	267	224	114	106	169	177	233	127	194	96	171	113	121	92	151	164	134	202	99	125	133	119	151	171	214	175	171	232	132	115	116	125	139	205
Tnfaip3	112	121	211	164	116	218	167	223	179	213	259	326	191	193	220	162	168	185	168	193	204	198	242	155	139	231	132	155	173	204	146	159	217	165	198	184	190	180	185	202	168	230	190	133	227	237	224	254	215
Gm20139	0	0	0	1	0	0	2	0	1	1	0	1	1	1	0	1	0	0	1	2	0	0	0	1	0	0	0	1	0	0	1	0	0	0	0	0	0	2	0	0	1	0	0	2	1	1	0	2	1
Olig3	0	0	0	0	0	0	0	0	0	0	0	0	0	0	0	0	0	0	0	0	0	0	0	0	0	0	0	0	0	0	0	0	0	0	0	0	0	0	0	0	0	0	0	0	0	0	0	0	0
Ifngr1	722	604	966	598	668	745	623	760	443	594	748	952	787	792	714	918	729	626	610	907	738	860	672	630	627	737	536	645	473	695	709	522	1123	521	641	571	551	643	711	1018	681	950	871	540	692	692	608	764	1002
Il22ra2	1	3	0	2	1	0	1	0	0	1	0	0	0	0	0	0	0	0	0	0	0	0	0	0	1	0	1	1	1	0	0	0	0	0	0	1	0	0	0	0	0	0	0	0	0	0	0	1	0
Il20ra	1	12	4	3	9	4	4	8	4	6	7	4	3	2	3	12	7	5	3	0	6	10	3	9	7	9	0	4	3	4	6	1	3	1	3	2	1	2	4	6	4	8	4	5	6	1	4	8	4
Slc35d3	17	15	22	19	16	13	24	22	18	12	15	28	20	17	13	22	50	23	9	17	10	48	11	12	8	17	20	11	20	9	17	17	14	12	22	14	5	12	11	15	12	23	37	11	20	15	11	16	11
Pex7	896	721	1072	947	776	965	842	1095	818	1041	1267	1167	935	972	898	1073	912	1076	923	1113	1023	1208	985	950	1020	933	981	884	789	788	1071	711	1150	784	987	777	827	988	845	914	931	1235	992	884	848	840	835	945	1205
Map3k5	3315	1884	3783	3577	2943	3695	3643	4057	3232	4307	5088	4346	2680	4037	3526	4795	3302	3918	3650	3308	4455	3497	3721	3818	3309	3851	3698	3305	2989	3492	5034	3539	3771	3264	4120	3480	3315	3491	2636	2661	4560	4056	3564	3484	3688	2907	3416	3533	3595
Map7	1032	647	1313	1262	861	1086	1325	1526	1146	1387	1818	1424	1067	1306	1275	1308	1142	1307	1129	1198	1366	1323	1327	1149	1126	1429	852	1188	1073	1086	1300	1090	1608	919	1305	1246	1081	1073	1053	987	1155	1252	1426	1030	1168	1016	1103	1172	1242
4930405J17Rik	13	3	13	12	7	8	7	11	12	8	11	17	12	14	14	6	4	11	8	11	2	9	1	6	14	13	9	8	3	19	11	14	17	8	15	12	4	4	18	6	5	15	14	12	14	12	2	17	17
Gm6251	4	9	12	9	3	13	5	8	11	3	17	8	9	5	4	8	6	11	10	8	10	7	3	6	7	9	3	6	13	5	3	10	13	7	9	14	6	3	5	1	11	10	11	6	8	3	3	12	8
Mir6413	0	0	0	0	0	0	0	0	0	0	0	0	0	0	0	0	0	0	0	0	0	0	0	0	0	0	0	0	0	0	0	0	1	0	0	0	0	0	1	0	0	0	0	0	0	0	0	0	0
Bclaf1	9297	7438	11892	10599	8386	11575	9212	12974	8924	12466	14343	12808	9248	11496	9568	14106	10067	10917	9628	11672	13414	11480	11817	9896	9288	12201	9550	10280	8865	8434	12609	8595	12609	9308	11084	11269	11145	11037	10476	10820	11221	13413	12955	9549	9216	10172	10489	9578	14448
Mtfr2	16	7	10	15	12	9	11	8	12	16	10	4	5	10	9	20	5	8	8	6	12	4	8	2	12	9	2	17	8	9	9	8	10	3	7	16	6	6	8	6	12	3	10	6	11	6	3	11	9
Pde7b	930	397	591	1173	865	920	1151	1164	490	907	1135	900	865	1391	939	918	898	1213	853	852	868	990	934	1037	1264	1339	810	708	688	759	1127	956	858	951	1002	765	785	1042	828	516	1044	880	871	946	882	744	857	850	863
Ahi1	8929	6306	11347	9532	8171	12551	11213	12880	10770	13454	16379	12646	9147	11909	10850	13665	11455	9854	10906	10400	12901	11386	12041	9922	8615	12468	8979	11540	10374	10337	13021	9914	11556	8233	11920	13529	10984	10314	9966	9329	12809	13437	12046	9490	10074	10071	11632	9783	12054
Myb	16	11	11	9	7	5	12	17	5	9	17	11	11	8	11	12	18	12	12	17	14	8	10	9	14	12	11	17	14	8	10	15	35	13	17	7	9	8	13	3	14	8	22	15	10	10	7	13	18
Hbs1l	1778	1359	2037	1913	1779	1851	1713	2222	1549	2025	2251	2059	1596	2177	2114	2308	1799	2012	1893	1944	2324	2071	2000	2058	1961	2150	1931	1699	1607	1658	2138	1551	2112	1538	1939	1591	1551	1944	1623	1650	1892	2001	2119	1853	1865	1499	1702	1838	1900
4930455C13Rik	253	169	289	271	230	272	262	321	240	279	313	306	242	326	285	345	244	278	269	288	312	306	290	277	290	290	274	228	241	234	313	220	277	164	265	205	234	253	220	209	241	296	282	259	283	222	246	278	273
Aldh8a1	1	2	2	6	0	0	3	5	1	3	5	9	4	9	6	5	1	3	3	2	1	3	5	5	8	3	18	2	2	2	5	6	3	4	8	4	2	2	9	3	5	3	4	2	1	9	2	1	3
1700020N01Rik	0	0	0	0	3	1	0	1	1	0	1	1	4	1	1	3	0	0	1	0	0	1	1	0	0	0	0	0	0	0	0	0	3	0	0	1	0	0	0	2	1	2	0	2	1	3	0	0	1
Gm5420	0	0	1	0	0	0	0	2	0	1	0	1	0	0	1	1	0	2	0	0	0	0	1	0	0	0	3	1	0	2	1	0	0	0	0	0	0	0	0	1	0	0	0	0	1	0	0	0	0
Sgk1	2378	1553	2739	2089	1891	2847	2065	2521	2803	2635	3625	2560	2464	2891	2403	2867	2183	2431	1858	3646	2683	3026	3409	2190	2124	2429	1911	2474	3023	2091	2388	2138	4394	1608	2383	2040	2099	2424	3532	2946	2637	2949	3171	2332	2291	2166	2054	3172	2841
4930444G20Rik	2	0	0	1	0	0	0	1	3	0	0	0	0	1	0	0	2	2	0	1	2	2	1	1	1	0	0	0	0	0	0	1	2	1	1	0	0	0	0	0	0	3	0	2	1	0	3	0	3
E030030I06Rik	8	0	8	13	13	5	5	3	1	11	3	1	0	0	4	16	6	2	3	1	5	2	0	8	5	1	11	8	1	2	8	7	11	4	11	1	2	1	0	0	10	4	9	2	4	1	1	12	2
Raet1a	14	2	16	8	13	27	7	7	8	27	9	25	8	13	16	17	10	9	10	4	18	8	11	8	10	16	8	7	9	19	7	7	13	25	12	9	11	3	13	7	13	12	9	10	6	7	10	9	12
Raet1e	2	4	3	6	6	7	3	0	0	9	2	0	5	5	0	16	3	2	2	4	7	1	1	2	0	0	8	8	4	2	11	7	3	2	7	2	1	0	2	1	2	2	2	1	1	1	4	5	5
Raet1b	13	2	13	7	11	16	7	7	8	26	9	23	8	13	16	16	10	9	10	4	18	8	11	8	10	16	8	7	9	19	6	7	12	23	11	9	11	3	12	7	9	12	9	10	6	7	10	7	12
Raet1c	7	5	6	8	10	12	6	2	2	15	4	7	5	7	5	19	7	5	3	5	11	3	4	7	4	3	8	7	5	7	9	9	6	4	9	5	5	0	5	3	6	7	5	4	1	2	9	5	8
H60b	68	27	119	89	76	94	75	86	83	138	81	99	32	77	121	127	96	100	90	38	145	57	171	91	80	90	103	122	85	61	86	82	147	55	96	76	85	57	73	25	101	57	101	91	32	64	60	85	76
C920009B18Rik	0	4	12	3	19	13	1	2	2	3	0	8	5	0	0	10	7	1	1	5	6	6	2	1	2	1	0	3	1	2	1	0	18	3	4	4	4	0	2	4	1	4	7	0	0	2	4	12	7
Raet1d	11	3	15	10	9	17	6	10	8	26	12	28	6	10	18	15	10	12	10	6	17	11	14	9	16	18	10	4	9	20	8	9	13	23	8	9	12	5	16	7	10	13	11	15	6	6	11	6	12
Gm10825	1	0	4	2	4	2	1	1	1	5	4	1	0	5	2	1	1	5	0	0	6	0	2	2	4	2	3	5	6	6	3	4	14	3	0	2	6	4	2	0	2	1	7	0	0	1	2	4	3
Slc2a12	193	139	179	133	133	177	187	192	130	216	255	213	158	234	157	223	191	139	202	178	206	245	158	226	137	200	193	151	136	140	182	163	182	166	169	200	184	209	142	173	207	183	244	181	131	145	206	148	190
Tbpl1	2235	1837	2782	2381	2024	2552	2220	2957	1988	2718	3213	2846	2199	2495	2319	3228	2287	2479	2310	2554	2873	2571	2844	2414	2244	2927	2294	2385	2133	2170	3031	2134	2684	2141	2675	2513	2258	2580	2278	2284	2695	3183	2803	2380	2208	2223	2389	2402	2854
Mir7663	4	5	8	4	9	7	6	9	16	8	9	12	6	8	10	4	10	9	12	8	10	7	8	13	21	9	3	11	8	9	10	7	13	9	12	12	9	10	6	2	9	10	9	9	7	4	8	2	10
Tcf21	0	0	0	0	0	0	0	0	0	0	0	0	0	0	0	0	0	0	0	0	0	0	0	0	0	0	0	0	0	0	0	0	0	0	0	0	0	0	0	0	0	0	0	1	0	0	0	0	0
Eya4	171	127	259	195	162	237	154	130	113	155	198	176	170	132	137	171	144	113	103	163	199	189	145	137	177	175	88	138	101	140	165	152	335	133	152	124	122	103	228	296	125	197	203	81	142	177	119	203	238
Rps12	7229	8097	9002	5325	7036	6460	5472	8064	4437	6417	8500	7101	6748	7483	7776	9694	7045	6081	6162	8188	8380	8123	6193	6366	6606	5846	6388	6000	5866	6366	6778	5214	11179	5731	6590	6125	5476	7326	7219	8301	7028	9242	8204	6376	6281	6861	5930	7097	10331
Snora33	31	33	35	29	23	18	24	39	20	23	47	40	20	28	21	34	31	19	26	29	37	27	38	22	19	24	29	26	21	29	22	22	28	17	25	28	29	15	24	23	24	48	36	25	26	19	19	18	26
Snord100	30	22	24	20	28	14	31	35	22	31	34	33	31	33	29	18	29	26	23	34	34	27	24	28	29	23	35	32	19	20	27	23	39	35	29	27	31	25	37	30	25	21	25	19	18	22	25	25	25
Slc18b1	99	113	109	103	95	143	115	132	110	126	191	129	104	89	110	108	103	85	105	97	152	120	111	127	99	157	116	103	88	118	112	194	182	92	143	148	73	91	97	83	118	120	107	112	123	102	126	160	120
Vnn3	7	4	3	5	3	3	1	6	2	8	5	4	4	5	2	0	6	5	4	4	4	5	2	2	9	7	1	5	6	1	0	4	1	4	3	6	3	1	3	2	3	0	2	1	5	3	2	4	7
Vnn1	3	3	8	4	4	1	8	11	4	5	2	12	1	9	2	22	19	3	3	1	4	7	1	10	5	5	6	2	0	2	0	7	9	6	8	4	3	1	4	3	7	4	18	5	5	6	2	5	0
Taar1	0	0	0	0	0	0	0	0	0	2	0	0	0	0	0	0	0	0	0	0	0	0	0	0	0	0	0	0	0	0	0	0	0	0	0	0	0	0	0	0	0	0	0	0	0	0	0	0	0
Taar2	1	0	0	0	0	0	0	0	0	0	0	0	0	0	0	0	0	0	0	0	0	0	2	0	0	0	0	0	0	0	0	0	0	0	0	1	0	0	0	1	0	0	0	0	0	0	0	0	0
Taar3	1	0	2	0	0	3	0	3	3	3	3	1	3	3	1	2	2	3	2	2	2	3	2	3	0	2	0	1	3	0	1	1	0	4	2	2	0	1	1	6	7	2	2	0	2	6	1	2	1
Taar4	0	0	0	0	0	0	0	0	1	1	0	0	1	1	0	0	0	0	0	1	2	1	0	0	0	1	0	1	1	0	0	0	0	0	0	0	3	0	0	0	0	1	1	0	0	0	0	0	0
Taar5	0	0	0	0	1	0	0	0	1	0	0	0	0	0	0	0	1	0	0	0	2	0	0	0	0	0	0	0	0	0	0	1	0	0	0	0	1	0	0	0	0	0	0	0	0	0	0	0	0
Taar6	0	0	0	0	0	0	0	0	0	0	0	0	0	0	0	0	0	0	1	0	0	0	0	0	0	0	0	0	0	0	0	0	0	0	0	0	0	0	0	0	0	0	0	0	0	0	0	0	0
Taar7a	0	0	0	0	0	0	0	0	0	0	0	0	0	0	0	0	0	0	0	0	0	2	0	0	0	0	0	0	0	0	0	0	0	0	0	0	0	0	1	0	0	0	0	0	0	0	0	0	0
Taar7b	0	0	0	0	0	0	0	0	0	0	0	0	0	0	0	0	0	0	0	0	0	0	0	1	0	0	0	0	0	0	1	0	0	0	0	0	0	0	0	0	0	0	0	0	0	0	0	1	0
Taar7d	0	0	0	0	0	0	0	0	0	0	0	0	0	0	0	0	0	0	0	0	0	0	0	0	0	2	0	0	0	0	0	0	0	0	0	1	0	0	0	0	0	0	0	0	0	0	0	0	0
Taar7e	0	0	0	0	0	0	0	0	0	0	0	0	0	0	0	0	0	0	0	0	0	1	0	0	0	0	0	0	0	0	0	0	0	0	0	0	0	0	0	0	0	0	0	0	0	0	0	0	0
Taar7f	0	0	0	1	0	0	0	0	0	0	0	0	0	0	0	0	0	0	0	0	0	0	0	0	0	0	0	0	0	0	0	0	0	0	0	0	0	0	0	0	0	0	0	0	0	0	0	0	0
Taar8a	0	0	1	0	0	0	0	0	0	0	0	0	0	0	0	0	0	0	0	0	0	0	0	0	0	0	0	0	0	0	0	0	0	0	2	0	0	0	0	0	0	0	0	0	0	0	0	0	0
Taar8b	0	0	0	0	0	0	0	0	0	0	0	0	0	0	0	0	0	0	0	0	0	0	0	0	0	0	0	0	0	0	0	0	0	0	0	0	1	0	0	0	0	0	0	0	0	0	0	0	0
Taar8c	0	0	0	0	0	0	0	0	0	0	0	0	0	0	0	0	0	0	0	0	0	0	0	0	0	0	0	0	0	0	0	0	0	0	1	0	0	0	0	0	0	0	0	0	0	0	0	0	0
Taar9	0	0	0	0	0	0	0	0	0	0	0	0	0	0	0	0	0	0	0	0	0	0	0	0	1	0	0	0	0	0	0	0	0	0	1	0	0	0	0	0	0	0	0	0	0	0	0	0	0
Stx7	3655	2544	5038	3947	3092	4370	3856	5073	3765	4410	5445	5042	3767	4124	3693	5305	4198	4213	3576	4602	5330	4879	5152	4041	3316	4738	3462	3917	3425	3432	4983	3716	5177	3137	4532	3913	4021	4136	4114	4509	4226	5382	4912	3805	4202	4079	3973	4170	5270
Moxd1	223	110	214	253	212	377	251	309	210	334	312	338	174	246	303	371	286	295	247	288	343	245	276	220	164	250	218	253	222	292	318	299	366	186	298	279	269	244	203	212	332	252	313	215	304	256	264	281	271
Ctgf	81	154	357	215	52	169	200	249	393	282	283	256	99	229	331	143	171	244	212	322	132	278	438	126	165	232	187	229	262	153	117	173	505	79	134	287	258	203	283	216	150	232	311	134	160	202	149	134	267
Enpp1	127	127	241	186	113	135	171	283	146	159	172	346	175	281	194	181	215	211	178	172	180	252	186	155	145	193	124	189	114	150	122	177	301	88	150	123	179	160	205	305	155	155	323	112	137	158	211	207	176
Enpp3	5	2	5	7	2	5	13	11	3	5	12	13	4	13	13	7	17	14	2	2	7	9	5	5	9	8	9	4	7	5	4	4	12	7	4	5	7	6	6	12	10	8	8	3	8	4	15	9	4
Med23	790	601	1022	875	682	1145	923	1150	1006	1131	1400	1303	914	1132	934	976	864	918	964	997	1232	1152	1004	855	842	1154	651	974	812	1044	993	1025	1246	651	1085	1202	976	883	933	953	1106	1130	1105	786	992	956	1034	973	1108
Mir6905	1	0	4	1	2	4	4	6	5	2	5	6	0	2	4	2	0	5	1	2	2	5	1	0	0	2	4	1	3	2	3	1	5	1	2	5	4	3	3	4	0	2	6	1	1	4	6	1	1
Arg1	8	8	11	7	10	22	12	16	11	18	16	14	4	11	19	16	9	16	21	24	15	14	14	10	12	22	8	15	11	6	10	15	18	19	16	8	13	11	11	9	22	6	18	19	17	18	8	18	20
Akap7	2165	1603	2479	2371	1690	2636	2263	3139	2090	2653	3490	2875	2016	2647	2452	3110	2319	2729	2231	2509	2778	2603	3210	2259	2530	2973	2173	2166	1873	2015	2798	1947	2975	2055	2522	2478	2650	2705	2429	2277	2429	2977	2799	2236	2107	2210	2460	2199	3167
Epb4.1l2	1198	1004	1793	1273	1321	1280	1233	1461	823	1055	1581	1738	1233	1177	1066	1611	1323	1176	1115	1362	1552	1534	1076	1085	1084	1302	941	1184	738	1199	1318	1042	2053	952	1320	1233	799	984	1188	1523	1217	1590	1578	1118	1432	1349	1067	1551	1379
Smlr1	0	0	3	0	0	3	1	1	1	0	0	0	0	2	0	0	0	1	3	0	0	2	0	0	1	1	0	1	0	0	2	0	0	0	0	1	0	0	3	5	0	0	0	0	3	3	0	2	1
4930401C15Rik	1	0	1	2	0	1	2	4	0	1	1	1	5	0	0	0	0	0	0	1	0	0	3	0	2	0	1	0	0	0	0	0	1	1	1	2	0	0	1	0	1	0	0	0	0	0	0	0	0
Mir680-3	0	3	1	2	0	2	0	1	0	0	0	1	0	0	0	0	0	1	0	0	1	0	0	0	0	0	0	0	0	0	0	0	0	0	0	0	0	0	0	2	0	0	0	1	0	0	0	0	0
Tmem200a	522	372	570	533	456	731	604	700	568	687	875	748	510	644	508	766	652	608	602	510	961	570	736	613	496	861	471	665	530	597	714	655	581	514	709	722	755	538	425	555	716	624	658	646	679	569	566	684	716
Gm9767	47	30	65	50	33	69	70	61	52	71	83	76	72	49	53	71	70	53	38	45	75	56	41	47	45	57	47	60	57	39	65	52	51	47	70	72	62	55	29	54	67	52	84	36	61	68	59	67	72
Samd3	41	26	36	53	25	55	35	20	14	39	61	42	23	45	31	62	31	26	15	50	42	41	21	18	26	26	11	34	10	56	22	31	35	13	33	72	34	19	37	31	58	55	39	10	25	18	53	39	28
L3mbtl3	1133	684	1009	1127	915	1171	1102	1280	918	1233	1530	1383	992	1215	1018	1343	1068	1149	1114	1056	1429	1177	1164	1141	970	1198	765	1019	946	1191	1510	1095	1116	891	1234	1108	1148	1078	907	1039	1350	1279	1169	1112	1265	1010	1101	1110	1245
Gm8709	0	0	0	0	0	0	0	0	0	1	0	0	0	0	0	0	0	1	0	0	0	0	0	0	0	0	0	1	0	0	0	0	0	0	0	0	0	0	0	0	0	0	1	0	0	0	0	1	0
Arhgap18	353	357	417	317	336	254	298	350	211	251	351	391	320	329	286	495	332	270	272	332	399	363	334	332	258	310	214	298	229	265	318	284	503	222	295	243	315	276	304	453	256	333	428	286	300	286	268	321	427
Lama2	365	380	538	429	367	355	487	544	362	458	507	554	372	512	394	513	485	379	421	332	423	593	343	443	388	459	278	559	321	340	429	423	589	325	393	467	380	425	347	443	466	407	613	436	324	335	432	409	394
4930579H20Rik	0	10	4	1	1	3	3	6	2	4	2	3	1	2	4	0	2	2	3	4	5	4	3	3	6	3	0	1	2	2	2	1	6	4	1	6	2	2	4	0	4	3	1	4	0	0	4	3	0
Ptprk	3751	3128	3755	3235	3438	4455	3522	4593	2651	3959	5498	4720	3784	4330	3097	5076	3726	3375	3620	3386	5151	4445	3299	3985	2888	4409	2548	3784	3039	4035	4737	4040	4063	3376	4489	4191	3308	3399	3095	3931	4133	4663	4150	3590	4082	3631	3786	4129	4269
Themis	21	11	8	12	8	6	3	10	5	9	14	14	6	7	10	13	5	6	6	13	15	6	5	2	4	7	12	8	10	8	11	8	6	7	9	5	5	11	6	18	6	18	7	12	5	7	3	15	7
4930519F09Rik	0	0	0	0	0	1	1	1	1	1	0	0	2	1	0	2	0	2	0	1	2	0	0	2	1	0	0	1	1	1	1	3	1	0	0	3	0	0	0	0	0	2	1	1	0	1	2	1	0
2310057J18Rik	0	0	0	0	0	0	0	1	0	1	0	0	0	0	0	3	0	0	0	0	0	0	0	0	0	0	0	1	0	0	0	0	3	0	1	0	0	0	0	0	0	0	0	0	0	0	0	3	0
Soga3	2733	1763	3098	2931	2487	3221	3192	3617	2766	3262	4436	3688	2731	3083	3060	3736	2874	3144	3020	3022	3865	3389	3500	2966	2701	3214	2369	2563	2508	2964	3679	3354	3540	2415	3371	2966	2911	2704	2216	2828	3079	3157	3131	2682	3316	2609	2929	3519	3194
9330159F19Rik	1725	990	1920	2077	1498	2412	2206	2539	1976	2290	2941	2487	1638	2126	1885	2427	1969	2235	1942	1737	2538	2011	2603	2159	1761	2491	1459	1842	1860	1925	2448	2150	2149	1543	2277	2109	1986	1775	1732	1711	2035	2311	2185	1849	2368	1708	2025	2194	2223
Echdc1	2236	1480	2663	2253	1679	2485	2102	2890	1856	2350	2821	2759	2264	2146	1921	3397	2351	2448	2015	2585	3167	2801	3188	2401	2159	2727	2122	2117	1838	1626	2852	1889	3011	1968	2608	2240	2166	2339	2433	2430	2139	3052	3021	2067	2263	2046	2052	2213	3236
Rnf146	4349	3331	5245	4329	3610	4687	4156	5531	3613	4869	5914	5397	4316	4697	4192	6356	4448	4712	4124	4961	5874	5430	5528	4632	4393	5221	4275	4202	3894	3763	5388	3832	5706	3765	5225	4379	4325	4716	4474	4517	4493	5887	5600	4233	4405	4076	4017	4395	6003
Rspo3	339	294	442	425	301	493	519	530	364	479	590	579	366	558	463	595	538	510	338	374	555	551	518	473	393	607	425	435	415	465	531	429	482	389	454	507	473	513	386	431	491	564	536	394	495	379	484	459	415
Cenpw	182	202	264	192	132	271	165	237	118	212	229	229	196	158	148	321	200	202	164	261	214	270	265	176	181	234	216	176	158	146	238	172	250	175	210	192	171	243	207	270	182	277	223	172	155	178	173	154	249
Trmt11	448	387	563	537	382	524	410	619	344	531	622	529	420	588	556	670	416	520	404	535	560	565	562	498	536	622	512	423	408	391	517	354	577	477	486	496	469	580	426	456	500	615	613	411	371	407	421	394	669
Gm20300	2123	1644	2580	2316	1705	2567	2034	2649	1937	2414	2904	2852	2251	2187	1979	2899	2185	2487	2015	2662	2839	2658	3354	2439	2280	2920	2068	2077	1883	1783	2716	2032	2910	1866	2578	2261	2047	2444	2308	2327	2077	2936	2547	2141	2184	1976	2274	2340	3001
Hint3	760	579	839	674	670	720	667	871	521	782	917	804	680	804	692	917	691	705	644	823	995	784	856	714	706	858	588	629	599	652	886	647	1010	630	818	681	698	723	691	703	730	913	818	707	641	683	690	701	916
Ncoa7	1624	1348	2109	2009	1603	2414	1919	2195	2106	2231	2746	2410	1870	2001	1979	2336	1924	2109	1765	2101	2757	2097	2771	2111	1703	2581	1515	1738	1790	2079	2237	2319	2649	1672	2300	2272	2047	1797	1821	1913	2116	2275	2167	1830	2122	1836	2051	2198	2497
Hey2	68	62	74	37	51	90	66	109	43	67	96	95	78	88	51	100	86	71	57	73	84	127	65	60	75	95	71	57	50	64	73	53	86	46	63	77	53	63	70	95	68	85	86	102	71	59	88	53	77
Hddc2	421	358	477	364	381	381	274	456	297	385	452	409	360	421	454	544	419	359	408	459	501	445	322	348	390	326	356	369	295	397	519	354	474	350	415	396	327	381	332	428	450	527	470	403	359	341	328	362	546
Tpd52l1	908	692	841	705	700	787	650	885	692	896	1163	830	760	918	831	1183	813	797	873	929	921	968	769	819	868	848	793	692	770	713	967	688	841	682	795	700	780	981	743	820	957	1068	1011	842	729	709	788	815	978
Gm3258	46	45	46	31	21	45	37	56	29	27	49	41	33	34	49	45	27	39	40	43	51	53	31	50	53	45	50	46	35	36	39	47	45	41	47	29	25	40	35	54	50	48	44	45	51	50	42	46	63
Rnf217	513	350	679	638	486	789	656	744	635	793	976	865	588	746	597	821	715	768	705	665	889	770	717	706	540	772	516	713	600	721	879	691	668	621	768	794	711	630	569	620	872	808	747	690	670	620	756	747	793
Nkain2	2051	1461	2944	2001	1690	2428	2157	2911	2367	2736	3383	2646	2024	2236	1896	2979	2393	2273	2053	2512	3090	2527	2775	2034	1662	2808	1942	2550	2119	2068	2803	2246	2969	1835	2650	2814	2371	2263	2297	2389	2651	3105	2808	2100	2306	2288	2294	2346	3123
Trdn	12	4	5	10	9	11	1	11	1	4	9	20	1	5	9	15	12	5	9	8	2	28	7	6	9	14	4	10	4	6	8	15	3	11	3	11	17	4	8	4	8	12	11	5	21	8	7	11	9
D830005E20Rik	3	0	0	1	0	0	0	0	0	0	0	2	0	2	0	0	0	1	0	0	0	0	0	0	0	2	0	1	0	0	2	0	0	0	0	0	0	0	0	0	1	0	0	0	0	2	0	0	0
Clvs2	761	580	878	803	625	896	831	968	793	890	1122	894	710	853	872	1081	768	924	764	861	1065	867	1131	998	796	1001	822	756	779	782	992	829	1191	753	964	861	847	999	809	691	819	908	984	857	943	793	821	900	1043
Gm4794	0	0	0	0	0	0	0	0	0	0	0	0	0	0	0	0	1	1	0	0	0	0	0	0	0	0	0	0	0	0	0	0	0	0	0	0	0	0	1	0	0	0	0	0	0	0	0	1	0
Sult3a1	0	0	1	1	0	0	0	0	0	0	0	0	0	1	0	1	0	1	0	0	0	1	0	2	0	0	0	3	0	1	0	0	0	0	0	0	0	0	0	0	0	0	0	0	0	0	0	0	0
Rsph4a	107	148	120	73	97	130	84	133	93	130	169	127	108	104	77	196	153	76	110	129	174	126	124	97	57	108	96	119	80	118	152	90	181	75	142	167	82	126	106	138	122	190	181	81	111	106	139	128	164
Zufsp	546	480	596	484	524	533	563	709	426	587	744	719	524	611	594	743	543	640	564	561	752	601	695	611	556	672	473	516	521	510	706	473	707	537	554	577	578	639	615	543	622	664	675	622	520	525	556	534	789
A830082N09Rik	1516	1288	2041	1708	1526	1957	1772	2462	1652	2234	2575	2291	1526	2141	2029	2476	1843	1830	1903	1938	2350	2123	2390	1802	1778	2319	1708	1864	1617	1714	2183	1583	2246	1545	2232	2062	1858	1775	1840	1849	2088	2617	2077	1791	1653	1818	1777	1778	2275
Rwdd1	1260	1100	1551	1262	1189	1311	1101	1536	951	1324	1611	1423	1142	1458	1452	1756	1298	1388	1314	1391	1610	1368	1652	1334	1302	1609	1369	1157	1199	1245	1519	1057	1471	1155	1360	1226	1247	1475	1251	1314	1414	1623	1456	1263	1260	1287	1193	1252	1692
Trappc3l	3	9	7	3	5	9	0	5	4	14	8	13	7	3	2	11	7	3	5	9	3	8	2	5	4	9	0	8	1	6	13	5	4	12	14	12	6	5	5	8	7	11	6	2	2	4	5	4	6
Fam26d	0	0	2	0	1	1	0	2	0	0	1	0	0	2	0	3	0	1	0	0	4	0	0	1	1	0	3	1	0	0	1	2	4	4	4	0	1	1	3	0	0	2	2	0	0	0	2	1	1
Fam26e	313	337	355	308	239	321	318	384	293	431	478	449	313	392	301	474	422	356	327	358	422	394	399	441	340	406	296	344	315	368	483	301	385	290	361	365	396	419	304	364	379	411	407	255	303	326	411	272	426
Fam26f	17	13	15	10	10	9	8	7	0	6	7	11	12	5	5	12	6	0	2	16	1	12	8	8	4	7	3	15	4	8	2	11	30	9	9	5	4	2	16	10	5	12	13	4	6	5	9	13	14
Dse	364	410	449	384	333	356	385	483	252	379	500	614	388	485	394	565	451	466	363	325	503	554	352	418	275	460	291	388	272	360	399	297	538	296	337	338	344	425	277	515	388	390	511	352	364	347	407	388	478
Tspyl1	9417	6451	10563	9757	8163	10455	9546	11900	8800	11376	13222	11511	8378	11257	10027	12575	9441	10735	9884	10928	11351	11017	11094	9957	9868	10741	9869	9414	8447	8842	12478	8327	10554	8335	10969	9296	9137	10546	8578	9063	10883	11519	10870	9919	9575	8584	9266	9401	10876
Tspyl4	16859	12993	18876	18062	14914	18057	15761	21300	14308	19434	23453	19648	16437	20515	18870	23423	16978	19268	16915	18866	22403	19276	18724	17528	17608	19017	16765	15381	15279	15950	20614	17029	21607	15473	20159	16073	19027	17621	15308	17605	19249	20327	19702	17175	17168	16476	16363	17672	21508
Nt5dc1	94	106	150	118	99	105	85	123	104	101	122	120	107	127	105	142	95	95	99	116	121	139	132	116	95	124	82	112	87	89	108	82	166	74	120	116	82	109	112	144	92	113	132	88	90	98	107	109	126
Col10a1	10	23	37	22	17	11	13	26	24	25	27	21	8	16	21	24	21	27	28	18	32	26	7	18	10	18	7	18	13	9	16	20	38	16	20	25	18	18	26	26	17	6	19	16	20	18	25	19	26
Frk	19	44	32	46	24	24	40	64	11	13	20	42	29	27	31	47	48	31	25	22	34	61	35	56	23	34	36	31	11	28	22	24	30	20	24	30	24	37	27	63	28	34	46	23	18	16	24	21	18
Hs3st5	247	139	374	303	196	298	243	312	386	325	391	302	221	268	288	370	253	285	253	299	389	353	353	207	198	335	182	253	221	240	380	336	432	190	365	295	354	322	275	341	386	355	300	241	272	256	280	310	388
Hdac2	2638	2195	3281	2592	2604	2823	2408	3333	2173	2956	3784	3240	2465	3165	2949	3685	2852	3230	2675	2945	3506	3051	3512	2977	2549	3271	2554	2599	2510	2573	3480	2403	3254	2497	3018	2577	2716	2861	2725	2932	3081	3564	3196	2610	2725	2576	2654	2664	3627
Marcks	4120	3496	5752	4191	3284	5363	4266	5449	3654	5270	6816	6316	4906	3836	3129	6836	4655	4190	4125	5375	5934	5501	6673	4457	3736	6018	3806	4128	3891	3150	5840	3978	5596	3794	5325	4950	4433	3970	4647	5944	4753	6963	5288	4192	4614	4245	4471	4730	5692
4930591E09Rik	0	0	0	2	0	0	0	0	0	0	0	0	0	0	0	0	0	0	0	0	0	0	0	0	0	0	0	0	0	0	0	0	0	0	0	0	0	0	0	0	0	0	0	0	0	0	0	0	0
Rfpl4b	0	0	0	2	0	0	0	0	0	0	1	0	0	1	0	0	0	0	0	0	0	0	0	0	0	0	0	0	0	0	0	0	0	0	0	0	0	0	0	0	0	0	0	0	0	0	0	0	0
Lama4	505	455	671	621	492	573	514	634	398	485	645	714	480	699	512	656	486	493	538	493	593	689	382	493	436	570	329	465	273	558	538	512	627	381	493	459	510	411	417	626	527	561	626	378	342	373	559	502	526
Fam229b	336	340	385	297	326	299	218	390	241	320	426	285	316	312	344	422	278	274	331	379	367	382	260	256	370	286	350	303	257	256	363	257	452	257	358	299	264	317	278	381	352	425	318	309	224	272	269	279	420
Tube1	59	59	82	69	71	104	77	101	74	80	98	93	68	88	75	97	65	85	68	87	91	87	125	69	84	87	107	93	95	78	94	63	94	57	75	68	72	76	94	87	89	117	115	63	79	81	89	101	95
Wisp3	3	4	4	9	9	4	10	8	9	3	5	6	6	8	7	1	3	1	5	4	7	8	6	5	2	11	4	5	3	5	6	6	7	1	7	7	3	4	10	9	6	8	6	8	2	5	3	4	6
Fyn	1109	738	1338	1094	1023	1243	1026	1263	1088	1182	1591	1280	1089	1127	1105	1411	1019	1202	1070	1230	1487	1388	1013	986	952	1269	870	1025	999	1195	1315	1331	1480	919	1313	1325	1035	981	966	1153	1234	1234	1389	1100	1293	1129	1163	1383	1237
Traf3ip2	74	106	153	96	63	84	141	133	108	128	136	106	81	117	129	119	107	119	119	95	153	134	86	114	82	99	84	118	103	83	123	86	142	83	127	129	89	79	85	82	105	103	130	71	101	71	134	81	115
E130307A14Rik	386	222	429	380	315	401	348	460	362	394	465	398	341	367	372	426	321	322	333	340	413	423	294	340	307	379	297	311	280	315	439	348	388	310	407	318	329	341	277	320	361	411	426	320	363	331	277	339	430
Rev3l	2039	1441	2979	2474	1881	2901	2475	3042	2244	2613	3457	2924	2187	2860	2448	2876	2555	2490	2359	2331	3305	2733	2851	2241	1972	3163	1659	2330	2127	2330	2833	2551	3173	2024	2695	3098	2772	2140	2459	2528	2796	2955	2857	2239	2628	2436	2636	2359	3258
AA474331	161	113	161	125	139	164	115	147	140	172	192	172	122	161	117	189	127	139	113	180	161	212	125	133	120	133	137	122	104	137	152	133	216	105	176	152	104	147	134	114	152	201	123	125	136	134	133	145	178
2010001E11Rik	0	1	4	1	0	4	0	0	0	1	7	0	1	2	0	4	1	6	1	0	0	3	1	2	3	3	0	1	0	4	1	7	4	1	0	1	0	1	0	7	1	2	1	0	0	1	1	1	1
G630090E17Rik	14	6	9	9	6	9	4	3	11	12	6	8	13	8	2	9	8	3	6	9	13	4	2	9	4	7	2	6	3	8	15	3	24	4	12	10	5	5	10	7	3	12	9	4	9	15	4	10	11
BC021785	28	39	39	30	13	21	19	20	27	26	28	30	22	36	27	35	24	18	17	23	29	25	27	34	20	22	14	34	30	30	52	26	54	21	34	40	21	14	22	25	39	40	28	25	35	31	20	45	41
AI317395	35	44	56	53	39	69	46	53	38	47	90	45	57	45	54	54	46	65	47	72	61	68	27	59	45	52	40	42	44	48	49	57	76	31	55	48	58	53	60	69	74	68	39	35	47	43	65	58	77
Slc16a10	142	121	240	199	185	148	142	150	169	163	215	239	176	167	190	206	164	181	133	232	189	191	224	146	155	174	118	146	127	169	178	148	305	106	157	151	176	133	164	238	173	192	192	131	160	149	125	211	253
Rpf2	742	588	834	678	683	686	550	811	536	741	857	735	600	808	778	994	596	706	600	765	865	755	786	726	646	739	627	632	649	677	871	529	879	583	710	617	728	736	675	708	789	972	766	614	614	576	657	652	1003
Gtf3c6	273	209	265	217	243	267	238	307	223	239	330	279	214	270	250	310	261	265	241	276	334	274	286	272	262	291	208	215	220	226	289	252	347	213	286	233	220	271	249	329	283	275	279	259	291	233	244	241	377
Amd1	5044	3719	5185	4658	4634	4834	4396	6162	3548	5079	6203	5343	4511	5631	5027	6405	4421	5174	4842	4891	6113	5284	6804	5493	5341	5913	4767	4453	4512	4587	5713	3903	5990	4225	5271	4400	4366	4922	4998	4525	4937	5854	5524	5054	4835	4472	4347	4514	6039
Amd2	5044	3719	5185	4658	4634	4834	4395	6162	3548	5079	6203	5343	4511	5631	5027	6405	4421	5174	4842	4891	6112	5284	6804	5493	5341	5913	4767	4452	4512	4587	5713	3903	5990	4225	5271	4400	4365	4922	4998	4525	4937	5854	5524	5054	4835	4472	4347	4514	6039
Cdk19	2074	1427	2716	2563	1972	2566	2298	2841	2226	2625	3228	2706	2053	2533	2359	2720	2387	2573	2183	2474	2719	2553	2713	2112	2447	2823	1820	2431	1922	2017	2480	2304	3476	1870	2610	2318	2321	1999	2300	2267	2511	2670	3001	2283	2021	2111	2164	2420	2681
Slc22a16	0	0	0	2	0	0	0	0	0	0	0	0	0	0	0	2	0	0	0	0	0	1	0	0	0	0	1	0	0	0	0	0	0	0	2	0	0	0	0	0	0	2	0	0	0	0	0	0	0
Ddo	320	402	430	322	263	289	220	357	220	321	440	385	358	339	247	398	382	300	302	385	341	371	212	244	337	293	247	269	252	277	359	294	449	295	338	257	304	279	254	369	289	340	388	261	307	222	318	312	396
Mettl24	57	31	83	64	23	69	60	53	66	68	67	67	50	63	65	62	41	68	33	68	63	50	44	49	48	74	32	42	49	51	76	62	83	42	53	50	64	47	53	42	76	47	68	60	43	45	49	57	70
Cdc40	1117	846	1249	1250	1124	1108	1055	1419	1041	1194	1604	1339	1100	1353	1254	1379	1141	1218	1034	1224	1558	1341	1292	1173	1135	1463	1011	1134	1026	1106	1461	1112	1506	991	1411	1256	1099	1151	1145	1190	1283	1468	1453	1123	1130	1090	1140	1234	1412
Wasf1	597	555	791	823	500	1166	760	773	1018	830	1414	832	617	483	705	781	589	615	593	774	1274	883	1005	788	544	1260	645	700	636	824	786	2001	1299	854	1308	1160	880	596	605	708	819	1028	814	617	847	676	666	1446	896
Gpr6	64	44	44	41	63	30	32	55	24	41	63	35	38	39	23	69	169	33	33	38	42	37	21	31	52	28	27	26	30	54	47	40	96	16	51	42	20	27	60	49	40	46	35	32	36	44	35	42	51
Fig4	2157	1763	2553	2033	1970	2289	1786	2425	1799	2349	2749	2312	1928	2412	2389	2834	2193	2219	2142	2480	2786	2416	2032	2093	1937	2188	1668	1886	1680	2209	2530	1917	2835	1732	2260	2029	2071	2196	1970	2284	2446	2594	2372	1943	2064	1994	2008	2057	2835
Zbtb24	455	318	555	512	424	576	475	664	500	597	683	615	457	574	549	617	458	523	497	521	662	570	537	439	475	570	402	493	431	464	530	465	597	390	516	479	450	434	453	447	548	567	625	410	475	463	483	463	619
Mical1	264	196	382	271	220	256	239	361	157	237	255	318	241	321	277	367	311	192	241	305	369	430	192	213	179	209	227	255	143	249	218	190	412	171	282	249	187	179	227	369	212	295	367	214	214	215	211	283	278
Smpd2	339	309	423	343	324	287	324	445	250	389	408	377	302	369	386	421	344	350	333	332	414	359	288	362	303	260	291	317	288	267	308	273	500	246	377	285	268	345	267	316	317	324	397	314	344	257	286	365	315
Ppil6	154	161	168	180	159	132	162	226	143	190	235	138	105	179	176	214	133	168	155	134	150	144	160	219	157	159	188	155	122	149	214	145	208	154	169	170	173	171	138	127	179	179	194	175	143	124	161	144	209
Cd164	862	722	1384	1060	671	1105	945	1248	965	1014	1259	1311	984	905	779	1384	976	943	842	1137	1309	1225	1446	894	796	1271	737	934	788	732	1121	1115	1679	748	1071	1184	1011	943	1110	1269	1002	1246	1333	791	1021	968	967	1168	1291
Ccdc162	16	16	36	18	21	30	15	44	33	29	38	42	22	34	34	20	31	37	19	26	28	37	25	20	31	23	26	25	23	38	48	23	54	11	21	27	30	20	34	33	40	19	36	12	20	11	24	20	27
5730435O14Rik	4	0	10	5	3	4	4	10	3	9	4	1	5	3	9	1	2	5	7	5	3	1	6	2	0	2	1	1	3	5	2	1	5	0	6	3	4	2	7	7	3	5	8	4	4	0	1	5	3
Cep57l1	194	195	232	188	194	196	176	298	167	219	286	258	204	203	227	223	202	213	188	206	210	189	202	201	167	232	145	188	158	208	250	174	294	145	207	194	186	165	216	190	215	284	204	179	139	154	176	173	261
Sesn1	2993	2475	3397	2942	2788	2800	2861	3636	2370	3245	3975	3463	2934	3463	3175	3686	3102	2953	2740	3272	3214	3054	3232	3354	3022	3399	2786	2499	2697	2761	3529	2477	3462	2462	3154	2742	2582	3112	2890	2822	2908	3682	3231	3046	3137	2537	2813	2933	3580
Armc2	218	160	259	233	214	202	230	253	190	271	298	281	207	245	225	268	177	224	243	209	279	253	226	186	206	225	188	209	157	212	250	221	273	172	268	212	203	200	193	197	243	277	232	189	250	151	240	265	251
Foxo3	385	301	540	519	336	509	509	523	485	503	808	554	385	431	417	467	385	404	455	465	493	548	336	368	463	430	364	413	377	418	481	610	573	338	526	442	417	334	262	372	460	425	427	392	465	376	416	682	423
Lace1	591	526	695	553	554	530	500	675	467	616	777	675	555	603	627	751	544	588	519	619	713	583	628	629	566	579	652	550	505	595	690	528	793	466	608	577	465	671	486	553	611	699	638	508	597	514	497	625	674
Snx3	771	474	882	861	686	1024	821	1019	760	927	1156	918	860	894	868	985	919	892	854	817	1177	1013	862	974	734	1040	591	799	706	832	1077	912	1081	617	979	849	818	799	735	835	928	953	901	892	1074	801	834	1034	950
Nr2e1	32	21	40	26	24	47	38	49	27	33	34	45	25	26	32	42	38	33	23	41	41	35	29	31	21	38	22	30	23	31	38	40	47	26	56	36	23	25	22	32	32	38	41	51	33	31	33	41	30
Ostm1	3312	2491	4029	3288	2907	3977	2831	4023	2780	3554	4428	4072	3396	3307	3300	4893	3401	3639	2998	4230	4477	4149	4187	3476	3288	3816	2972	3116	2859	3134	4064	2951	4482	2856	3765	3212	3191	3315	3292	3815	3569	4593	4068	3209	3422	3203	3146	3542	4759
Sec63	2386	1772	2728	2594	2254	2441	2509	3157	2183	2635	3370	2949	2250	2725	2605	3114	2249	2491	2267	2523	3147	2719	3068	2515	2296	3197	2205	2278	2011	2192	2839	2469	3069	2234	2830	2640	2348	2211	2122	2498	2612	3059	2669	2120	2533	2196	2330	2480	2965
Scml4	69	79	125	111	85	95	74	92	93	144	127	141	94	85	84	121	95	72	82	111	136	110	81	105	79	97	63	63	73	95	116	80	116	52	89	116	62	76	74	136	75	134	118	73	105	118	103	115	132
Sobp	591	697	728	598	522	793	628	801	650	709	1089	844	643	571	651	916	613	544	643	696	1021	755	724	711	522	922	557	562	556	771	786	1021	903	673	848	892	729	670	542	586	773	858	761	612	831	638	645	926	920
9030612E09Rik	26	10	19	14	19	21	25	26	23	22	13	22	18	25	29	35	22	23	25	19	25	23	19	18	23	16	23	24	16	26	28	19	26	18	18	23	21	31	18	13	25	21	21	16	24	14	19	12	26
Pdss2	586	557	644	571	548	543	529	704	467	607	898	667	556	728	664	718	547	604	592	642	791	632	602	580	573	634	600	549	474	578	694	549	742	530	667	654	707	663	464	606	645	766	724	568	541	534	575	583	759
Bend3	43	45	70	49	39	57	31	63	56	45	84	58	37	54	46	41	37	44	49	42	62	51	53	47	26	50	31	54	32	47	50	86	68	42	62	71	48	33	37	53	56	55	54	39	59	44	35	72	50
1700021F05Rik	614	446	598	565	505	647	555	718	445	642	730	604	577	657	636	822	585	708	600	580	795	612	675	604	594	709	575	544	533	596	778	508	707	524	628	576	599	625	545	619	671	764	735	628	609	584	533	539	753
Cd24a	134	69	202	83	114	159	109	157	170	130	228	203	142	161	126	164	282	141	127	163	167	128	116	94	69	158	64	132	105	158	172	108	316	103	121	177	141	157	173	286	170	153	190	112	115	138	161	111	164
F830002L21Rik	0	0	0	0	0	1	0	0	0	0	0	0	0	0	0	1	1	0	0	0	0	0	0	1	0	1	0	0	0	0	0	0	0	0	0	0	0	3	1	0	0	0	3	0	1	0	0	0	1
1700027J07Rik	0	0	0	0	0	0	0	0	0	0	0	0	0	0	0	0	0	0	0	0	0	0	0	0	0	0	0	0	0	0	0	0	0	0	1	0	0	0	0	2	0	0	0	0	0	0	0	0	0
4933404K13Rik	0	0	0	0	0	0	0	0	0	0	0	0	0	0	0	0	0	0	0	0	0	0	0	0	0	0	0	0	0	0	0	0	0	0	0	0	0	0	0	0	0	0	0	0	0	0	0	0	0
Qrsl1	574	417	676	563	570	664	538	713	512	707	793	751	538	688	653	775	614	646	595	584	745	686	606	604	601	630	516	574	531	593	754	569	772	484	629	542	630	693	584	617	676	699	673	575	661	615	531	628	768
Rtn4ip1	243	194	317	251	184	262	254	307	241	273	362	312	233	272	271	325	285	247	248	317	311	274	237	258	243	284	199	248	226	267	309	312	356	220	308	302	232	255	235	267	280	299	275	214	290	265	266	268	277
Aim1	15	23	34	25	27	12	24	46	17	21	37	23	40	26	19	36	28	36	20	21	23	59	17	25	35	23	35	23	20	28	20	23	46	15	21	19	19	32	26	30	31	30	46	17	25	23	26	30	33
Speer5-ps1	0	0	0	0	0	1	0	0	0	0	0	0	1	1	0	0	1	0	0	2	0	0	1	0	0	0	0	0	0	4	0	0	0	0	1	0	0	0	0	0	0	0	0	0	1	1	0	0	0
Atg5	1210	1093	1341	1250	1119	1300	1004	1505	904	1269	1437	1453	1159	1287	1268	1644	1232	1386	1098	1410	1564	1372	1494	1371	1201	1383	1079	1067	1063	1235	1490	1146	1589	1022	1340	1086	1136	1297	1203	1282	1293	1504	1364	1279	1248	1201	1089	1173	1629
Mir1929	0	0	0	0	0	0	0	0	1	0	0	0	0	0	0	0	0	0	0	0	0	0	0	0	1	0	0	0	0	0	0	0	0	3	1	1	0	0	0	0	0	0	0	0	1	0	0	1	1
Prdm1	14	21	31	8	15	12	9	8	8	14	18	15	20	9	8	17	12	5	18	13	10	19	12	10	11	13	3	9	9	15	14	18	23	8	10	10	13	5	14	35	13	15	19	17	17	16	10	22	10
Prep	324	223	407	333	331	364	313	387	334	364	454	420	354	349	368	460	321	361	341	335	455	432	355	298	339	410	279	260	274	344	366	456	494	269	399	384	342	246	279	375	372	390	377	259	342	285	291	427	425
Popdc3	14	20	12	25	12	35	12	44	17	17	37	16	15	25	13	22	29	23	19	23	24	21	22	25	20	37	12	21	20	14	21	22	23	12	26	15	16	17	15	12	17	25	19	17	18	17	24	20	23
Bves	16	22	13	21	25	14	22	29	16	28	27	18	19	12	12	17	19	26	13	22	37	18	22	16	16	21	36	17	21	14	19	13	17	15	24	23	19	31	12	11	16	21	15	14	14	13	18	23	22
Lin28b	382	348	430	485	374	431	435	467	392	472	536	514	422	394	442	633	422	463	425	415	482	416	520	439	489	482	377	376	388	396	576	351	595	313	458	430	450	436	390	333	477	510	422	392	468	332	379	367	606
Hace1	4327	3242	4353	4255	3684	4684	4045	4988	3487	4869	5776	5143	3639	4869	4383	5728	4065	4540	4343	4640	5111	4538	4859	4474	4322	4848	4154	4047	3546	4033	5746	3843	4787	4014	4870	4374	4440	4617	3929	3964	5115	5232	4939	3926	4023	3755	4233	3944	5329
D030045P18Rik	1	1	9	3	1	3	3	3	0	2	1	3	3	0	2	2	1	3	0	3	5	4	2	1	0	1	0	0	1	1	8	1	2	4	2	1	0	2	1	3	0	2	1	1	0	1	2	0	5
Snord14d	0	0	0	0	0	0	0	0	0	0	0	0	0	0	0	0	0	0	0	0	0	0	0	0	0	0	0	0	0	0	0	0	0	0	0	0	0	0	0	0	0	0	0	0	0	0	0	0	0
Snord14c	0	0	0	0	0	0	0	0	0	0	0	0	0	0	0	0	0	0	0	0	0	0	0	0	0	0	0	0	0	0	0	0	0	0	0	0	0	0	0	0	0	0	0	0	0	0	0	0	0
C130030K03Rik	29	47	65	47	47	68	64	84	52	53	93	51	46	48	47	70	48	62	56	61	84	54	81	46	54	107	63	56	45	42	55	70	76	54	56	111	50	35	61	61	67	85	63	53	57	44	51	82	56
Grik2	2227	2008	2969	2110	2031	2635	2408	3307	2137	2910	3850	3047	2264	2749	2439	3313	2526	2498	2413	2365	3392	2668	2587	2580	1885	2910	2009	2552	2271	2766	2959	2552	2946	2302	2848	3368	2471	2522	2477	2427	3055	3247	2912	2479	2815	2590	2752	2507	3344
Ascc3	2731	2110	3078	2672	2639	2936	2639	3420	2293	3110	3904	3431	2581	3247	2993	3660	2841	3044	2835	2858	3724	3028	3501	3164	2664	3558	2375	2803	2431	2876	3570	2583	3859	2543	3000	3118	2978	2968	2819	2827	3346	3391	3189	2769	3048	2795	2775	2709	3943
Sim1	3	0	0	0	0	2	0	1	0	2	1	1	0	1	2	2	0	0	0	0	1	0	4	1	2	1	0	2	1	1	1	0	1	1	0	2	2	1	0	1	0	0	0	1	5	0	0	1	0
Lilr4b	36	45	76	4	22	24	6	7	2	6	0	32	21	4	17	19	33	10	18	53	51	31	4	4	7	8	4	1	4	34	0	3	77	2	3	6	0	1	10	106	0	31	43	0	27	16	8	47	42
Lilrb4a	323	245	667	11	277	193	9	16	5	12	15	386	250	17	162	279	221	20	167	462	323	321	80	16	16	116	5	12	6	267	13	9	777	9	8	9	8	5	242	871	9	279	383	6	148	189	13	368	428
Fam162b	0	0	0	0	0	0	0	0	0	0	0	0	0	0	0	0	0	0	0	0	0	0	0	0	1	0	0	0	0	0	0	0	0	0	0	0	0	0	0	0	0	0	0	0	0	0	0	0	0
Gprc6a	0	0	0	0	1	0	0	0	1	0	0	0	0	0	0	0	0	0	0	0	0	0	0	0	0	2	0	0	1	0	0	0	0	0	0	0	0	0	0	0	0	2	2	0	0	0	0	0	0
Rfx6	0	0	0	0	0	1	0	2	0	0	0	0	0	0	0	0	2	0	0	0	0	0	0	0	0	0	0	0	0	0	0	0	0	0	0	0	0	0	0	0	0	1	0	0	1	0	0	0	0
4933411G06Rik	0	0	0	0	0	0	0	0	0	0	0	0	0	0	0	0	0	0	0	0	0	0	0	0	0	0	0	0	0	0	0	0	0	0	0	0	0	0	0	0	0	0	0	0	0	1	0	0	0
Vgll2	0	0	0	2	0	0	0	1	0	0	0	0	0	0	0	0	1	0	0	1	1	1	0	1	0	0	0	0	0	1	0	2	0	2	0	2	0	0	2	0	0	1	0	0	0	1	0	0	0
Ros1	1	1	0	1	0	1	0	1	3	3	3	1	2	1	1	1	2	2	2	0	2	3	0	2	0	2	0	2	0	1	3	5	1	3	4	4	0	1	2	0	1	0	3	4	2	1	3	1	3
Dcbld1	340	278	444	393	345	395	397	462	514	496	496	456	337	446	603	572	378	473	414	462	529	551	497	406	408	432	407	362	399	366	517	401	538	256	442	398	390	374	404	373	449	511	475	345	406	422	377	430	465
Gopc	2134	1503	2675	2347	1972	2239	2158	2876	2125	2725	3189	2701	1975	2552	2199	2782	2099	2504	2277	2527	3000	2591	2681	2150	2097	2672	2498	2228	1985	2039	2841	1942	2566	1944	2598	2354	1978	2356	2016	2066	2476	2931	2573	2202	2283	2116	2149	2456	2433
Nepn	1	0	1	0	0	0	0	0	1	1	2	2	0	1	0	0	0	0	0	1	1	1	0	0	1	0	0	4	0	0	2	0	1	0	0	0	0	0	3	0	2	1	1	0	0	0	0	1	0
Nus1	2867	2171	3432	2778	2364	3102	2694	3655	2836	3362	4206	3477	2601	2892	2692	3783	2927	3102	2800	3285	3849	3626	3703	3360	2773	3651	3030	2818	2823	2570	4117	2668	3565	2722	3273	3052	2506	3263	2691	2699	3264	4010	3319	3075	3391	2675	2868	3352	3281
Zfa-ps	53	83	48	49	49	59	48	65	35	60	65	67	53	74	60	59	47	63	55	47	67	49	66	69	51	64	52	45	37	54	61	43	53	53	72	54	53	55	46	57	66	80	77	59	48	46	57	41	78
Slc35f1	1920	1360	2935	2054	1793	2777	2175	2504	2848	2968	3822	2975	1896	2198	2150	3113	2450	2249	2200	2780	3133	2535	3106	2250	1643	2711	1998	2348	2024	2398	3092	2763	3231	1725	2825	3080	2554	2019	2172	2294	2790	3268	2706	1965	2396	2280	2678	2823	2660
Cep85l	474	354	588	568	472	539	503	597	400	502	712	631	451	613	557	685	510	607	472	525	680	580	582	516	506	604	384	453	423	512	551	423	683	377	589	647	514	467	463	497	591	612	630	549	518	456	461	540	658
Gm19395	6	12	6	6	3	3	12	8	9	10	14	17	3	10	6	10	6	1	11	5	14	13	7	7	4	13	9	9	4	6	12	9	15	11	8	7	6	5	10	8	11	7	8	16	9	3	13	9	6
Pln	62	57	97	103	38	63	81	167	91	118	150	173	68	132	84	104	90	87	107	88	99	148	114	100	82	105	72	100	64	64	77	67	119	69	85	99	90	77	102	96	72	97	185	63	69	76	115	81	111
Gm20597	6	12	13	7	9	13	8	14	6	15	11	19	13	11	11	20	15	10	13	14	9	11	10	14	3	9	10	11	10	12	15	9	20	6	7	9	11	8	22	17	7	15	15	7	8	14	14	17	21
Mcm9	204	170	234	212	177	220	253	270	180	233	319	249	191	240	192	227	218	196	200	228	246	229	178	198	212	234	178	185	145	242	270	195	283	186	218	231	222	237	188	231	222	263	211	178	199	193	232	190	237
Asf1a	403	305	606	506	410	595	521	599	392	553	670	635	500	551	496	730	526	550	465	574	693	587	710	543	438	669	418	534	407	474	593	459	625	462	536	480	504	473	553	569	509	641	618	503	492	472	511	468	673
Fam184a	1260	1115	1405	1388	1197	1341	1244	1713	1022	1431	1898	1597	1178	1543	1425	1801	1368	1417	1352	1429	1643	1642	1420	1402	1295	1397	1236	1233	1092	1292	1665	1189	1602	1175	1498	1363	1252	1351	1208	1263	1540	1654	1569	1382	1735	1184	1312	1251	1581
Man1a	2341	2120	3492	1987	1971	2873	2165	2773	2042	2621	3820	3275	2666	2270	1981	3515	2283	2320	2348	2770	3848	3092	2230	2590	1290	2496	1829	2476	2098	2223	3791	2517	2989	2546	3155	2711	2320	2496	2092	2752	3191	3424	3016	2321	2542	2383	2461	2585	3090
Gm16998	25	58	46	23	30	41	45	39	32	41	72	40	43	27	40	43	26	39	41	42	51	44	19	26	19	39	30	28	32	32	59	29	49	35	59	28	37	40	30	38	51	41	36	32	35	25	37	39	43
Tbc1d32	1567	1321	1558	1396	1348	1447	1286	1853	1207	1681	2115	1777	1383	1549	1467	1842	1423	1512	1391	1624	1989	1660	1686	1532	1299	1669	1205	1453	1181	1522	1745	1318	1914	1373	1645	1546	1512	1413	1428	1475	1583	1794	1678	1476	1395	1418	1319	1452	2071
Msl3l2	469	377	576	521	387	445	446	554	370	586	728	587	434	551	474	740	457	565	480	582	618	641	444	506	532	523	501	465	395	439	673	397	577	446	524	541	428	517	388	472	620	666	554	424	465	365	505	526	534
Gja1	3747	3315	4151	3518	2995	2936	3695	5338	2664	3578	4136	4461	3424	4444	3409	4912	4497	3580	3549	3733	4389	5150	4092	4431	3410	3717	3145	3842	3078	2790	3657	2947	5170	3014	4262	3425	2731	3502	3298	4254	3694	4050	5334	4125	4038	3801	3368	3681	4098
4930467K11Rik	1	0	4	5	3	1	0	1	0	0	2	1	2	3	4	3	1	7	3	2	4	1	2	0	3	1	0	1	0	4	3	1	0	3	1	1	4	0	0	0	8	0	1	3	1	1	3	6	4
Hsf2	697	551	913	729	580	828	726	913	700	816	1046	976	735	759	683	928	752	745	699	854	1007	820	926	740	680	928	697	723	644	700	891	712	979	677	814	832	708	683	751	779	801	995	896	757	806	656	730	779	958
Serinc1	40250	31233	49562	43630	34864	50583	40391	53425	39291	50874	56959	52933	40026	46091	41506	58540	44245	49527	39233	50641	55342	49557	58419	46868	42105	52989	41829	42687	37816	36524	55395	39343	52774	38281	50671	45494	44461	48844	44474	47743	46336	59400	51289	43991	42116	43135	44436	43306	59388
Pkib	346	299	514	325	350	527	295	425	243	368	450	484	389	375	313	564	374	358	335	474	501	491	373	332	287	409	301	295	292	374	448	292	502	283	368	387	390	389	379	529	385	532	497	321	344	380	362	403	538
Fabp7	1352	893	1608	381	730	550	388	866	228	429	465	921	705	413	639	1275	813	436	571	670	1090	1730	496	563	835	548	551	537	360	566	658	512	1339	417	446	392	379	396	570	1107	525	980	822	651	884	580	648	887	880
Smpdl3a	902	575	1055	923	822	1136	892	1185	775	935	979	964	851	1010	989	1268	1049	1030	873	958	1223	978	1040	958	895	1038	767	938	727	932	1027	791	1328	702	1135	919	947	856	832	961	1036	935	1214	915	1005	957	851	827	1163
Dux	1	1	2	1	0	1	1	2	0	1	0	0	1	0	0	2	2	2	3	0	1	2	1	1	1	0	0	0	0	0	0	0	1	0	2	3	1	0	0	2	2	0	1	0	2	0	0	0	3
Gm4981	1	0	0	1	1	0	2	1	0	3	1	3	0	2	1	1	1	0	1	3	0	0	2	2	1	0	0	2	0	1	3	1	1	1	3	1	3	0	0	0	2	0	3	0	0	1	1	0	1
Gcc2	5087	3605	5628	5397	4673	5915	4847	6242	4557	5800	6529	6160	5070	6141	5607	6694	5181	5983	4942	5586	7116	5754	6882	5516	5087	6703	4131	4896	4523	5427	6727	4883	6479	4382	6032	5889	5345	5701	5080	5327	6136	6499	5787	4962	5227	5266	5196	5155	7134
Lims1	1675	1348	2500	1522	1456	2130	1594	2136	1445	1843	2081	2369	1781	1685	1432	2526	2057	1706	1603	1948	2466	2166	2251	1666	1203	2091	1292	1578	1399	1585	1794	1470	2684	1215	1761	1550	1604	1511	1912	2453	1551	2210	2482	1593	1672	1861	1644	1734	2461
Ranbp2	12421	9720	14657	13286	12045	15156	13113	16863	11349	14767	18130	16876	11912	16681	14285	17278	13712	15367	13451	13939	18550	14845	18798	15294	13378	18519	11998	13517	12589	13692	16947	12528	17006	13090	15421	15302	14588	14060	13996	13419	15739	16683	16069	14876	14110	13639	13080	13173	18604
Ccdc138	156	132	160	146	119	201	148	202	136	212	275	189	162	184	211	223	163	162	177	146	225	182	213	180	158	201	157	163	161	166	202	135	220	168	179	206	146	194	165	124	184	203	213	148	149	144	181	152	197
Edar	16	14	17	10	5	11	19	10	18	21	19	16	23	31	17	8	13	16	14	16	5	12	20	13	17	10	9	16	18	16	17	11	23	14	10	17	22	10	20	20	26	17	20	9	8	21	11	9	15
BB019430	0	0	0	0	0	0	0	0	0	0	0	0	0	0	0	0	1	1	0	0	0	1	0	0	0	0	0	3	0	0	1	0	0	0	0	0	0	0	0	0	0	0	0	0	0	1	0	0	2
Sh3rf3	449	448	436	397	276	379	425	669	434	484	658	473	632	636	377	461	285	418	612	394	485	441	672	377	496	448	499	440	519	384	770	469	438	290	438	462	351	551	260	305	436	520	377	371	451	355	384	468	783
2020-09-10	287	247	375	278	270	243	227	292	165	239	325	322	259	292	238	433	334	263	252	336	326	285	277	248	229	314	230	240	199	202	223	201	482	217	272	196	273	237	311	329	225	313	362	212	230	248	231	290	403
Sowahc	901	745	1327	649	889	1036	637	934	557	781	986	1273	1011	714	716	1352	896	679	687	1164	1170	1185	902	736	655	863	538	651	543	756	759	570	1647	530	745	678	622	681	906	1334	660	1142	1155	641	962	977	694	1086	1218
P4ha1	2289	1765	2718	2019	2355	2356	2274	3020	1953	2460	3025	3103	2047	2461	2352	2995	2691	3213	2735	2162	3310	2449	3585	3203	2409	3078	2295	2230	2613	2421	2718	1993	2954	2095	2516	2052	2102	2491	2206	2088	2525	2348	2605	3936	3210	2365	2264	2419	2797
Pla2g12b	0	0	0	0	0	0	0	1	0	0	0	0	0	0	0	0	0	0	0	0	0	0	0	0	0	0	0	0	0	0	0	0	0	0	0	0	0	0	0	0	0	0	0	0	0	0	0	0	0
Oit3	1	9	12	1	0	3	0	3	2	2	2	2	9	1	0	1	2	1	2	3	1	7	1	3	3	2	4	2	2	3	4	1	1	4	1	7	2	1	3	6	5	1	4	0	2	3	6	1	3
Mcu	664	393	921	795	623	810	705	989	785	865	1044	880	681	928	755	821	761	891	780	821	1024	914	818	688	687	913	582	646	671	751	922	734	841	588	879	845	814	665	679	699	897	872	902	692	798	714	719	763	815
Micu1	1016	828	1156	1073	948	999	961	1120	1039	1148	1414	1127	914	1233	1181	1227	962	1175	980	1232	1275	1237	1135	1035	1077	1183	1027	989	884	1016	1259	1198	1411	868	1179	1136	973	1106	972	952	1162	1143	1179	962	1064	909	990	1133	1202
Dnajb12	389	302	480	433	328	536	363	474	425	440	576	425	385	492	469	536	424	436	405	448	535	485	366	380	415	525	376	427	352	459	445	615	646	331	529	498	458	420	321	412	530	434	489	341	464	451	408	509	478
Ddit4	673	554	945	734	553	650	695	834	775	845	1114	855	714	776	753	940	693	619	661	951	727	840	635	629	649	560	684	812	794	555	705	705	1007	515	771	684	622	676	717	664	661	843	941	862	859	709	673	931	718
Anapc16	1982	1568	2102	1692	1694	1882	1492	2216	1322	1762	2301	2030	1735	1961	1953	2622	1828	1814	1780	2145	2372	2133	1845	1969	1937	1897	1813	1652	1595	1607	2095	1517	2259	1462	1961	1601	1604	1799	1602	1878	1947	2004	2096	1812	1900	1708	1630	1774	2160
Ascc1	73	101	121	79	74	96	81	134	80	120	115	113	92	89	103	110	105	110	92	87	120	120	101	80	82	105	96	89	72	100	93	129	136	85	132	103	105	74	101	85	108	114	98	81	92	85	86	124	137
Spock2	3872	3385	5134	4656	3177	4918	4432	4817	5505	5167	7545	5316	4251	4565	4785	4613	3916	4325	4259	4543	6161	5201	4197	4224	3830	5190	3542	4109	3696	4357	4769	7371	5765	3514	5560	5379	4146	4193	3199	3976	4955	4558	4206	4073	4710	4036	4510	6211	4298
Mir6906	2	0	3	3	2	3	1	2	0	3	5	8	2	0	1	7	2	2	5	4	4	5	4	1	3	4	2	3	4	3	0	7	3	2	3	4	4	2	3	6	4	1	2	3	3	1	2	7	4
Chst3	114	71	181	85	61	70	58	77	55	57	81	127	75	81	89	112	118	90	83	151	113	99	47	47	71	91	54	78	69	76	58	76	205	48	67	39	74	64	75	121	70	78	136	84	63	93	61	122	102
Psap	4779	5052	6667	5398	4256	6797	4852	5692	6616	6112	8393	5896	5059	5034	5682	5339	4784	5155	4908	5988	7901	7059	4997	5402	4762	6502	4670	5082	4622	5823	5757	9869	8624	4551	6596	6870	4781	5102	4339	5052	5836	6235	5834	5115	6546	5234	4966	8548	5253
Cdh23	60	50	92	55	55	48	62	86	37	66	92	68	71	69	44	72	47	34	58	50	51	82	63	30	63	35	63	75	68	42	70	65	74	46	60	79	39	68	34	52	74	60	61	41	85	54	50	57	71
4632428N05Rik	2385	2568	4675	1194	2798	2339	843	1448	889	1168	1652	3276	2997	1216	1816	3291	2036	1274	1885	3839	3230	3543	1625	1113	1203	1668	817	948	939	2414	1239	1179	5583	909	1130	864	939	971	2540	4370	1181	2979	2948	1106	3079	2484	1133	3353	3683
Gm17455	2	4	2	2	2	0	4	3	2	1	1	1	0	3	0	1	4	2	1	0	2	0	0	2	2	0	0	0	3	2	1	0	3	2	0	6	3	1	3	4	0	6	7	1	0	0	5	2	0
Slc29a3	48	61	102	62	58	88	58	66	56	51	60	90	87	72	48	81	58	53	38	65	77	71	56	32	34	67	34	55	49	73	64	94	158	41	90	74	63	43	52	77	67	78	76	51	81	74	57	76	82
Unc5b	57	59	126	94	60	78	93	95	80	87	144	72	52	98	85	87	102	112	74	85	101	84	97	65	105	82	48	106	75	47	64	117	230	54	71	70	88	57	101	52	62	48	121	56	62	58	63	98	84
Mir6408	0	0	0	0	0	0	0	0	0	0	0	0	0	0	0	1	0	0	0	0	0	0	0	0	0	0	0	0	0	0	0	0	0	0	0	0	0	0	0	0	0	0	0	0	0	0	0	0	0
Pldi	2	0	1	3	0	0	2	0	0	2	1	3	0	1	2	1	1	2	0	2	2	0	0	0	0	1	3	0	1	2	1	1	3	0	2	0	1	1	1	3	1	0	0	2	0	0	6	0	2
Mir466j	0	0	0	0	0	0	0	0	0	0	0	0	0	0	0	0	0	0	0	0	0	0	0	0	0	0	0	0	0	0	0	0	0	0	0	0	0	0	0	0	0	0	0	0	0	0	0	2	0
Gm20611	0	0	0	1	0	0	0	0	0	0	0	0	0	1	0	0	0	0	0	1	0	0	0	0	0	0	0	0	0	0	0	0	0	0	0	0	0	0	0	0	0	0	0	0	0	1	0	1	2
Pcbd1	97	89	114	66	60	98	75	84	61	101	111	108	107	77	53	145	94	79	69	101	88	95	62	68	44	80	52	95	68	86	107	86	107	67	81	117	74	100	93	138	106	117	81	79	88	89	108	99	109
Sgpl1	1266	1099	2118	1136	1297	1403	1087	1445	977	1204	1357	1822	1383	1182	1191	1671	1280	1131	1117	1458	1790	1732	1239	917	957	1339	852	1153	929	1215	1220	1025	2313	905	1253	1042	1018	964	1253	1796	1108	1558	1641	1088	1453	1238	992	1427	1686
Tbata	34	12	29	40	24	60	27	45	47	29	43	39	41	35	37	37	44	52	44	37	51	37	35	27	33	41	15	28	25	57	56	39	37	13	48	43	51	43	52	62	51	43	46	42	44	38	53	46	47
Adamts14	1	5	10	2	3	7	6	7	3	13	6	7	8	11	10	5	9	2	2	12	14	3	13	3	2	7	9	11	5	2	4	6	12	0	2	7	8	2	3	11	10	11	12	7	7	5	13	8	4
Prf1	1	0	1	2	0	2	1	0	0	0	0	0	1	0	1	0	0	1	0	0	0	0	0	1	0	0	1	1	0	0	1	2	0	0	1	2	0	1	1	0	1	0	1	2	0	1	0	0	1
Pald1	415	466	599	389	458	433	335	478	312	414	498	602	476	372	419	583	393	334	437	551	489	616	321	331	305	362	297	352	280	372	383	310	679	288	449	358	269	347	356	579	360	526	532	295	436	383	333	539	492
Nodal	22	5	20	14	18	22	22	16	11	13	14	15	11	5	22	19	21	19	22	22	25	22	27	29	34	20	14	13	14	23	19	12	35	15	29	10	28	20	9	11	14	12	12	19	21	14	25	26	16
Eif4ebp2	20	19	36	35	21	33	23	18	25	32	45	35	21	24	18	23	30	19	31	27	45	26	20	13	29	22	15	25	27	41	31	35	44	19	32	32	27	27	7	15	35	15	28	26	33	17	26	43	17
Lrrc20	244	128	321	258	223	280	231	279	284	273	368	295	245	282	268	308	226	248	244	296	354	309	208	239	212	273	143	195	194	257	284	348	356	199	350	316	305	198	198	283	341	232	301	219	272	250	256	308	256
Npffr1	15	5	20	14	16	13	16	9	6	9	22	27	15	20	13	21	8	8	7	22	17	22	7	8	6	7	9	13	12	20	19	7	34	8	18	7	11	19	10	16	9	11	12	8	16	16	10	19	18
Ppa1	3994	3131	4119	3507	3580	3509	3037	4272	2906	3791	4634	3972	3239	4048	4273	4825	3471	3916	3493	4031	4579	3945	3959	3723	3901	3715	4041	3095	3236	3569	4570	2904	4376	3289	3838	3301	3200	3936	3427	3513	4059	4670	4104	3382	3577	3292	3196	3459	4455
1700022H01Rik	7	21	23	9	13	14	13	11	6	5	11	20	7	15	17	11	9	16	13	8	7	13	16	12	13	12	9	8	10	11	17	14	12	12	16	7	7	17	8	9	20	22	20	10	8	14	12	10	13
Sar1a	7672	7103	9139	7257	6832	7875	6556	9458	6172	8616	9887	9071	6972	8859	8103	10663	7366	7594	7272	9002	9724	8898	8213	7899	7713	8264	8883	7391	6734	6985	9326	6256	9222	6765	8289	6830	6965	8368	7251	7908	8417	9988	8814	7439	7203	7103	7097	7279	9744
Tysnd1	224	188	292	297	218	257	254	337	283	313	440	336	211	290	274	366	230	357	280	316	324	350	201	269	286	255	302	280	238	239	327	237	337	230	305	263	235	278	190	253	286	333	254	305	283	256	262	352	300
Aifm2	238	183	348	277	236	277	249	329	257	273	355	318	231	287	276	321	307	299	264	280	280	320	252	267	246	271	210	276	236	205	292	267	361	209	308	251	207	227	248	237	292	294	309	270	266	223	248	278	300
H2afy2	422	368	586	518	377	484	468	612	420	549	767	630	455	624	457	617	595	572	475	528	642	587	438	518	491	507	375	506	473	492	663	498	567	422	538	525	530	444	442	491	608	591	521	486	497	443	545	544	612
Mir5108	0	0	0	0	0	0	0	0	0	0	0	0	0	0	0	0	0	0	1	0	0	1	0	0	0	0	0	1	0	2	0	0	0	0	0	0	0	0	0	0	0	0	0	0	0	1	0	0	0
Col13a1	32	53	98	73	30	17	63	93	25	36	64	103	53	63	25	45	68	70	48	34	51	90	30	61	29	34	12	64	29	32	27	35	62	21	36	13	25	49	32	73	44	30	66	26	12	15	73	41	47
2010107G23Rik	1076	891	1219	973	874	1074	842	1292	806	1185	1518	1161	1012	1147	998	1347	961	1023	987	1087	1330	1094	887	980	991	1004	1037	988	824	954	1330	942	1182	843	1169	958	854	1116	831	1068	1223	1267	1051	966	997	934	1031	1010	1159
Neurog3	0	0	6	1	1	0	0	4	1	1	5	3	2	1	0	2	2	1	2	2	2	2	0	1	3	2	0	3	0	3	2	3	2	2	1	2	1	0	0	0	3	1	0	0	1	2	1	0	2
Tspan15	440	416	726	460	418	461	403	556	405	440	579	536	447	452	456	587	654	474	449	542	594	637	467	411	437	493	409	643	360	377	425	414	996	328	458	416	377	351	540	481	428	510	725	486	470	425	417	471	549
Mir7662	1	1	5	0	1	1	0	2	1	1	4	5	1	4	1	0	5	0	1	8	5	2	5	5	1	3	4	1	0	1	4	1	2	2	1	1	1	1	1	2	2	8	2	0	0	1	0	3	2
Tacr2	4	19	15	9	8	12	3	19	13	7	14	13	18	24	7	12	13	14	15	11	14	13	1	4	1	10	17	14	6	9	14	8	7	7	9	17	10	15	6	21	10	20	17	15	8	17	18	12	14
Hk1	2918	2963	4409	3646	2638	3897	3017	3439	3803	3480	5005	4066	2870	2987	3611	3592	2721	2892	2855	3820	5170	3688	3492	3163	2789	4315	2867	3054	2770	3829	3385	5821	5814	2754	4234	4543	3218	2991	2780	2942	3653	3901	3675	2850	3612	3488	2989	5114	4045
Hk1os	0	1	0	1	1	1	4	1	1	4	4	1	1	1	4	1	5	0	5	2	5	3	2	3	1	2	1	3	4	5	5	7	0	0	3	8	0	3	0	3	3	6	2	1	4	3	3	4	5
Hkdc1	1325	745	1276	1303	1021	1026	1073	1578	944	1357	1530	1334	1214	1321	1127	1309	844	993	1151	1246	1268	1146	714	848	1116	1033	1064	962	755	1056	1643	1078	1076	928	1354	903	826	1208	735	988	1361	1352	1264	933	1116	992	1188	1246	1150
Supv3l1	406	345	577	501	366	456	448	524	377	532	647	539	446	538	514	567	449	489	466	484	554	509	429	466	480	506	371	487	393	423	506	501	623	391	545	504	377	484	387	407	504	537	547	383	468	389	385	493	512
4930507D05Rik	104	94	132	104	97	101	74	104	94	110	131	105	94	112	92	141	106	139	105	146	101	139	87	102	101	92	93	110	110	95	132	98	148	105	100	88	98	120	90	75	123	126	92	100	94	84	86	115	118
Vps26a	3440	2748	4434	3250	3201	3408	2937	3855	2667	3602	4042	3920	3260	3577	3456	4912	3395	3400	2974	4169	4495	3909	4740	3432	3219	3804	3207	3051	2872	3018	4213	2738	4786	2767	3613	3063	3144	3604	3629	3944	3594	4781	4107	3122	3239	3250	2977	3320	4905
Srgn	210	169	418	174	165	215	114	185	86	117	129	312	234	154	125	308	247	148	122	274	287	282	169	152	102	204	65	142	82	163	120	116	510	104	139	120	147	101	220	493	114	264	304	91	240	227	158	250	336
Kif1bp	5036	3557	5733	5628	4751	5782	4880	6368	4707	5988	7343	6097	4885	6390	5682	6711	5369	5893	5306	5773	6543	6128	5154	5239	4945	5987	4167	5219	4350	5288	6721	4955	6121	4515	6017	5296	5266	5100	4539	5234	5927	6317	5966	5149	5354	4930	4924	5550	5706
Ddx21	895	677	1244	959	900	1116	873	1213	790	1100	1223	1138	878	1185	1039	1306	1070	1004	1018	1111	1290	1294	1077	960	946	1248	884	1081	781	897	1099	852	1308	794	1048	914	890	992	872	1023	1113	1242	1336	1002	1000	962	891	1008	1159
Ddx50	3319	2673	3923	3585	3272	3806	3143	4818	2708	4030	4635	4179	3217	4168	3916	4532	3529	3970	3731	3539	4510	3846	4272	3764	3592	4443	3657	3487	3398	3156	4116	2723	3935	3230	3687	3391	3333	3665	3472	3337	3748	4456	4175	3857	3328	3449	3189	3184	4482
Stox1	135	103	143	142	123	175	194	216	159	189	252	178	185	182	163	172	179	177	171	152	189	143	189	187	115	212	120	182	192	180	233	203	183	138	204	209	209	185	175	154	241	214	155	129	168	162	190	184	213
Mir7215	0	0	0	0	0	0	0	0	0	0	0	0	0	0	0	0	2	0	0	0	1	0	0	0	0	0	0	0	0	0	0	1	0	0	0	0	0	0	0	0	0	0	0	1	0	0	0	0	0
Ccar1	1249	954	1551	1484	1308	1416	1435	1791	1346	1651	1905	1852	1366	1623	1452	1786	1494	1806	1396	1350	1736	1665	1884	1732	1322	1848	1089	1604	1394	1561	1784	1427	1797	1221	1601	1655	1615	1524	1500	1530	1604	1653	1673	1587	1786	1623	1527	1460	1858
Snord98	0	1	6	11	2	3	7	9	4	4	5	2	10	4	1	3	7	4	4	2	2	4	7	4	4	10	8	1	1	0	2	2	5	1	5	9	4	1	7	8	2	3	3	3	8	6	5	3	7
Tet1	476	260	631	598	357	633	594	688	641	592	742	662	524	704	579	534	593	599	510	518	658	570	679	447	496	728	327	538	476	534	648	573	682	373	634	640	665	504	573	562	531	582	654	481	640	548	504	553	628
Slc25a16	1393	893	1765	1532	1168	1948	1397	1860	1460	1761	1950	1777	1449	1659	1473	1905	1445	1518	1376	1733	1942	1739	1772	1353	1358	1795	1345	1421	1305	1329	1811	1360	1623	1157	1777	1649	1432	1536	1288	1579	1613	2004	1737	1332	1452	1442	1436	1564	1701
Dna2	55	41	88	44	53	47	39	51	53	31	62	50	47	59	55	54	49	35	28	56	64	60	46	29	29	48	35	41	31	31	40	45	85	32	33	34	29	27	51	71	38	46	51	33	46	55	29	60	63
Rufy2	2058	1545	2799	2522	1979	2535	2631	3117	2393	2980	3511	3052	2289	2778	2508	2851	2484	2506	2522	2544	2942	2721	3068	2461	2382	2941	1924	2438	2276	2038	2906	2191	2926	1896	2579	2543	2302	2317	2449	2013	2434	2761	2730	2402	2615	2148	2368	2554	2718
Hnrnph3	537	389	763	662	542	643	669	899	633	832	977	809	614	722	616	723	686	652	711	667	702	800	725	759	664	739	683	751	618	498	819	604	828	528	720	647	602	661	679	526	659	737	808	683	752	529	639	708	703
Pbld2	40	27	54	51	38	35	34	47	29	55	52	48	36	64	42	48	33	39	51	53	37	53	32	42	29	49	44	25	33	26	44	40	56	44	42	45	39	38	24	37	31	38	47	36	33	38	39	30	50
Pbld1	4	7	2	5	1	0	5	7	5	4	4	7	2	3	9	0	1	2	2	8	2	9	2	4	4	5	1	3	3	3	3	2	6	6	4	9	7	1	6	4	1	2	1	4	0	1	2	2	5
Atoh7	45	22	22	28	18	41	25	38	28	44	54	21	29	33	54	47	27	46	41	21	45	38	30	37	68	26	31	32	15	28	44	33	21	29	29	46	23	30	13	32	40	32	42	39	22	31	21	35	36
Mypn	38	30	64	72	31	67	54	48	92	91	74	63	49	82	65	61	39	62	65	58	52	47	41	32	64	73	51	39	41	51	58	79	68	45	65	72	68	65	56	52	50	58	45	47	31	45	48	53	66
Herc4	2884	2587	3712	3064	2777	3288	2959	3832	2983	3926	4672	3877	2679	3569	3366	3908	2802	3262	3174	3468	3824	3256	3968	3191	3131	3660	3136	2955	2901	2955	3997	2631	3903	2743	3413	3152	3362	3479	3323	2923	3742	3875	3689	3097	2761	2866	3303	2954	4224
Sirt1	660	507	922	870	672	960	894	1025	719	972	1211	1120	721	861	721	1053	846	852	788	843	1000	853	1122	875	643	1075	616	732	710	656	1021	672	996	656	881	804	775	792	752	867	763	986	1005	783	819	734	869	790	1064
Dnajc12	526	455	555	543	427	576	443	610	412	585	731	621	472	620	602	699	562	612	485	619	645	684	514	547	576	607	537	495	464	506	638	474	577	467	584	545	461	598	489	580	569	666	627	483	465	480	538	506	735
Ctnna3	68	52	229	94	137	67	71	89	99	88	86	157	76	78	96	109	74	67	49	104	91	103	92	52	53	63	40	114	54	114	73	53	264	42	67	86	73	47	132	97	56	65	167	50	74	77	48	124	121
Lrrtm3	1235	827	1255	1243	1015	1530	1316	1555	1285	1608	1993	1581	1155	1532	1293	1790	1321	1555	1201	1391	1940	1578	1854	1651	1213	1670	1224	1258	1256	1490	1759	1480	1539	1230	1652	1623	1490	1418	1193	1264	1785	1597	1455	1272	1609	1310	1448	1313	1607
1700023F02Rik	1	1	1	4	3	2	0	3	0	0	1	1	0	0	0	3	0	0	0	0	1	3	0	0	0	0	0	3	1	1	1	2	2	0	2	1	0	0	5	5	1	4	1	0	1	1	4	0	1
4930407I19Rik	1	0	1	0	0	2	0	0	2	0	2	1	1	1	1	2	0	0	0	0	1	1	1	0	1	0	0	0	1	0	3	1	1	2	1	0	1	0	3	1	0	0	0	0	0	1	2	2	1
Gm31763	25	15	35	32	24	35	31	27	24	27	33	37	24	45	25	27	20	25	32	27	27	33	19	17	39	31	26	21	28	31	30	27	34	33	22	16	23	30	17	26	27	30	31	16	19	16	34	28	30
Reep3	353	312	637	406	328	417	398	544	367	355	442	516	405	418	377	486	474	376	376	440	536	504	472	342	301	511	281	435	354	390	378	356	770	263	426	438	387	301	453	487	367	449	630	402	380	408	356	465	499
Jmjd1c	1941	1604	2558	2234	1815	2217	2276	2692	2031	2315	3029	2727	2055	2480	2213	2359	2072	2300	2163	2143	3034	2511	2533	2138	1695	2977	1724	2178	1889	2266	2543	2359	3199	1925	2418	2637	2172	1933	2088	2146	2435	2697	2512	2158	2382	2149	2162	2494	2724
Nrbf2	165	105	215	195	134	176	137	188	180	158	292	173	174	165	194	201	137	209	174	251	210	223	172	176	192	224	182	183	139	186	220	169	282	118	200	163	143	153	136	176	199	193	171	197	206	171	142	222	189
Egr2	18	19	44	11	14	35	30	39	10	17	90	32	41	15	19	49	19	31	46	17	47	29	33	39	27	51	59	49	40	20	16	21	25	48	25	36	65	29	29	28	26	29	17	65	30	54	22	31	29
Ado	980	749	1633	1483	1040	1286	1274	1503	1230	1441	1782	1410	1249	1386	1209	1466	1266	1612	1244	1286	1619	1429	1607	1254	1259	1661	1009	1227	1207	1019	1412	1408	1906	1111	1431	1315	1270	1142	1176	1170	1300	1313	1638	1191	1325	1174	1158	1373	1402
Zfp365	15698	8971	11923	13580	10910	14684	13301	18401	13946	15525	18000	18110	14704	15153	14816	14137	11428	14554	15213	13373	15387	13906	18267	14106	15178	15890	14126	11918	12977	12446	20397	13461	12688	10960	15070	12793	11731	15880	9941	10126	13811	16801	13548	13182	14280	11169	12649	13933	13486
Rtkn2	158	97	147	136	88	146	125	137	129	150	175	155	169	120	153	165	118	121	133	144	153	126	201	122	149	121	106	138	133	145	224	118	180	113	124	180	138	173	152	150	149	172	161	92	90	122	119	133	168
Arid5b	235	209	313	269	239	374	309	323	383	346	408	396	297	334	322	316	254	303	306	244	379	316	316	324	226	439	222	287	284	328	331	429	385	242	399	424	289	252	262	233	341	329	310	361	357	326	334	390	316
4930545H06Rik	2	0	2	4	4	0	0	1	0	0	0	1	2	0	0	7	0	0	0	1	1	1	0	1	0	3	3	4	1	0	0	0	0	1	0	2	4	1	3	0	4	0	1	1	2	0	2	3	3
1700040L02Rik	36	41	37	58	29	41	27	39	34	48	35	56	33	40	19	48	50	35	32	45	49	44	24	42	26	51	22	47	47	33	53	41	46	24	49	49	47	43	36	35	42	52	52	41	34	29	36	36	42
Tmem26	3	9	15	4	0	16	6	2	6	2	4	8	11	6	7	12	9	3	1	14	10	9	3	7	0	8	1	5	6	15	7	6	9	8	5	9	6	9	1	19	24	11	4	3	3	7	8	5	11
Rhobtb1	134	119	173	167	158	216	153	231	138	152	193	245	164	192	190	199	169	181	191	157	184	208	188	189	178	216	151	166	135	157	196	159	214	147	159	120	171	155	143	165	172	209	205	139	171	174	167	169	195
Cdk1	20	16	24	1	22	15	5	6	10	5	6	28	25	8	25	38	42	6	15	26	50	30	16	2	5	13	10	7	6	21	2	5	62	9	3	1	1	12	25	43	3	23	21	7	18	16	6	22	27
Ank3	3693	2485	5069	5307	3643	6315	4695	5097	5698	4987	6608	5316	4070	4581	4932	4838	4237	4688	4264	4649	6643	5265	4874	4301	4088	6660	3043	4286	3814	5143	4690	7500	7244	3839	5500	5886	4810	3691	4211	3999	5110	4854	5101	3934	5461	4611	4276	6453	4838
Ccdc6	423	368	692	555	514	748	545	757	596	612	983	707	523	581	592	650	568	581	545	606	922	611	704	580	428	818	432	547	531	638	587	858	779	538	724	676	505	488	452	539	637	647	680	569	742	579	585	886	602
Mrln	0	1	1	0	3	3	0	4	0	1	1	3	2	2	3	4	3	2	0	1	4	2	0	3	2	1	1	1	2	1	3	2	0	2	2	0	1	3	0	0	2	1	3	6	0	1	0	0	3
Slc16a9	120	111	175	120	152	87	119	146	79	106	130	166	145	176	149	177	156	128	98	130	141	173	134	153	119	119	108	89	99	106	94	83	171	91	93	102	132	109	109	122	99	139	127	80	119	88	105	108	152
Fam13c	597	546	703	657	465	684	561	818	593	647	947	750	685	608	607	674	590	655	665	568	811	649	800	626	562	776	606	609	524	539	816	805	719	583	807	904	591	661	486	556	667	769	697	685	644	621	626	716	705
Phyhipl	465	392	672	544	364	631	514	552	544	481	789	598	461	465	439	558	480	533	450	503	719	530	692	478	392	723	424	466	426	482	549	894	791	496	705	708	529	450	488	462	530	598	611	497	521	535	491	649	584
D630013N20Rik	19	3	12	16	12	12	10	17	13	20	14	7	7	11	7	10	14	15	12	16	11	4	9	11	9	14	9	2	14	12	7	15	18	7	10	15	13	11	4	6	10	6	12	10	8	18	13	9	22
Bicc1	77	72	119	97	68	82	107	151	70	92	118	166	135	121	80	132	133	100	122	66	88	174	78	98	78	112	64	103	64	91	93	80	144	53	100	105	59	97	62	134	116	89	158	87	80	79	128	93	92
C730027H18Rik	0	0	0	0	0	0	0	0	0	0	0	0	0	0	0	0	0	0	0	0	0	1	0	0	0	0	0	0	0	0	0	0	0	0	0	0	0	2	0	0	0	0	0	0	0	0	0	0	0
1700113B09Rik	1	0	0	1	0	1	0	1	1	0	1	0	0	2	1	0	1	3	0	1	0	0	0	0	0	0	0	0	0	0	2	1	0	2	0	0	0	2	0	1	1	0	2	0	0	0	0	0	0
Tfam	1700	1435	1915	1777	1579	1846	1497	2159	1332	1897	2248	1973	1569	2115	1939	2370	1790	1910	1712	1913	2210	2015	2183	1851	1800	2097	2065	1661	1594	1536	2246	1377	2175	1688	1927	1632	1759	1951	1688	1812	1950	2256	2092	1748	1723	1705	1704	1648	2253
Ube2d1	46	33	86	62	28	90	60	48	72	63	90	75	68	54	48	63	60	74	51	70	100	69	82	60	54	93	41	64	58	61	51	118	83	50	70	60	77	45	56	70	61	65	59	67	50	64	63	86	65
Cisd1	3017	2699	3404	2830	2675	3058	2522	3554	2410	3170	3791	3186	2689	3418	3221	3928	2966	3129	2869	3282	3728	3335	3003	2892	3028	2981	2952	2862	2669	3021	3741	2654	3746	2628	3267	2829	2812	3329	2713	3061	3389	3620	3347	2917	2942	2832	2815	2938	3583
Ipmk	1194	797	1471	1260	1166	1417	1310	1758	1149	1447	1813	1696	1231	1354	1288	1504	1335	1458	1265	1284	1780	1420	1606	1386	1124	1646	1144	1318	1231	1302	1579	1198	1473	1063	1466	1301	1196	1238	1145	1268	1390	1552	1541	1414	1495	1263	1229	1381	1500
1700049L16Rik	0	0	0	0	0	0	2	0	0	0	0	0	0	0	0	0	0	0	0	0	0	0	0	3	0	0	0	0	0	0	0	0	0	0	0	0	0	0	0	0	0	0	0	0	0	0	0	0	0
Zwint	47659	45418	57888	43546	43895	47746	40517	61020	40454	55064	62926	54281	46015	57152	53596	66701	48340	50944	46148	52624	62887	52678	50775	49514	42251	48740	50131	48762	43801	44986	60666	41756	54826	41881	56194	50420	44545	56335	45592	53738	57358	64392	52811	48528	44816	48560	49297	45063	64485
A330049N07Rik	16	19	81	43	33	40	33	18	51	54	31	21	3	27	22	31	42	64	22	58	27	33	2	15	17	40	11	56	20	24	13	14	129	12	18	29	30	14	56	25	23	7	78	18	13	26	19	32	21
Pcdh15	872	896	1220	781	745	921	913	1109	834	1086	1472	1072	802	1009	817	1142	802	902	911	912	1223	949	715	1058	578	1068	699	980	741	948	1140	999	1040	994	1121	1070	899	953	796	1273	1120	966	914	989	1140	888	1017	919	1073
Rsph14	3	2	5	1	0	1	2	7	6	4	3	2	3	8	4	6	8	3	4	5	1	6	2	2	5	3	6	7	3	2	7	3	9	0	1	3	4	3	4	5	4	5	15	5	6	1	5	3	5
Gnaz	2849	1730	3162	2868	2483	3146	2669	3574	2787	3362	4206	3494	2639	3401	3051	3499	2729	3304	3065	2942	3801	3068	2683	2758	2740	2749	2378	2553	2568	2822	3601	3012	2958	2155	3269	2459	2481	2788	2056	2629	3116	2861	2852	2669	3246	2573	2821	3117	2887
Rab36	211	164	223	188	178	183	212	246	223	232	314	231	157	201	246	212	176	210	207	180	254	212	166	185	188	182	150	174	182	195	231	247	242	139	226	258	174	220	159	165	246	200	211	134	203	161	181	254	204
Bcr	1179	870	1645	1352	1069	1831	1512	1595	1729	1674	2234	1951	1338	1492	1246	1532	1374	1370	1461	1392	1984	1625	1191	1340	973	1620	878	1313	1146	1596	1612	2117	1632	1041	1635	1677	1395	1057	949	1346	1702	1505	1457	1164	1777	1314	1528	2102	1273
Specc1l	2145	1622	2539	2343	1947	2237	2163	2645	1934	2429	3051	2633	1881	2645	2451	2706	2126	2226	2061	2257	2677	2431	2206	2366	2132	2354	1898	2156	1828	2134	2548	2129	2986	1880	2447	2222	2041	2275	1886	2008	2386	2566	2430	2365	2359	1973	1992	2237	2688
Adora2a	22	9	40	26	16	25	22	20	17	29	18	27	17	29	25	22	102	32	22	22	20	36	16	19	24	32	19	19	17	20	38	33	55	12	29	17	11	25	58	17	19	29	36	24	30	13	24	38	17
Gm5779	0	0	2	0	0	1	1	2	1	1	0	0	1	0	0	2	0	0	0	0	1	0	0	1	1	2	0	0	0	0	0	1	0	0	0	0	1	0	0	0	1	0	2	1	4	0	4	0	0
Upb1	0	1	7	7	0	2	2	6	1	2	8	2	3	3	0	5	19	4	2	0	4	5	3	4	0	1	4	2	1	3	1	1	4	1	3	2	2	0	2	2	7	3	2	1	1	1	3	3	1
4933407G14Rik	0	0	0	0	0	0	0	0	0	0	1	0	0	0	0	0	0	0	1	0	0	0	0	0	0	1	0	4	1	0	0	1	0	0	0	0	0	0	0	0	0	0	0	0	0	0	0	0	0
Gucd1	569	503	734	665	514	688	635	803	618	776	833	764	553	811	782	815	620	699	648	674	742	713	580	581	682	611	569	604	590	592	824	634	715	480	725	641	525	649	505	541	768	714	741	594	669	575	659	621	692
Snrpd3	349	317	479	427	346	417	390	492	371	544	577	487	371	457	399	525	429	436	396	506	482	595	402	454	392	467	385	426	377	354	488	358	529	366	468	373	457	472	371	404	454	546	554	451	464	420	421	453	522
Lrrc75b	48	43	53	45	36	38	40	66	43	44	84	47	30	65	62	55	47	62	58	42	54	52	65	48	39	79	52	42	36	59	44	99	72	43	79	75	34	60	29	44	67	59	63	37	43	41	39	77	54
Ggt1	56	47	48	65	50	56	53	52	54	41	75	56	58	72	59	74	49	53	57	75	65	60	47	62	63	46	43	45	32	55	62	39	83	44	62	41	39	51	45	48	56	67	55	35	56	62	50	42	46
Ggt5	69	106	101	104	83	74	85	135	71	59	82	121	83	115	91	102	93	93	79	92	111	117	78	99	97	93	44	72	75	65	76	85	106	50	92	74	55	79	84	86	67	62	125	61	96	65	74	73	91
Susd2	90	65	101	99	74	138	93	80	177	152	138	103	107	84	97	60	90	86	91	106	138	91	100	59	85	128	43	67	55	108	102	214	127	88	105	130	92	78	77	99	83	84	77	64	75	79	105	152	90
Cabin1	888	833	1075	888	704	1157	969	1012	1193	1097	1695	1176	730	1024	1037	1027	719	893	972	972	1293	1134	875	916	793	1140	749	972	789	966	892	1491	1250	816	1312	1269	936	868	709	767	1041	956	973	810	1053	905	965	1354	878
Ddt	418	352	493	448	403	492	398	563	346	455	589	499	392	503	538	550	433	482	384	498	558	525	361	462	461	403	411	414	388	457	520	359	561	358	495	368	404	479	424	473	487	459	527	443	389	472	409	481	541
Gstt3	78	69	115	96	67	97	82	100	84	74	127	144	100	132	73	105	97	97	69	94	74	131	73	88	81	87	50	95	75	95	56	70	123	56	77	89	75	82	84	132	81	82	115	75	58	100	85	92	82
Gstt1	440	383	448	407	317	475	452	578	345	533	732	618	423	572	467	612	537	434	447	454	543	559	338	498	388	421	464	472	383	407	494	427	494	382	500	440	441	567	399	476	518	546	503	448	399	409	552	443	508
Gstt4	0	0	0	1	0	0	0	3	0	0	1	0	0	0	0	0	0	0	0	0	1	0	0	0	0	0	0	0	0	0	0	0	0	0	1	0	0	0	1	0	0	0	0	0	0	3	0	0	0
Gstt2	83	121	114	103	84	88	101	114	88	123	154	144	120	120	93	139	88	91	122	107	137	136	77	63	86	99	62	103	89	74	114	88	122	98	109	78	97	138	124	136	129	123	168	86	65	98	104	83	125
Mif	2673	1680	3090	2358	2239	2741	2129	3007	2076	2572	3105	2611	2520	2782	2601	3226	2598	2576	2421	2576	3924	2829	2157	2329	2168	2417	1867	2458	2118	2714	3085	2379	3341	1888	2867	2641	2380	2705	2271	2723	2964	2799	2896	2505	2906	2757	2489	2682	3235
Derl3	29	23	32	34	25	21	27	28	26	27	60	27	22	33	30	35	21	41	24	27	38	37	18	50	26	19	21	34	24	32	21	32	37	19	27	39	18	22	26	25	35	24	20	29	42	20	24	39	22
Smarcb1	611	454	690	611	520	661	484	689	656	693	869	687	548	651	638	746	558	578	602	636	727	708	516	547	541	549	536	550	535	558	680	669	766	493	653	607	507	639	452	573	673	599	620	528	642	533	590	711	583
Mmp11	27	17	49	38	45	40	28	47	52	35	44	50	27	45	34	41	42	41	37	40	27	43	13	31	32	32	23	38	23	35	39	35	50	34	31	27	33	26	34	29	25	29	42	45	30	34	38	30	40
Chchd10	939	597	1119	1090	826	1047	914	1138	908	1011	1412	1000	1003	1169	1048	1331	894	1521	991	1086	1443	1280	838	963	1008	1026	836	998	923	1110	1236	1044	1320	806	1162	1095	940	980	811	968	1185	1025	1050	1022	1242	1003	920	1347	1039
Gm867	107	49	148	111	70	121	86	103	97	128	139	115	102	120	111	122	101	124	89	102	180	135	123	120	103	152	88	93	87	123	135	120	129	81	107	142	90	107	86	100	108	126	122	104	111	97	102	132	122
Vpreb3	2	0	0	0	1	3	1	0	0	2	1	1	2	6	1	1	3	3	1	5	3	3	0	3	3	1	1	0	0	1	0	3	5	2	3	4	3	2	2	2	0	2	1	4	3	2	0	2	2
Gm5134	5	3	9	4	9	9	3	3	1	5	2	5	7	7	5	7	5	5	2	8	6	4	0	2	4	5	5	2	6	7	3	2	12	2	4	1	2	5	7	16	7	5	5	2	7	3	5	11	5
Mir6409	0	0	0	0	0	0	0	0	0	0	1	0	0	0	0	1	0	0	0	1	0	0	0	0	0	0	0	0	0	0	0	0	0	0	0	0	0	1	0	0	0	0	1	0	1	0	0	0	0
Zfp280b	182	181	249	236	162	258	229	241	312	244	330	241	221	222	236	222	240	196	211	223	275	248	232	224	190	282	170	207	210	246	248	375	338	191	318	297	214	178	192	206	260	236	241	228	253	221	222	358	240
Slc5a4b	0	0	3	1	0	3	0	3	1	2	1	1	3	1	2	1	2	1	1	2	0	2	5	1	0	0	1	1	0	0	2	1	2	2	0	2	2	0	2	3	1	1	1	1	1	2	0	0	0
Slc5a4a	3	1	0	1	2	2	0	3	0	1	1	0	2	0	1	1	2	0	0	3	2	0	2	1	0	0	0	1	0	5	1	2	0	2	1	5	0	0	1	2	1	10	4	2	0	1	1	3	2
Prmt2	2494	2307	2737	1989	2062	1960	2099	2852	2290	2781	3371	2707	2149	2522	2386	2756	2243	2280	2330	2594	3041	2846	2116	2538	1576	2077	2508	2591	2203	2330	3032	2331	2732	1850	3015	2374	1748	2985	1878	2429	2885	2678	2550	2426	2575	2210	2495	2508	2471
Mir678	237	219	256	192	190	199	198	264	247	240	287	266	211	255	251	277	208	226	218	268	302	255	234	225	155	222	236	250	239	261	279	225	264	211	282	226	181	239	175	273	262	289	257	235	251	222	277	205	250
S100b	5761	4577	6010	5005	5163	3702	3367	4693	2975	3869	3990	4521	4892	4183	5050	5910	3965	4919	4201	5409	5436	5070	3860	3846	4778	4353	4093	3284	3185	4339	5049	3575	9244	3701	4472	2786	3566	4355	4301	4749	4115	4740	5321	4154	4498	3830	3260	5118	5955
Dip2a	2547	1555	3827	3127	2458	2988	3050	3808	3811	3759	4280	3591	2322	3420	3362	3270	3024	3441	3062	3112	3595	3506	3257	2475	2590	3014	2695	3204	2751	2375	3175	2793	4100	1882	3194	2752	2494	2619	2447	2302	3098	2862	3908	2674	3015	2525	2732	3261	2600
Pcnt	1658	1235	1932	1828	1478	1698	1986	2232	1810	2094	2790	2338	1583	2305	2047	2232	1644	1867	1971	1961	2108	2175	1742	1722	1824	1853	1609	1711	1577	1534	1749	1749	1950	1260	1960	1743	1516	1745	1355	1598	1860	2119	1983	1564	1728	1546	1738	1961	1613
1700094J05Rik	135	98	140	122	102	109	137	142	123	159	203	170	93	128	148	126	102	126	148	136	140	168	144	111	135	162	87	116	113	112	119	144	137	99	122	133	102	124	98	100	129	158	123	102	109	102	115	143	104
2610028H24Rik	34	34	27	38	43	22	27	34	25	47	52	38	31	36	34	34	34	27	27	33	59	35	38	43	26	38	32	37	24	38	49	24	33	23	51	24	30	35	36	26	30	30	27	34	39	38	27	27	40
Ybey	346	296	373	313	356	338	321	406	320	374	450	413	333	397	347	448	313	335	354	394	453	362	412	388	321	449	316	368	305	370	407	305	425	283	394	359	362	380	289	338	408	434	393	344	393	337	382	354	414
Mcm3ap	1488	1308	1828	1603	1343	1613	1704	1813	1641	1904	2321	2026	1430	1802	1737	1798	1449	1677	1594	1596	2007	1757	1603	1621	1295	1766	1227	1609	1379	1718	1799	1925	2014	1398	1967	1814	1420	1545	1265	1519	1761	1790	1790	1529	1833	1490	1580	1864	1788
Lss	1618	1138	2589	1609	1923	1841	1458	2169	1525	1916	2170	2221	1843	1872	2043	2331	1709	1274	1597	2126	2462	2320	1727	1317	1258	1656	1231	1623	1295	1667	1544	1303	2738	1109	1743	1586	1287	1313	1644	2099	1479	2378	2480	1325	1627	1712	1523	1842	1873
4930483K19Rik	144	106	243	136	152	174	138	208	135	184	205	207	165	144	202	227	149	124	144	191	225	230	151	106	109	147	104	146	129	132	130	119	256	93	169	137	129	126	137	180	121	216	241	108	157	146	111	183	180
Spatc1l	0	0	0	1	0	1	0	2	1	0	2	0	1	0	1	0	0	2	1	0	2	0	0	0	0	1	1	1	0	0	1	1	0	0	0	0	1	1	0	2	2	2	1	0	0	1	0	0	2
Ftcd	2	0	1	9	1	5	6	11	6	2	7	4	3	3	3	5	2	6	4	11	2	8	3	1	3	3	5	4	2	6	3	4	13	5	5	3	2	7	10	3	10	6	6	6	3	5	8	2	6
Col6a2	101	165	231	164	105	189	270	316	308	392	402	277	150	263	223	198	179	162	213	218	180	289	140	164	92	171	150	270	253	147	157	212	194	86	191	266	186	221	138	143	215	200	220	171	102	130	232	213	146
Col6a1	164	541	504	384	248	279	474	448	642	650	667	498	302	389	468	387	309	270	358	400	285	387	336	224	261	283	315	548	411	247	327	317	439	183	331	417	311	330	258	383	456	395	353	247	193	206	456	328	271
Pcbp3	134	128	178	174	107	157	153	153	178	161	272	156	150	146	175	171	139	124	127	139	254	234	128	135	121	208	101	117	132	158	144	344	251	132	187	181	188	113	102	122	163	180	168	109	197	110	140	219	157
Gm10787	1	1	0	0	1	2	0	0	4	1	3	1	4	2	1	0	0	0	0	4	1	3	0	3	2	2	1	1	0	1	1	0	0	0	0	0	3	1	1	2	3	1	0	0	2	0	0	1	2
Slc19a1	85	86	110	102	81	103	83	100	86	87	147	105	81	112	117	109	80	86	78	112	125	155	84	79	73	99	77	102	69	69	63	126	98	50	93	106	89	87	63	95	78	92	101	89	87	76	85	95	82
Col18a1	30	31	23	22	19	18	34	42	20	25	23	37	35	37	25	26	24	26	25	18	22	40	10	12	16	30	18	30	18	22	25	38	25	13	24	20	18	29	12	25	21	19	45	28	29	17	16	39	32
Gm10941	11	12	16	7	13	13	14	19	8	12	13	13	4	15	14	11	14	14	17	11	13	21	11	9	12	9	14	17	7	7	13	14	23	11	8	17	5	20	4	8	14	7	18	17	9	11	8	15	18
Pofut2	212	196	306	266	222	291	231	303	320	265	366	315	250	333	277	272	251	218	249	271	343	302	200	234	212	290	199	247	237	244	265	298	348	215	291	261	223	235	193	233	249	269	310	244	287	226	254	326	258
Adarb1	1207	868	1356	1495	941	1282	1564	1399	1353	1452	1968	1329	1830	1309	1424	1411	979	1297	1151	1177	1642	1450	1310	1163	1229	1551	975	867	1010	1320	1269	2079	1788	1041	1503	1274	1103	1025	879	1073	1305	1200	1284	960	1626	1034	1063	1706	1192
Gm17769	59	49	63	54	46	48	33	55	48	54	75	43	35	50	54	79	56	42	53	84	56	60	59	49	61	44	37	52	37	43	74	61	84	34	49	50	62	47	40	48	54	61	50	33	42	36	42	42	59
Fam207a	1600	1348	1959	1653	1435	1701	1377	1904	1385	1958	2257	1922	1391	1914	1717	2135	1575	1917	1703	1723	1983	1934	1329	1640	1529	1439	1761	1554	1537	1545	1989	1491	1789	1319	1711	1408	1382	1731	1288	1522	1839	1841	1657	1822	1793	1615	1508	1702	1641
Itgb2	171	174	285	50	173	150	51	85	49	61	88	193	210	66	130	186	120	71	111	218	246	248	89	67	66	113	33	73	51	169	67	70	544	43	88	70	49	58	170	372	68	204	207	57	155	178	66	235	247
Pttg1ip	995	820	1236	856	801	970	853	1185	717	843	1086	1112	860	1030	832	1151	955	804	836	993	969	1274	735	909	770	985	773	922	695	729	883	742	1444	679	928	878	665	866	820	997	922	1089	1199	851	921	802	815	1006	974
Sumo3	4249	3536	5172	4023	3727	3868	3570	5257	3242	4698	5763	4602	3656	4781	4517	6108	4335	4078	4088	4760	4986	5474	3813	4068	4016	4146	4647	4186	3565	3576	4833	3441	5294	3459	4711	3920	3417	4451	3790	4316	4370	5606	5170	4129	3915	4093	4148	4302	5146
Ube2g2	1529	1312	1979	1693	1436	1633	1385	2146	1316	1789	2215	1931	1473	1668	1696	1989	1650	1659	1465	1744	1904	1872	1516	1656	1485	1511	1630	1560	1408	1316	1926	1408	1945	1253	1810	1369	1326	1659	1376	1663	1665	1918	1762	1705	1864	1436	1444	1616	1851
Mir1930	0	2	0	1	1	2	0	0	1	2	3	2	1	0	3	1	0	0	0	0	0	1	0	1	0	2	0	1	1	0	0	1	0	0	1	0	1	0	0	4	0	1	2	0	0	1	0	1	2
Tspear	3	0	4	2	0	1	1	1	2	3	4	2	15	3	4	1	0	0	0	4	3	3	0	1	3	5	0	1	0	1	5	0	3	0	5	0	2	1	4	2	4	3	1	1	0	3	1	2	0
Gm19402	0	0	0	1	0	0	0	0	0	0	0	0	1	0	0	0	0	0	0	0	0	0	0	0	0	0	0	0	0	0	0	0	0	0	0	0	0	0	0	0	0	0	0	0	0	0	0	0	0
Gm10272	0	0	0	0	0	0	0	0	0	0	0	0	0	0	0	0	0	0	0	0	0	0	0	0	0	0	0	0	0	0	0	0	0	0	0	0	0	0	0	0	0	0	0	0	0	0	0	0	0
Gm10024	0	0	0	0	0	0	0	0	0	0	0	0	0	0	0	0	0	0	0	0	0	0	0	0	0	0	0	0	0	0	0	0	0	0	0	0	0	0	0	0	0	0	0	0	0	0	0	0	0
Gm10142	0	2	0	0	0	0	0	0	0	0	0	0	0	0	0	0	0	0	0	0	0	0	0	0	0	0	0	0	0	0	0	0	0	0	0	1	0	0	0	0	0	0	0	0	0	0	0	0	0
Krtap12-1	0	0	0	0	0	0	0	0	0	1	0	0	0	0	0	0	0	0	0	0	0	0	0	0	0	0	0	0	0	0	0	0	0	0	0	0	0	0	0	0	0	0	0	0	0	0	0	0	0
Gm10100	0	0	0	0	0	0	0	0	0	0	0	0	0	0	0	0	0	0	0	0	0	0	0	0	0	0	0	0	0	0	0	0	0	0	0	0	0	0	0	0	0	0	0	0	0	0	0	0	0
Gm3238	0	0	1	0	0	0	0	0	0	0	0	0	0	0	0	0	0	0	0	0	0	0	0	0	0	0	0	0	0	0	0	0	0	0	0	0	0	0	0	0	0	0	0	0	0	0	0	0	0
Gm19668	0	0	0	0	0	0	0	0	0	0	0	0	0	0	0	0	0	0	0	0	0	0	0	0	0	0	0	0	0	0	0	0	0	0	0	0	0	0	0	0	0	0	0	0	0	0	0	0	0
Gm2696	0	0	0	0	1	0	0	0	0	0	0	0	0	2	0	0	0	0	0	0	0	0	0	0	0	0	0	2	0	0	0	0	0	0	0	0	0	0	0	0	0	0	0	0	0	0	0	0	0
Krtap10-4	0	0	0	0	0	0	0	0	0	0	0	0	0	0	0	0	0	0	0	0	0	0	0	0	0	0	0	0	0	0	0	0	0	0	0	0	0	0	0	0	0	0	0	0	0	0	0	0	0
Krtap10-10	0	0	0	0	0	0	0	0	0	0	0	0	1	1	0	0	0	0	0	0	0	0	0	0	0	0	0	0	0	0	0	0	0	0	0	0	0	0	0	0	0	0	0	0	0	0	0	0	0
Gm10318	0	0	0	0	1	0	0	1	0	0	0	0	0	0	0	0	0	0	0	0	0	0	0	0	0	1	0	0	0	0	0	0	0	0	0	0	0	0	0	0	0	0	0	0	0	0	0	0	0
Gm3285	0	0	0	0	0	0	0	0	0	0	0	0	0	0	0	0	0	0	0	0	0	0	1	1	0	0	0	0	0	0	0	1	0	0	0	0	0	0	0	0	0	1	1	0	0	0	0	0	0
1700009J07Rik	7	1	1	0	5	0	1	1	1	1	0	3	0	0	4	3	1	3	2	1	5	2	0	1	0	1	2	3	1	4	0	1	1	0	1	4	0	0	1	2	1	1	6	0	3	0	0	3	2
Lrrc3	226	178	297	190	198	264	202	262	252	254	325	304	274	233	231	255	227	200	201	277	308	298	185	194	184	273	194	207	178	280	255	275	368	175	275	281	194	233	255	266	230	309	271	216	302	253	234	351	263
Trpm2	686	448	670	787	620	607	640	756	642	766	913	826	667	714	657	817	567	688	635	708	760	722	642	592	657	667	611	593	498	597	670	832	851	527	750	593	507	584	463	619	651	619	623	472	671	519	618	855	714
1810043G02Rik	1181	988	1453	1115	1099	1217	1051	1495	1009	1353	1455	1205	1215	1388	1339	1525	1159	1220	1177	1302	1628	1353	1010	1098	1059	1043	1109	1096	1021	1156	1252	1029	1328	880	1257	1083	977	1221	989	1211	1369	1329	1312	1092	1185	1095	1137	1135	1303
Pfkl	9020	7340	11085	8563	7563	7786	7417	9764	7849	9935	11436	9598	7886	9324	9228	10700	7414	8705	8920	9627	10543	9194	7642	7647	8082	7094	8429	7666	6998	7747	10281	7960	9753	6041	9393	7024	6799	8568	6663	7613	9502	9255	8894	7560	8827	7146	8306	9472	8983
Aire	0	0	1	0	0	0	0	0	0	3	1	0	1	0	0	0	0	0	1	0	1	2	0	0	0	0	1	0	0	1	0	0	0	0	0	2	0	0	0	1	0	0	0	0	1	0	0	0	1
Dnmt3l	2	8	17	8	4	1	2	4	2	5	2	9	2	4	9	5	5	2	3	4	6	3	3	3	0	4	10	6	4	7	6	5	7	3	4	3	5	2	9	11	5	6	4	1	10	6	4	10	7
Icosl	13	20	11	18	15	14	12	21	2	9	15	24	17	14	7	11	19	6	13	6	14	20	22	6	6	15	10	15	14	4	11	14	13	11	5	14	15	6	13	14	16	7	14	11	6	13	11	10	11
D10Jhu81e	3289	2946	3605	2960	2944	3122	2597	3675	2446	3245	3967	3332	3044	3471	3559	4066	2863	3107	2919	3508	3813	3545	2757	3027	3189	2614	3130	2835	2576	2819	3472	2617	3836	2350	3447	2528	2483	3261	2515	3299	3346	3440	3298	2971	3002	2848	2818	3168	3464
Pwp2	1370	1116	1608	1211	1265	1325	1255	1572	1124	1583	1830	1659	1229	1467	1405	1875	1226	1390	1346	1383	1723	1429	1373	1287	1387	1245	1243	1171	1151	1261	1557	1259	1617	1122	1468	1182	1057	1335	1081	1380	1408	1634	1400	1222	1380	1182	1287	1481	1425
Trappc10	3325	1990	3837	3437	3099	3858	3242	4199	3330	3825	4714	4077	3151	4006	3379	3954	3202	3511	3491	3432	4286	4060	3223	3339	3023	3662	2813	3235	2790	3271	3949	3362	3932	2558	3765	3313	2890	3161	2606	3036	3451	3513	3781	3189	3818	3150	3320	3744	3235
Agpat3	1753	1212	2159	2041	1488	1854	1782	2298	1959	1985	2409	2021	1671	2100	1913	2030	1719	1863	1821	1849	2314	2244	1541	1718	1731	1814	1322	1674	1447	1750	2041	2149	2338	1365	2254	1939	1496	1709	1402	1643	2079	1824	2075	1639	2154	1643	1742	2201	1713
Mir7659	0	0	0	1	0	0	0	0	0	0	0	0	0	0	0	0	0	0	2	0	0	0	0	0	0	0	0	0	1	0	0	0	2	0	0	2	0	0	0	0	0	0	3	0	0	0	0	0	2
Rrp1	10697	8743	13135	11840	8890	9903	9913	13524	9921	12689	14161	12327	10077	12439	11992	14672	10407	12523	10490	12486	13675	13504	10750	10881	11192	10646	11835	11111	9401	9696	13773	10580	13698	8909	13124	10153	9887	12922	9594	10748	12186	13174	12257	11575	11725	10783	10939	12068	13116
Mir6907	22	14	31	17	17	19	22	21	29	24	23	16	16	16	21	26	14	19	16	20	31	23	19	14	24	20	29	9	13	16	24	18	11	15	24	11	12	15	14	15	21	19	24	16	16	22	18	25	24
Cstb	516	354	768	527	482	499	421	625	373	486	585	550	500	523	558	763	587	480	521	602	731	610	440	476	432	541	424	468	426	445	486	428	809	403	494	392	496	487	538	708	474	630	633	493	554	564	436	518	746
Mir6410	0	0	0	1	1	0	0	0	0	0	0	0	0	0	0	0	0	0	0	0	0	0	0	0	0	0	0	0	0	0	0	1	0	1	0	1	0	0	0	0	0	0	1	0	0	0	0	0	2
Pdxk	1869	1472	2250	1905	1568	2347	2123	2402	2194	2230	3063	2421	1894	2441	1987	2186	1996	2070	1826	1921	2695	2508	1908	2160	1608	2211	1554	1970	1747	1908	2228	2487	2503	1499	2673	2039	1613	2014	1672	1919	2253	2208	2216	1922	2534	1857	2163	2583	1962
Mir6908	3	2	2	5	1	2	1	3	1	5	4	2	2	2	4	2	1	1	1	2	3	4	6	2	1	0	3	3	2	1	0	3	4	3	1	1	1	3	1	2	1	0	7	3	5	2	2	3	2
Ilvbl	912	754	1248	1090	794	971	830	1113	834	1092	1299	1129	856	1125	1059	1263	968	935	916	1174	1100	1272	713	738	1036	868	881	884	680	730	968	786	1335	708	1005	814	761	948	809	994	957	1046	1204	845	750	807	816	971	1076
Syde1	40	40	66	60	58	74	78	88	68	72	82	88	62	67	77	58	67	61	60	47	62	74	51	61	52	65	33	59	40	63	51	43	62	30	61	55	63	51	73	53	47	58	88	42	61	66	60	54	57
Olfr1357	0	0	0	0	0	0	0	0	0	0	0	0	0	0	0	0	1	0	0	0	0	0	0	0	0	0	0	0	0	0	0	0	0	0	0	0	0	0	0	0	0	0	0	0	0	0	0	0	0
Casp14	0	0	0	0	0	0	0	1	0	0	0	1	0	0	0	0	0	0	0	0	0	0	0	0	0	0	0	0	2	0	0	0	0	0	0	1	0	0	0	0	0	1	0	0	0	0	0	0	0
Ccdc105	21	21	34	16	16	20	13	28	16	19	16	20	17	8	18	21	11	23	15	18	20	20	17	27	13	14	22	22	13	25	20	17	24	15	16	26	19	14	20	19	21	18	12	14	20	22	5	16	23
Slc1a6	345	329	362	357	324	374	302	441	267	398	575	426	349	358	340	546	342	309	405	397	506	466	266	383	364	320	315	311	303	302	384	308	441	266	363	302	266	336	279	322	361	442	439	384	375	323	313	335	388
Olfr1356	0	0	0	0	0	0	0	0	0	0	0	0	0	0	0	0	0	0	0	0	1	0	0	0	0	0	0	0	0	0	0	0	0	0	0	2	0	0	0	0	0	0	0	0	0	0	0	0	0
Olfr1355	0	0	0	0	0	0	1	0	0	0	0	0	0	0	1	0	0	0	0	0	0	0	0	0	0	0	0	0	0	0	0	0	0	0	0	0	0	0	0	0	0	0	0	0	0	0	0	0	0
Olfr1354	0	0	0	0	0	0	0	0	0	0	0	0	0	0	0	0	0	0	1	0	0	0	1	0	0	0	0	0	0	0	0	0	0	0	0	0	0	0	0	0	0	0	0	0	0	0	0	0	0
Olfr8	0	0	0	0	0	0	0	0	0	0	0	0	0	0	0	0	0	0	0	0	1	0	0	0	0	0	0	0	0	0	0	0	0	0	0	0	1	0	0	0	0	0	0	0	0	0	0	0	0
Olfr1353	1	0	0	0	0	0	0	0	0	1	0	0	0	0	0	0	0	0	0	0	0	0	0	3	0	0	0	0	0	0	0	0	0	0	0	0	0	0	0	0	0	1	0	0	0	0	0	0	0
Olfr1352	0	0	0	0	0	0	0	0	0	0	0	0	0	0	0	1	0	0	0	0	0	0	0	0	0	0	0	0	0	0	0	0	0	0	0	0	0	0	0	0	0	0	0	0	2	0	0	0	0
Olfr1351	0	0	0	0	0	0	0	0	0	0	0	0	0	0	0	1	0	0	0	0	0	0	0	0	0	0	0	0	0	0	0	0	0	0	0	0	0	0	0	0	0	0	0	0	0	0	0	0	0
Olfr57	0	1	0	0	0	0	0	0	0	1	0	0	0	1	0	0	0	0	0	0	0	1	1	0	0	0	0	1	0	1	0	0	1	0	0	0	0	0	2	1	1	1	1	0	1	1	1	0	0
2610008E11Rik	1071	922	1367	1165	1043	1207	1177	1495	1016	1252	1668	1412	1046	1352	1135	1349	1126	1139	1059	1209	1466	1391	1517	1318	1125	1397	935	1158	1103	1147	1444	984	1435	1017	1366	1277	1071	1145	1129	1089	1312	1459	1396	1243	1296	1124	1154	1115	1470
Vmn2r80	0	0	0	0	0	0	0	1	0	0	0	0	0	0	0	0	0	0	0	0	0	0	0	0	0	0	0	0	0	0	0	0	0	0	0	0	0	0	0	0	0	0	0	0	0	0	0	0	0
Vmn2r81	0	0	0	0	0	0	0	0	0	0	0	0	0	1	0	0	0	0	0	0	0	0	0	0	0	0	1	0	0	0	0	0	0	0	0	0	0	0	0	0	0	0	0	0	0	0	0	0	0
Vmn2r82	0	0	0	0	0	1	0	0	0	0	0	0	0	0	0	0	1	0	0	0	0	0	0	0	0	0	0	1	0	0	0	0	0	0	0	0	0	0	0	0	0	0	0	0	0	0	0	0	0
Vmn2r83	0	0	1	0	0	0	0	2	0	0	0	0	0	0	0	0	0	0	0	1	0	0	0	0	0	1	0	0	0	0	0	0	1	0	0	0	0	0	0	0	0	1	0	0	0	0	0	0	0
Ppap2c	27	30	95	36	44	30	29	49	31	31	54	45	49	49	44	55	58	37	42	61	38	60	47	28	33	32	20	46	22	27	38	27	157	24	32	32	36	21	57	63	26	35	51	41	35	48	30	43	63
Mir6909	0	0	0	0	0	0	0	1	0	0	1	0	0	0	0	0	0	0	1	0	0	0	0	1	0	0	0	0	0	0	0	0	1	0	0	0	0	0	1	0	0	0	0	0	0	0	0	0	0
Mier2	287	209	326	290	270	267	279	380	282	389	431	318	252	350	334	307	215	274	315	292	323	323	269	239	255	281	269	279	280	249	304	379	312	230	383	300	223	291	208	265	325	290	291	259	328	236	272	347	259
Theg	22	12	23	18	1	23	16	9	16	19	15	15	14	21	7	9	13	22	12	8	33	12	11	18	5	20	7	14	20	15	20	19	16	11	11	23	24	21	8	14	18	14	18	15	8	9	17	16	15
C2cd4c	936	666	1025	713	618	798	738	1015	798	1037	1500	1137	819	751	752	1140	726	577	839	836	1089	845	582	619	377	715	800	759	605	804	1215	984	862	563	1046	883	643	798	537	1012	1076	1082	762	661	739	716	984	960	858
Shc2	1061	765	1289	1224	1060	1218	1122	1478	1153	1456	1861	1389	1012	1313	1237	1384	1058	1295	1190	1201	1385	1313	991	1067	1099	1061	1137	1020	935	1043	1430	1093	1191	825	1297	1219	952	1092	816	1064	1284	1244	1098	1006	1110	938	1297	1304	1013
Odf3l2	17	5	9	8	6	6	12	9	9	10	14	8	4	7	5	14	4	5	6	13	17	10	13	4	5	5	5	11	9	8	21	6	12	13	10	11	9	14	7	11	10	9	6	10	10	7	13	10	12
Madcam1	2	0	4	2	6	8	4	6	6	1	2	1	7	4	4	3	7	1	2	1	4	6	10	10	4	13	5	4	1	5	7	6	5	6	6	6	3	1	6	6	5	3	6	1	2	3	10	2	8
Tpgs1	1024	896	1344	1094	867	1081	962	1322	961	1125	1296	1103	994	1295	1279	1323	1076	1133	1088	1185	1389	1318	838	1043	1108	1000	1020	1012	897	1084	1364	1033	1459	800	1298	1002	1020	1209	934	1118	1274	1128	1245	1070	1184	1054	1111	1225	1379
Cdc34	972	644	1179	1008	814	1086	825	1168	953	1046	1302	1194	932	1120	1126	1182	1002	1065	967	1092	1220	1117	801	887	889	939	848	921	803	978	1184	964	1117	728	1123	942	885	987	803	986	1014	1040	1046	878	1039	982	831	1059	1022
Gzmm	39	46	45	36	32	57	37	49	41	48	66	52	29	47	39	38	47	54	41	56	41	46	26	39	33	35	43	42	45	38	44	31	47	30	47	33	37	36	35	42	58	49	45	50	39	32	41	36	48
Bc1	0	0	4	1	0	1	1	0	2	2	3	2	1	1	2	1	2	1	0	0	1	0	1	2	0	1	2	3	0	2	2	1	4	0	1	0	1	3	0	0	2	1	1	2	2	2	0	1	2
Bsg	9107	6881	11389	9525	7525	9942	8174	11230	7769	9570	11331	10552	8451	10638	9953	12489	9957	9994	8828	9998	12361	11513	8622	9229	9113	9512	8520	9074	7773	8799	10586	9144	12798	7402	11015	8566	8982	9295	8107	10230	10229	10316	10877	9329	9896	8902	8717	9555	12164
Hcn2	404	270	508	623	386	527	548	560	555	582	759	528	460	506	513	521	424	542	500	414	627	555	390	415	446	560	386	389	435	507	533	826	720	401	516	415	465	373	299	392	487	465	489	353	501	411	471	742	435
Polrmt	115	117	147	168	92	143	128	134	176	182	228	181	135	133	209	175	107	138	117	125	211	173	153	136	140	182	122	126	137	136	149	252	251	126	151	167	133	150	92	121	139	133	150	128	166	129	117	221	131
Fgf22	77	57	64	91	44	65	61	70	53	69	100	64	80	76	61	102	54	70	43	92	77	86	45	69	56	54	65	53	35	40	54	68	89	63	67	77	46	66	48	48	69	64	71	68	73	43	54	73	56
Rnf126	312	146	471	411	311	543	387	518	527	531	629	477	330	435	433	384	411	409	441	443	531	517	293	333	317	415	299	374	336	399	464	464	375	219	449	372	335	325	258	328	439	369	417	382	424	345	407	493	320
Fstl3	47	20	27	36	32	39	32	48	50	42	42	44	26	49	36	46	34	27	45	31	40	41	37	33	43	41	32	31	31	27	31	35	55	23	53	46	30	28	23	40	37	32	33	36	33	34	36	53	60
Prss57	82	75	73	62	53	81	62	95	82	70	111	87	70	93	58	89	71	77	98	76	99	76	61	93	86	69	99	65	64	74	92	79	85	50	84	62	57	67	52	74	88	91	71	87	74	65	81	80	109
Palm	204	164	199	191	154	164	215	206	205	198	358	260	182	235	218	220	176	155	174	166	254	213	191	181	153	184	187	173	168	187	233	365	279	136	222	196	177	168	114	160	223	169	188	176	231	158	185	267	182
Misp	9	9	8	2	1	5	1	8	3	7	4	8	7	13	8	9	2	3	9	5	8	9	3	3	6	2	2	3	4	7	3	2	3	4	4	10	8	5	4	19	1	11	2	3	6	3	10	2	5
E130317F20Rik	244	208	324	281	245	298	222	364	256	309	356	308	234	305	294	397	269	247	264	295	340	338	200	220	212	271	223	273	191	273	324	242	346	204	300	260	234	271	257	300	315	303	362	246	251	246	247	262	361
Ptbp1	592	411	923	673	555	851	719	905	552	684	877	966	730	869	652	954	842	626	643	742	923	904	580	589	481	704	431	677	563	647	686	654	997	442	708	712	692	514	599	867	733	750	882	609	759	668	612	694	769
Lppr3	1790	1442	1869	1739	1664	1812	1969	2544	1514	2342	2933	2342	1878	2171	1462	2352	1826	1466	1979	1788	2258	1988	1327	1658	1361	1605	1637	1773	1528	1670	2458	1830	1706	1374	2246	1642	1449	1757	1114	1841	2038	2091	1933	1695	1878	1568	2003	1914	1644
Mir6910	0	0	0	0	2	1	1	2	0	1	0	0	2	1	0	2	0	3	0	1	3	2	0	0	0	2	0	2	0	1	0	1	1	0	1	0	5	1	0	3	0	3	0	0	0	0	0	0	1
Prtn3	27	16	18	21	23	30	27	27	16	34	38	33	29	36	24	33	33	43	28	36	43	43	20	38	13	23	12	38	26	32	33	35	20	16	25	25	28	30	18	45	35	30	28	46	34	15	23	40	41
Elane	0	0	0	0	0	0	0	0	0	0	0	1	0	0	1	0	0	0	0	0	0	0	0	0	1	0	0	0	0	0	0	0	0	0	0	0	0	0	0	1	0	0	0	0	0	0	0	0	0
Cfd	2	0	0	1	1	1	0	0	0	0	0	1	0	0	2	1	0	1	0	1	2	0	0	1	0	0	0	1	2	0	3	0	2	0	1	0	2	2	0	0	0	1	1	0	1	2	1	0	0
Med16	377	401	458	409	398	497	457	511	456	538	748	518	452	490	412	521	401	396	443	508	558	576	369	403	339	515	410	437	398	454	544	561	513	294	532	450	354	370	353	451	495	522	509	434	532	406	468	603	372
R3hdm4	568	555	818	721	462	793	685	776	750	718	1061	731	630	602	697	716	533	640	612	705	957	813	611	579	584	886	595	612	603	738	665	1168	1067	617	1030	903	547	600	602	599	743	727	680	588	775	603	557	1080	779
Kiss1r	143	153	163	120	114	170	133	195	145	199	219	199	123	162	119	178	147	144	162	175	215	162	97	137	120	158	136	158	122	148	185	159	157	105	196	145	114	148	89	173	176	168	170	169	170	123	177	169	115
Arid3a	149	120	218	174	151	199	152	258	162	189	236	236	151	243	195	206	151	171	157	161	262	201	201	141	152	200	154	151	142	149	178	157	167	129	189	166	120	187	125	167	142	195	193	143	210	171	152	164	177
Wdr18	2903	2325	3293	2676	2478	2933	2342	3461	2280	3171	3471	3139	2530	3115	3028	3621	2709	2814	2765	3029	3402	3117	2396	2517	2592	2409	2746	2567	2321	2752	3275	2685	3270	2082	3217	2539	2689	2864	2282	2805	3251	2991	3165	2793	2780	2619	2557	2860	3123
Grin3b	9	14	47	62	14	41	13	32	25	33	86	21	37	11	18	40	32	48	12	43	29	57	11	43	49	27	52	41	43	21	55	28	46	31	18	23	15	18	9	13	32	58	36	54	35	16	18	69	43
Tmem259	1212	809	1538	1586	1104	1431	1331	1621	1594	1719	2246	1644	1334	1583	1398	1579	1367	1555	1456	1540	1471	1788	1113	1190	1363	1376	1500	1316	1269	1305	1688	1357	1572	924	1429	1193	1084	1357	929	1192	1315	1456	1506	1295	1583	1192	1346	1667	1206
Cnn2	84	160	202	185	100	103	188	299	94	135	193	303	148	257	151	283	171	192	161	108	190	282	120	216	112	160	116	200	95	86	115	116	136	102	111	83	126	126	78	221	139	101	237	111	91	81	135	110	112
Abca7	409	224	446	442	371	514	464	545	525	548	606	591	508	441	474	462	354	452	490	480	550	584	399	390	488	422	270	409	333	395	405	465	538	235	508	345	278	314	259	342	317	358	499	339	470	322	358	551	326
Hmha1	385	409	628	227	445	370	191	362	165	200	311	525	507	268	345	488	333	286	396	532	453	582	295	211	248	288	222	292	180	327	251	172	750	163	234	173	156	245	332	656	234	445	469	224	393	315	218	559	443
Polr2e	1409	1346	1451	1399	1251	1215	1156	1669	1208	1521	1841	1403	1078	1640	1616	1483	1270	1501	1367	1550	1572	1693	1137	1353	1374	1266	1540	1346	1199	1320	1597	1197	1741	1186	1532	1350	1143	1678	1223	1335	1459	1548	1449	1618	1337	1287	1326	1491	1469
Gpx4	8448	8279	9911	7968	7928	7591	6697	10070	6329	8510	9982	8340	7384	9231	9913	10752	7584	8951	7907	9439	10043	9310	8067	7689	9015	7920	9223	7617	7152	7026	8755	6509	11700	7057	8899	7409	6514	9464	7602	8174	8609	9641	9576	8415	7026	7733	7329	7839	10683
Sbno2	161	88	250	78	147	122	117	117	84	86	141	163	142	126	105	158	121	94	141	183	149	167	87	111	91	93	105	83	67	131	86	103	277	56	83	104	65	86	84	205	97	135	155	87	117	109	88	156	157
Stk11	1804	1382	2026	2001	1593	1726	1789	2335	1784	2126	2894	2278	1742	2325	2123	2355	1962	2256	1999	1899	2210	2316	1758	1880	2026	2006	1897	1814	1681	1678	2141	1842	2323	1374	2244	1676	1533	1914	1423	1785	2039	1971	2023	1830	2090	1641	1868	1955	1872
Dos	488	431	633	662	468	769	636	718	900	699	1367	673	620	642	707	640	583	657	579	597	1053	707	583	642	553	952	520	578	623	818	681	1821	1082	624	903	822	831	591	432	491	743	582	584	543	873	561	657	1312	618
Atp5d	1523	818	1833	1793	1209	2034	1664	1986	1703	1782	2124	1826	1613	1847	1715	1873	1666	1728	1573	1642	2422	1937	1417	1470	1319	1706	1196	1641	1460	1874	1985	2150	2218	1047	2034	1677	1717	1554	1286	1781	1854	1556	1832	1517	2055	1623	1561	2093	1857
Midn	53	57	93	97	64	121	84	100	103	105	141	102	79	73	97	100	61	88	91	85	132	84	88	76	94	140	91	73	78	69	74	154	134	124	82	85	91	71	46	40	69	74	111	123	120	89	59	121	84
Cirbp	1806	1727	2954	2749	1642	2475	1694	3015	1867	3098	2695	2521	1941	2767	2267	3009	2068	2009	2082	2691	2386	3003	1624	1398	1885	2089	2229	2292	1606	1435	2299	1581	2428	1652	2234	2431	2232	2009	1851	2542	2399	3069	2980	1711	1312	2155	2117	1892	2674
1600002K03Rik	98	92	99	63	88	97	98	106	97	94	117	111	98	111	84	128	91	65	81	118	130	106	51	103	92	99	87	80	94	96	94	75	119	74	95	58	58	90	72	93	109	82	118	102	114	77	78	98	79
Efna2	47	33	76	70	52	61	66	78	85	96	120	67	54	71	57	57	56	59	61	71	83	69	76	62	44	75	53	76	64	68	69	51	38	48	66	46	64	55	39	42	72	82	59	53	72	57	72	83	44
Mum1	1779	1490	2291	1772	1534	1809	1739	2096	1725	2250	2486	2070	1501	1890	2007	2319	1703	1551	1783	2065	2180	2168	1610	1536	1787	1616	1748	1714	1391	1589	2118	1547	2221	1239	2076	1420	1535	1684	1378	1719	1838	2018	1965	1489	1647	1297	1679	1930	1840
Ndufs7	1940	1501	2359	2017	1705	2212	1837	2603	1751	2316	2670	2177	1927	2465	2327	2590	2190	2285	2055	2184	2796	2435	1797	2029	2171	2171	1771	2040	1870	2066	2320	2108	2546	1645	2401	1900	2064	2116	1776	2129	2483	2187	2467	2253	2264	2125	2047	2194	2468
Gamt	231	143	331	252	197	215	178	212	166	197	310	218	213	227	274	301	256	263	199	280	289	232	197	209	198	218	160	240	209	222	256	209	446	161	245	196	174	196	203	248	254	212	294	214	210	199	190	273	283
Dazap1	797	582	952	936	589	845	796	1000	781	1052	1106	1035	689	985	873	1151	811	873	840	935	1008	1031	810	680	920	782	890	818	707	660	963	704	947	605	893	683	697	913	640	802	882	931	1005	761	721	652	768	841	851
Mir6911	4	1	1	0	3	1	0	1	2	1	2	0	0	1	4	1	2	1	3	3	0	0	0	4	0	1	0	3	1	0	0	1	3	1	2	1	0	3	1	2	1	1	1	3	0	2	1	1	1
Rps15	6399	6094	8434	6344	6131	8119	6221	8772	5609	7264	9460	7120	6739	8197	7228	9387	7430	7073	6766	7675	9630	8042	5798	7190	6411	6814	5384	7137	6216	6497	7834	7072	10328	5978	8416	7423	6397	7666	6570	8581	8345	8390	8453	7542	7277	7375	6949	7578	9665
Apc2	1185	1038	1539	1426	996	1371	1268	1484	1677	1648	2422	1839	1209	1296	1439	1319	1010	1223	1275	1302	1909	1598	1151	1166	1095	1500	1124	1113	1046	1407	1197	2753	2036	1088	1714	1372	1170	1036	849	1013	1311	1269	1269	1053	1520	1197	1235	2311	1121
2310011J03Rik	547	361	594	470	420	472	454	640	371	553	634	540	441	567	496	661	493	505	506	533	627	542	440	513	483	481	446	471	437	438	539	532	614	428	594	378	452	600	419	453	547	508	519	478	494	447	450	559	586
Pcsk4	78	40	108	66	73	84	39	96	61	89	111	79	83	72	67	95	59	53	72	103	92	74	31	33	40	46	47	64	52	70	78	66	77	27	78	79	58	56	62	121	99	89	95	46	49	49	73	91	77
Reep6	21	15	17	22	25	22	15	29	26	25	29	11	15	18	23	32	13	24	16	21	47	29	18	29	12	25	12	9	11	31	26	37	25	20	30	22	18	25	18	33	23	29	23	16	27	19	21	50	26
Adamtsl5	12	13	27	29	24	20	33	28	14	26	21	17	16	28	26	21	22	42	27	15	19	13	14	17	23	16	9	14	13	14	16	30	18	16	11	9	10	12	12	16	28	6	20	14	16	25	6	25	10
Plk5	174	187	70	307	223	264	327	304	96	241	412	234	161	287	187	280	241	200	223	184	224	229	170	231	276	227	216	204	169	187	208	217	149	153	267	202	151	141	138	229	255	238	203	186	189	212	243	190	162
Mex3d	174	125	260	247	172	248	237	275	223	316	384	277	222	241	187	263	197	197	201	250	284	254	163	185	168	197	172	187	192	194	268	242	266	145	221	197	191	192	127	211	234	221	209	186	205	189	219	277	191
Mbd3	497	398	651	602	443	453	587	705	606	564	818	609	529	583	486	702	589	545	575	568	625	696	443	547	451	579	550	544	460	472	638	636	793	383	626	510	416	531	402	551	524	627	645	525	646	487	519	675	580
Uqcr11	4563	4600	5242	3689	3687	3640	2977	4665	3063	4177	5043	4129	3544	4366	4547	5180	3557	4124	3948	4494	5034	4788	3299	3913	4205	3245	4087	3512	3587	3799	4539	3499	6081	3275	4720	3252	2964	4316	3502	4252	4225	4311	4291	4224	4179	3790	3537	4161	5212
Tcf3	182	95	219	234	143	226	215	260	200	240	302	241	142	250	196	249	216	224	179	171	235	199	162	131	162	187	140	185	154	173	224	220	246	141	217	168	176	140	142	197	186	202	216	159	169	190	216	242	206
Onecut3	1	0	2	0	1	0	1	0	1	0	0	0	0	1	0	0	0	0	0	0	0	0	0	1	4	0	0	0	0	2	0	0	2	0	0	0	0	0	1	0	0	0	0	1	0	0	0	0	1
Atp8b3	5	4	16	2	6	5	2	7	8	10	12	8	8	17	10	6	10	6	1	11	6	11	3	5	3	8	2	4	10	8	3	7	6	2	10	4	10	9	4	6	11	13	8	3	9	8	4	3	15
Rexo1	132	117	176	199	136	216	165	199	220	244	311	209	139	150	147	183	163	151	145	173	217	165	154	150	165	182	119	139	132	169	162	326	229	104	226	185	175	132	110	151	189	166	185	151	191	122	178	279	149
Klf16	301	264	345	350	273	381	305	422	348	387	654	454	274	355	364	403	274	297	334	324	466	358	276	265	232	384	334	314	277	328	351	558	425	305	451	380	282	260	223	278	393	334	346	300	357	328	348	468	307
Abhd17a	2814	1915	3124	3096	2370	2619	2534	3419	2367	3096	4114	3108	2467	3137	2880	3756	2454	3454	2819	3145	3325	3206	2195	2434	3175	2533	3099	2492	2487	2613	3354	2492	3289	2268	2893	2384	2358	2561	1940	2452	2981	2915	3025	2688	2872	2313	2575	3180	2789
Adat3	33	36	45	44	44	47	28	34	50	38	60	48	41	70	49	47	39	34	36	29	73	59	48	45	27	41	24	44	35	54	47	35	41	28	46	43	36	40	33	38	40	45	45	50	60	54	44	50	51
Scamp4	343	222	442	405	255	485	393	442	402	447	550	486	366	458	418	476	430	425	404	448	608	514	293	369	285	400	236	396	348	419	432	468	510	270	479	390	347	361	331	425	448	412	405	382	491	400	407	454	426
Mir6912	1	2	0	0	0	0	1	1	2	1	0	1	2	2	0	1	2	0	0	0	4	1	0	3	3	2	3	0	0	3	0	0	3	1	1	0	0	2	2	4	1	4	1	3	1	1	3	0	0
Csnk1g2	4372	2436	4589	4461	3658	4794	4348	5762	4036	5107	6310	5373	3814	5147	4170	5354	4355	4583	4850	4381	5627	5094	3783	4035	4109	4125	3792	3890	3691	4234	5444	4041	4579	3175	4880	3586	3658	4004	2984	3903	4814	4597	4654	4139	4990	3731	4372	4775	4071
Btbd2	1060	751	1186	1175	902	1108	1083	1442	1153	1298	1633	1436	1035	1271	1221	1266	1121	1146	1129	1136	1396	1292	922	1003	944	1052	860	997	910	1022	1244	1255	1170	684	1216	1056	946	937	775	1058	1197	1045	1038	970	1202	926	1096	1284	907
Mknk2	593	350	758	676	548	630	663	918	601	722	994	853	646	850	690	718	681	787	661	550	774	782	607	669	558	614	462	600	535	561	750	663	738	434	696	539	515	591	477	639	714	584	661	690	621	598	669	689	597
Mob3a	210	149	320	175	239	228	189	248	187	210	268	286	216	232	259	255	215	189	189	268	342	252	200	191	155	244	142	183	175	248	197	163	340	83	208	169	177	172	193	274	178	225	254	194	202	227	202	251	247
Izumo4	848	735	1077	950	833	1024	853	1090	908	1320	1299	1221	915	977	1058	1216	958	786	889	1257	1133	1200	785	756	835	684	958	909	677	760	1012	754	1075	628	927	792	673	750	729	970	922	1079	1063	768	697	718	822	1008	866
Ap3d1	3578	2337	4423	3660	3326	4032	3747	4336	3228	4134	5458	4669	3751	4407	3954	5036	3730	3901	3765	3865	5512	4497	3791	3649	3170	3967	2680	3383	3158	3819	4207	4906	5188	2675	4745	4073	3568	3175	2935	4007	4165	4177	4047	3198	4283	3571	3904	4859	4268
Dot1l	95	77	121	92	95	118	105	134	116	120	131	123	78	93	102	112	87	91	113	108	129	97	71	103	92	132	98	110	99	89	78	167	139	85	104	127	99	96	82	79	89	70	116	98	91	78	66	108	124
Plekhj1	336	356	466	379	340	387	306	497	333	440	576	460	323	404	401	567	408	427	401	509	472	488	331	382	429	384	444	412	353	350	440	399	492	351	427	420	325	388	313	428	482	462	475	401	406	381	387	436	512
Sf3a2	32	57	45	30	23	49	45	43	42	45	85	45	46	39	47	62	38	39	43	42	69	42	31	35	39	75	37	27	44	62	44	109	100	46	67	58	40	35	34	38	44	39	45	35	45	46	48	75	42
Amh	11	5	26	15	8	12	10	13	4	9	9	16	7	7	8	17	15	13	9	6	20	14	6	7	9	11	11	8	12	10	9	15	14	13	15	17	5	6	3	18	18	17	10	11	15	12	7	13	15
Jsrp1	338	207	306	286	236	272	202	303	207	370	468	403	262	352	223	309	208	246	300	326	281	282	186	226	196	256	317	264	209	254	362	313	246	274	288	257	307	361	192	197	450	264	238	218	208	232	351	312	376
Oaz1	5404	4231	6044	4973	4218	5501	4447	6426	4357	5606	6836	5724	4691	5702	5549	6431	4928	5234	4960	5825	6287	6036	4549	4926	4907	4862	5326	4916	4505	4534	6083	4491	6458	4043	5868	4483	4427	5536	4289	5177	5619	5705	5837	5660	5089	4637	4610	5351	5981
Oaz1-ps	5403	4231	6043	4973	4218	5501	4447	6424	4357	5605	6836	5722	4691	5702	5546	6431	4927	5234	4959	5824	6286	6035	4547	4926	4906	4861	5325	4915	4505	4534	6083	4490	6458	4043	5868	4483	4427	5536	4289	5177	5619	5705	5837	5660	5088	4636	4610	5350	5981
Mir1982	13	11	29	14	18	14	18	15	13	37	31	28	19	9	26	26	16	19	23	19	19	28	16	11	29	15	20	16	26	10	17	14	19	16	22	12	10	18	18	21	10	23	33	15	12	16	19	13	25
Lingo3	313	129	413	487	303	463	363	469	356	425	521	452	316	479	360	428	384	462	389	339	482	391	290	331	323	412	330	339	322	325	477	531	489	305	444	297	406	297	241	285	455	340	382	390	463	302	341	451	361
Lsm7	639	719	875	721	622	625	613	855	527	754	865	704	636	784	796	911	649	738	703	774	748	859	577	669	717	589	878	653	657	579	756	570	913	601	781	538	493	665	613	696	770	854	817	702	645	572	636	650	847
Sppl2b	497	278	528	579	362	425	506	554	501	598	652	565	409	561	546	598	465	547	515	541	529	634	433	468	504	467	454	508	394	436	513	532	571	336	561	480	384	452	318	426	487	447	528	429	509	418	460	574	497
Tmprss9	40	31	47	42	36	26	32	37	27	28	46	39	28	46	50	63	28	47	44	52	43	40	31	36	47	25	42	25	24	41	33	33	52	25	47	26	32	36	42	35	34	45	22	37	29	30	28	35	45
Timm13	2256	1847	2466	2128	1756	2073	1843	2561	1738	2233	2638	2285	1937	2288	2331	2845	1961	2139	2024	2396	2739	2636	1769	1988	2307	1874	2255	1967	1862	1743	2544	1891	2842	1758	2415	1678	1760	2203	1751	2171	2299	2325	2467	2136	2091	1873	1729	2210	2533
Lmnb2	578	466	676	610	492	553	583	771	561	775	957	778	528	713	683	672	559	697	650	626	676	625	565	638	595	570	583	584	588	532	668	598	636	467	669	449	441	622	471	515	680	610	668	631	579	522	590	638	616
Gadd45b	347	288	608	458	294	423	376	504	293	345	597	508	403	635	484	514	405	468	424	453	492	413	354	346	435	354	487	468	432	338	400	362	471	327	352	286	485	397	351	296	374	316	468	593	476	430	321	409	382
Gng7	538	319	612	653	524	811	690	829	626	824	1110	870	476	817	623	811	1078	669	626	570	914	750	537	646	503	776	431	605	589	740	712	788	700	477	798	829	636	565	571	609	796	760	728	624	776	712	768	739	589
Diras1	538	360	675	697	433	596	670	746	719	734	874	648	623	786	743	738	577	760	553	646	789	862	557	608	634	652	529	541	558	607	765	857	924	504	803	650	511	614	481	556	729	631	704	648	731	595	621	871	607
Slc39a3	2954	2065	3413	3004	2566	3631	2978	3761	3150	3781	4601	3867	2733	3487	3166	3588	3052	3215	3205	3380	3711	3588	2623	2959	2903	2973	2666	2769	2686	2993	3661	3206	3323	2217	3574	2851	2708	3022	2390	2774	3405	3201	3207	2811	3361	2705	3138	3482	2910
Sgta	2428	1404	2832	2541	2043	3001	2470	3092	2579	2829	3348	2916	2271	3090	2797	2953	2563	2870	2485	2657	3150	3116	2159	2278	2304	2440	2003	2391	2210	2472	3005	2518	2952	1743	3109	2600	2313	2406	2030	2322	2916	2519	2815	2552	2892	2497	2535	2898	2336
Thop1	1996	1269	2242	1904	1610	2069	1821	2298	1855	2154	2637	2218	1703	2335	2068	2240	1806	2014	2051	2144	2458	2112	1686	1798	1705	1739	1636	1747	1659	1881	2290	1952	2153	1495	2190	1737	1616	1959	1525	1832	2292	2123	2041	1806	2080	1650	1913	2168	1950
Creb3l3	5	1	7	6	4	11	4	6	7	7	25	9	1	3	8	11	4	4	3	4	10	20	3	4	12	6	4	3	10	6	2	10	6	3	4	10	10	10	6	4	4	13	7	5	3	9	18	8	12
Mir5615-1	0	0	0	1	1	0	1	0	0	0	0	2	0	1	0	0	0	1	1	1	0	0	1	0	0	0	0	3	0	0	0	0	0	0	0	0	0	0	0	0	2	0	0	0	2	0	0	0	0
Mir5615-2	0	0	0	1	1	0	1	0	0	0	0	2	0	1	0	0	0	1	1	1	0	0	1	0	0	0	0	3	0	0	0	0	0	0	0	0	0	0	0	0	2	0	0	0	2	0	0	0	0
Map2k2	1456	967	1797	1697	1363	1817	1472	2074	1430	1748	2277	1830	1550	1821	1693	1951	1532	1790	1661	1635	2064	1896	1344	1443	1536	1468	1401	1481	1387	1445	1804	1649	1952	1097	1821	1456	1269	1383	1177	1537	1846	1670	1811	1380	1733	1427	1535	1860	1584
Zbtb7a	283	255	328	382	204	427	407	354	501	378	695	403	311	316	331	303	264	356	338	288	456	397	377	347	323	521	361	315	301	345	296	871	585	335	505	407	346	300	231	291	355	315	310	327	457	275	318	679	287
Pias4	271	198	360	334	268	335	297	402	297	369	441	362	299	352	293	319	319	368	334	339	380	407	252	259	304	270	214	299	270	253	355	291	367	207	366	260	284	302	238	240	337	323	340	297	345	265	295	323	290
Eef2	25244	18605	29322	25340	22361	25455	25257	30853	21616	27662	33137	29029	23464	31021	27501	32479	24973	27323	25514	27308	32292	29440	23349	24234	24253	25147	21325	23468	21294	24013	28820	25320	34287	19827	28738	23647	24514	26100	20680	26403	28867	26834	29553	24942	27741	24224	24128	27451	28646
[truncated: 22,422 more rows]
[truncated: 38 more columns]

## Sheet: covariates_germline
sample_ID_new	X5xFAD	VGF.delta	Gender
X1021333.2.b	Het	Het	female
X1021333.5.b	Het	Het	female
X1021335.0	Het	Het	female
X1021335.1	WT	WT	female
X1021335.8	Het	Het	female
X1021336.6	Het	Hom	male
X1021337.0	WT	Hom	female
X1021338.5	WT	WT	male
X1021339.1	WT	WT	female
X1021339.3	WT	Het	female
X1021339.4	WT	Hom	female
X1021340.1	Het	Hom	female
X1021340.2	Het	WT	female
X1021346.1	WT	WT	male
X1021349.4	Het	Hom	male
X1021355.3.b	Het	WT	male
X1021367.0.b	Het	WT	male
X1021367.1.b	WT	Het	male
X1021367.3.b	Het	WT	male
X1021368.0	Het	Hom	female
X1021369.11.b	Het	Het	male
X1021369.4.b	Het	WT	male
X1034143.1.b	Het	Het	male
X1034143.3.b	WT	Het	male
X1034143.4.b	WT	WT	male
X1034158.0.b	Het	Hom	male
X1057090.0	WT	Hom	male
X1057090.2	WT	WT	male
X1076585.5	WT	WT	male
X1076611.0.b	Het	WT	female
X1076611.1.b	WT	Het	female
X1076611.3.b	WT	Het	female
X1076612.1.b	Het	WT	female
X1076612.4.b	WT	WT	female
X1076613.0.b	WT	WT	female
X1076613.3.b	WT	Het	female
X1076613.4.b	WT	Het	female
X1076614.3.b	WT	WT	female
X1076614.4.b	Het	WT	female
X1076615.0.b	Het	WT	female
X1076615.1.b	WT	Hom	female
X1076615.3.b	Het	Hom	female
X1093421.2	Het	Hom	male
X1093443.0.w	WT	Hom	male
X1104497.0.b	Het	Het	male
X1113878.4	Het	WT	male
X1021333.0.b	WT	Hom	female
X1021333.3.b	Het	WT	female
X1021333.4.b	Het	WT	female
X1021335.5	Het	WT	female
X1021336.4	WT	Hom	male
X1021337.1	WT	WT	female
X1021337.2	WT	WT	female
X1021337.3gr	Het	Hom	female
X1021339.2	Het	Hom	female
X1021340.0	Het	WT	female
X1021340.3	Het	Hom	female
X1021340.6	WT	WT	female
X1021346.0	WT	Hom	male
X1021346.ar.3.toe.3	WT	WT	male
X1021349.3	Het	Hom	male
X1021355.1.b	WT	WT	male
X1021368.4	Het	WT	female
X1021370.0b	WT	Hom	male
X1021370.ar.3.toe.0	WT	WT	male
X1034131.0	WT	Het	male
X1034131.1	WT	Het	male
X1034131.3	Het	Hom	male
X1034158.1.b	Het	WT	male
X1034158.3.b	Het	WT	male
X1034158.4.b	Het	Het	male
X1076567.ar.3.toe.1	Het	Het	male
X1076611.10.b	Het	Het	female
X1076611.4.b	Het	Het	female
X1076612.0.b	WT	Het	female
X1076612.10.b	Het	Het	female
X1076612.3.b	WT	WT	female
X1076613.10.b	WT	WT	female
X1076613.1.b	Het	Het	female
X1076614.0.b	WT	Het	female
X1076614.10.b	WT	WT	female
X1076614.1.b	WT	Hom	female
X1076615.4.b	WT	Het	female
X1093352.0.gr	Het	Het	male
X1093418.1	Het	Hom	male
X1094568.1	Het	WT	male
X1104497.10.b	WT	WT	male
